# Supplementary material for: Cellular and genetic drivers of RNA editing variation in the human brain
Source: Nat Commun. 2022 May 30;13:2997. doi: 10.1038/s41467-022-30531-0 (PMC9151768; doi:10.1038/s41467-022-30531-0)
Supplement: Supplementary file 4 — Supplementary Data 1 [file 41467_2022_30531_MOESM4_ESM.xlsx]

## Sheet: description
Sheet	Description
RNAseq QC metrics	Picard tools RNAseq QC metrics based on STAR mapped bam files (PICARD tools was applied to bam files comprised of both mapped and unmapped reads)
AEI	Alu editing index (AEI) metrics per sample/cell type along with relevant covariate data
Hyper-editing	Hyper-editing output featuring: the fraction of consistent bases 1bp +/- target adenosine, the total number of hyper-editing sites, total number of hyper-editing clusters, average cluster length, average number of editing sites per cluster, normalized hyper-editing signal and the number of hyper-editing clusters as they are annotated by various genic regions
HE filtering	The number of HQ unmapped reads that were removed according to different filters before quantyfing hyper editing sites
snRNA-seq	Alu editing index (AEI) metrics per sample/cell type along with ADAR expression for snRNA-seq data (n=3 donors)

## Sheet: RNAseq QC and alignment metrics
Sample.ID	Cell.type	TOTAL_READS	PF_READS	PCT_PF_READS	PF_NOISE_READS	PF_READS_ALIGNED	PCT_PF_READS_ALIGNED	PF_ALIGNED_BASES	PF_HQ_ALIGNED_READS	PF_HQ_ALIGNED_BASES	PF_HQ_ALIGNED_Q20_BASES	PF_HQ_MEDIAN_MISMATCHES	PF_MISMATCH_RATE	PF_HQ_ERROR_RATE	PF_INDEL_RATE	MEAN_READ_LENGTH	READS_ALIGNED_IN_PAIRS	PCT_READS_ALIGNED_IN_PAIRS	PF_READS_IMPROPER_PAIRS	PCT_PF_READS_IMPROPER_PAIRS	BAD_CYCLES	STRAND_BALANCE	PCT_CHIMERAS	PCT_ADAPTER	RIBOSOMAL_BASES	CODING_BASES	UTR_BASES	INTRONIC_BASES	INTERGENIC_BASES	NUM_R1_TRANSCRIPT_STRAND_READS	NUM_R2_TRANSCRIPT_STRAND_READS	NUM_UNEXPLAINED_READS	MEDIAN_CV_COVERAGE	MEDIAN_5PRIME_BIAS	MEDIAN_3PRIME_BIAS	MEDIAN_5PRIME_TO_3PRIME_BIAS
H276	GABA	160291952	150981954	0.941918	0	136116710	0.901543	16631721307	130033940	15892589475	15207681156	0	0.004571	0.004475	0.000284	125	136116710	1	0	0	0	0.5	0.002897	4.4e-05	2917011	1459536640	1767506500	11998076077	1403685079	10573059	377126	246653	0.622194	0.535892	0.724954	0.727936
H286	GABA	148696342	139455488	0.937854	0	117914056	0.845532	14302069608	110862186	13453837904	12904634571	0	0.00528	0.005132	0.000289	125	117914056	1	0	0	0	0.5	0.003352	8.4e-05	1288281	1579659914	1695013805	9708032905	1318074703	10654043	364036	272939	0.699043	0.466654	0.662913	0.728806
H344	GABA	136359602	128770280	0.944343	0	115987852	0.900735	14163777591	107592908	13141559517	12566795271	0	0.004997	0.004862	0.000263	125	115987852	1	0	0	0	0.5	0.003774	3.7e-05	7446330	1864057863	1788877971	9123662631	1379732796	11897196	351713	330213	0.727329	0.476598	0.648157	0.684948
H372	GABA	129171846	121962262	0.944186	0	106441854	0.872744	12949804544	101745474	12382767800	11826699198	0	0.00507	0.00495	0.000286	125	106441854	1	0	0	0	0.5	0.003077	4.8e-05	3321350	1346115844	1377309335	9167104873	1055953142	9017465	264407	182032	0.665464	0.518107	0.663149	0.773183
H395	GABA	22821188	21808658	0.955632	0	18623796	0.853963	2257772021	17939544	2175897859	2081787692	0	0.004745	0.004669	0.000286	125	18623796	1	0	0	0	0.5	0.002664	7e-05	1572388	221242094	256135220	1604416444	174405875	1561622	49185	31298	0.698619	0.462365	0.710979	0.597362
H406	GABA	191573202	180207556	0.940672	0	149142468	0.827615	18048205695	141435646	17125747488	16441824176	0	0.005381	0.005266	0.000286	125	149142468	1	0	0	0	0.5	0.003605	9.9e-05	19305752	2471003209	2350945750	11720689671	1486261313	15888099	470937	311824	0.705836	0.460632	0.644663	0.67979
H412	GABA	147851502	137701118	0.931347	0	117239352	0.851405	14262824845	111420882	13560676215	12933737811	0	0.00588	0.005789	0.000279	125	117239352	1	0	0	0	0.5	0.003554	6.9e-05	11311842	1743563946	1750098323	9593963219	1163887515	11377759	351412	268398	0.665021	0.488075	0.684613	0.687164
H427	GABA	62381366	58798292	0.942562	0	51479520	0.875527	6274393384	49051816	5980499006	5698882809	0	0.005037	0.00494	0.000285	125	51479520	1	0	0	0	0.5	0.003145	5.8e-05	651642	620976357	687221951	4428497863	537045571	4262179	151296	99555	0.646103	0.518356	0.707494	0.702437
H444	GABA	115058234	108502138	0.943019	0	97521226	0.898795	11900323407	92819818	11329630963	10813120588	0	0.005081	0.004959	0.000279	125	97521226	1	0	0	0	0.5	0.002997	3.5e-05	4922813	1279561325	1417760551	8164943252	1033135466	8696051	305658	218978	0.677101	0.515282	0.731865	0.701737
H276	GLU	298282864	280205922	0.939397	0	245464552	0.876015	29996359316	232433850	28409538334	27241362067	0	0.004674	0.004554	0.000285	125	245464552	1	0	0	0	0.5	0.002912	4.7e-05	3966417	2523736924	3171899540	21366694044	2930062391	18607828	655122	492817	0.636912	0.517552	0.725847	0.696028
H286	GLU	169647650	159261364	0.938777	0	133994410	0.841349	16249424235	125617216	15241072058	14632666012	0	0.005267	0.005107	0.000286	125	133994410	1	0	0	0	0.5	0.003225	9.2e-05	1260985	1569433330	1795417859	11211435317	1671876744	10921563	379758	296979	0.683639	0.490761	0.690791	0.672749
H344	GLU	155952842	147719490	0.947206	0	134428822	0.910028	16427441239	126394706	15449045034	14767509532	0	0.004851	0.004725	0.000276	125	134428822	1	0	0	0	0.5	0.003144	3.1e-05	3581178	1682887686	1893161763	11246390769	1601419843	11627108	385417	298500	0.668692	0.515447	0.687691	0.729694
H372	GLU	154686760	147331388	0.95245	0	131749566	0.89424	16063869268	125717408	15332513590	14683995181	0	0.004541	0.004408	0.00029	125	131749566	1	0	0	0	0.5	0.002835	4.3e-05	1636833	1318251564	1541661505	11669362302	1532957064	9443255	286555	218683	0.652161	0.510888	0.708974	0.655363
H395	GLU	274967942	263295316	0.957549	0	227650262	0.864619	27623296442	218869538	26569792739	25492200205	0	0.004431	0.004345	0.000274	125	227650262	1	0	0	0	0.5	0.00247	6.1e-05	7540840	2291117986	2908735503	19986062588	2429839525	17078429	518846	324350	0.67599	0.495053	0.696863	0.702686
H406	GLU	163961524	152243964	0.928535	0	127748306	0.839103	15484567021	121138286	14690483092	14008359899	0	0.004887	0.004762	0.000286	125	127748306	1	0	0	0	0.5	0.003162	9.4e-05	3711190	1570206438	1785458383	10624691825	1500499185	10976751	354962	248040	0.690972	0.454314	0.693731	0.621279
H412	GLU	148198882	137790030	0.929764	0	118532062	0.860237	14424302730	111726802	13601326107	12984992902	0	0.005777	0.005666	0.000282	125	118532062	1	0	0	0	0.5	0.003241	6.5e-05	3363537	1499708148	1622797923	9872830012	1425603110	10130595	339419	258797	0.682689	0.485104	0.676078	0.672653
H427	GLU	59760134	56240164	0.941098	0	49274552	0.876145	6008890255	46771364	5705430073	5439890967	0	0.004974	0.004868	0.000281	125	49274552	1	0	0	0	0.5	0.003085	5.3e-05	413894	552559279	625259224	4259773460	570884398	3855872	130279	94741	0.659033	0.499813	0.71481	0.707292
H444	GLU	132666212	125890054	0.948923	0	115028902	0.913725	14059024020	109447804	13380068264	12814654217	0	0.004658	0.004532	0.000278	125	115028902	1	0	0	0	0.5	0.0028	3.1e-05	3232787	1403968550	1593554489	9712626687	1345641507	9709988	340918	229960	0.66054	0.518483	0.701113	0.698346
H276	OLIG	125436366	116152512	0.925988	0	101087620	0.870301	12335316557	97230400	11868071971	11392810928	0	0.00469	0.004609	0.000283	125	101087620	1	0	0	0	0.5	0.002384	4.9e-05	628906	1456992868	1548321506	8478498123	850875154	10015254	310669	226254	0.615489	0.514228	0.755516	0.670167
H286	OLIG	126063746	121044846	0.960188	0	108409294	0.895613	13218627727	103729806	12651799085	12252085345	0	0.004553	0.004484	0.000219	125	108409294	1	0	0	0	0.5	0.002143	7.9e-05	1220892	1456430433	1566638618	9287913633	906424151	10081319	345151	216160	0.660944	0.548718	0.730407	0.760894
H344	OLIG	124120388	119406312	0.96202	0	104825460	0.877889	12745113336	99935294	12155585188	11762923272	0	0.004702	0.004603	0.000237	125	104825460	1	0	0	0	0.5	0.002523	0.000149	2154962	1581836316	1595462395	8665799625	899860038	10526679	305844	246615	0.658612	0.530895	0.738284	0.737751
H372	OLIG	163104362	153902024	0.94358	0	134648346	0.874897	16338997924	128316354	15579816660	14893632164	0	0.004683	0.004545	0.000282	125	134648346	1	0	0	0	0.5	0.002588	9.4e-05	6405158	2658056946	2428882429	10149649770	1096003621	16967244	490721	299414	0.672706	0.449275	0.694419	0.639056
H395	OLIG	119513008	107406468	0.898701	0	91845710	0.855123	11226519597	88590772	10830929910	10274698417	0	0.005837	0.00577	0.000281	125	91845710	1	0	0	0	0.5	0.002575	4.2e-05	1976959	1387456337	1348891224	7691920072	796275005	9096152	289230	187129	0.607506	0.502154	0.691341	0.693929
H406	OLIG	115015198	109084760	0.948438	0	95761184	0.87786	11669428515	90945126	11086531109	10665728875	0	0.004492	0.00439	0.000224	125	95761184	1	0	0	0	0.5	0.0029	0.000106	1495716	1508888286	1453620757	7829404963	876018793	9804699	296960	247884	0.664378	0.531593	0.723539	0.694475
H412	OLIG	139339658	132142216	0.948346	0	118627262	0.897724	14476734747	113877298	13901136828	13408868880	0	0.004378	0.004307	0.000214	125	118627262	1	0	0	0	0.5	0.002819	6.5e-05	4099920	1844341184	1752544961	9913649650	962099032	11900668	377939	243270	0.672835	0.512448	0.689242	0.776272
H427	OLIG	103721144	99670954	0.960951	0	89197988	0.894925	10877641410	85363184	10412934384	10084220229	0	0.004594	0.004526	0.000222	125	89197988	1	0	0	0	0.5	0.002402	8.2e-05	1398337	1341423942	1379909264	7372346530	782563337	9018165	297212	223654	0.665003	0.512726	0.747993	0.706848
H444	OLIG	155174068	144269492	0.929727	0	115193208	0.798459	13841235283	108670626	13069861250	12520003361	0	0.004981	0.004817	0.000282	125	115193208	1	0	0	0	0.5	0.002975	9.1e-05	8425941	2235297964	1547699671	8980614044	1069197663	12733300	393007	271265	0.793338	0.410477	0.639242	0.688689

## Sheet: AEI
Donor_ID	Cell.type	A2CEditingIndex	A2GEditingIndex	A2TEditingIndex	C2AEditingIndex	C2GEditingIndex	C2TEditingIndex	ADAR1	ADAR2	ADAR3	pH	Age	PMI	RIN
H276	GABA	0.0347399	3.20974	0.0470437	0.0506632	0.0257425	0.0939379	6.6586	4.54678	-0.465805	6.85	46	6	7.1
H286	GABA	0.0650083	3.79372	0.0513369	0.0704125	0.0297399	0.0962297	7.00249	4.52473	-0.465805	6.92	44	12	7.7
H344	GABA	0.0541109	3.60846	0.040161	0.0527087	0.0218922	0.0837704	6.65706	5.25596	1.4693	6.76	25	24	7.6
H372	GABA	0.0606588	4.08569	0.0435227	0.053096	0.0254487	0.0897444	6.45749	4.35697	1.92484	6.79	22	24	7.5
H395	GABA	0.0351696	3.25646	0.0473202	0.0568527	0.0273759	0.0971685	6.41468	4.36648	1.96822	6.4	43	24	7.6
H406	GABA	0.0654093	3.70689	0.0512084	0.0725085	0.029963	0.0953095	6.73067	4.80182	0.329738	6.82	19	24	7.3
H412	GABA	0.137084	3.81068	0.0475895	0.071128	0.0270267	0.091878	6.7214	4.60413	2.30122	6.76	23	24	7.4
H427	GABA	0.0470388	2.81263	0.0471858	0.0630089	0.0270117	0.091432	6.65037	4.60813	2.65033	6.52	38	24	8.5
H444	GABA	0.0609645	3.58553	0.0438339	0.0542186	0.0236669	0.0886916	6.64335	5.1247	1.23326	6.75	24	24	8
H276	GLU	0.0462623	2.76524	0.0464514	0.0530837	0.0261484	0.0931687	6.76568	3.79757	2.90747	6.85	46	6	7.1
H286	GLU	0.0650977	2.49367	0.0513567	0.0758583	0.030888	0.0970557	6.94988	4.04422	2.22267	6.92	44	12	7.7
H344	GLU	0.0553397	3.19849	0.0443195	0.0540212	0.0246394	0.0884128	6.89955	4.01813	3.95953	6.76	25	24	7.6
H372	GLU	0.0330743	3.58865	0.043812	0.0489762	0.0246313	0.0881453	6.20743	3.64373	5.13782	6.79	22	24	7.5
H395	GLU	0.0337264	3.00146	0.0452874	0.0468568	0.0265449	0.0926978	6.09954	3.77056	4.0771	6.4	43	24	7.3
H406	GLU	0.0372984	3.29087	0.0504578	0.0655187	0.0293216	0.0964566	6.83719	4.51684	3.64402	6.82	19	24	7.3
H412	GLU	0.136353	2.98439	0.0475475	0.0714365	0.0271119	0.0947515	6.59183	4.02757	3.47428	6.76	23	24	7.4
H427	GLU	0.0477061	2.38438	0.0470947	0.0637171	0.0270378	0.0916607	7.1655	2.68649	3.35704	6.52	38	24	8.5
H444	GLU	0.0335397	3.26587	0.0442682	0.0496444	0.0254933	0.0905401	6.59648	3.35829	3.94368	6.75	24	24	8
H276	OLIG	0.0537301	1.85367	0.0463721	0.0613666	0.0254161	0.0906417	5.09673	0.538262	3.44867	6.85	46	6	7.1
H286	OLIG	0.0285873	1.74105	0.0414699	0.0449327	0.0227598	0.0859502	4.68964	1.91926	4.24531	6.92	44	12	7.7
H344	OLIG	0.0304296	2.21446	0.0434758	0.0463679	0.0232782	0.0875219	5.28549	1.19311	3.09355	6.76	25	24	7.6
H372	OLIG	0.0559738	2.23433	0.0485528	0.061307	0.0275037	0.0937388	5.88229	1.71343	5.75154	6.79	22	24	7.5
H395	OLIG	0.135454	2.1463	0.0468975	0.0690454	0.0247862	0.0909873	5.75213	-0.465805	5.14575	6.4	43	24	7.3
H406	OLIG	0.0494372	2.47142	0.0401876	0.0469554	0.0212957	0.0828762	5.38787	2.69701	4.75798	6.82	19	24	7.3
H412	OLIG	0.0493469	2.50857	0.038423	0.0466718	0.0219516	0.0835783	4.99695	2.39925	4.38401	6.76	23	24	7.4
H427	OLIG	0.0283291	1.64885	0.0405748	0.0447989	0.0216849	0.0840204	5.47593	1.72224	4.16137	6.52	38	24	8.5
H444	OLIG	0.057888	2.56283	0.0512064	0.0641403	0.0310468	0.101937	5.54031	2.44363	5.1871	6.75	24	24	8

## Sheet: Hyper-editing
		Number of hyper-editing sites			Hyper-editing cluster information			Normalized hyper-editing info		Percentage of bases immediately down-stream target adenosine				Percentage of bases immediately up-stream target adenosine				Hyper-editing sites per genic region
Sample.ID	Cell.type	Total number of hyper-editing sites before filtering for sites according to dbSNP (common SNPs)	Total number of hyper-editing sites after filtering (this is the final set of hyper-editing sites/sample)	Total number of sites removed as common genetic variation	Total number of hyper-editing clusters	Average cluster length (bp)	Average number of hyper-editing sites per cluster	Pass filter aligned bases (generated from PICARD tools)	Normalized hyper-editing rate	A_down	T_down	C_down	G_down	A_up	T_up	C_up	G_up	Downstream	Exonic	Intergenic	Intronic	ncRNA_exonic	ncRNA_intronic	ncRNA_splicing	Splicing	Upstream	Upstream;downstream	3'UTR	5'UTR
H276	GABA	282600	281126	1474	18931	106.258	14.8499	16631721307	16.903	0.255837	0.161196	0.21377	0.369197	0.345381	0.262336	0.312012	0.0802706	1898	142	47487	204239	1332	20930	1	4	703	32	4305	53
H286	GABA	143599	142828	771	10322	102.605	13.837	14302069608	9.98653	0.261626	0.162743	0.207847	0.367783	0.353227	0.259365	0.306184	0.0812247	1062	20	25763	100459	851	11348	1	0	286	13	2998	26
H344	GABA	364204	362359	1845	20676	105.363	17.5255	14163777591	25.5835	0.266119	0.162381	0.210105	0.361395	0.35696	0.249423	0.306187	0.0874304	2203	94	58151	268900	1070	24918	0	4	648	67	6244	60
H372	GABA	430573	428574	1999	25779	106.515	16.6248	12949804544	33.095	0.265209	0.164595	0.209825	0.360371	0.357011	0.249984	0.30537	0.0876352	2358	118	64613	325207	1140	28852	1	4	609	28	5558	85
H395	GABA	31781	31608	173	2816	98.9144	11.2237	2257772021	13.9996	0.262513	0.160096	0.209296	0.368095	0.350345	0.267481	0.308106	0.0740682	226	19	5542	22365	142	2731	2	1	17	0	551	12
H406	GABA	471093	468815	2278	28984	106.627	16.1749	18048205695	25.9757	0.264227	0.161491	0.210636	0.363646	0.356377	0.247527	0.306933	0.0891635	3195	253	72383	350597	1833	32239	3	6	754	64	7357	128
H412	GABA	371560	369746	1814	24161	105.712	15.3033	14262824845	25.9238	0.25757	0.15878	0.215257	0.368393	0.349504	0.254779	0.311905	0.083812	2284	154	57575	276330	1313	25572	2	2	580	32	5815	86
H427	GABA	56935	56636	299	4604	101.2	12.301	6274393384	9.02653	0.26364	0.16054	0.207879	0.367942	0.348218	0.265741	0.306689	0.0793516	422	9	10509	39493	410	4755	0	0	111	10	884	33
H444	GABA	259294	257903	1391	17658	104.836	14.6053	11900323407	21.6719	0.259169	0.158553	0.213392	0.368886	0.346893	0.259778	0.312236	0.0810931	1785	87	44015	187654	864	18624	0	3	373	28	4342	127
H276	GLU	362331	360274	2057	21980	107.605	16.3909	29996359316	12.0106	0.270981	0.163687	0.203843	0.361488	0.354585	0.269988	0.297073	0.0783547	1907	96	67861	255533	1521	27191	5	4	579	21	5438	118
H286	GLU	136210	135457	753	10215	102.631	13.2604	16249424235	8.33611	0.273899	0.160171	0.203315	0.362615	0.35696	0.268421	0.29739	0.0772286	912	34	26147	94248	625	10810	2	2	312	21	2301	43
H344	GLU	313952	312373	1579	19605	105.154	15.9332	16427441239	19.0153	0.27927	0.16394	0.202778	0.354012	0.362716	0.259336	0.295825	0.0821235	2316	121	52251	231099	853	20650	4	4	269	2	4715	88
H372	GLU	370914	369073	1841	22327	106.271	16.5303	16063869268	22.9753	0.282604	0.168856	0.201525	0.347015	0.369921	0.262665	0.286438	0.0809763	1832	60	62849	273644	998	24955	2	516	0	38	4111	67
H395	GLU	299808	298203	1605	19381	104.364	15.3863	27623296442	10.7953	0.280861	0.163018	0.199768	0.356354	0.362205	0.272876	0.290948	0.0739702	1739	22	57258	209632	860	23693	2	3	491	23	4401	78
H406	GLU	304189	302671	1518	20661	102.057	14.6493	15484567021	19.5466	0.275882	0.164635	0.204557	0.354926	0.363549	0.261847	0.293221	0.0813826	1973	57	51828	222698	659	20736	0	3	567	5	4038	107
H412	GLU	207629	206465	1164	14737	102.735	14.0098	14424302730	14.3137	0.27293	0.161855	0.206332	0.358883	0.358984	0.26691	0.295089	0.0790166	1332	72	37170	148922	612	15220	1	3	343	6	2733	51
H427	GLU	45886	45583	303	3804	100.613	11.9824	6008890255	7.58593	0.272109	0.161997	0.200676	0.365218	0.350585	0.270266	0.298699	0.0804502	252	2	9492	31338	137	3617	0	0	20	0	717	8
H444	GLU	237313	236015	1298	16301	104.024	14.4784	14059024020	16.7874	0.274065	0.159567	0.207099	0.359268	0.355828	0.266816	0.299649	0.0777076	1549	76	43271	169285	743	17794	4	4	304	30	2913	40
H276	OLIG	40873	40645	228	3201	101.017	12.697	12335316557	3.29501	0.279039	0.15678	0.207539	0.356642	0.346037	0.291022	0.292597	0.0703442	313	5	5655	30420	80	3033	0	0	61	5	1063	10
H286	OLIG	37000	36819	181	2641	101.814	13.9406	13218627727	2.78539	0.290817	0.157971	0.198658	0.352555	0.356792	0.290274	0.28332	0.0696146	242	4	5276	27760	154	2656	0	1	97	7	614	8
H344	OLIG	76136	75708	428	5412	101.524	13.9885	12745113336	5.94016	0.297017	0.160674	0.196682	0.345627	0.364093	0.278908	0.284178	0.0728212	496	23	9174	59801	274	4344	1	5	138	0	1420	32
H372	OLIG	82615	82199	416	5750	100.329	14.2951	16338997924	5.03085	0.291714	0.159069	0.197793	0.351424	0.360901	0.284694	0.28355	0.0708542	715	19	9211	64676	272	5298	0	3	177	0	1805	23
H395	OLIG	50660	50336	324	3954	101.746	12.7299	11226519597	4.48367	0.279255	0.15423	0.202964	0.363551	0.343505	0.286963	0.301367	0.0681647	383	14	6586	38595	245	3439	0	1	45	0	1021	7
H406	OLIG	99053	98562	491	6132	101.31	16.0731	11669428515	8.44617	0.294886	0.159182	0.199868	0.346063	0.365351	0.279343	0.282701	0.0726055	698	29	13441	76363	310	6242	0	3	116	10	1350	0
H412	OLIG	109581	108976	605	7512	101.967	14.5067	14476734747	7.52766	0.284912	0.151495	0.205673	0.35792	0.349735	0.292602	0.287124	0.0705398	914	16	15881	82604	271	7397	0	0	80	10	1781	22
H427	OLIG	32416	32219	197	2354	100.236	13.6861	10877641410	2.96195	0.287178	0.158953	0.201136	0.352733	0.348853	0.283267	0.294224	0.0736568	337	4	4816	23996	114	2271	0	0	53	0	625	3
H444	OLIG	66373	65983	390	4726	96.6906	13.9613	13841235283	4.76713	0.300996	0.155333	0.1998	0.343872	0.367682	0.288947	0.278459	0.0649126	466	11	8839	51082	217	4009	2	2	243	0	1074	38

## Sheet: HE filtering
		A-to-G hyper-editing sites rejected based on several filtering measures (see summary tab for details)								column name descriptor
sampleID	PE_read	prop_read_mismatched	prop_mismatched_A2G	prop_single_nt	ratio_cluster_len_read_len	ends_of_read	PE_valid			prop_read_mismatched	read was discarded if it consisted of greater than or equal to 5% mismatches
276_GABA	1	11476	24	1	0	0	19935			prop_mismatched_A2G	greater than or equal to 60% of mismatches had to be A-to-G
276_GABA	2	10275	27	4	0	0	22282			prop_single_nt	read was discarded if it consisted of greater than 60% or less than 10% of a single nt
276_GLU	1	16066	25	1	0	1	26808			ratio_cluster_len_read_len	the length of a mismatched cluster could not exceed 10% of the length of the read
276_GLU	2	13955	40	4	0	1	29879			ends_of_read	the first 20% and last 20% of reads were not considered to account for known coverage issues at splice junctions
276_OLIG	1	6325	3	2	0	0	3488			PE_valid	editing sites were not considered if they could not be validated by paired-end reads where coverage also existed
276_OLIG	2	3013	12	0	0	0	3103
286_GABA	1	10387	25	6	0	0	19058
286_GABA	2	8176	34	1	0	0	19468
286_GLU	1	10503	16	2	0	1	18113
286_GLU	2	8213	27	5	0	0	18774
286_OLIG	1	4263	11	0	0	0	3744
286_OLIG	2	2206	7	1	0	0	3835
344_GABA	1	17476	46	3	0	1	42119
344_GABA	2	13704	81	9	0	0	41706
344_GLU	1	13910	27	6	0	0	32378
344_GLU	2	11782	44	3	0	0	33508
344_OLIG	1	5989	10	0	0	0	9145
344_OLIG	2	3616	12	0	0	0	9240
372_GABA	1	17334	37	5	0	0	49518
372_GABA	2	15891	66	9	0	1	50134
372_GLU	1	14203	17	5	0	0	39546
372_GLU	2	12509	42	6	0	0	39287
372_OLIG	1	7402	24	0	0	0	9879
372_OLIG	2	5976	13	2	0	0	11942
395_GABA	1	2321	6	0	0	0	4134
395_GABA	2	1721	5	2	0	0	4289
395_GLU	1	16441	26	3	0	0	37985
395_GLU	2	15942	45	3	0	0	43089
395_OLIG	1	6726	5	0	0	0	3567
395_OLIG	2	4879	11	0	0	0	4299
406_GABA	1	19513	69	7	0	0	63512
406_GABA	2	19106	73	7	0	0	67205
406_GLU	1	15146	33	8	0	0	35105
406_GLU	2	13886	48	3	0	0	38885
406_OLIG	1	7719	12	0	0	0	10735
406_OLIG	2	4573	25	3	0	0	11150
412_GABA	1	17966	41	7	0	0	35525
412_GABA	2	16195	73	9	0	2	41019
412_GLU	1	12433	21	2	0	1	22389
412_GLU	2	11379	32	3	0	0	27680
412_OLIG	1	9285	10	1	0	0	10835
412_OLIG	2	5581	25	1	0	0	11941
427_GABA	1	4369	5	0	0	0	6020
427_GABA	2	3056	8	1	0	0	5926
427_GLU	1	3731	5	0	0	0	4575
427_GLU	2	2494	4	2	0	0	4677
427_OLIG	1	3423	8	0	0	0	3248
427_OLIG	2	1828	4	1	0	0	3397
444_GABA	1	15451	20	1	0	0	27232
444_GABA	2	11436	55	4	0	0	26561
444_GLU	1	13041	24	0	0	0	23783
444_GLU	2	10173	44	2	0	0	25031
444_OLIG	1	11160	19	0	0	0	12756
444_OLIG	2	8738	27	3	0	0	15598

## Sheet: snRNAseq
ID	Donor_ID	Cell.type	ADAR1	ADAR2	ADAR3	A2GEditingIndex	PF_ALIGNED_BASES	RIBOSOMAL_BASES	CODING_BASES	UTR_BASES	INTRONIC_BASES	INTERGENIC_BASES	IGNORED_READS	CORRECT_STRAND_READS	INCORRECT_STRAND_READS	NUM_R1_TRANSCRIPT_STRAND_READS	NUM_R2_TRANSCRIPT_STRAND_READS	NUM_UNEXPLAINED_READS	PCT_R1_TRANSCRIPT_STRAND_READS	PCT_R2_TRANSCRIPT_STRAND_READS	PCT_RIBOSOMAL_BASES	PCT_CODING_BASES	PCT_UTR_BASES	PCT_INTRONIC_BASES	PCT_INTERGENIC_BASES	PCT_MRNA_BASES	PCT_USABLE_BASES	PCT_CORRECT_STRAND_READS	MEDIAN_CV_COVERAGE	MEDIAN_5PRIME_BIAS	MEDIAN_3PRIME_BIAS	MEDIAN_5PRIME_TO_3PRIME_BIAS
HSB340	Rep1	InN	0.76091	0.615523	0.212073	2.07155	2032022550	.	120498511	446425066	1231888262	233210711	0	4595786	489876	4567953	483563	34146	0.904274	0.095726	.	0.0593	0.219695	0.606237	0.114768	0.278995	0.252646	0.903675	1.6768	0.017976	0.624173	0.024058
HSB189	Rep2	InN	0.725261	0.643285	0.252737	2.42446	2433568652	.	126648296	428355376	1592868653	285696327	0	4356923	589635	4329538	582874	34146	0.881347	0.118653	.	0.052042	0.176019	0.65454	0.117398	0.228062	0.207126	0.880799	1.61678	0.016437	0.643558	0.019925
HSB106	Rep3	InN	0.754288	0.617892	0.384461	2.2357	3047657775	.	216928026	606490298	1888803713	335435738	0	6634095	569871	6594581	562297	47088	0.921433	0.078567	.	0.071179	0.199002	0.619756	0.110063	0.270181	0.24393	0.920895	1.62845	0.017929	0.580046	0.025086
HSB340	Rep1	ExN	0.677473	0.403902	1.64384	1.91452	8420741912	.	438081354	1780115865	5201499422	1001045271	0	17860446	2064686	17748247	2035431	141454	0.897116	0.102884	.	0.052024	0.211397	0.617701	0.118879	0.263421	0.239304	0.896378	1.70862	0.020203	0.663921	0.026651
HSB189	Rep2	ExN	0.673035	0.401678	1.63234	2.23352	10296164234	.	465660337	1667336656	6862994987	1300172254	0	16641712	2471963	16526681	2439672	147322	0.871368	0.128632	.	0.045227	0.161938	0.666558	0.126277	0.207164	0.188585	0.87067	1.65106	0.015633	0.656849	0.022542
HSB106	Rep3	ExN	0.662643	0.416275	1.75007	1.91055	12587614922	.	741879818	2193637382	8146852044	1505245678	0	22865971	2288143	22718823	2253417	181874	0.909763	0.090237	.	0.058937	0.17427	0.647212	0.119581	0.233207	0.21149	0.909035	1.63713	0.018673	0.588571	0.030992
HSB189	Rep1	Oligo	0.678509	0.251955	1.88574	1.56313	245199414	.	13235065	45099427	160158181	26706741	0	465626	64610	462710	63861	3665	0.878723	0.121277	.	0.053977	0.18393	0.653175	0.108918	0.237906	0.216351	0.878149	1.63184	0	0.616756	0
HSB340	Rep2	Oligo	0.622112	0.150308	1.92982	1.60712	549483085	.	35087090	126178031	331163295	57054669	0	1314117	149633	1306433	147766	9551	0.898387	0.101613	.	0.063855	0.22963	0.602682	0.103833	0.293485	0.26574	0.897774	1.647	0.01378	0.600927	0.0079
HSB106	Rep3	Oligo	0.629975	0.205017	2.0045	1.59781	1287720724	.	102746932	278064670	784049382	122859740	0	3039551	281297	3021504	277802	21542	0.9158	0.0842	.	0.07979	0.215936	0.608866	0.095409	0.295725	0.267439	0.915294	1.62581	0.014519	0.568196	0.017716
HSB340	Rep1	Microglia	0.437009	0.248177	0.660666	1.62706	20020964	.	1425985	5174961	11287788	2132230	0	54290	5177	53960	5102	405	0.913616	0.086384	.	0.071225	0.258477	0.563798	0.1065	0.329702	0.296802	0.912943	1.68348	0	0.439606	0
HSB189	Rep2	Microglia	0.419492	0.359955	0.548721	1.7661	96411051	.	5003230	17389467	62625512	11392842	0	178767	23545	177587	23227	1498	0.884336	0.115664	.	0.051895	0.180368	0.649568	0.118169	0.232263	0.211077	0.88362	1.74832	0	0.53888	0
HSB106	Rep3	Microglia	0.697517	0.376745	0.431701	2.12637	142847503	.	10125878	27295420	89865739	15560466	0	294228	28478	292393	28043	2270	0.912485	0.087515	.	0.070886	0.191081	0.629103	0.108931	0.261967	0.236371	0.911752	1.66516	0	0.518651	0
HSB189	Rep1	Astro	0.592682	0.240656	0.410182	1.68285	218877755	.	15456724	47568542	131336899	24515590	0	518928	54922	516165	54295	3390	0.904822	0.095178	.	0.070618	0.217329	0.600047	0.112006	0.287947	0.260666	0.904292	1.61856	0	0.576534	0
HSB340	Rep2	Astro	0.610954	0.208516	0.398259	1.5419	465940562	.	28898710	107793283	276612331	52636238	0	1114615	125725	1107849	124104	8387	0.899262	0.100738	.	0.062022	0.231346	0.593664	0.112968	0.293368	0.264167	0.898637	1.66712	0.010351	0.646818	0.000777
HSB106	Rep3	Astro	0.645125	0.173402	0.400209	1.70079	1750031376	.	108756822	351380022	1092249328	197645204	0	3404468	409677	3382541	405142	26462	0.893037	0.106963	.	0.062146	0.200785	0.624131	0.112938	0.262931	0.237157	0.89259	1.6476	0.020069	0.58409	0.026054
HSB340	Rep1	Endo	0.782339	0.456036	0.780394	1.55114	135683011	.	20985492	44606049	58136304	11955166	0	554374	28028	551670	27652	3080	0.952268	0.047732	.	0.154666	0.328752	0.428472	0.088111	0.483417	0.435515	0.951875	1.63743	0	0.531514	0
HSB106	Rep2	Endo	1.10685	0.352916	0.584969	1.81002	232364812	.	36652135	71471633	104210345	20030699	0	916723	37698	911863	37149	5409	0.960855	0.039145	.	0.157735	0.307584	0.448477	0.086204	0.465319	0.419151	0.960502	1.6286	0	0.525466	0
HSB189	Rep3	Endo	0.906342	0.350358	0.719502	1.23795	356355005	.	53310949	112491643	160589613	29962800	0	1372339	77382	1365593	76451	7677	0.946984	0.053016	.	0.149601	0.315673	0.450645	0.084081	0.465274	0.421993	0.946623	1.5427	0.00204	0.55367	0
