# Supplementary material for: Cellular and genetic drivers of RNA editing variation in the human brain
Source: Nat Commun. 2022 May 30;13:2997. doi: 10.1038/s41467-022-30531-0 (PMC9151768; doi:10.1038/s41467-022-30531-0)
Supplement: Supplementary file 5 — Supplementary Data 2 [file 41467_2022_30531_MOESM5_ESM.xlsx]

## Sheet: description
Sheet	Description
MGE-GABA	All annotated high-confidence sites detected in MGE-GABA cells
GLU	All annotated high-confidence sites detected in GLU cells
OLIG	All annotated high-confidence sites detected in OLIG cells
Matrix information	Hyper-links to download all the RNA editing matrices across MGE-GABA, GLU and OLIG nuclei.

## Sheet: MGE-GABA
RNA editing site annotation
RNA site location (hg38)	Strand	Subsitution	Novel?	Repeat_class	Region	Gene	exonic_AA_change_type	exonic_AA_modification	phastCons	Unique to MGE-GABA?
chr1_100014354	+	AG	N	Alu-SINE	intronic	SLC35A3	-	-	0	Y
chr1_100014422	+	AG	N	Alu-SINE	intronic	SLC35A3	-	-	0	Y
chr1_100139989	+	AG	N	-	intronic	TRMT13	-	-	0.1	N
chr1_100140001	+	AG	N	-/-	intronic	TRMT13	-	-		Y
chr1_100145619	-	AG	Y	Alu-SINE	intronic	TRMT13	-	-	0	Y
chr1_100145670	-	AG	N	SINE/AluJr	intronic	TRMT13	-	-		N
chr1_100145684	-	AG	N	SINE/AluJr	intronic	TRMT13	-	-		Y
chr1_100145776	-	AG	N	SINE/AluJr	intronic	TRMT13	-	-		Y
chr1_100175251	-	AG	Y	Alu-SINE	intronic	LRRC39	-	-	0.3	N
chr1_100223537	+	AG	N	SINE/AluJr	ncRNA_intronic	AL445928.2	-	-		N
chr1_100279729	+	AG	N	SINE/AluJr	intronic	RTCA	-	-		N
chr1_100280984	+	AG	N	Alu-SINE	intronic	RTCA	-	-	0	N
chr1_100280997	+	AG	N	Alu-SINE	intronic	RTCA	-	-	0	Y
chr1_100290542	+	AG	N	SINE/AluJb	intronic	RTCA	-	-		Y
chr1_100290627	+	AG	N	SINE/AluJb	intronic	RTCA	-	-		N
chr1_100290672	+	AG	N	Alu-SINE	intronic	RTCA	-	-	0	Y
chr1_10038979	+	AG	Y	Alu-SINE	intronic	UBE4B	-	-	0	N
chr1_10039047	+	AG	Y	Alu-SINE	intronic	UBE4B	-	-	0	N
chr1_10080636	+	AG	N	LINE/L1MA7	intronic	UBE4B	-	-		N
chr1_10080641	+	AG	N	L1-LINE	intronic	UBE4B	-	-	0	N
chr1_10080720	+	AG	N	L1-LINE	intronic	UBE4B	-	-	0	N
chr1_10080739	+	AG	N	L1-LINE	intronic	UBE4B	-	-	0	N
chr1_10082433	+	AG	N	Alu-SINE	intronic	UBE4B	-	-	0	Y
chr1_10082439	+	AG	N	Alu-SINE	intronic	UBE4B	-	-	0.1	N
chr1_10082442	+	AG	N	SINE/AluJb	intronic	UBE4B	-	-		Y
chr1_100883523	-	AG	N	LINE/L1MB7	intronic	EXTL2	-	-		Y
chr1_100883537	-	AG	N	L1-LINE	intronic	EXTL2	-	-	0	N
chr1_10110928	+	AG	N	Alu-SINE	intronic	UBE4B	-	-	0.3	N
chr1_10114685	+	AG	N	Alu-SINE	intronic	UBE4B	-	-	0	N
chr1_10114743	+	AG	N	Alu-SINE	intronic	UBE4B	-	-	0	N
chr1_10141294	+	AG	N	ERVL-MaLR-LTR	intronic	UBE4B	-	-	0	N
chr1_10163208	+	AG	N	Alu-SINE	intronic	UBE4B	-	-	0	N
chr1_102308739	-	TC	Y	L1-LINE	intergenic	OLFM3(dist=311505),COL11A1(dist=567728)	-	-	0.3	N
chr1_10237943	+	AG	N	SINE/AluJb	intronic	KIF1B	-	-		Y
chr1_10237964	+	AG	N	Alu-SINE	intronic	KIF1B	-	-	0	N
chr1_10239106	+	AG	N	SINE/AluJb	intronic	KIF1B	-	-		N
chr1_10261504	+	AG	N	Alu-SINE	intronic	KIF1B	-	-	0.1	N
chr1_10261516	+	AG	N	Alu-SINE	intronic	KIF1B	-	-	0.2	N
chr1_10267111	+	AG	N	SINE/AluSz	intronic	KIF1B	-	-		Y
chr1_10275257	+	GA	Y	-	intronic	KIF1B	-	-	0	N
chr1_10287336	+	AG	N	Alu-SINE	intronic	KIF1B	-	-	0	N
chr1_10301592	+	AG	N	SINE/AluSx1	intronic	KIF1B	-	-		Y
chr1_10306514	+	AG	N	srpRNA/7SLRNA	ncRNA_exonic	RN7SL731P	-	-		N
chr1_10306529	+	AG	N	srpRNA/7SLRNA	ncRNA_exonic	RN7SL731P	-	-		Y
chr1_10313248	+	AG	N	Alu-SINE	intronic	KIF1B	-	-	0	N
chr1_10313287	+	AG	N	Alu-SINE	intronic	KIF1B	-	-	0	N
chr1_10313288	+	AG	N	Alu-SINE	intronic	KIF1B	-	-	0	Y
chr1_10313301	+	AG	N	SINE/AluSz6	intronic	KIF1B	-	-		Y
chr1_10313329	+	AG	N	Alu-SINE	intronic	KIF1B	-	-	0	Y
chr1_10313341	+	AG	N	Alu-SINE	intronic	KIF1B	-	-	0	N
chr1_10313347	+	AG	N	Alu-SINE	intronic	KIF1B	-	-	0	N
chr1_10318782	+	AG	Y	-	intronic	KIF1B	-	-	0	N
chr1_10349385	+	AG	N	Alu-SINE	intronic	KIF1B	-	-	0	Y
chr1_10349405	+	AG	N	Alu-SINE	intronic	KIF1B	-	-	0	Y
chr1_103547560	+	CA	Y	hAT-Charlie-DNA	intronic	RNPC3	-	-	0	N
chr1_103554263	+	AG	N	SINE/AluJb	UTR3	RNPC3	-	-		N
chr1_103559346	+	AG	N	TcMar-Tigger-DNA	intronic	AMY2B	-	-	0	N
chr1_103562672	+	CT	Y	-	intronic	AMY2B	-	-	0	Y
chr1_103564467	+	CT	Y	-	intronic	AMY2B	-	-	0.1	N
chr1_103565372	+	AG	Y	TcMar-Tigger-DNA	intronic	AMY2B	-	-	0	N
chr1_10356569	+	AG	N	Alu-SINE	intronic	KIF1B	-	-	0.7	Y
chr1_103567100	+	GA	Y	L2-LINE	intronic	AMY2B	-	-	0	N
chr1_103568805	+	AG	Y	Simple_repeat-Simple_repeat	intronic	AMY2B	-	-	0	N
chr1_103568807	+	AG	Y	Simple_repeat-Simple_repeat	intronic	AMY2B	-	-	0	N
chr1_10381601	+	GA	Y	-	UTR3	KIF1B(NM_015074:c.*5014G>A,NM_001365952:c.*5014G>A)	-	-	1	Y
chr1_10383833	+	AG	N	Alu-SINE	intergenic	KIF1B(dist=2230),PGD(dist=15230)	-	-	0	N
chr1_10391898	+	AG	N	Alu-SINE	intergenic	KIF1B(dist=10294),PGD(dist=7166)	-	-	0	Y
chr1_10393596	+	AG	N	SINE/AluSc8	intergenic	AL139424.3;AL139424.2	-	-		Y
chr1_10393617	+	AG	N	Alu-SINE	intergenic	KIF1B(dist=12013),PGD(dist=5447)	-	-	0.1	N
chr1_10393621	+	AG	N	Alu-SINE	intergenic	KIF1B(dist=12017),PGD(dist=5443)	-	-	0.1	N
chr1_10396869	+	AG	N	Alu-SINE	intergenic	KIF1B(dist=15265),PGD(dist=2195)	-	-	0	N
chr1_10396907	+	AG	N	SINE/AluSx3	ncRNA_exonic	AL139424.2	-	-		Y
chr1_10457219	-	AG	N	SINE/AluJr4	UTR3	DFFA	-	-		N
chr1_10457233	-	AG	N	SINE/AluJr4	UTR3	DFFA	-	-		N
chr1_10457941	-	AG	N	Alu-SINE	UTR3	DFFA(NM_004401:c.*3549A>G)	-	-	0	Y
chr1_10459831	-	AG	N	Alu-SINE	UTR3	DFFA(NM_004401:c.*1659A>G)	-	-	0	Y
chr1_10543396	+	AG	N	SINE/AluSg4	intronic	PEX14	-	-		Y
chr1_10577800	+	AG	N	Alu-SINE	intronic	PEX14	-	-	0	N
chr1_10577808	+	AG	N	Alu-SINE	intronic	PEX14	-	-	0	N
chr1_108152378	-	AT	Y	Alu-SINE	intronic	SLC25A24	-	-	0	Y
chr1_108152399	-	AG	N	SINE/AluJb	intronic	SLC25A24	-	-		N
chr1_108152452	-	AG	N	Alu-SINE	intronic	SLC25A24	-	-	0	Y
chr1_108163713	-	AC	Y	L1-LINE	intronic	SLC25A24	-	-	0	Y
chr1_108768374	+	AG	N	Alu-SINE	intronic	STXBP3	-	-	0.1	N
chr1_108922873	-	AG	Y	Alu-SINE	intronic	GPSM2	-	-	0	N
chr1_108922878	-	AG	Y	Alu-SINE	intronic	GPSM2	-	-	0	Y
chr1_108922883	-	AG	N	Alu-SINE	intronic	GPSM2	-	-	0	N
chr1_108922886	-	AG	Y	Alu-SINE	intronic	GPSM2	-	-	0	N
chr1_108922895	-	AG	N	Alu-SINE	intronic	GPSM2	-	-	0.3	Y
chr1_108922900	-	AG	N	Alu-SINE	intronic	GPSM2	-	-	0.7	N
chr1_108922912	-	AG	N	Alu-SINE	intronic	GPSM2	-	-	0.1	N
chr1_108922913	-	AG	Y	Alu-SINE	intronic	GPSM2	-	-	0	N
chr1_108922993	-	AG	N	Alu-SINE	intronic	GPSM2	-	-	0	Y
chr1_108923000	-	AG	N	Alu-SINE	intronic	GPSM2	-	-	0.2	N
chr1_108923006	-	AG	N	SINE/FAM	intronic	GPSM2	-	-		Y
chr1_108923171	-	AG	N	Alu-SINE	intronic	GPSM2	-	-	0	Y
chr1_108923253	-	AG	N	SINE/AluJr	intronic	GPSM2	-	-		Y
chr1_108942984	-	AG	N	Alu-SINE	intronic	CLCC1	-	-	0	N
chr1_108943048	-	AG	N	Alu-SINE	intronic	CLCC1	-	-	0	N
chr1_108950647	-	AG	N	Alu-SINE	intronic	CLCC1	-	-	0	N
chr1_108950657	-	AG	N	Alu-SINE	intronic	CLCC1	-	-	0	N
chr1_108951894	-	AG	N	Alu-SINE	intronic	CLCC1	-	-	0	Y
chr1_108953351	-	AG	N	hAT-Charlie-DNA	intronic	CLCC1	-	-	0	N
chr1_108953476	-	AG	Y	hAT-Charlie-DNA	intronic	CLCC1	-	-	0	N
chr1_108953575	-	AG	Y	L2-LINE	intronic	CLCC1	-	-	0.1	N
chr1_108954298	-	AG	N	Alu-SINE	intronic	CLCC1	-	-	0	N
chr1_108961600	-	AG	N	Alu-SINE	intronic	CLCC1	-	-	0	N
chr1_108961603	-	AG	Y	Alu-SINE	intronic	CLCC1	-	-	0	N
chr1_108961616	-	AG	N	Alu-SINE	intronic	CLCC1	-	-	0	N
chr1_108961617	-	AG	N	Alu-SINE	intronic	CLCC1	-	-	0	Y
chr1_108961643	-	AG	N	Alu-SINE	intronic	CLCC1	-	-	0	N
chr1_108961649	-	AG	N	Alu-SINE	intronic	CLCC1	-	-	0	Y
chr1_108961677	-	AG	N	SINE/AluSp	intronic	CLCC1	-	-		N
chr1_108961688	-	AG	N	SINE/AluSp	intronic	CLCC1	-	-		Y
chr1_108962180	-	AG	N	-	intronic	CLCC1	-	-	0	N
chr1_108979773	-	AG	Y	L1-LINE	intronic	WDR47	-	-	0.1	Y
chr1_108979779	-	AG	N	L1-LINE	intronic	WDR47	-	-	0.1	N
chr1_108979780	-	AG	Y	L1-LINE	intronic	WDR47	-	-	0.2	N
chr1_108979782	-	AG	Y	L1-LINE	intronic	WDR47	-	-	0.3	N
chr1_108979783	-	AG	N	L1-LINE	intronic	WDR47	-	-	0.3	N
chr1_108979784	-	AG	N	L1-LINE	intronic	WDR47	-	-	0.4	N
chr1_108979789	-	AG	Y	L1-LINE	intronic	WDR47	-	-	0.6	N
chr1_108979794	-	AG	Y	L1-LINE	intronic	WDR47	-	-	0.8	N
chr1_109037948	-	AG	N	Alu-SINE	intronic	WDR47	-	-	0.2	N
chr1_109037961	-	AG	Y	Alu-SINE	intronic	WDR47	-	-	0.3	N
chr1_109123598	+	AG	Y	-	intronic	KIAA1324	-	-	0	Y
chr1_109123617	+	AG	N	-	intronic	KIAA1324	-	-	0	Y
chr1_109126350	+	AG	N	SINE/Alu	intronic	KIAA1324	-	-		Y
chr1_109161996	+	AG	Y	-	exonic	KIAA1324	nonsynonymous	KIAA1324:NM_001267048:exon2:c.256A>G:p.I86V,KIAA1324:NM_020775:exon2:c.256A>G:p.I86V	1	N
chr1_109204112	+	AG	N	SINE/AluJb	UTR3	KIAA1324	-	-		Y
chr1_109204123	+	AG	N	SINE/AluJb	UTR3	KIAA1324	-	-		Y
chr1_109204175	+	AG	N	Alu-SINE	UTR3	KIAA1324(NM_001284352:c.*1221A>G,NM_001267048:c.*1163A>G,NM_020775:c.*1163A>G,NM_001284353:c.*1163A>G)	-	-	0	N
chr1_109204197	+	AG	N	Alu-SINE	UTR3	KIAA1324(NM_001284352:c.*1243A>G,NM_001267048:c.*1185A>G,NM_020775:c.*1185A>G,NM_001284353:c.*1185A>G)	-	-	0	N
chr1_109204203	+	AG	N	Alu-SINE	UTR3	KIAA1324(NM_001284352:c.*1249A>G,NM_001267048:c.*1191A>G,NM_020775:c.*1191A>G,NM_001284353:c.*1191A>G)	-	-	0	N
chr1_109204205	+	AG	N	Alu-SINE	UTR3	KIAA1324(NM_001284352:c.*1251A>G,NM_001267048:c.*1193A>G,NM_020775:c.*1193A>G,NM_001284353:c.*1193A>G)	-	-	0	N
chr1_109210010	+	AG	N	SINE/AluJb	intergenic	KIAA1324;SARS1	-	-		Y
chr1_109210051	+	AG	Y	Alu-SINE	intergenic	KIAA1324(dist=3270),SARS(dist=3842)	-	-	0	Y
chr1_109210052	+	AG	Y	Alu-SINE	intergenic	KIAA1324(dist=3271),SARS(dist=3841)	-	-	0	N
chr1_109221333	+	AG	N	Alu-SINE	intronic	SARS	-	-	0.1	N
chr1_109223736	+	AG	N	SINE/AluSq2	intronic	SARS1	-	-		Y
chr1_109223739	+	AG	N	Alu-SINE	intronic	SARS	-	-	0	N
chr1_109223767	+	AG	N	Alu-SINE	intronic	SARS	-	-	0	N
chr1_109223793	+	AG	N	SINE/AluSq2	intronic	SARS1	-	-		Y
chr1_109225055	+	AG	N	Alu-SINE	intronic	SARS	-	-	0	Y
chr1_109312513	-	AT	Y	-	UTR3	SORT1(NM_001205228:c.*1530A>T,NM_002959:c.*1530A>T)	-	-	0.1	N
chr1_109313762	-	GT	Y	-	UTR3	SORT1(NM_001205228:c.*281G>T,NM_002959:c.*281G>T)	-	-	0	N
chr1_109322576	-	AG	N	Alu-SINE	intronic	SORT1	-	-	0	Y
chr1_109348736	-	AG	N	SINE/AluJr	intronic	SORT1	-	-		N
chr1_109348772	-	AG	N	SINE/AluJr	intronic	SORT1	-	-		Y
chr1_109366656	-	AG	N	SINE/AluJb	intronic	SORT1	-	-		Y
chr1_109403364	-	AG	N	Alu-SINE	intronic	PSMA5	-	-	0.1	Y
chr1_109403379	-	AG	N	Alu-SINE	intronic	PSMA5	-	-	0.2	Y
chr1_109409295	-	AG	N	Alu-SINE	intronic	PSMA5	-	-	0	Y
chr1_109409679	-	AG	N	Alu-SINE	intronic	PSMA5	-	-	0	N
chr1_109409697	-	AG	N	Alu-SINE	intronic	PSMA5	-	-	0	Y
chr1_109418355	-	AG	N	Alu-SINE	intronic	PSMA5	-	-	0	N
chr1_109418423	-	AG	N	Alu-SINE	intronic	PSMA5	-	-	0	N
chr1_109418467	-	AG	N	Alu-SINE	intronic	PSMA5	-	-	0	Y
chr1_109556306	+	AG	N	Alu-SINE	intronic	GNAI3	-	-	0	Y
chr1_1096248	-	AG	N	SINE/AluJr	intronic	C1orf159	-	-		Y
chr1_1099177	+	AG	N	-/-	ncRNA_intronic	AL390719.3	-	-		N
chr1_1099995	-	AG	N	Alu-SINE	intronic	C1orf159	-	-	0.1	N
chr1_1100017	-	AG	N	Alu-SINE	intronic	C1orf159	-	-	0.4	N
chr1_1100034	-	AG	N	Alu-SINE	intronic	C1orf159	-	-	0.5	N
chr1_110048734	+	AG	Y	hAT-Charlie-DNA	intronic	STRIP1	-	-	0	Y
chr1_1101227	-	AG	N	Alu-SINE	intronic	C1orf159	-	-	0.1	Y
chr1_110150568	+	AG	N	-	UTR5	SLC6A17(NM_001010898:c.-16362A>G)	-	-	0.4	N
chr1_110159612	+	AG	N	-	intronic	SLC6A17	-	-	0	N
chr1_110166223	+	AG	Y	-	intronic	SLC6A17	-	-	0.1	N
chr1_110166567	+	TC	Y	-	intronic	SLC6A17	-	-	0	Y
chr1_110167481	+	AG	N	MIR-SINE	intronic	SLC6A17	-	-	0	N
chr1_110167521	+	AG	Y	MIR-SINE	intronic	SLC6A17	-	-	0	N
chr1_110167524	+	AG	Y	MIR-SINE	intronic	SLC6A17	-	-	0	Y
chr1_110174563	+	AG	N	-	intronic	SLC6A17	-	-	0	N
chr1_110174606	+	AG	N	-	intronic	SLC6A17	-	-	0	N
chr1_110179992	+	AG	N	Alu-SINE	intronic	SLC6A17	-	-	0.1	N
chr1_110179993	+	AG	N	Alu-SINE	intronic	SLC6A17	-	-	0	N
chr1_110180002	+	AG	N	Alu-SINE	intronic	SLC6A17	-	-	0	Y
chr1_110180045	+	AG	Y	Alu-SINE	intronic	SLC6A17	-	-	0	Y
chr1_1101807	-	AG	N	Alu-SINE	intronic	C1orf159	-	-	0	N
chr1_1101815	-	AG	N	Alu-SINE	intronic	C1orf159	-	-	0	N
chr1_1101837	-	AG	N	Alu-SINE	intronic	C1orf159	-	-	0	N
chr1_110202199	+	CA	Y	-	UTR3	SLC6A17(NM_001010898:c.*3755C>A)	-	-	1	N
chr1_1102536	-	AG	N	Alu-SINE	intronic	C1orf159	-	-	0	N
chr1_11028075	+	AG	N	SINE/AluSq	intronic	AL109811.3;MASP2	-	-		N
chr1_11028095	+	AG	N	SINE/AluSq	intronic	AL109811.3;MASP2	-	-		N
chr1_11028101	+	AG	N	Alu-SINE	intronic	MASP2	-	-	0	N
chr1_11028102	+	AG	N	Alu-SINE	intronic	MASP2	-	-	0	N
chr1_11028111	+	AG	N	Alu-SINE	intronic	MASP2	-	-	0	N
chr1_11028128	+	AG	N	Alu-SINE	intronic	MASP2	-	-	0	Y
chr1_11028143	+	AG	N	Alu-SINE	intronic	MASP2	-	-	0	N
chr1_11028163	+	AG	N	Alu-SINE	intronic	MASP2	-	-	0	N
chr1_11028166	+	AG	N	Alu-SINE	intronic	MASP2	-	-	0	N
chr1_11028167	+	AG	N	Alu-SINE	intronic	MASP2	-	-	0	N
chr1_11028176	+	AG	N	SINE/AluSq	intronic	AL109811.3;MASP2	-	-		Y
chr1_11028205	+	AG	N	Alu-SINE	intronic	MASP2	-	-	0	N
chr1_11028207	+	AG	N	Alu-SINE	intronic	MASP2	-	-	0	N
chr1_11029382	+	AG	N	SINE/AluSc	intronic	AL109811.3;MASP2	-	-		Y
chr1_110365994	+	AG	N	Alu-SINE	intronic	SLC16A4	-	-	0	N
chr1_110366003	+	AG	N	Alu-SINE	intronic	SLC16A4	-	-	0.1	N
chr1_110366009	+	AG	N	Alu-SINE	intronic	SLC16A4	-	-	0.1	N
chr1_110366010	+	AG	N	Alu-SINE	intronic	SLC16A4	-	-	0.1	N
chr1_110366023	+	AG	N	Alu-SINE	intronic	SLC16A4	-	-	0	N
chr1_110366024	+	AG	N	Alu-SINE	intronic	SLC16A4	-	-	0	N
chr1_110366049	+	AG	N	Alu-SINE	intronic	SLC16A4	-	-	0.2	N
chr1_110366050	+	AG	N	SINE/AluJb	intronic	SLC16A4	-	-		N
chr1_110366051	+	AG	N	Alu-SINE	intronic	SLC16A4	-	-	0.2	N
chr1_110366063	+	AG	N	Alu-SINE	intronic	SLC16A4	-	-	0.1	N
chr1_110366076	+	AG	N	SINE/AluJb	intronic	SLC16A4	-	-		N
chr1_110366079	+	AG	N	Alu-SINE	intronic	SLC16A4	-	-	0	N
chr1_110367441	+	AG	N	Alu-SINE	intronic	SLC16A4	-	-	0.1	N
chr1_110367461	+	AG	N	Alu-SINE	intronic	SLC16A4	-	-	0.2	N
chr1_110367553	+	AG	N	Alu-SINE	intronic	SLC16A4	-	-	0.2	N
chr1_110367565	+	AG	N	Alu-SINE	intronic	SLC16A4	-	-	0.1	N
chr1_110367621	+	AG	N	Alu-SINE	intronic	SLC16A4	-	-	0	N
chr1_110367946	+	AG	N	SINE/AluY	intronic	SLC16A4	-	-		Y
chr1_110367958	+	AG	N	Alu-SINE	intronic	SLC16A4	-	-	0	N
chr1_110367968	+	AG	N	Alu-SINE	intronic	SLC16A4	-	-	0	Y
chr1_110368010	+	AG	N	Alu-SINE	intronic	SLC16A4	-	-	0	N
chr1_110368019	+	AG	N	Alu-SINE	intronic	SLC16A4	-	-	0	N
chr1_110368030	+	AG	N	Alu-SINE	intronic	SLC16A4	-	-	0	N
chr1_110368035	+	AG	N	Alu-SINE	intronic	SLC16A4	-	-	0	N
chr1_110368039	+	AG	Y	Alu-SINE	intronic	SLC16A4	-	-	0	N
chr1_110368088	+	AG	N	Alu-SINE	intronic	SLC16A4	-	-	0.1	N
chr1_110368089	+	AG	N	Alu-SINE	intronic	SLC16A4	-	-	0.1	N
chr1_110368090	+	AG	N	Alu-SINE	intronic	SLC16A4	-	-	0.1	N
chr1_110368102	+	AG	N	Alu-SINE	intronic	SLC16A4	-	-	0.1	N
chr1_110368104	+	AG	N	Alu-SINE	intronic	SLC16A4	-	-	0.1	N
chr1_110368124	+	AG	N	Alu-SINE	intronic	SLC16A4	-	-	0	N
chr1_1103816	-	AG	N	Alu-SINE	intronic	C1orf159	-	-	0	N
chr1_1103836	-	AG	N	Alu-SINE	intronic	C1orf159	-	-	0.1	N
chr1_110594308	-	GA	Y	Simple_repeat-Simple_repeat	UTR3	KCNA2(NM_004974:c.*8975G>A)	-	-	0	Y
chr1_11059842	-	AG	Y	-	exonic	SRM	synonymous	SRM:NM_003132:exon1:c.102A>G:p.S34S	0.7	N
chr1_110657045	-	GA	Y	Alu-SINE	intergenic	KCNA2(dist=25605),NONE(dist=NONE)	-	-	0	Y
chr1_110669495	-	CT	Y	-	intergenic	NONE(dist=NONE),KCNA3(dist=2970)	-	-	0.7	N
chr1_110669832	-	AC	Y	-	intergenic	NONE(dist=NONE),KCNA3(dist=2633)	-	-	0.2	Y
chr1_11078016	-	AG	N	Alu-SINE	intronic	EXOSC10	-	-	0	N
chr1_11078025	-	AG	N	Alu-SINE	intronic	EXOSC10	-	-	0	N
chr1_11078028	-	AG	N	Alu-SINE	intronic	EXOSC10	-	-	0	N
chr1_11078029	-	AG	N	SINE/AluJo	intronic	EXOSC10	-	-		Y
chr1_11078038	-	AG	N	Alu-SINE	intronic	EXOSC10	-	-	0	N
chr1_11078043	-	AG	N	Alu-SINE	intronic	EXOSC10	-	-	0	N
chr1_11078081	-	AG	N	Alu-SINE	intronic	EXOSC10	-	-	0	Y
chr1_11078106	-	AG	N	Alu-SINE	intronic	EXOSC10	-	-	0	Y
chr1_1109559	-	AG	N	Alu-SINE	intronic	C1orf159	-	-	0.2	N
chr1_1109605	-	AG	N	Alu-SINE	intronic	C1orf159	-	-	0.3	N
chr1_111163532	+	AG	N	SINE/AluJb	intronic	CEPT1	-	-		N
chr1_111163535	+	AG	N	Alu-SINE	intronic	CEPT1	-	-	0	N
chr1_111163560	+	AG	N	Alu-SINE	intronic	CEPT1	-	-	0	Y
chr1_1112865	-	AG	N	ERV1-LTR	intronic	C1orf159	-	-	1	Y
chr1_1112883	-	AG	N	ERV1-LTR	intronic	C1orf159	-	-	0.9	N
chr1_1112951	-	AG	N	Alu-SINE	intronic	C1orf159	-	-	0	N
chr1_1112952	-	AG	N	Alu-SINE	intronic	C1orf159	-	-	0	N
chr1_1112985	-	AG	N	Alu-SINE	intronic	C1orf159	-	-	0	N
chr1_1113261	-	AG	N	LTR/MER50	intronic	C1orf159	-	-		Y
chr1_1113291	-	AG	N	ERV1-LTR	intronic	C1orf159	-	-	0	N
chr1_1113318	-	AG	N	ERV1-LTR	intronic	C1orf159	-	-	0	N
chr1_1113322	-	AG	N	ERV1-LTR	intronic	C1orf159	-	-	0	N
chr1_1113555	-	AG	N	-/-	intronic	C1orf159	-	-		Y
chr1_1113574	-	AG	N	-	intronic	C1orf159	-	-	0	N
chr1_111414321	-	GA	Y	-	UTR3	OVGP1(NM_002557:c.*143G>A)	-	-	0.2	Y
chr1_111436420	-	AG	N	Alu-SINE	intergenic	OVGP1(dist=8685),WDR77(dist=3470)	-	-	0	Y
chr1_111436438	-	AG	N	Alu-SINE	intergenic	OVGP1(dist=8703),WDR77(dist=3452)	-	-	0.1	N
chr1_111436442	-	AG	N	Alu-SINE	intergenic	OVGP1(dist=8707),WDR77(dist=3448)	-	-	0.2	Y
chr1_111436450	-	AG	N	Alu-SINE	intergenic	OVGP1(dist=8715),WDR77(dist=3440)	-	-	0.3	N
chr1_111436455	-	AG	N	Alu-SINE	intergenic	OVGP1(dist=8720),WDR77(dist=3435)	-	-	0.3	N
chr1_111436458	-	AG	N	Alu-SINE	intergenic	OVGP1(dist=8723),WDR77(dist=3432)	-	-	0.2	N
chr1_111436464	-	AG	N	Alu-SINE	intergenic	OVGP1(dist=8729),WDR77(dist=3426)	-	-	0.1	N
chr1_111436470	-	AG	N	SINE/AluSq2	intergenic	AL390195.3;AL390195.2	-	-		N
chr1_111436491	-	AG	N	Alu-SINE	intergenic	OVGP1(dist=8756),WDR77(dist=3399)	-	-	0.1	N
chr1_111436566	-	AG	Y	Alu-SINE	intergenic	OVGP1(dist=8831),WDR77(dist=3324)	-	-	0	Y
chr1_111436576	-	AG	N	Alu-SINE	intergenic	OVGP1(dist=8841),WDR77(dist=3314)	-	-	0	N
chr1_111436590	-	AG	N	Alu-SINE	intergenic	OVGP1(dist=8855),WDR77(dist=3300)	-	-	0	N
chr1_111436603	-	AG	N	Alu-SINE	intergenic	OVGP1(dist=8868),WDR77(dist=3287)	-	-	0	Y
chr1_111436632	-	AG	N	SINE/AluSq2	intergenic	AL390195.3;AL390195.2	-	-		Y
chr1_111436648	-	AG	N	Alu-SINE	intergenic	OVGP1(dist=8913),WDR77(dist=3242)	-	-	0	N
chr1_111439307	-	AG	Y	Alu-SINE	downstream	WDR77(dist=583)	-	-	0	N
chr1_111439313	-	AG	Y	Alu-SINE	downstream	WDR77(dist=577)	-	-	0	Y
chr1_111439327	-	AG	N	SINE/AluSq	ncRNA_intronic	AL390195.2	-	-		Y
chr1_111439353	-	AG	N	Alu-SINE	downstream	WDR77(dist=537)	-	-	0.6	N
chr1_111439365	-	AG	N	Alu-SINE	downstream	WDR77(dist=525)	-	-	0.6	N
chr1_111439378	-	AG	N	Alu-SINE	downstream	WDR77(dist=512)	-	-	0	Y
chr1_111439382	-	AG	N	Alu-SINE	downstream	WDR77(dist=508)	-	-	0	N
chr1_111439398	-	AG	N	SINE/AluSq	ncRNA_intronic	AL390195.2	-	-		N
chr1_111439451	-	AG	N	Alu-SINE	downstream	WDR77(dist=439)	-	-	0	Y
chr1_111439464	-	AG	N	Alu-SINE	downstream	WDR77(dist=426)	-	-	0	N
chr1_111439465	-	AG	N	Alu-SINE	downstream	WDR77(dist=425)	-	-	0	N
chr1_111439468	-	AG	N	SINE/AluSq	ncRNA_intronic	AL390195.2	-	-		Y
chr1_111439469	-	AG	N	SINE/AluSq	ncRNA_intronic	AL390195.2	-	-		Y
chr1_111439488	-	AG	N	Alu-SINE	downstream	WDR77(dist=402)	-	-	0.1	Y
chr1_111463956	+	AG	N	SINE/AluY	intergenic	ATP5PB;C1orf162	-	-		Y
chr1_111463965	+	AG	N	SINE/AluY	intergenic	ATP5PB;C1orf162	-	-		Y
chr1_111676288	+	AG	N	Alu-SINE	intronic	RAP1A	-	-	0	N
chr1_11171312	-	AG	Y	Alu-SINE	intronic	MTOR	-	-	0.1	Y
chr1_11171313	-	AG	Y	Alu-SINE	intronic	MTOR	-	-	0.1	Y
chr1_11171320	-	AG	Y	Alu-SINE	intronic	MTOR	-	-	0.1	Y
chr1_11171335	-	AG	Y	Alu-SINE	intronic	MTOR	-	-	0.1	Y
chr1_11171392	-	AG	Y	Alu-SINE	intronic	MTOR	-	-	0.1	N
chr1_11179972	-	AG	N	SINE/AluJr	intronic	MTOR	-	-		Y
chr1_111866263	-	GA	Y	Alu-SINE	intronic	KCND3	-	-	0	N
chr1_111886778	-	AG	Y	MIR-SINE	intronic	KCND3	-	-	0.1	N
chr1_111886792	-	AG	N	MIR-SINE	intronic	KCND3	-	-	0	N
chr1_111899462	-	AG	N	-	intronic	KCND3	-	-	0	N
chr1_111908240	-	AG	Y	MIR-SINE	intronic	KCND3	-	-	0.1	N
chr1_111926921	-	AG	Y	-	intronic	KCND3	-	-	0	N
chr1_111926922	-	GA	Y	-	intronic	KCND3	-	-	0	N
chr1_111936167	-	GC	Y	-	intronic	KCND3	-	-	0	N
chr1_111936768	-	AG	N	L2-LINE	intronic	KCND3	-	-	0	N
chr1_111939796	-	CA	Y	L1-LINE	intronic	KCND3	-	-	0	N
chr1_111941827	-	AG	Y	-	intronic	KCND3	-	-	0.7	N
chr1_111957361	-	TC	Y	-	intronic	KCND3	-	-	0	N
chr1_111970113	-	AG	N	SINE/AluSq2	intronic	KCND3	-	-		N
chr1_111970787	-	CT	Y	MIR-SINE	intronic	KCND3	-	-	0	N
chr1_111971935	-	AG	Y	L2-LINE	intronic	KCND3	-	-	0	N
chr1_112431777	+	TG	Y	-	intronic	CTTNBP2NL	-	-	0	N
chr1_112580269	-	AG	N	Alu-SINE	intronic	ST7L	-	-	0	N
chr1_112589297	-	AG	N	Alu-SINE	intronic	ST7L	-	-	0	N
chr1_112589326	-	AG	Y	Alu-SINE	intronic	ST7L	-	-	0	Y
chr1_112589335	-	AG	Y	Alu-SINE	intronic	ST7L	-	-	0	Y
chr1_112589339	-	AG	N	SINE/FLAM_C	intronic	ST7L	-	-		Y
chr1_112589340	-	AG	N	SINE/FLAM_C	intronic	ST7L	-	-		N
chr1_112589375	-	AG	Y	Alu-SINE	intronic	ST7L	-	-	0	N
chr1_112625489	+	AG	N	-/-	intronic	CAPZA1	-	-		N
chr1_112670362	+	CT	Y	Simple_repeat-Simple_repeat	UTR3	CAPZA1(NM_006135:c.*230C>T)	-	-	0	N
chr1_112868535	+	AG	N	LTR/MER39	ncRNA_intronic	LINC01357	-	-		Y
chr1_112961848	+	AG	N	L1-LINE	ncRNA_intronic	SLC16A1-AS1	-	-	0.2	N
chr1_112961859	+	AG	N	L1-LINE	ncRNA_intronic	SLC16A1-AS1	-	-	0.1	N
chr1_112961863	+	AG	N	L1-LINE	ncRNA_intronic	SLC16A1-AS1	-	-	0.1	N
chr1_112979239	+	AG	N	Alu-SINE	intergenic	SLC16A1-AS1(dist=15171),LRIG2-DT(dist=32448)	-	-	0	N
chr1_112979240	+	AG	N	Alu-SINE	intergenic	SLC16A1-AS1(dist=15172),LRIG2-DT(dist=32447)	-	-	0	N
chr1_113086963	+	AG	N	Alu-SINE	intronic	LRIG2	-	-	0	N
chr1_113086997	+	AG	N	SINE/AluJb	intronic	LRIG2	-	-		Y
chr1_113108999	+	AG	Y	-	intronic	LRIG2	-	-	0	N
chr1_113121844	+	AG	Y	-	intronic	LRIG2	-	-	0	Y
chr1_113687751	-	AG	Y	Alu-SINE	intergenic	MAGI3(dist=1828),PHTF1(dist=9080)	-	-	0.2	Y
chr1_113715390	-	AG	N	Alu-SINE	intronic	PHTF1	-	-	0.1	N
chr1_113715398	-	AG	N	Alu-SINE	intronic	PHTF1	-	-	0	N
chr1_113716455	-	AG	N	SINE/AluJr	intronic	PHTF1	-	-		Y
chr1_113716569	-	AG	N	SINE/AluJr	intronic	PHTF1	-	-		N
chr1_113716577	-	AG	N	Alu-SINE	intronic	PHTF1	-	-	0	N
chr1_113716622	-	AG	N	Alu-SINE	intronic	PHTF1	-	-	0	Y
chr1_113716623	-	AG	N	Alu-SINE	intronic	PHTF1	-	-	0	N
chr1_113716625	-	AG	N	Alu-SINE	intronic	PHTF1	-	-	0	N
chr1_113716631	-	AG	N	Alu-SINE	intronic	PHTF1	-	-	0	N
chr1_113720887	-	AG	N	ERVL-MaLR-LTR	intronic	PHTF1	-	-	0.1	N
chr1_113793691	-	GA	Y	Alu-SINE	intronic	RSBN1	-	-	0	N
chr1_113793712	-	AG	N	SINE/AluSx1	intronic	RSBN1	-	-		Y
chr1_113898288	-	AG	N	hAT-DNA	ncRNA_intronic	AP4B1-AS1	-	-	0	N
chr1_114405313	-	CT	Y	-	intronic	TRIM33	-	-	0	N
chr1_114415264	-	AG	N	Alu-SINE	intronic	TRIM33	-	-	0	Y
chr1_114415270	-	AG	N	Alu-SINE	intronic	TRIM33	-	-	0	N
chr1_114415285	-	AG	N	Alu-SINE	intronic	TRIM33	-	-	0	N
chr1_114415716	-	AG	N	Alu-SINE	intronic	TRIM33	-	-	0	N
chr1_114426523	-	TA	Y	Low_complexity-Low_complexity	intronic	TRIM33	-	-	0	Y
chr1_114490863	-	AG	Y	L1-LINE	intronic	TRIM33	-	-	0	N
chr1_114490905	-	AG	Y	L1-LINE	intronic	TRIM33	-	-	0	Y
chr1_114490960	-	AG	N	L1-LINE	intronic	TRIM33	-	-	0.3	N
chr1_114490976	-	AG	Y	L1-LINE	intronic	TRIM33	-	-	0	N
chr1_114490980	-	AG	Y	L1-LINE	intronic	TRIM33	-	-	0	N
chr1_114492757	-	AG	Y	L1-LINE	intronic	TRIM33	-	-	0	N
chr1_114492838	-	AG	Y	L1-LINE	intronic	TRIM33	-	-	0	N
chr1_114492854	-	AG	Y	L1-LINE	intronic	TRIM33	-	-	0	N
chr1_114492952	-	AG	N	L1-LINE	intronic	TRIM33	-	-	0	N
chr1_114492968	-	AG	N	LINE/L1MB4	intronic	TRIM33	-	-		Y
chr1_114493198	-	AG	N	L1-LINE	intronic	TRIM33	-	-	0	Y
chr1_114493202	-	AG	N	L1-LINE	intronic	TRIM33	-	-	0	N
chr1_114493227	-	AG	N	L1-LINE	intronic	TRIM33	-	-	0	N
chr1_114493512	-	AG	N	Alu-SINE	intronic	TRIM33	-	-	0	N
chr1_114493557	-	AG	Y	Alu-SINE	intronic	TRIM33	-	-	0	N
chr1_114576249	-	TG	Y	-	intronic	BCAS2	-	-	0	Y
chr1_114713212	-	AG	N	SINE/AluJo	intronic	NRAS	-	-		Y
chr1_114713219	-	AG	N	Alu-SINE	intronic	NRAS	-	-	0	Y
chr1_114742334	-	AG	N	Alu-SINE	intronic	CSDE1	-	-	0	Y
chr1_114742410	-	AG	N	Alu-SINE	intronic	CSDE1	-	-	0	Y
chr1_114753657	-	AG	N	Alu-SINE	intronic	CSDE1	-	-	0	N
chr1_114753660	-	AG	N	Alu-SINE	intronic	CSDE1	-	-	0.2	N
chr1_114753688	-	AG	N	Alu-SINE	intronic	CSDE1	-	-	0	Y
chr1_114754100	-	AG	N	Alu-SINE	intronic	CSDE1	-	-	0	Y
chr1_114754127	-	AG	N	Alu-SINE	intronic	CSDE1	-	-	0	Y
chr1_114754363	-	CG	Y	-	intronic	CSDE1	-	-	0	N
chr1_115298990	-	AG	N	-	ncRNA_intronic	NGF-AS1	-	-	0.7	Y
chr1_115310425	-	CG	Y	-	ncRNA_intronic	NGF-AS1	-	-	0	Y
chr1_116054902	+	AG	Y	L1-LINE	intronic	SLC22A15	-	-	0.1	N
chr1_116055131	+	GA	Y	L1-LINE	intronic	SLC22A15	-	-	0.4	N
chr1_116055546	+	GC	Y	L1-LINE	intronic	SLC22A15	-	-	0.2	N
chr1_116072176	+	AG	Y	-	intergenic	SLC22A15(dist=2122),MAB21L3(dist=39579)	-	-	0	N
chr1_116387412	-	AG	N	-/-	exonic	ATP1A1	-	-		N
chr1_11654881	+	TC	Y	-	UTR5	FBXO44(NM_001330355:c.-955T>C,NM_001304790:c.-955T>C,NM_183413:c.-955T>C,NM_001014765:c.-955T>C,NM_033182:c.-955T>C)	-	-	0	N
chr1_11654924	+	AG	Y	-	UTR5	FBXO44(NM_001330355:c.-912A>G,NM_001304790:c.-912A>G,NM_183413:c.-912A>G,NM_001014765:c.-912A>G,NM_033182:c.-912A>G)	-	-	0	N
chr1_116601458	-	AG	Y	MIR-SINE	intronic	IGSF3	-	-	0	Y
chr1_116978965	+	TC	Y	L1-LINE	intronic	PTGFRN	-	-	0.4	Y
chr1_116978966	+	AC	Y	L1-LINE	intronic	PTGFRN	-	-	0.4	Y
chr1_116978986	+	CT	Y	L1-LINE	intronic	PTGFRN	-	-	0.3	Y
chr1_117402174	+	CG	Y	-	intronic	MAN1A2	-	-	0	N
chr1_117402175	+	TA	Y	-	intronic	MAN1A2	-	-	0	N
chr1_117402180	+	TA	Y	-	intronic	MAN1A2	-	-	0	N
chr1_117402181	+	CG	Y	-	intronic	MAN1A2	-	-	0	N
chr1_117402182	+	AT	Y	-	intronic	MAN1A2	-	-	0	N
chr1_117402184	+	AT	Y	-	splicing	MAN1A2(NM_006699:exon2:c.303-2A>T)	-	-	1	N
chr1_117409793	+	AG	Y	L1-LINE	intronic	MAN1A2	-	-	0.1	N
chr1_117410617	+	GA	Y	L1-LINE	intronic	MAN1A2	-	-	0	N
chr1_117410623	+	GA	Y	L1-LINE	intronic	MAN1A2	-	-	0.1	N
chr1_117414833	+	TG	Y	-	splicing	MAN1A2(NM_006699:exon4:c.774+2T>G)	-	-	1	N
chr1_117414834	+	GA	Y	-	intronic	MAN1A2	-	-	0.9	N
chr1_117414837	+	TA	Y	-	intronic	MAN1A2	-	-	1	N
chr1_117414839	+	TG	Y	-	intronic	MAN1A2	-	-	0.8	N
chr1_117414841	+	TA	Y	-	intronic	MAN1A2	-	-	0.1	N
chr1_117428232	+	AG	N	SINE/AluJb	intronic	MAN1A2	-	-		Y
chr1_117428244	+	AG	N	Alu-SINE	intronic	MAN1A2	-	-	0	Y
chr1_117428254	+	AG	N	Alu-SINE	intronic	MAN1A2	-	-	0	N
chr1_117428267	+	AG	Y	Alu-SINE	intronic	MAN1A2	-	-	0.1	Y
chr1_117428280	+	AG	Y	Alu-SINE	intronic	MAN1A2	-	-	0.1	Y
chr1_117428349	+	AG	N	Alu-SINE	intronic	MAN1A2	-	-	0.4	Y
chr1_117428350	+	AG	N	Alu-SINE	intronic	MAN1A2	-	-	0.4	N
chr1_117431816	+	AG	N	SINE/AluJb	intronic	MAN1A2	-	-		N
chr1_117431829	+	AG	N	Alu-SINE	intronic	MAN1A2	-	-	0.3	Y
chr1_117431852	+	AG	N	SINE/AluJb	intronic	MAN1A2	-	-		Y
chr1_117442327	+	TG	Y	-	splicing	MAN1A2(NM_006699:exon6:c.950+2T>G)	-	-	1	N
chr1_117474175	+	AT	Y	-	intronic	MAN1A2	-	-	0	N
chr1_11797525	-	AG	N	SINE/AluJr	intronic	MTHFR	-	-		Y
chr1_11798615	-	AG	Y	hAT-Charlie-DNA	intronic	MTHFR	-	-	0	Y
chr1_11799245	-	AG	Y	-	intronic	MTHFR	-	-	0	Y
chr1_11824498	+	AG	Y	-	exonic	CLCN6	nonsynonymous	CLCN6:NM_001256959:exon7:c.527A>G:p.E176G,CLCN6:NM_001286:exon8:c.593A>G:p.E198G	1	N
chr1_119143338	+	AG	N	Alu-SINE	ncRNA_intronic	WARS2-AS1	-	-	0	Y
chr1_119143356	+	AG	N	Alu-SINE	ncRNA_intronic	WARS2-AS1	-	-	0	N
chr1_119143366	+	AG	N	Alu-SINE	ncRNA_intronic	WARS2-AS1	-	-	0	Y
chr1_119143370	+	AG	N	Alu-SINE	ncRNA_intronic	WARS2-AS1	-	-	0	Y
chr1_119143396	+	AG	N	Alu-SINE	ncRNA_intronic	WARS2-AS1	-	-	0	Y
chr1_119143409	+	AG	N	Alu-SINE	ncRNA_intronic	WARS2-AS1	-	-	0	N
chr1_119143432	+	AG	N	Alu-SINE	ncRNA_intronic	WARS2-AS1	-	-	0	N
chr1_119182304	+	AG	Y	ERV1-LTR	ncRNA_exonic	WARS2-AS1	-	-	0.1	Y
chr1_119603639	-	AG	Y	-	intergenic	LINC00622(dist=4348),ZNF697(dist=15738)	-	-	0	N
chr1_119603644	-	AG	Y	-	intergenic	LINC00622(dist=4353),ZNF697(dist=15733)	-	-	0	N
chr1_120950575	+	AC	Y	Alu-SINE	ncRNA_intronic	HIST2H3DP1,LINC00623,LINC00869,LINC01145	-	-	0	Y
chr1_120950577	+	CA	Y	Alu-SINE	ncRNA_intronic	HIST2H3DP1,LINC00623,LINC00869,LINC01145	-	-	0	N
chr1_120950591	+	CA	Y	Alu-SINE	ncRNA_intronic	HIST2H3DP1,LINC00623,LINC00869,LINC01145	-	-	0	N
chr1_120950592	+	AC	Y	Alu-SINE	ncRNA_intronic	HIST2H3DP1,LINC00623,LINC00869,LINC01145	-	-	0	N
chr1_120983826	+	GC	Y	-	ncRNA_exonic	LINC00869	-	-	1	Y
chr1_121367449	+	AG	N	DNA/MER20	ncRNA_intronic	SRGAP2-AS1	-	-		Y
chr1_121408930	+	GA	Y	L1-LINE	intergenic	SRGAP2-AS1(dist=11025),EMBP1(dist=110120)	-	-	0	N
chr1_121576924	+	AG	N	LINE/L1PA3	ncRNA_intronic	LINC01691	-	-		Y
chr1_121577267	+	AG	Y	L1-LINE	intergenic	EMBP1(dist=5379),NONE(dist=NONE)	-	-	NA	Y
chr1_121578949	+	AG	Y	L1-LINE	intergenic	EMBP1(dist=7061),NONE(dist=NONE)	-	-	NA	Y
chr1_1221498	-	AG	N	Alu-SINE	intronic	SDF4	-	-	0	N
chr1_1221502	-	AG	N	Alu-SINE	intronic	SDF4	-	-	0	N
chr1_1222080	-	AG	N	-	intronic	SDF4	-	-	0	N
chr1_12256127	+	AG	N	Alu-SINE	intronic	VPS13D	-	-	0.1	N
chr1_12256128	+	AG	N	Alu-SINE	intronic	VPS13D	-	-	0.1	Y
chr1_12312480	+	AG	N	Alu-SINE	intronic	VPS13D	-	-	0	N
chr1_12467087	+	AG	Y	-	intronic	VPS13D	-	-	0	Y
chr1_1278366	+	AG	N	Alu-SINE	intergenic	UBE2J2(dist=4512),SCNN1D(dist=2070)	-	-	0	Y
chr1_1300782	-	CA	Y	Alu-SINE	intronic	ACAP3	-	-	0.9	N
chr1_1302048	-	AT	Y	-	splicing	ACAP3(NM_030649:exon5:c.280-2A>T)	-	-	1	N
chr1_1302049	-	CA	Y	-	intronic	ACAP3	-	-	1	N
chr1_1302051	-	CA	Y	-	intronic	ACAP3	-	-	0.3	N
chr1_1302054	-	GA	Y	-	intronic	ACAP3	-	-	0	N
chr1_1316099	-	AG	N	Alu-SINE	intronic	INTS11	-	-	0	Y
chr1_1316158	-	AG	N	Alu-SINE	intronic	INTS11	-	-	0	Y
chr1_1316160	-	AG	N	Alu-SINE	intronic	INTS11	-	-	0	N
chr1_1316199	-	AG	N	SINE/AluSz	intronic	INTS11	-	-		Y
chr1_1316230	-	AG	N	SINE/AluSz	intronic	INTS11	-	-		Y
chr1_1316461	-	AG	N	SINE/AluSq2	intronic	INTS11	-	-		N
chr1_1316464	-	AG	N	SINE/AluSq2	intronic	INTS11	-	-		N
chr1_1316467	-	AG	N	SINE/AluSq2	intronic	INTS11	-	-		N
chr1_1316802	-	AG	N	Alu-SINE	intronic	INTS11	-	-	0	N
chr1_1317061	-	AG	N	SINE/AluJr	intronic	INTS11	-	-		Y
chr1_1317063	-	AG	N	SINE/AluJr	intronic	INTS11	-	-		N
chr1_1317300	+	AG	N	SINE/AluSq	intronic	INTS11	-	-		N
chr1_1318006	-	AG	N	SINE/AluY	ncRNA_intronic	AL139287.1	-	-		Y
chr1_1318142	-	AG	N	SINE/AluY	ncRNA_intronic	AL139287.1	-	-		N
chr1_1318395	-	AG	N	Alu-SINE	intronic	INTS11	-	-	0	N
chr1_1318401	-	AG	N	Alu-SINE	intronic	INTS11	-	-	0	N
chr1_1318413	-	AG	N	Alu-SINE	intronic	INTS11	-	-	0	N
chr1_1318423	-	AG	N	Alu-SINE	intronic	INTS11	-	-	0	N
chr1_1318428	-	AG	N	SINE/AluJb	ncRNA_intronic	AL139287.1	-	-		Y
chr1_1318489	-	AG	N	Alu-SINE	intronic	INTS11	-	-	0	Y
chr1_1318564	-	AG	N	Alu-SINE	intronic	INTS11	-	-	0	N
chr1_1318576	-	AG	N	SINE/AluJb	ncRNA_intronic	AL139287.1	-	-		Y
chr1_1342153	-	AG	Y	-	exonic	DVL1	synonymous	DVL1:NM_001330311:exon4:c.366A>G:p.P122P,DVL1:NM_004421:exon4:c.366A>G:p.P122P	0	N
chr1_1362009	+	GA	Y	-	intronic	MXRA8	-	-	0.1	Y
chr1_13789996	+	CG	Y	-	intronic	PRDM2	-	-	0	N
chr1_13799001	+	GC	Y	-	intronic	PRDM2	-	-	0	N
chr1_13805787	+	AG	Y	-	intronic	PRDM2	-	-	0	Y
chr1_13805790	+	AG	Y	-	intronic	PRDM2	-	-	0	Y
chr1_13897127	+	AG	N	hAT-Charlie-DNA	intergenic	PRDM2(dist=72048),KAZN-AS1(dist=451828)	-	-	1	Y
chr1_13897128	+	AG	N	hAT-Charlie-DNA	intergenic	PRDM2(dist=72049),KAZN-AS1(dist=451827)	-	-	1	Y
chr1_13897129	+	AG	Y	hAT-Charlie-DNA	intergenic	PRDM2(dist=72050),KAZN-AS1(dist=451826)	-	-	1	Y
chr1_13897191	+	AG	N	hAT-Charlie-DNA	intergenic	PRDM2(dist=72112),KAZN-AS1(dist=451764)	-	-	0	Y
chr1_13897193	+	AG	Y	hAT-Charlie-DNA	intergenic	PRDM2(dist=72114),KAZN-AS1(dist=451762)	-	-	0	Y
chr1_13897199	+	AG	N	hAT-Charlie-DNA	intergenic	PRDM2(dist=72120),KAZN-AS1(dist=451756)	-	-	0	N
chr1_13897252	+	AG	N	hAT-Charlie-DNA	intergenic	PRDM2(dist=72173),KAZN-AS1(dist=451703)	-	-	0	N
chr1_13897255	+	AG	N	hAT-Charlie-DNA	intergenic	PRDM2(dist=72176),KAZN-AS1(dist=451700)	-	-	0	N
chr1_13897273	+	AG	Y	hAT-Charlie-DNA	intergenic	PRDM2(dist=72194),KAZN-AS1(dist=451682)	-	-	0	N
chr1_13897281	+	AG	N	hAT-Charlie-DNA	intergenic	PRDM2(dist=72202),KAZN-AS1(dist=451674)	-	-	0	Y
chr1_13898693	+	AG	Y	-	intergenic	PRDM2(dist=73614),KAZN-AS1(dist=450262)	-	-	0	Y
chr1_13903678	+	CT	Y	-	intergenic	PRDM2(dist=78599),KAZN-AS1(dist=445277)	-	-	0	N
chr1_13910046	+	AG	N	ERVL-MaLR-LTR	intergenic	PRDM2(dist=84967),KAZN-AS1(dist=438909)	-	-	0	N
chr1_13910091	+	AG	N	ERVL-MaLR-LTR	intergenic	PRDM2(dist=85012),KAZN-AS1(dist=438864)	-	-	0	Y
chr1_13910130	+	AG	N	ERVL-MaLR-LTR	intergenic	PRDM2(dist=85051),KAZN-AS1(dist=438825)	-	-	0	Y
chr1_13910131	+	AG	Y	ERVL-MaLR-LTR	intergenic	PRDM2(dist=85052),KAZN-AS1(dist=438824)	-	-	0	Y
chr1_13910211	+	AG	N	ERVL-MaLR-LTR	intergenic	PRDM2(dist=85132),KAZN-AS1(dist=438744)	-	-	0.1	Y
chr1_13910212	+	AG	N	ERVL-MaLR-LTR	intergenic	PRDM2(dist=85133),KAZN-AS1(dist=438743)	-	-	0.1	Y
chr1_13910672	+	AG	N	ERVL-MaLR-LTR	intergenic	PRDM2(dist=85593),KAZN-AS1(dist=438283)	-	-	0	Y
chr1_13910677	+	AG	Y	ERVL-MaLR-LTR	intergenic	PRDM2(dist=85598),KAZN-AS1(dist=438278)	-	-	0	Y
chr1_13910680	+	AG	N	ERVL-MaLR-LTR	intergenic	PRDM2(dist=85601),KAZN-AS1(dist=438275)	-	-	0	Y
chr1_13910681	+	AG	N	ERVL-MaLR-LTR	intergenic	PRDM2(dist=85602),KAZN-AS1(dist=438274)	-	-	0	N
chr1_13910695	+	AG	N	ERVL-MaLR-LTR	intergenic	PRDM2(dist=85616),KAZN-AS1(dist=438260)	-	-	0.1	Y
chr1_13910697	+	AG	N	ERVL-MaLR-LTR	intergenic	PRDM2(dist=85618),KAZN-AS1(dist=438258)	-	-	0.1	Y
chr1_13910698	+	AG	N	ERVL-MaLR-LTR	intergenic	PRDM2(dist=85619),KAZN-AS1(dist=438257)	-	-	0	Y
chr1_13910728	+	AG	N	ERVL-MaLR-LTR	intergenic	PRDM2(dist=85649),KAZN-AS1(dist=438227)	-	-	0	Y
chr1_13910838	+	AG	Y	ERVL-MaLR-LTR	intergenic	PRDM2(dist=85759),KAZN-AS1(dist=438117)	-	-	0	Y
chr1_13910840	+	AG	Y	ERVL-MaLR-LTR	intergenic	PRDM2(dist=85761),KAZN-AS1(dist=438115)	-	-	0	Y
chr1_13910841	+	AG	Y	ERVL-MaLR-LTR	intergenic	PRDM2(dist=85762),KAZN-AS1(dist=438114)	-	-	0	Y
chr1_13910848	+	AG	N	LTR/MSTA	intronic	KAZN	-	-		Y
chr1_13910853	+	AG	N	ERVL-MaLR-LTR	intergenic	PRDM2(dist=85774),KAZN-AS1(dist=438102)	-	-	0	N
chr1_13910867	+	AG	Y	ERVL-MaLR-LTR	intergenic	PRDM2(dist=85788),KAZN-AS1(dist=438088)	-	-	0.1	Y
chr1_13910869	+	AG	Y	ERVL-MaLR-LTR	intergenic	PRDM2(dist=85790),KAZN-AS1(dist=438086)	-	-	0.1	Y
chr1_13910870	+	AG	Y	ERVL-MaLR-LTR	intergenic	PRDM2(dist=85791),KAZN-AS1(dist=438085)	-	-	0.1	Y
chr1_13910871	+	AG	Y	ERVL-MaLR-LTR	intergenic	PRDM2(dist=85792),KAZN-AS1(dist=438084)	-	-	0.1	Y
chr1_13910874	+	AG	N	ERVL-MaLR-LTR	intergenic	PRDM2(dist=85795),KAZN-AS1(dist=438081)	-	-	0.1	N
chr1_13910875	+	AG	Y	ERVL-MaLR-LTR	intergenic	PRDM2(dist=85796),KAZN-AS1(dist=438080)	-	-	0.1	N
chr1_13910876	+	AG	Y	ERVL-MaLR-LTR	intergenic	PRDM2(dist=85797),KAZN-AS1(dist=438079)	-	-	0.1	N
chr1_13910885	+	AG	N	ERVL-MaLR-LTR	intergenic	PRDM2(dist=85806),KAZN-AS1(dist=438070)	-	-	0.1	N
chr1_13910893	+	AG	N	ERVL-MaLR-LTR	intergenic	PRDM2(dist=85814),KAZN-AS1(dist=438062)	-	-	0	Y
chr1_13910895	+	AG	N	ERVL-MaLR-LTR	intergenic	PRDM2(dist=85816),KAZN-AS1(dist=438060)	-	-	0	N
chr1_13910896	+	AG	N	ERVL-MaLR-LTR	intergenic	PRDM2(dist=85817),KAZN-AS1(dist=438059)	-	-	0	N
chr1_13910903	+	AG	N	ERVL-MaLR-LTR	intergenic	PRDM2(dist=85824),KAZN-AS1(dist=438052)	-	-	0	N
chr1_13910950	+	AG	N	LTR/MSTA	intronic	KAZN	-	-		Y
chr1_13910962	+	AG	Y	ERVL-MaLR-LTR	intergenic	PRDM2(dist=85883),KAZN-AS1(dist=437993)	-	-	0.4	N
chr1_13910970	+	AG	N	LTR/MSTA	intronic	KAZN	-	-		Y
chr1_13910975	+	AG	N	LTR/MSTA	intronic	KAZN	-	-		Y
chr1_13910976	+	AG	N	LTR/MSTA	intronic	KAZN	-	-		N
chr1_13910982	+	AG	N	LTR/MSTA	intronic	KAZN	-	-		Y
chr1_13911011	+	AG	N	LTR/MSTA	intronic	KAZN	-	-		Y
chr1_13911014	+	AG	N	LTR/MSTA	intronic	KAZN	-	-		Y
chr1_13911016	+	AG	N	LTR/MSTA	intronic	KAZN	-	-		Y
chr1_13911287	+	AG	N	Alu-SINE	intergenic	PRDM2(dist=86208),KAZN-AS1(dist=437668)	-	-	0	Y
chr1_13911323	+	AG	N	Alu-SINE	intergenic	PRDM2(dist=86244),KAZN-AS1(dist=437632)	-	-	0.1	Y
chr1_13911329	+	AG	N	SINE/AluSx1	intronic	KAZN	-	-		Y
chr1_13911359	+	AG	N	ERVL-MaLR-LTR	intergenic	PRDM2(dist=86280),KAZN-AS1(dist=437596)	-	-	0	Y
chr1_13911363	+	AG	N	ERVL-MaLR-LTR	intergenic	PRDM2(dist=86284),KAZN-AS1(dist=437592)	-	-	0	Y
chr1_13911365	+	AG	N	LTR/MSTA	intronic	KAZN	-	-		Y
chr1_13911441	+	AG	N	LTR/MSTA	intronic	KAZN	-	-		Y
chr1_13911449	+	AG	N	ERVL-MaLR-LTR	intergenic	PRDM2(dist=86370),KAZN-AS1(dist=437506)	-	-	0.1	N
chr1_13911450	+	AG	N	ERVL-MaLR-LTR	intergenic	PRDM2(dist=86371),KAZN-AS1(dist=437505)	-	-	0.1	N
chr1_13911492	+	AG	Y	ERVL-MaLR-LTR	intergenic	PRDM2(dist=86413),KAZN-AS1(dist=437463)	-	-	0.2	Y
chr1_13935249	+	GA	Y	Simple_repeat-Simple_repeat	intergenic	PRDM2(dist=110170),KAZN-AS1(dist=413706)	-	-	0	Y
chr1_13935252	+	GA	Y	Simple_repeat-Simple_repeat	intergenic	PRDM2(dist=110173),KAZN-AS1(dist=413703)	-	-	0	Y
chr1_13938585	+	AG	Y	ERVL-MaLR-LTR	intergenic	PRDM2(dist=113506),KAZN-AS1(dist=410370)	-	-	0	Y
chr1_13938999	+	AG	Y	ERVL-MaLR-LTR	intergenic	PRDM2(dist=113920),KAZN-AS1(dist=409956)	-	-	0.2	Y
chr1_13945712	+	AT	Y	Simple_repeat-Simple_repeat	intergenic	PRDM2(dist=120633),KAZN-AS1(dist=403243)	-	-	0	Y
chr1_13946369	+	AG	Y	MIR-SINE	intergenic	PRDM2(dist=121290),KAZN-AS1(dist=402586)	-	-	0	N
chr1_13947098	+	AG	N	ERVL-MaLR-LTR	intergenic	PRDM2(dist=122019),KAZN-AS1(dist=401857)	-	-	0	N
chr1_13947099	+	AG	N	LTR/THE1D	intronic	KAZN	-	-		Y
chr1_13947120	+	AG	N	ERVL-MaLR-LTR	intergenic	PRDM2(dist=122041),KAZN-AS1(dist=401835)	-	-	0.8	Y
chr1_13947121	+	AG	Y	ERVL-MaLR-LTR	intergenic	PRDM2(dist=122042),KAZN-AS1(dist=401834)	-	-	0.8	Y
chr1_13947172	+	AG	Y	ERVL-MaLR-LTR	intergenic	PRDM2(dist=122093),KAZN-AS1(dist=401783)	-	-	0.1	Y
chr1_13947178	+	AG	Y	ERVL-MaLR-LTR	intergenic	PRDM2(dist=122099),KAZN-AS1(dist=401777)	-	-	0	Y
chr1_13947381	+	AG	N	ERVL-MaLR-LTR	intergenic	PRDM2(dist=122302),KAZN-AS1(dist=401574)	-	-	0	Y
chr1_13947415	+	AG	N	LTR/THE1D	intronic	KAZN	-	-		Y
chr1_13948303	+	AG	N	LTR/THE1C	intronic	KAZN	-	-		Y
chr1_13952365	+	AT	Y	Simple_repeat-Simple_repeat	intergenic	PRDM2(dist=127286),KAZN-AS1(dist=396590)	-	-	0	Y
chr1_13952366	+	TC	Y	Simple_repeat-Simple_repeat	intergenic	PRDM2(dist=127287),KAZN-AS1(dist=396589)	-	-	0	Y
chr1_13953873	+	AG	Y	MuDR-DNA	intergenic	PRDM2(dist=128794),KAZN-AS1(dist=395082)	-	-	0	N
chr1_13958784	+	AG	N	L2-LINE	intergenic	PRDM2(dist=133705),KAZN-AS1(dist=390171)	-	-	0	Y
chr1_13981111	+	GA	Y	Simple_repeat-Simple_repeat	intergenic	PRDM2(dist=156032),KAZN-AS1(dist=367844)	-	-	0	N
chr1_13988115	+	AG	Y	ERVL-MaLR-LTR	intergenic	PRDM2(dist=163036),KAZN-AS1(dist=360840)	-	-	0	Y
chr1_13991371	+	AG	N	LINE/L1PA7	intronic	KAZN	-	-		Y
chr1_13991380	+	AG	N	L1-LINE	intergenic	PRDM2(dist=166301),KAZN-AS1(dist=357575)	-	-	0	Y
chr1_13991382	+	AG	Y	L1-LINE	intergenic	PRDM2(dist=166303),KAZN-AS1(dist=357573)	-	-	0	Y
chr1_13991384	+	AG	N	L1-LINE	intergenic	PRDM2(dist=166305),KAZN-AS1(dist=357571)	-	-	0	Y
chr1_13991388	+	AG	Y	L1-LINE	intergenic	PRDM2(dist=166309),KAZN-AS1(dist=357567)	-	-	0	Y
chr1_13991392	+	AG	N	LINE/L1PA7	intronic	KAZN	-	-		Y
chr1_13991396	+	AG	N	LINE/L1PA7	intronic	KAZN	-	-		Y
chr1_13991412	+	AG	N	L1-LINE	intergenic	PRDM2(dist=166333),KAZN-AS1(dist=357543)	-	-	0.1	N
chr1_13998612	+	TA	Y	L1-LINE	intergenic	PRDM2(dist=173533),KAZN-AS1(dist=350343)	-	-	0.1	Y
chr1_13999265	+	AG	N	Alu-SINE	intergenic	PRDM2(dist=174186),KAZN-AS1(dist=349690)	-	-	0	Y
chr1_13999273	+	AG	N	Alu-SINE	intergenic	PRDM2(dist=174194),KAZN-AS1(dist=349682)	-	-	0	Y
chr1_13999297	+	AG	N	SINE/AluSx3	intronic	KAZN	-	-		Y
chr1_14002732	+	AG	Y	L1-LINE	intergenic	PRDM2(dist=177653),KAZN-AS1(dist=346223)	-	-	0.1	Y
chr1_14002736	+	AG	N	LINE/L1PA8A	intronic	KAZN	-	-		Y
chr1_14002763	+	AG	N	LINE/L1PA8A	intronic	KAZN	-	-		Y
chr1_14002764	+	AG	N	LINE/L1PA8A	intronic	KAZN	-	-		Y
chr1_14002768	+	AG	Y	L1-LINE	intergenic	PRDM2(dist=177689),KAZN-AS1(dist=346187)	-	-	0	Y
chr1_14002774	+	AG	N	LINE/L1PA8A	intronic	KAZN	-	-		Y
chr1_14005027	+	AG	Y	ERVL-MaLR-LTR	intergenic	PRDM2(dist=179948),KAZN-AS1(dist=343928)	-	-	0	Y
chr1_14005073	+	AG	Y	ERVL-MaLR-LTR	intergenic	PRDM2(dist=179994),KAZN-AS1(dist=343882)	-	-	0.2	Y
chr1_14021288	+	AG	Y	-	intergenic	PRDM2(dist=196209),KAZN-AS1(dist=327667)	-	-	0	Y
chr1_14025014	+	AG	N	-/-	intronic	KAZN	-	-		Y
chr1_14025019	+	AG	N	-	intergenic	PRDM2(dist=199940),KAZN-AS1(dist=323936)	-	-	0	Y
chr1_14025454	+	AG	N	-	intergenic	PRDM2(dist=200375),KAZN-AS1(dist=323501)	-	-	0	N
chr1_14025468	+	AG	N	-	intergenic	PRDM2(dist=200389),KAZN-AS1(dist=323487)	-	-	0	N
chr1_14025469	+	AT	Y	-	intergenic	PRDM2(dist=200390),KAZN-AS1(dist=323486)	-	-	0	N
chr1_14025538	+	AG	Y	hAT-Charlie-DNA	intergenic	PRDM2(dist=200459),KAZN-AS1(dist=323417)	-	-	0	Y
chr1_14025540	+	AG	N	hAT-Charlie-DNA	intergenic	PRDM2(dist=200461),KAZN-AS1(dist=323415)	-	-	0	N
chr1_14029730	+	AG	Y	L1-LINE	intergenic	PRDM2(dist=204651),KAZN-AS1(dist=319225)	-	-	0.2	Y
chr1_1403304	-	AG	N	Alu-SINE	intronic	MRPL20	-	-	0	N
chr1_14036558	+	AG	N	Alu-SINE	intergenic	PRDM2(dist=211479),KAZN-AS1(dist=312397)	-	-	0	Y
chr1_14036580	+	AG	N	Alu-SINE	intergenic	PRDM2(dist=211501),KAZN-AS1(dist=312375)	-	-	0	Y
chr1_14036590	+	AG	Y	Alu-SINE	intergenic	PRDM2(dist=211511),KAZN-AS1(dist=312365)	-	-	0	Y
chr1_1403904	-	AG	N	SINE/AluSx	intronic	MRPL20	-	-		N
chr1_14046433	+	CA	Y	-	intergenic	PRDM2(dist=221354),KAZN-AS1(dist=302522)	-	-	0	Y
chr1_14046437	+	AC	Y	-	intergenic	PRDM2(dist=221358),KAZN-AS1(dist=302518)	-	-	0	N
chr1_14046439	+	TA	Y	-	intergenic	PRDM2(dist=221360),KAZN-AS1(dist=302516)	-	-	0	N
chr1_14047833	+	AG	Y	Alu-SINE	intergenic	PRDM2(dist=222754),KAZN-AS1(dist=301122)	-	-	0	Y
chr1_14076236	+	AG	N	Alu-SINE	intergenic	PRDM2(dist=251157),KAZN-AS1(dist=272719)	-	-	0	Y
chr1_14096989	+	AG	Y	hAT-Charlie-DNA	intergenic	PRDM2(dist=271910),KAZN-AS1(dist=251966)	-	-	0	N
chr1_14120223	+	AG	Y	ERVL-MaLR-LTR	intergenic	PRDM2(dist=295144),KAZN-AS1(dist=228732)	-	-	0	Y
chr1_14189571	+	AG	Y	ERVL-MaLR-LTR	intergenic	PRDM2(dist=364492),KAZN-AS1(dist=159384)	-	-	0	Y
chr1_14190693	+	AG	Y	ERVL-MaLR-LTR	intergenic	PRDM2(dist=365614),KAZN-AS1(dist=158262)	-	-	0	Y
chr1_14190755	+	AG	Y	ERVL-MaLR-LTR	intergenic	PRDM2(dist=365676),KAZN-AS1(dist=158200)	-	-	0	Y
chr1_14197613	+	AG	Y	Alu-SINE	intergenic	PRDM2(dist=372534),KAZN-AS1(dist=151342)	-	-	0	Y
chr1_14197620	+	AG	Y	Alu-SINE	intergenic	PRDM2(dist=372541),KAZN-AS1(dist=151335)	-	-	0	Y
chr1_14197637	+	AG	N	SINE/AluSx	intronic	KAZN	-	-		Y
chr1_14197651	+	AG	Y	Alu-SINE	intergenic	PRDM2(dist=372572),KAZN-AS1(dist=151304)	-	-	0	Y
chr1_14198479	+	AG	N	SINE/AluSz6	intronic	KAZN	-	-		Y
chr1_14198480	+	AG	Y	Alu-SINE	intergenic	PRDM2(dist=373401),KAZN-AS1(dist=150475)	-	-	0	Y
chr1_14198493	+	AG	Y	Alu-SINE	intergenic	PRDM2(dist=373414),KAZN-AS1(dist=150462)	-	-	0	Y
chr1_14202923	+	AG	N	Alu-SINE	intergenic	PRDM2(dist=377844),KAZN-AS1(dist=146032)	-	-	0.1	Y
chr1_14202949	+	AG	N	Alu-SINE	intergenic	PRDM2(dist=377870),KAZN-AS1(dist=146006)	-	-	0	Y
chr1_14203000	+	AG	Y	Alu-SINE	intergenic	PRDM2(dist=377921),KAZN-AS1(dist=145955)	-	-	0	Y
chr1_14205623	+	AG	N	SINE/AluSc5	intronic	KAZN	-	-		Y
chr1_14205673	+	AG	N	SINE/AluSc5	intronic	KAZN	-	-		Y
chr1_14205681	+	AG	N	Alu-SINE	intergenic	PRDM2(dist=380602),KAZN-AS1(dist=143274)	-	-	0	Y
chr1_14205766	+	AG	N	Alu-SINE	intergenic	PRDM2(dist=380687),KAZN-AS1(dist=143189)	-	-	0	Y
chr1_14211360	+	AG	N	Alu-SINE	intergenic	PRDM2(dist=386281),KAZN-AS1(dist=137595)	-	-	0	Y
chr1_14211415	+	AG	N	SINE/AluY	intronic	KAZN	-	-		Y
chr1_14211431	+	AG	N	Alu-SINE	intergenic	PRDM2(dist=386352),KAZN-AS1(dist=137524)	-	-	0.1	Y
chr1_14211485	+	AG	Y	Alu-SINE	intergenic	PRDM2(dist=386406),KAZN-AS1(dist=137470)	-	-	0.6	Y
chr1_14211486	+	AG	Y	Alu-SINE	intergenic	PRDM2(dist=386407),KAZN-AS1(dist=137469)	-	-	0.6	Y
chr1_14214241	+	CA	Y	L2-LINE	intergenic	PRDM2(dist=389162),KAZN-AS1(dist=134714)	-	-	0	Y
chr1_14216797	+	AG	Y	Alu-SINE	intergenic	PRDM2(dist=391718),KAZN-AS1(dist=132158)	-	-	0	Y
chr1_14216829	+	AG	N	Alu-SINE	intergenic	PRDM2(dist=391750),KAZN-AS1(dist=132126)	-	-	0	Y
chr1_14216879	+	AG	Y	Alu-SINE	intergenic	PRDM2(dist=391800),KAZN-AS1(dist=132076)	-	-	0	Y
chr1_14216911	+	TA	Y	Alu-SINE	intergenic	PRDM2(dist=391832),KAZN-AS1(dist=132044)	-	-	0.4	Y
chr1_14227291	+	AG	N	ERVL-MaLR-LTR	intergenic	PRDM2(dist=402212),KAZN-AS1(dist=121664)	-	-	0	Y
chr1_14227306	+	AG	N	LTR/MLT1G	ncRNA_intronic	AL357873.1	-	-		Y
chr1_14233257	+	AG	Y	Alu-SINE	intergenic	PRDM2(dist=408178),KAZN-AS1(dist=115698)	-	-	0	Y
chr1_14233258	+	AG	Y	Alu-SINE	intergenic	PRDM2(dist=408179),KAZN-AS1(dist=115697)	-	-	0	Y
chr1_14233271	+	AG	N	Alu-SINE	intergenic	PRDM2(dist=408192),KAZN-AS1(dist=115684)	-	-	0	N
chr1_14233396	+	AG	N	SINE/AluJo	ncRNA_intronic	AL357873.1	-	-		Y
chr1_14235582	+	AG	Y	L1-LINE	intergenic	PRDM2(dist=410503),KAZN-AS1(dist=113373)	-	-	0	Y
chr1_14235589	+	AG	Y	L1-LINE	intergenic	PRDM2(dist=410510),KAZN-AS1(dist=113366)	-	-	0.1	Y
chr1_14235590	+	AG	N	L1-LINE	intergenic	PRDM2(dist=410511),KAZN-AS1(dist=113365)	-	-	0.1	Y
chr1_14236803	+	AG	N	Alu-SINE	intergenic	PRDM2(dist=411724),KAZN-AS1(dist=112152)	-	-	0	Y
chr1_14236817	+	AG	N	Alu-SINE	intergenic	PRDM2(dist=411738),KAZN-AS1(dist=112138)	-	-	0	Y
chr1_14236911	+	AG	N	Alu-SINE	intergenic	PRDM2(dist=411832),KAZN-AS1(dist=112044)	-	-	0	Y
chr1_14238040	+	AG	Y	L1-LINE	intergenic	PRDM2(dist=412961),KAZN-AS1(dist=110915)	-	-	0	Y
chr1_14238058	+	AG	N	L1-LINE	intergenic	PRDM2(dist=412979),KAZN-AS1(dist=110897)	-	-	0	Y
chr1_14238066	+	AG	Y	L1-LINE	intergenic	PRDM2(dist=412987),KAZN-AS1(dist=110889)	-	-	0	N
chr1_14238068	+	AG	Y	L1-LINE	intergenic	PRDM2(dist=412989),KAZN-AS1(dist=110887)	-	-	0	Y
chr1_14238076	+	AG	Y	L1-LINE	intergenic	PRDM2(dist=412997),KAZN-AS1(dist=110879)	-	-	0	Y
chr1_14238080	+	AG	Y	L1-LINE	intergenic	PRDM2(dist=413001),KAZN-AS1(dist=110875)	-	-	0	Y
chr1_14238114	+	AG	N	L1-LINE	intergenic	PRDM2(dist=413035),KAZN-AS1(dist=110841)	-	-	0	N
chr1_14238817	+	AG	Y	-	intergenic	PRDM2(dist=413738),KAZN-AS1(dist=110138)	-	-	0	N
chr1_14241238	+	AG	Y	MIR-SINE	intergenic	PRDM2(dist=416159),KAZN-AS1(dist=107717)	-	-	0	Y
chr1_14246041	+	AG	N	L1-LINE	intergenic	PRDM2(dist=420962),KAZN-AS1(dist=102914)	-	-	0	N
chr1_14246043	+	AG	N	LINE/L1PA10	ncRNA_intronic	AL357873.1	-	-		N
chr1_14246050	+	AG	N	L1-LINE	intergenic	PRDM2(dist=420971),KAZN-AS1(dist=102905)	-	-	0.1	N
chr1_14246062	+	AG	Y	L1-LINE	intergenic	PRDM2(dist=420983),KAZN-AS1(dist=102893)	-	-	0	Y
chr1_14246063	+	AG	N	L1-LINE	intergenic	PRDM2(dist=420984),KAZN-AS1(dist=102892)	-	-	0	N
chr1_14246068	+	AG	N	LINE/L1PA10	ncRNA_intronic	AL357873.1	-	-		Y
chr1_14246106	+	AG	Y	L1-LINE	intergenic	PRDM2(dist=421027),KAZN-AS1(dist=102849)	-	-	0	Y
chr1_14246107	+	AG	N	L1-LINE	intergenic	PRDM2(dist=421028),KAZN-AS1(dist=102848)	-	-	0	Y
chr1_14247488	+	AG	N	L1-LINE	intergenic	PRDM2(dist=422409),KAZN-AS1(dist=101467)	-	-	0	Y
chr1_14247489	+	AG	N	L1-LINE	intergenic	PRDM2(dist=422410),KAZN-AS1(dist=101466)	-	-	0	Y
chr1_14247499	+	AG	N	L1-LINE	intergenic	PRDM2(dist=422420),KAZN-AS1(dist=101456)	-	-	0	Y
chr1_14247501	+	AG	N	L1-LINE	intergenic	PRDM2(dist=422422),KAZN-AS1(dist=101454)	-	-	0	Y
chr1_14247502	+	AG	N	L1-LINE	intergenic	PRDM2(dist=422423),KAZN-AS1(dist=101453)	-	-	0	Y
chr1_14247505	+	AG	N	L1-LINE	intergenic	PRDM2(dist=422426),KAZN-AS1(dist=101450)	-	-	0	Y
chr1_14247506	+	AG	N	LINE/L1PA8A	ncRNA_intronic	AL357873.1	-	-		Y
chr1_14247541	+	AG	N	L1-LINE	intergenic	PRDM2(dist=422462),KAZN-AS1(dist=101414)	-	-	0.1	N
chr1_14247550	+	AG	N	L1-LINE	intergenic	PRDM2(dist=422471),KAZN-AS1(dist=101405)	-	-	0.2	N
chr1_14248821	+	AG	N	ERVL-MaLR-LTR	intergenic	PRDM2(dist=423742),KAZN-AS1(dist=100134)	-	-	0	Y
chr1_14249143	+	AG	N	ERVL-MaLR-LTR	intergenic	PRDM2(dist=424064),KAZN-AS1(dist=99812)	-	-	0	N
chr1_14249144	+	AG	N	ERVL-MaLR-LTR	intergenic	PRDM2(dist=424065),KAZN-AS1(dist=99811)	-	-	0	Y
chr1_14250130	+	AG	Y	-	intergenic	PRDM2(dist=425051),KAZN-AS1(dist=98825)	-	-	0	N
chr1_14250137	+	AG	N	-	intergenic	PRDM2(dist=425058),KAZN-AS1(dist=98818)	-	-	0	Y
chr1_14250146	+	AG	Y	-	intergenic	PRDM2(dist=425067),KAZN-AS1(dist=98809)	-	-	0	N
chr1_14250172	+	AG	N	-/-	ncRNA_intronic	AL357873.1	-	-		N
chr1_14250194	+	AG	N	-	intergenic	PRDM2(dist=425115),KAZN-AS1(dist=98761)	-	-	0.5	Y
chr1_14250202	+	AG	N	-/-	ncRNA_intronic	AL357873.1	-	-		Y
chr1_14250217	+	AG	N	-	intergenic	PRDM2(dist=425138),KAZN-AS1(dist=98738)	-	-	0	Y
chr1_14250220	+	AG	N	-/-	ncRNA_intronic	AL357873.1	-	-		Y
chr1_14250221	+	AG	N	-	intergenic	PRDM2(dist=425142),KAZN-AS1(dist=98734)	-	-	0.3	Y
chr1_14250224	+	AG	N	-/-	ncRNA_intronic	AL357873.1	-	-		Y
chr1_14250228	+	AG	N	-	intergenic	PRDM2(dist=425149),KAZN-AS1(dist=98727)	-	-	0	Y
chr1_14250235	+	AG	N	-	intergenic	PRDM2(dist=425156),KAZN-AS1(dist=98720)	-	-	0	N
chr1_14250250	+	AG	N	-	intergenic	PRDM2(dist=425171),KAZN-AS1(dist=98705)	-	-	0	N
chr1_14250255	+	AG	N	-	intergenic	PRDM2(dist=425176),KAZN-AS1(dist=98700)	-	-	0	Y
chr1_14250256	+	AG	N	-	intergenic	PRDM2(dist=425177),KAZN-AS1(dist=98699)	-	-	0	Y
chr1_14250262	+	AG	N	-	intergenic	PRDM2(dist=425183),KAZN-AS1(dist=98693)	-	-	0	Y
chr1_14250269	+	AG	N	-	intergenic	PRDM2(dist=425190),KAZN-AS1(dist=98686)	-	-	0	Y
chr1_14250274	+	AG	N	-/-	ncRNA_intronic	AL357873.1	-	-		Y
chr1_14250275	+	AG	N	-	intergenic	PRDM2(dist=425196),KAZN-AS1(dist=98680)	-	-	0	Y
chr1_14250278	+	AG	N	-/-	ncRNA_intronic	AL357873.1	-	-		Y
chr1_14250280	+	AG	N	-	intergenic	PRDM2(dist=425201),KAZN-AS1(dist=98675)	-	-	0	Y
chr1_14250287	+	AG	N	-	intergenic	PRDM2(dist=425208),KAZN-AS1(dist=98668)	-	-	0	Y
chr1_14250288	+	AG	N	-	intergenic	PRDM2(dist=425209),KAZN-AS1(dist=98667)	-	-	0	Y
chr1_14250289	+	AG	N	-	intergenic	PRDM2(dist=425210),KAZN-AS1(dist=98666)	-	-	0	Y
chr1_14250297	+	AG	N	-	intergenic	PRDM2(dist=425218),KAZN-AS1(dist=98658)	-	-	0	Y
chr1_14250303	+	AG	N	-/-	ncRNA_intronic	AL357873.1	-	-		Y
chr1_14250305	+	AG	N	-	intergenic	PRDM2(dist=425226),KAZN-AS1(dist=98650)	-	-	0	Y
chr1_14250306	+	AG	N	-	intergenic	PRDM2(dist=425227),KAZN-AS1(dist=98649)	-	-	0	Y
chr1_14250309	+	AG	N	-/-	ncRNA_intronic	AL357873.1	-	-		Y
chr1_14250315	+	AG	N	-	intergenic	PRDM2(dist=425236),KAZN-AS1(dist=98640)	-	-	0	Y
chr1_14250339	+	AG	N	-	intergenic	PRDM2(dist=425260),KAZN-AS1(dist=98616)	-	-	0	Y
chr1_14250342	+	AG	Y	-	intergenic	PRDM2(dist=425263),KAZN-AS1(dist=98613)	-	-	0	Y
chr1_14250598	+	AG	N	-	intergenic	PRDM2(dist=425519),KAZN-AS1(dist=98357)	-	-	0	N
chr1_14250599	+	AG	N	-	intergenic	PRDM2(dist=425520),KAZN-AS1(dist=98356)	-	-	0	N
chr1_14250611	+	AG	N	-	intergenic	PRDM2(dist=425532),KAZN-AS1(dist=98344)	-	-	0	Y
chr1_14250612	+	AG	N	-	intergenic	PRDM2(dist=425533),KAZN-AS1(dist=98343)	-	-	0	Y
chr1_14250613	+	AG	N	-	intergenic	PRDM2(dist=425534),KAZN-AS1(dist=98342)	-	-	0	Y
chr1_14250614	+	AG	N	-	intergenic	PRDM2(dist=425535),KAZN-AS1(dist=98341)	-	-	0	N
chr1_14250626	+	AG	N	-	intergenic	PRDM2(dist=425547),KAZN-AS1(dist=98329)	-	-	0	Y
chr1_14250627	+	AG	N	-	intergenic	PRDM2(dist=425548),KAZN-AS1(dist=98328)	-	-	0	Y
chr1_14250628	+	AG	N	-/-	ncRNA_intronic	AL357873.1	-	-		Y
chr1_14250632	+	AG	N	-	intergenic	PRDM2(dist=425553),KAZN-AS1(dist=98323)	-	-	0	N
chr1_14250634	+	AG	N	-	intergenic	PRDM2(dist=425555),KAZN-AS1(dist=98321)	-	-	0	N
chr1_14250640	+	AG	N	-	intergenic	PRDM2(dist=425561),KAZN-AS1(dist=98315)	-	-	0	Y
chr1_14250642	+	AG	N	-/-	ncRNA_intronic	AL357873.1	-	-		Y
chr1_14250667	+	AG	N	-/-	ncRNA_intronic	AL357873.1	-	-		Y
chr1_14250675	+	AG	N	-/-	ncRNA_intronic	AL357873.1	-	-		Y
chr1_14250680	+	AG	N	-/-	ncRNA_intronic	AL357873.1	-	-		Y
chr1_14250689	+	AG	N	-	intergenic	PRDM2(dist=425610),KAZN-AS1(dist=98266)	-	-	0	Y
chr1_14250694	+	AG	N	-/-	ncRNA_intronic	AL357873.1	-	-		Y
chr1_14250695	+	AG	N	-	intergenic	PRDM2(dist=425616),KAZN-AS1(dist=98260)	-	-	0	Y
chr1_14250710	+	AG	N	-	intergenic	PRDM2(dist=425631),KAZN-AS1(dist=98245)	-	-	0	Y
chr1_14250727	+	AG	N	-	intergenic	PRDM2(dist=425648),KAZN-AS1(dist=98228)	-	-	0	Y
chr1_14250735	+	AG	Y	-	intergenic	PRDM2(dist=425656),KAZN-AS1(dist=98220)	-	-	0	Y
chr1_14250739	+	AG	N	-	intergenic	PRDM2(dist=425660),KAZN-AS1(dist=98216)	-	-	0	Y
chr1_14250779	+	AG	N	-/-	ncRNA_intronic	AL357873.1	-	-		Y
chr1_14250798	+	AG	N	-	intergenic	PRDM2(dist=425719),KAZN-AS1(dist=98157)	-	-	0	N
chr1_14250799	+	AG	N	-	intergenic	PRDM2(dist=425720),KAZN-AS1(dist=98156)	-	-	0	N
chr1_14250800	+	AG	Y	-	intergenic	PRDM2(dist=425721),KAZN-AS1(dist=98155)	-	-	0	Y
chr1_14250804	+	AG	N	-/-	ncRNA_intronic	AL357873.1	-	-		Y
chr1_14250814	+	AG	N	-	intergenic	PRDM2(dist=425735),KAZN-AS1(dist=98141)	-	-	0	N
chr1_14250815	+	AG	N	-/-	ncRNA_intronic	AL357873.1	-	-		Y
chr1_14250817	+	AG	N	-	intergenic	PRDM2(dist=425738),KAZN-AS1(dist=98138)	-	-	0	Y
chr1_14250821	+	AG	N	-	intergenic	PRDM2(dist=425742),KAZN-AS1(dist=98134)	-	-	0	Y
chr1_14250824	+	AG	N	-/-	ncRNA_intronic	AL357873.1	-	-		Y
chr1_14250940	+	AG	N	-/-	ncRNA_intronic	AL357873.1	-	-		Y
chr1_14250943	+	AG	Y	-	intergenic	PRDM2(dist=425864),KAZN-AS1(dist=98012)	-	-	0	Y
chr1_14250948	+	AG	N	-	intergenic	PRDM2(dist=425869),KAZN-AS1(dist=98007)	-	-	0	N
chr1_14253119	+	GA	Y	L1-LINE	intergenic	PRDM2(dist=428040),KAZN-AS1(dist=95836)	-	-	0	Y
chr1_14253121	+	GA	Y	L1-LINE	intergenic	PRDM2(dist=428042),KAZN-AS1(dist=95834)	-	-	0	Y
chr1_14258497	+	AG	Y	Alu-SINE	intergenic	PRDM2(dist=433418),KAZN-AS1(dist=90458)	-	-	0	Y
chr1_14269950	+	AG	Y	ERVL-MaLR-LTR	intergenic	PRDM2(dist=444871),KAZN-AS1(dist=79005)	-	-	0	Y
chr1_14269951	+	AG	Y	ERVL-MaLR-LTR	intergenic	PRDM2(dist=444872),KAZN-AS1(dist=79004)	-	-	0	Y
chr1_14271287	+	AG	Y	ERVL-MaLR-LTR	intergenic	PRDM2(dist=446208),KAZN-AS1(dist=77668)	-	-	0	N
chr1_14276759	+	AG	N	ERVL-MaLR-LTR	intergenic	PRDM2(dist=451680),KAZN-AS1(dist=72196)	-	-	0	Y
chr1_14280152	+	AG	N	Alu-SINE	intergenic	PRDM2(dist=455073),KAZN-AS1(dist=68803)	-	-	0	Y
chr1_14280587	+	AG	Y	ERVL-MaLR-LTR	intergenic	PRDM2(dist=455508),KAZN-AS1(dist=68368)	-	-	0	Y
chr1_14280633	+	AG	Y	ERVL-MaLR-LTR	intergenic	PRDM2(dist=455554),KAZN-AS1(dist=68322)	-	-	0	Y
chr1_14280639	+	AG	Y	ERVL-MaLR-LTR	intergenic	PRDM2(dist=455560),KAZN-AS1(dist=68316)	-	-	0	N
chr1_14280659	+	AG	N	ERVL-MaLR-LTR	intergenic	PRDM2(dist=455580),KAZN-AS1(dist=68296)	-	-	0	Y
chr1_14280672	+	AG	Y	ERVL-MaLR-LTR	intergenic	PRDM2(dist=455593),KAZN-AS1(dist=68283)	-	-	0	Y
chr1_14286095	+	AG	N	ERVL-MaLR-LTR	intergenic	PRDM2(dist=461016),KAZN-AS1(dist=62860)	-	-	0	N
chr1_14286098	+	AG	N	ERVL-MaLR-LTR	intergenic	PRDM2(dist=461019),KAZN-AS1(dist=62857)	-	-	0	N
chr1_14286127	+	AG	N	ERVL-MaLR-LTR	intergenic	PRDM2(dist=461048),KAZN-AS1(dist=62828)	-	-	0	Y
chr1_14286135	+	AG	Y	ERVL-MaLR-LTR	intergenic	PRDM2(dist=461056),KAZN-AS1(dist=62820)	-	-	0	Y
chr1_14296817	+	AG	Y	Alu-SINE	intergenic	PRDM2(dist=471738),KAZN-AS1(dist=52138)	-	-	0.1	Y
chr1_14296834	+	AG	N	Alu-SINE	intergenic	PRDM2(dist=471755),KAZN-AS1(dist=52121)	-	-	0	Y
chr1_14296955	+	AG	N	-	intergenic	PRDM2(dist=471876),KAZN-AS1(dist=52000)	-	-	0	Y
chr1_14297970	+	AG	N	Alu-SINE	intergenic	PRDM2(dist=472891),KAZN-AS1(dist=50985)	-	-	0	Y
chr1_14297971	+	AG	N	Alu-SINE	intergenic	PRDM2(dist=472892),KAZN-AS1(dist=50984)	-	-	0	Y
chr1_14298204	+	AG	Y	Alu-SINE	intergenic	PRDM2(dist=473125),KAZN-AS1(dist=50751)	-	-	0	N
chr1_14299301	+	AG	N	SINE/AluSx	ncRNA_intronic	AL357873.1	-	-		Y
chr1_14299342	+	AG	N	SINE/AluSx	ncRNA_intronic	AL357873.1	-	-		Y
chr1_14299351	+	AG	N	SINE/AluSx	ncRNA_intronic	AL357873.1	-	-		Y
chr1_14299352	+	AG	N	Alu-SINE	intergenic	PRDM2(dist=474273),KAZN-AS1(dist=49603)	-	-	0	Y
chr1_14299356	+	AG	N	Alu-SINE	intergenic	PRDM2(dist=474277),KAZN-AS1(dist=49599)	-	-	0	Y
chr1_14299360	+	AG	N	SINE/AluSx	ncRNA_intronic	AL357873.1	-	-		Y
chr1_14299382	+	AG	N	Alu-SINE	intergenic	PRDM2(dist=474303),KAZN-AS1(dist=49573)	-	-	0	Y
chr1_14299383	+	AG	N	Alu-SINE	intergenic	PRDM2(dist=474304),KAZN-AS1(dist=49572)	-	-	0	Y
chr1_14299409	+	AG	N	Alu-SINE	intergenic	PRDM2(dist=474330),KAZN-AS1(dist=49546)	-	-	0	N
chr1_14299424	+	AG	N	Alu-SINE	intergenic	PRDM2(dist=474345),KAZN-AS1(dist=49531)	-	-	0	Y
chr1_14299460	+	AG	Y	Alu-SINE	intergenic	PRDM2(dist=474381),KAZN-AS1(dist=49495)	-	-	0	Y
chr1_14299468	+	AG	Y	Alu-SINE	intergenic	PRDM2(dist=474389),KAZN-AS1(dist=49487)	-	-	0	Y
chr1_14300332	+	AG	N	Alu-SINE	intergenic	PRDM2(dist=475253),KAZN-AS1(dist=48623)	-	-	0	N
chr1_14300344	+	AG	N	Alu-SINE	intergenic	PRDM2(dist=475265),KAZN-AS1(dist=48611)	-	-	0	Y
chr1_14300349	+	AG	N	Alu-SINE	intergenic	PRDM2(dist=475270),KAZN-AS1(dist=48606)	-	-	0	N
chr1_14300358	+	AG	N	Alu-SINE	intergenic	PRDM2(dist=475279),KAZN-AS1(dist=48597)	-	-	0	N
chr1_14300361	+	AG	N	SINE/AluJb	ncRNA_intronic	AL357873.1	-	-		Y
chr1_14300371	+	AG	Y	Alu-SINE	intergenic	PRDM2(dist=475292),KAZN-AS1(dist=48584)	-	-	0	N
chr1_14300373	+	AG	N	Alu-SINE	intergenic	PRDM2(dist=475294),KAZN-AS1(dist=48582)	-	-	0	Y
chr1_14300397	+	AG	N	Alu-SINE	intergenic	PRDM2(dist=475318),KAZN-AS1(dist=48558)	-	-	0	Y
chr1_14300398	+	AG	N	Alu-SINE	intergenic	PRDM2(dist=475319),KAZN-AS1(dist=48557)	-	-	0	Y
chr1_14300405	+	AG	N	SINE/AluJb	ncRNA_intronic	AL357873.1	-	-		Y
chr1_14300415	+	AG	N	Alu-SINE	intergenic	PRDM2(dist=475336),KAZN-AS1(dist=48540)	-	-	0	N
chr1_14300422	+	AG	N	Alu-SINE	intergenic	PRDM2(dist=475343),KAZN-AS1(dist=48533)	-	-	0	Y
chr1_14300432	+	AG	N	SINE/AluJb	ncRNA_intronic	AL357873.1	-	-		Y
chr1_14300445	+	AG	N	Alu-SINE	intergenic	PRDM2(dist=475366),KAZN-AS1(dist=48510)	-	-	0	N
chr1_14300456	+	AG	N	Alu-SINE	intergenic	PRDM2(dist=475377),KAZN-AS1(dist=48499)	-	-	0.1	N
chr1_14300457	+	AG	N	Alu-SINE	intergenic	PRDM2(dist=475378),KAZN-AS1(dist=48498)	-	-	0.1	N
chr1_14300458	+	AG	N	SINE/AluJb	ncRNA_intronic	AL357873.1	-	-		Y
chr1_14300470	+	AG	N	Alu-SINE	intergenic	PRDM2(dist=475391),KAZN-AS1(dist=48485)	-	-	0	N
chr1_14300471	+	AG	N	Alu-SINE	intergenic	PRDM2(dist=475392),KAZN-AS1(dist=48484)	-	-	0	N
chr1_14300488	+	AG	N	Alu-SINE	intergenic	PRDM2(dist=475409),KAZN-AS1(dist=48467)	-	-	0	N
chr1_14300497	+	AG	Y	Alu-SINE	intergenic	PRDM2(dist=475418),KAZN-AS1(dist=48458)	-	-	0	N
chr1_14300498	+	AG	N	SINE/AluJb	ncRNA_intronic	AL357873.1	-	-		Y
chr1_14300501	+	AG	N	Alu-SINE	intergenic	PRDM2(dist=475422),KAZN-AS1(dist=48454)	-	-	0	N
chr1_14300505	+	AG	Y	Alu-SINE	intergenic	PRDM2(dist=475426),KAZN-AS1(dist=48450)	-	-	0	Y
chr1_14300510	+	AG	N	Alu-SINE	intergenic	PRDM2(dist=475431),KAZN-AS1(dist=48445)	-	-	0	N
chr1_14300532	+	AG	N	Alu-SINE	intergenic	PRDM2(dist=475453),KAZN-AS1(dist=48423)	-	-	0	N
chr1_14304959	+	AT	Y	Low_complexity-Low_complexity	intergenic	PRDM2(dist=479880),KAZN-AS1(dist=43996)	-	-	0	Y
chr1_14304963	+	TA	Y	Low_complexity-Low_complexity	intergenic	PRDM2(dist=479884),KAZN-AS1(dist=43992)	-	-	0	Y
chr1_14305668	+	GT	Y	-	intergenic	PRDM2(dist=480589),KAZN-AS1(dist=43287)	-	-	0	N
chr1_14335808	+	AG	Y	-	intergenic	PRDM2(dist=510729),KAZN-AS1(dist=13147)	-	-	0	Y
chr1_14343062	+	AG	Y	Alu-SINE	intergenic	PRDM2(dist=517983),KAZN-AS1(dist=5893)	-	-	0	Y
chr1_14343096	+	AG	Y	Alu-SINE	intergenic	PRDM2(dist=518017),KAZN-AS1(dist=5859)	-	-	0	Y
chr1_14343116	+	AG	N	Alu-SINE	intergenic	PRDM2(dist=518037),KAZN-AS1(dist=5839)	-	-	0	Y
chr1_14344304	+	AG	N	DNA/MER33	ncRNA_intronic	KAZN-AS1	-	-		Y
chr1_14344318	+	AG	N	hAT-Charlie-DNA	intergenic	PRDM2(dist=519239),KAZN-AS1(dist=4637)	-	-	0	Y
chr1_14344355	+	AG	N	hAT-Charlie-DNA	intergenic	PRDM2(dist=519276),KAZN-AS1(dist=4600)	-	-	0	Y
chr1_14344374	+	AG	Y	hAT-Charlie-DNA	intergenic	PRDM2(dist=519295),KAZN-AS1(dist=4581)	-	-	0	Y
chr1_14344385	+	AG	Y	hAT-Charlie-DNA	intergenic	PRDM2(dist=519306),KAZN-AS1(dist=4570)	-	-	0	Y
chr1_14344390	+	AG	Y	hAT-Charlie-DNA	intergenic	PRDM2(dist=519311),KAZN-AS1(dist=4565)	-	-	0	Y
chr1_14344402	+	AG	Y	hAT-Charlie-DNA	intergenic	PRDM2(dist=519323),KAZN-AS1(dist=4553)	-	-	0	N
chr1_14344403	+	AG	Y	hAT-Charlie-DNA	intergenic	PRDM2(dist=519324),KAZN-AS1(dist=4552)	-	-	0	Y
chr1_14344449	+	AG	Y	hAT-Charlie-DNA	intergenic	PRDM2(dist=519370),KAZN-AS1(dist=4506)	-	-	0	Y
chr1_14344462	+	AG	Y	hAT-Charlie-DNA	intergenic	PRDM2(dist=519383),KAZN-AS1(dist=4493)	-	-	0	Y
chr1_14345405	+	AG	N	hAT-Charlie-DNA	intergenic	PRDM2(dist=520326),KAZN-AS1(dist=3550)	-	-	0.2	N
chr1_14345406	+	AG	N	DNA/MER33	ncRNA_intronic	KAZN-AS1	-	-		Y
chr1_14345407	+	AG	N	DNA/MER33	ncRNA_intronic	KAZN-AS1	-	-		Y
chr1_14345408	+	AG	N	hAT-Charlie-DNA	intergenic	PRDM2(dist=520329),KAZN-AS1(dist=3547)	-	-	0.2	N
chr1_14345409	+	AG	N	hAT-Charlie-DNA	intergenic	PRDM2(dist=520330),KAZN-AS1(dist=3546)	-	-	0.2	Y
chr1_14345418	+	AG	N	hAT-Charlie-DNA	intergenic	PRDM2(dist=520339),KAZN-AS1(dist=3537)	-	-	0.2	N
chr1_14345422	+	AG	N	DNA/MER33	ncRNA_intronic	KAZN-AS1	-	-		Y
chr1_14345427	+	AG	N	DNA/MER33	ncRNA_intronic	KAZN-AS1	-	-		Y
chr1_14345428	+	AG	N	DNA/MER33	ncRNA_intronic	KAZN-AS1	-	-		Y
chr1_14345429	+	AG	N	hAT-Charlie-DNA	intergenic	PRDM2(dist=520350),KAZN-AS1(dist=3526)	-	-	0.1	N
chr1_14345430	+	AG	N	hAT-Charlie-DNA	intergenic	PRDM2(dist=520351),KAZN-AS1(dist=3525)	-	-	0.1	N
chr1_14345431	+	AG	N	hAT-Charlie-DNA	intergenic	PRDM2(dist=520352),KAZN-AS1(dist=3524)	-	-	0	N
chr1_14345439	+	AG	N	DNA/MER33	ncRNA_intronic	KAZN-AS1	-	-		Y
chr1_14345562	+	AG	N	hAT-Charlie-DNA	intergenic	PRDM2(dist=520483),KAZN-AS1(dist=3393)	-	-	0	Y
chr1_14345563	+	AG	N	hAT-Charlie-DNA	intergenic	PRDM2(dist=520484),KAZN-AS1(dist=3392)	-	-	0	Y
chr1_14345581	+	AG	N	DNA/MER33	ncRNA_intronic	KAZN-AS1	-	-		Y
chr1_14345615	+	AG	Y	hAT-Charlie-DNA	intergenic	PRDM2(dist=520536),KAZN-AS1(dist=3340)	-	-	0.1	Y
chr1_14345616	+	AG	Y	hAT-Charlie-DNA	intergenic	PRDM2(dist=520537),KAZN-AS1(dist=3339)	-	-	0.1	N
chr1_14345623	+	AG	Y	hAT-Charlie-DNA	intergenic	PRDM2(dist=520544),KAZN-AS1(dist=3332)	-	-	0.2	Y
chr1_14345626	+	AG	Y	hAT-Charlie-DNA	intergenic	PRDM2(dist=520547),KAZN-AS1(dist=3329)	-	-	0.3	N
chr1_14345641	+	AG	Y	hAT-Charlie-DNA	intergenic	PRDM2(dist=520562),KAZN-AS1(dist=3314)	-	-	0.2	Y
chr1_14345644	+	AG	N	hAT-Charlie-DNA	intergenic	PRDM2(dist=520565),KAZN-AS1(dist=3311)	-	-	0.1	N
chr1_14345647	+	AG	Y	hAT-Charlie-DNA	intergenic	PRDM2(dist=520568),KAZN-AS1(dist=3308)	-	-	0.1	N
chr1_14345665	+	AG	N	-	intergenic	PRDM2(dist=520586),KAZN-AS1(dist=3290)	-	-	0	N
chr1_14345701	+	AG	Y	-	intergenic	PRDM2(dist=520622),KAZN-AS1(dist=3254)	-	-	0	Y
chr1_14345731	+	AG	Y	-	intergenic	PRDM2(dist=520652),KAZN-AS1(dist=3224)	-	-	0.1	N
chr1_14348315	+	AG	N	SINE/AluSz	ncRNA_intronic	KAZN-AS1	-	-		Y
chr1_14351421	+	AG	N	SINE/AluSc	ncRNA_intronic	KAZN-AS1	-	-		Y
chr1_14351465	+	AG	Y	Alu-SINE	ncRNA_intronic	KAZN-AS1	-	-	0	N
chr1_14351471	+	AG	N	SINE/AluSc	ncRNA_intronic	KAZN-AS1	-	-		Y
chr1_14351479	+	AG	N	SINE/AluSc	ncRNA_intronic	KAZN-AS1	-	-		Y
chr1_14351480	+	AG	Y	Alu-SINE	ncRNA_intronic	KAZN-AS1	-	-	0	N
chr1_14351504	+	AG	N	Alu-SINE	ncRNA_intronic	KAZN-AS1	-	-	0.1	Y
chr1_14351516	+	AG	Y	Alu-SINE	ncRNA_intronic	KAZN-AS1	-	-	0	N
chr1_143573009	+	AG	Y	-	ncRNA_intronic	NBPF25P	-	-	0	N
chr1_143573010	+	CG	Y	-	ncRNA_intronic	NBPF25P	-	-	0	N
chr1_143573094	+	TC	Y	-	ncRNA_intronic	NBPF25P	-	-	0	N
chr1_143573115	+	TC	Y	-	ncRNA_intronic	NBPF25P	-	-	0.9	N
chr1_14370797	+	AG	N	Alu-SINE	ncRNA_intronic	KAZN-AS1	-	-	0	Y
chr1_14370802	+	AG	N	Alu-SINE	ncRNA_intronic	KAZN-AS1	-	-	0	Y
chr1_14370824	+	AG	N	Alu-SINE	ncRNA_intronic	KAZN-AS1	-	-	0	Y
chr1_14373213	+	AG	Y	Simple_repeat-Simple_repeat	ncRNA_intronic	KAZN-AS1	-	-	0	N
chr1_14373214	+	TC	Y	Simple_repeat-Simple_repeat	ncRNA_intronic	KAZN-AS1	-	-	0	N
chr1_14373216	+	TC	Y	Simple_repeat-Simple_repeat	ncRNA_intronic	KAZN-AS1	-	-	0	N
chr1_14373218	+	TC	Y	Simple_repeat-Simple_repeat	ncRNA_intronic	KAZN-AS1	-	-	0	N
chr1_143738191	+	GA	Y	-	intergenic	RNVU1-18(dist=8620),LOC105369140(dist=6645)	-	-	0	N
chr1_143738212	+	GA	Y	-	intergenic	RNVU1-18(dist=8641),LOC105369140(dist=6624)	-	-	0	N
chr1_143742144	+	TC	Y	L1-LINE	intergenic	RNVU1-18(dist=12578),LOC105369140(dist=2687)	-	-	0	Y
chr1_14374771	+	AT	Y	ERVL-LTR	ncRNA_intronic	KAZN-AS1	-	-	0	N
chr1_143755943	+	GC	Y	-	ncRNA_exonic	LOC105369140	-	-	0	Y
chr1_143756865	+	TA	Y	-	downstream	LOC105369140(dist=200)	-	-	0	Y
chr1_14375892	+	AC	Y	Alu-SINE	ncRNA_intronic	KAZN-AS1	-	-	0	Y
chr1_14375893	+	CA	Y	Alu-SINE	ncRNA_intronic	KAZN-AS1	-	-	0	N
chr1_14375985	+	AG	Y	-	ncRNA_intronic	KAZN-AS1	-	-	0	Y
chr1_143764090	+	AG	Y	-	intergenic	LOC105369140(dist=7424),LOC644634(dist=29497)	-	-	0	Y
chr1_143765385	+	GA	Y	ERV1-LTR	intergenic	LOC105369140(dist=8719),LOC644634(dist=28202)	-	-	0.1	N
chr1_143765410	+	GA	Y	ERV1-LTR	intergenic	LOC105369140(dist=8744),LOC644634(dist=28177)	-	-	0.2	N
chr1_143774639	+	CT	Y	ERV1-LTR	intergenic	LOC105369140(dist=17971),LOC644634(dist=18950)	-	-	0	Y
chr1_143775366	+	GT	Y	ERV1-LTR	intergenic	LOC105369140(dist=18697),LOC644634(dist=18224)	-	-	0	N
chr1_143775425	+	GT	Y	ERV1-LTR	intergenic	LOC105369140(dist=18756),LOC644634(dist=18165)	-	-	0	N
chr1_143775435	+	TC	Y	ERV1-LTR	intergenic	LOC105369140(dist=18766),LOC644634(dist=18155)	-	-	0	N
chr1_143776925	+	TC	Y	ERV1-LTR	intergenic	LOC105369140(dist=20255),LOC644634(dist=16666)	-	-	0.4	N
chr1_143781181	+	AG	Y	Alu-SINE	intergenic	LOC105369140(dist=24507),LOC644634(dist=12414)	-	-	0	Y
chr1_143784050	+	GA	Y	-	intergenic	LOC105369140(dist=27376),LOC644634(dist=9545)	-	-	0	Y
chr1_143788432	+	GA	Y	Alu-SINE	intergenic	LOC105369140(dist=31758),LOC644634(dist=5163)	-	-	0.1	Y
chr1_143790484	+	GC	Y	-	intergenic	LOC105369140(dist=33805),LOC644634(dist=3116)	-	-	0	Y
chr1_143791376	+	AG	Y	-	intergenic	LOC105369140(dist=34697),LOC644634(dist=2224)	-	-	0	N
chr1_143791422	+	AG	Y	-	intergenic	LOC105369140(dist=34743),LOC644634(dist=2178)	-	-	0	N
chr1_143791596	+	AG	N	snRNA-snRNA	intergenic	LOC105369140(dist=34917),LOC644634(dist=2004)	-	-	0	Y
chr1_143791598	+	AG	Y	snRNA-snRNA	intergenic	LOC105369140(dist=34919),LOC644634(dist=2002)	-	-	0	Y
chr1_143791628	+	AG	N	snRNA-snRNA	intergenic	LOC105369140(dist=34949),LOC644634(dist=1972)	-	-	0	Y
chr1_143791635	+	AG	Y	snRNA-snRNA	intergenic	LOC105369140(dist=34956),LOC644634(dist=1965)	-	-	0	Y
chr1_143791771	+	TC	Y	-	intergenic	LOC105369140(dist=35092),LOC644634(dist=1829)	-	-	0	N
chr1_14379608	+	AG	N	LINE/L1MA3	ncRNA_intronic	KAZN-AS1	-	-		Y
chr1_14379617	+	AG	N	L1-LINE	ncRNA_intronic	KAZN-AS1	-	-	0.2	N
chr1_14379666	+	AG	Y	L1-LINE	ncRNA_intronic	KAZN-AS1	-	-	0.1	N
chr1_143804042	+	GA	Y	tRNA-tRNA	intergenic	LOC644634(dist=6861),HIST2H2BB(dist=42866)	-	-	1	Y
chr1_143806565	+	CT	Y	L1-LINE	intergenic	LOC644634(dist=9384),HIST2H2BB(dist=40343)	-	-	0.1	Y
chr1_143807465	+	GT	Y	L1-LINE	intergenic	LOC644634(dist=10284),HIST2H2BB(dist=39443)	-	-	0	Y
chr1_143808222	+	AT	Y	L1-LINE	intergenic	LOC644634(dist=11041),HIST2H2BB(dist=38686)	-	-	0.5	N
chr1_143808556	+	TC	Y	L1-LINE	intergenic	LOC644634(dist=11375),HIST2H2BB(dist=38352)	-	-	0	Y
chr1_14381038	+	AG	Y	L1-LINE	ncRNA_intronic	KAZN-AS1	-	-	0.1	Y
chr1_14381042	+	AG	N	L1-LINE	ncRNA_intronic	KAZN-AS1	-	-	0.1	N
chr1_14381044	+	AG	N	L1-LINE	ncRNA_intronic	KAZN-AS1	-	-	0.1	N
chr1_14381047	+	AG	Y	L1-LINE	ncRNA_intronic	KAZN-AS1	-	-	0.2	N
chr1_14381074	+	AG	Y	L1-LINE	ncRNA_intronic	KAZN-AS1	-	-	0.7	Y
chr1_14381096	+	AG	Y	L1-LINE	ncRNA_intronic	KAZN-AS1	-	-	0.3	N
chr1_143814620	+	TC	Y	-	intergenic	LOC644634(dist=17429),HIST2H2BB(dist=32298)	-	-	0	Y
chr1_143822527	+	CA	Y	L1-LINE	intergenic	LOC644634(dist=25341),HIST2H2BB(dist=24386)	-	-	0.1	Y
chr1_14388381	+	AG	N	L1-LINE	ncRNA_intronic	KAZN-AS1	-	-	0	N
chr1_14388397	+	AG	N	LINE/L1MA3	ncRNA_intronic	KAZN-AS1	-	-		Y
chr1_14388402	+	AG	N	LINE/L1MA3	ncRNA_intronic	KAZN-AS1	-	-		Y
chr1_14388409	+	AG	N	LINE/L1MA3	ncRNA_intronic	KAZN-AS1	-	-		Y
chr1_14388412	+	AG	N	LINE/L1MA3	ncRNA_intronic	KAZN-AS1	-	-		N
chr1_14388415	+	AG	N	LINE/L1MA3	ncRNA_intronic	KAZN-AS1	-	-		N
chr1_14388418	+	AG	N	LINE/L1MA3	ncRNA_intronic	KAZN-AS1	-	-		N
chr1_14388421	+	AG	N	LINE/L1MA3	ncRNA_intronic	KAZN-AS1	-	-		N
chr1_14388422	+	AG	N	L1-LINE	ncRNA_intronic	KAZN-AS1	-	-	0.1	N
chr1_14388432	+	AG	N	L1-LINE	ncRNA_intronic	KAZN-AS1	-	-	0	N
chr1_14388435	+	AG	N	LINE/L1MA3	ncRNA_intronic	KAZN-AS1	-	-		Y
chr1_14388455	+	AG	N	L1-LINE	ncRNA_intronic	KAZN-AS1	-	-	0	N
chr1_14388457	+	AG	N	LINE/L1MA3	ncRNA_intronic	KAZN-AS1	-	-		Y
chr1_14388460	+	AG	N	L1-LINE	ncRNA_intronic	KAZN-AS1	-	-	0	Y
chr1_14388462	+	AG	N	L1-LINE	ncRNA_intronic	KAZN-AS1	-	-	0	N
chr1_14388468	+	AG	N	LINE/L1MA3	ncRNA_intronic	KAZN-AS1	-	-		N
chr1_14388473	+	AG	N	L1-LINE	ncRNA_intronic	KAZN-AS1	-	-	0.1	N
chr1_14388480	+	AG	N	L1-LINE	ncRNA_intronic	KAZN-AS1	-	-	0.1	Y
chr1_14388487	+	AG	N	L1-LINE	ncRNA_intronic	KAZN-AS1	-	-	0.1	N
chr1_14388490	+	AG	N	L1-LINE	ncRNA_intronic	KAZN-AS1	-	-	0.1	Y
chr1_14388499	+	AG	N	L1-LINE	ncRNA_intronic	KAZN-AS1	-	-	0	Y
chr1_14388646	+	AG	Y	L1-LINE	ncRNA_intronic	KAZN-AS1	-	-	0	N
chr1_14388650	+	AG	Y	L1-LINE	ncRNA_intronic	KAZN-AS1	-	-	0.1	N
chr1_14388653	+	AG	Y	L1-LINE	ncRNA_intronic	KAZN-AS1	-	-	0.1	N
chr1_14388664	+	AG	Y	L1-LINE	ncRNA_intronic	KAZN-AS1	-	-	0.2	N
chr1_14388704	+	AG	N	L1-LINE	ncRNA_intronic	KAZN-AS1	-	-	0	N
chr1_14388718	+	AG	N	L1-LINE	ncRNA_intronic	KAZN-AS1	-	-	0	Y
chr1_14388722	+	AG	N	L1-LINE	ncRNA_intronic	KAZN-AS1	-	-	0	N
chr1_14388724	+	AG	N	L1-LINE	ncRNA_intronic	KAZN-AS1	-	-	0	Y
chr1_14388732	+	AG	N	L1-LINE	ncRNA_intronic	KAZN-AS1	-	-	0.1	Y
chr1_14388749	+	AG	N	L1-LINE	ncRNA_intronic	KAZN-AS1	-	-	0	N
chr1_14388793	+	AG	N	L1-LINE	ncRNA_intronic	KAZN-AS1	-	-	0	N
chr1_14388849	+	AG	Y	L1-LINE	ncRNA_intronic	KAZN-AS1	-	-	0.1	N
chr1_14388865	+	AG	N	LINE/L1MA3	ncRNA_intronic	KAZN-AS1	-	-		Y
chr1_14388867	+	AG	N	L1-LINE	ncRNA_intronic	KAZN-AS1	-	-	0.7	N
chr1_14388868	+	AG	Y	L1-LINE	ncRNA_intronic	KAZN-AS1	-	-	0.7	N
chr1_14388885	+	AG	N	LINE/L1MA3	ncRNA_intronic	KAZN-AS1	-	-		Y
chr1_14388900	+	AG	N	L1-LINE	ncRNA_intronic	KAZN-AS1	-	-	0.4	N
chr1_14388901	+	AG	N	LINE/L1MA3	ncRNA_intronic	KAZN-AS1	-	-		N
chr1_14388917	+	AG	N	LINE/L1MA3	ncRNA_intronic	KAZN-AS1	-	-		Y
chr1_14388925	+	AG	N	LINE/L1MA3	ncRNA_intronic	KAZN-AS1	-	-		Y
chr1_14389040	+	AG	Y	L1-LINE	ncRNA_intronic	KAZN-AS1	-	-	0.1	N
chr1_14389205	+	AG	N	LINE/L1MA3	ncRNA_intronic	KAZN-AS1	-	-		Y
chr1_14389228	+	AG	N	L1-LINE	ncRNA_intronic	KAZN-AS1	-	-	0	Y
chr1_14389229	+	AG	N	LINE/L1MA3	ncRNA_intronic	KAZN-AS1	-	-		Y
chr1_14389268	+	AG	N	L1-LINE	ncRNA_intronic	KAZN-AS1	-	-	0	Y
chr1_143893408	-	AG	Y	-	intergenic	HIST2H3DP1(dist=1126),LOC100996318(dist=7790)	-	-	0	N
chr1_14389350	+	AG	Y	L1-LINE	ncRNA_intronic	KAZN-AS1	-	-	0	Y
chr1_14389416	+	AG	N	L1-LINE	ncRNA_intronic	KAZN-AS1	-	-	0.1	N
chr1_14389429	+	AG	Y	L1-LINE	ncRNA_intronic	KAZN-AS1	-	-	0.3	N
chr1_14389435	+	AG	Y	L1-LINE	ncRNA_intronic	KAZN-AS1	-	-	0.2	Y
chr1_14389436	+	AG	Y	L1-LINE	ncRNA_intronic	KAZN-AS1	-	-	0.2	Y
chr1_14389455	+	AG	N	LINE/L1MA3	ncRNA_intronic	KAZN-AS1	-	-		Y
chr1_14389481	+	AG	N	LINE/L1MA3	ncRNA_intronic	KAZN-AS1	-	-		Y
chr1_14389494	+	AG	N	LINE/L1MA3	ncRNA_intronic	KAZN-AS1	-	-		Y
chr1_14389496	+	AG	Y	L1-LINE	ncRNA_intronic	KAZN-AS1	-	-	0.1	Y
chr1_14389501	+	AG	Y	L1-LINE	ncRNA_intronic	KAZN-AS1	-	-	0.1	Y
chr1_14389547	+	AG	Y	L1-LINE	ncRNA_intronic	KAZN-AS1	-	-	0	N
chr1_14389604	+	AG	Y	L1-LINE	ncRNA_intronic	KAZN-AS1	-	-	0	Y
chr1_14389615	+	AG	Y	L1-LINE	ncRNA_intronic	KAZN-AS1	-	-	0	Y
chr1_14390676	+	AG	Y	ERVL-MaLR-LTR	ncRNA_intronic	KAZN-AS1	-	-	0	Y
chr1_14397680	+	AG	Y	Alu-SINE	ncRNA_intronic	KAZN-AS1	-	-	0.2	Y
chr1_14397767	+	AG	N	Alu-SINE	ncRNA_intronic	KAZN-AS1	-	-	0	Y
chr1_14397989	+	AG	N	-	ncRNA_intronic	KAZN-AS1	-	-	0	Y
chr1_14399214	+	AG	Y	Alu-SINE	ncRNA_intronic	KAZN-AS1	-	-	0	Y
chr1_14399251	+	AG	Y	Alu-SINE	ncRNA_intronic	KAZN-AS1	-	-	0	Y
chr1_14399269	+	AG	Y	Alu-SINE	ncRNA_intronic	KAZN-AS1	-	-	0	Y
chr1_14399291	+	AG	Y	Alu-SINE	ncRNA_intronic	KAZN-AS1	-	-	0	Y
chr1_14399294	+	AG	N	Alu-SINE	ncRNA_intronic	KAZN-AS1	-	-	0	Y
chr1_14401632	+	AG	N	Alu-SINE	ncRNA_intronic	KAZN-AS1	-	-	0	Y
chr1_14401640	+	AG	N	SINE/AluJb	ncRNA_intronic	KAZN-AS1	-	-		Y
chr1_14401645	+	AG	N	Alu-SINE	ncRNA_intronic	KAZN-AS1	-	-	0	Y
chr1_14401655	+	AG	N	SINE/AluJb	ncRNA_intronic	KAZN-AS1	-	-		Y
chr1_14402992	+	AG	N	SINE/AluSz6	ncRNA_intronic	KAZN-AS1	-	-		Y
chr1_14402993	+	AG	N	SINE/AluSz6	ncRNA_intronic	KAZN-AS1	-	-		Y
chr1_14403001	+	AG	N	Alu-SINE	ncRNA_intronic	KAZN-AS1	-	-	0	Y
chr1_14403007	+	AG	N	Alu-SINE	ncRNA_intronic	KAZN-AS1	-	-	0	Y
chr1_14403017	+	AG	N	Alu-SINE	ncRNA_intronic	KAZN-AS1	-	-	0	Y
chr1_14403029	+	AG	N	Alu-SINE	ncRNA_intronic	KAZN-AS1	-	-	0	Y
chr1_14403049	+	AG	N	Alu-SINE	ncRNA_intronic	KAZN-AS1	-	-	0.2	Y
chr1_14403062	+	AG	N	Alu-SINE	ncRNA_intronic	KAZN-AS1	-	-	0.1	Y
chr1_14403087	+	AG	Y	Alu-SINE	ncRNA_intronic	KAZN-AS1	-	-	0.1	Y
chr1_14403088	+	AG	N	SINE/AluSz6	ncRNA_intronic	KAZN-AS1	-	-		Y
chr1_14403100	+	AG	N	Alu-SINE	ncRNA_intronic	KAZN-AS1	-	-	0.1	Y
chr1_14404093	+	AG	Y	ERV1-LTR	ncRNA_intronic	KAZN-AS1	-	-	0	N
chr1_14410162	+	AG	N	SINE/AluSz6	ncRNA_intronic	KAZN-AS1	-	-		Y
chr1_14410205	+	AG	N	SINE/AluSz6	ncRNA_intronic	KAZN-AS1	-	-		Y
chr1_14410222	+	AG	N	Alu-SINE	ncRNA_intronic	KAZN-AS1	-	-	0	Y
chr1_14410233	+	AG	N	Alu-SINE	ncRNA_intronic	KAZN-AS1	-	-	0	Y
chr1_14410243	+	AG	N	Alu-SINE	ncRNA_intronic	KAZN-AS1	-	-	0	Y
chr1_14410251	+	AG	N	Alu-SINE	ncRNA_intronic	KAZN-AS1	-	-	0	Y
chr1_14410265	+	AG	N	Alu-SINE	ncRNA_intronic	KAZN-AS1	-	-	0	N
chr1_14410269	+	AG	N	Alu-SINE	ncRNA_intronic	KAZN-AS1	-	-	0	Y
chr1_14410284	+	AG	N	Alu-SINE	ncRNA_intronic	KAZN-AS1	-	-	0	Y
chr1_14410287	+	AG	N	SINE/AluSz6	ncRNA_intronic	KAZN-AS1	-	-		Y
chr1_14410293	+	AG	N	SINE/AluSz6	ncRNA_intronic	KAZN-AS1	-	-		Y
chr1_14410299	+	AG	N	Alu-SINE	ncRNA_intronic	KAZN-AS1	-	-	0	Y
chr1_14410302	+	AG	N	Alu-SINE	ncRNA_intronic	KAZN-AS1	-	-	0	N
chr1_14410311	+	AG	N	Alu-SINE	ncRNA_intronic	KAZN-AS1	-	-	0	Y
chr1_14410330	+	AG	Y	Alu-SINE	ncRNA_intronic	KAZN-AS1	-	-	0	Y
chr1_14410337	+	AG	N	Alu-SINE	ncRNA_intronic	KAZN-AS1	-	-	0	N
chr1_14410345	+	AG	N	Alu-SINE	ncRNA_intronic	KAZN-AS1	-	-	0	N
chr1_14410349	+	AG	N	Alu-SINE	ncRNA_intronic	KAZN-AS1	-	-	0	Y
chr1_14410363	+	AG	N	Alu-SINE	ncRNA_intronic	KAZN-AS1	-	-	0	N
chr1_14410364	+	AG	N	Alu-SINE	ncRNA_intronic	KAZN-AS1	-	-	0	N
chr1_14410370	+	AG	N	Alu-SINE	ncRNA_intronic	KAZN-AS1	-	-	0	N
chr1_14410941	+	AG	N	LTR/MLT1D	ncRNA_intronic	KAZN-AS1	-	-		Y
chr1_14411035	+	AG	N	LINE/L1ME3Cz	ncRNA_intronic	KAZN-AS1	-	-		Y
chr1_14411036	+	AG	N	L1-LINE	ncRNA_intronic	KAZN-AS1	-	-	0.1	N
chr1_14411050	+	AG	N	L1-LINE	ncRNA_intronic	KAZN-AS1	-	-	0	Y
chr1_14411071	+	AG	N	L1-LINE	ncRNA_intronic	KAZN-AS1	-	-	0	Y
chr1_14411113	+	AG	N	LINE/L1ME3Cz	ncRNA_intronic	KAZN-AS1	-	-		Y
chr1_14411117	+	AG	N	LINE/L1ME3Cz	ncRNA_intronic	KAZN-AS1	-	-		Y
chr1_14411122	+	AG	N	L1-LINE	ncRNA_intronic	KAZN-AS1	-	-	0	Y
chr1_14411136	+	AG	N	L1-LINE	ncRNA_intronic	KAZN-AS1	-	-	0	Y
chr1_14411140	+	AG	N	L1-LINE	ncRNA_intronic	KAZN-AS1	-	-	0	Y
chr1_14411146	+	AG	N	L1-LINE	ncRNA_intronic	KAZN-AS1	-	-	0	Y
chr1_14411147	+	AG	N	L1-LINE	ncRNA_intronic	KAZN-AS1	-	-	0	Y
chr1_14411148	+	AG	N	L1-LINE	ncRNA_intronic	KAZN-AS1	-	-	0	Y
chr1_14411152	+	AG	N	L1-LINE	ncRNA_intronic	KAZN-AS1	-	-	0	N
chr1_14411156	+	AG	N	L1-LINE	ncRNA_intronic	KAZN-AS1	-	-	0	Y
chr1_14411424	+	AG	N	SINE/AluSz	ncRNA_intronic	KAZN-AS1	-	-		Y
chr1_14411434	+	AG	N	SINE/AluSz	ncRNA_intronic	KAZN-AS1	-	-		Y
chr1_14411477	+	AG	N	SINE/AluSz	ncRNA_intronic	KAZN-AS1	-	-		Y
chr1_14411496	+	AG	N	Alu-SINE	ncRNA_intronic	KAZN-AS1	-	-	0	Y
chr1_14411505	+	AG	N	Alu-SINE	ncRNA_intronic	KAZN-AS1	-	-	0	Y
chr1_14411574	+	AG	N	Alu-SINE	ncRNA_intronic	KAZN-AS1	-	-	0	Y
chr1_14411996	+	AG	Y	L1-LINE	ncRNA_intronic	KAZN-AS1	-	-	0.1	Y
chr1_14411997	+	AG	Y	L1-LINE	ncRNA_intronic	KAZN-AS1	-	-	0.1	Y
chr1_14412012	+	AG	N	L1-LINE	ncRNA_intronic	KAZN-AS1	-	-	0	Y
chr1_14412019	+	AG	Y	L1-LINE	ncRNA_intronic	KAZN-AS1	-	-	0	Y
chr1_14412032	+	AG	Y	L1-LINE	ncRNA_intronic	KAZN-AS1	-	-	0	Y
chr1_14412046	+	AG	Y	L1-LINE	ncRNA_intronic	KAZN-AS1	-	-	0	Y
chr1_14412047	+	AG	Y	L1-LINE	ncRNA_intronic	KAZN-AS1	-	-	0	N
chr1_14412052	+	AG	Y	L1-LINE	ncRNA_intronic	KAZN-AS1	-	-	0	N
chr1_14412058	+	AG	Y	L1-LINE	ncRNA_intronic	KAZN-AS1	-	-	0	N
chr1_14412064	+	AG	Y	L1-LINE	ncRNA_intronic	KAZN-AS1	-	-	0	Y
chr1_14414747	+	AG	N	SINE/AluSx	ncRNA_intronic	KAZN-AS1	-	-		Y
chr1_14414770	+	AG	N	Alu-SINE	ncRNA_intronic	KAZN-AS1	-	-	0	Y
chr1_14414834	+	AG	N	SINE/AluSx	ncRNA_intronic	KAZN-AS1	-	-		Y
chr1_14414835	+	AG	Y	Alu-SINE	ncRNA_intronic	KAZN-AS1	-	-	0	Y
chr1_14414860	+	AG	N	Alu-SINE	ncRNA_intronic	KAZN-AS1	-	-	0	Y
chr1_14414863	+	AG	N	SINE/AluSx	ncRNA_intronic	KAZN-AS1	-	-		Y
chr1_14414866	+	AG	N	SINE/AluSx	ncRNA_intronic	KAZN-AS1	-	-		Y
chr1_14414875	+	AG	N	Alu-SINE	ncRNA_intronic	KAZN-AS1	-	-	0.1	Y
chr1_14414883	+	AG	N	SINE/AluSx	ncRNA_intronic	KAZN-AS1	-	-		Y
chr1_14414933	+	AG	N	SINE/AluSx	ncRNA_intronic	KAZN-AS1	-	-		Y
chr1_14414951	+	AG	N	SINE/AluSx	ncRNA_intronic	KAZN-AS1	-	-		Y
chr1_14414961	+	AG	Y	Alu-SINE	ncRNA_intronic	KAZN-AS1	-	-	0	Y
chr1_14414975	+	AG	Y	Alu-SINE	ncRNA_intronic	KAZN-AS1	-	-	0	Y
chr1_14414976	+	AG	Y	Alu-SINE	ncRNA_intronic	KAZN-AS1	-	-	0	Y
chr1_14414981	+	AG	Y	Alu-SINE	ncRNA_intronic	KAZN-AS1	-	-	0	Y
chr1_14414983	+	AG	N	Alu-SINE	ncRNA_intronic	KAZN-AS1	-	-	0	N
chr1_14414986	+	AG	N	Alu-SINE	ncRNA_intronic	KAZN-AS1	-	-	0	Y
chr1_14416848	+	AG	Y	Alu-SINE	ncRNA_intronic	KAZN-AS1	-	-	0	Y
chr1_14417182	+	TA	Y	Alu-SINE	ncRNA_intronic	KAZN-AS1	-	-	0.2	Y
chr1_14419928	+	AG	Y	ERV1-LTR	ncRNA_exonic	KAZN-AS1	-	-	0	Y
chr1_14425575	+	AG	Y	MIR-SINE	intergenic	KAZN-AS1(dist=5602),KAZN(dist=173110)	-	-	0.3	Y
chr1_14425576	+	AG	Y	MIR-SINE	intergenic	KAZN-AS1(dist=5603),KAZN(dist=173109)	-	-	0.3	N
chr1_14427428	+	AG	Y	-	intergenic	KAZN-AS1(dist=7455),KAZN(dist=171257)	-	-	0	N
chr1_14445260	+	AG	N	Alu-SINE	intergenic	KAZN-AS1(dist=25287),KAZN(dist=153425)	-	-	0	Y
chr1_14445278	+	AG	N	Alu-SINE	intergenic	KAZN-AS1(dist=25305),KAZN(dist=153407)	-	-	0	Y
chr1_14445300	+	AG	N	Alu-SINE	intergenic	KAZN-AS1(dist=25327),KAZN(dist=153385)	-	-	0	Y
chr1_14445925	+	AG	Y	Alu-SINE	intergenic	KAZN-AS1(dist=25952),KAZN(dist=152760)	-	-	0.1	Y
chr1_14445934	+	AG	N	Alu-SINE	intergenic	KAZN-AS1(dist=25961),KAZN(dist=152751)	-	-	0	Y
chr1_14446121	+	AG	Y	Alu-SINE	intergenic	KAZN-AS1(dist=26148),KAZN(dist=152564)	-	-	0.1	N
chr1_14446137	+	AG	N	Alu-SINE	intergenic	KAZN-AS1(dist=26164),KAZN(dist=152548)	-	-	0	N
chr1_14446151	+	AG	Y	Alu-SINE	intergenic	KAZN-AS1(dist=26178),KAZN(dist=152534)	-	-	0	Y
chr1_14446159	+	AG	N	Alu-SINE	intergenic	KAZN-AS1(dist=26186),KAZN(dist=152526)	-	-	0	N
chr1_14446183	+	AG	Y	Alu-SINE	intergenic	KAZN-AS1(dist=26210),KAZN(dist=152502)	-	-	0	Y
chr1_14452208	+	AG	N	Alu-SINE	intergenic	KAZN-AS1(dist=32235),KAZN(dist=146477)	-	-	0	Y
chr1_14455061	+	AG	Y	ERVL-MaLR-LTR	intergenic	KAZN-AS1(dist=35088),KAZN(dist=143624)	-	-	0	Y
chr1_14461367	+	AG	N	LTR/THE1B	intronic	KAZN	-	-		Y
chr1_14461479	+	AG	Y	ERVL-MaLR-LTR	intergenic	KAZN-AS1(dist=41506),KAZN(dist=137206)	-	-	0	Y
chr1_14461494	+	AG	Y	ERVL-MaLR-LTR	intergenic	KAZN-AS1(dist=41521),KAZN(dist=137191)	-	-	0	N
chr1_14461513	+	AG	Y	ERVL-MaLR-LTR	intergenic	KAZN-AS1(dist=41540),KAZN(dist=137172)	-	-	0	Y
chr1_14461529	+	AG	Y	ERVL-MaLR-LTR	intergenic	KAZN-AS1(dist=41556),KAZN(dist=137156)	-	-	0	Y
chr1_14461531	+	AG	Y	ERVL-MaLR-LTR	intergenic	KAZN-AS1(dist=41558),KAZN(dist=137154)	-	-	0	Y
chr1_14461536	+	AG	Y	ERVL-MaLR-LTR	intergenic	KAZN-AS1(dist=41563),KAZN(dist=137149)	-	-	0	Y
chr1_14462442	+	AC	Y	-	intergenic	KAZN-AS1(dist=42469),KAZN(dist=136243)	-	-	0	N
chr1_14462563	+	AG	N	ERVL-MaLR-LTR	intergenic	KAZN-AS1(dist=42590),KAZN(dist=136122)	-	-	0.2	Y
chr1_14462582	+	AG	N	LTR/THE1B	intronic	KAZN	-	-		Y
chr1_14462583	+	AG	N	LTR/THE1B	intronic	KAZN	-	-		Y
chr1_14462585	+	AG	N	ERVL-MaLR-LTR	intergenic	KAZN-AS1(dist=42612),KAZN(dist=136100)	-	-	0.1	N
chr1_14462586	+	AG	N	ERVL-MaLR-LTR	intergenic	KAZN-AS1(dist=42613),KAZN(dist=136099)	-	-	0.1	N
chr1_14462587	+	AG	N	ERVL-MaLR-LTR	intergenic	KAZN-AS1(dist=42614),KAZN(dist=136098)	-	-	0.1	Y
chr1_14462593	+	AG	Y	ERVL-MaLR-LTR	intergenic	KAZN-AS1(dist=42620),KAZN(dist=136092)	-	-	0.1	Y
chr1_14462612	+	AG	N	ERVL-MaLR-LTR	intergenic	KAZN-AS1(dist=42639),KAZN(dist=136073)	-	-	0	N
chr1_14462614	+	AG	N	ERVL-MaLR-LTR	intergenic	KAZN-AS1(dist=42641),KAZN(dist=136071)	-	-	0	Y
chr1_14462615	+	AG	N	ERVL-MaLR-LTR	intergenic	KAZN-AS1(dist=42642),KAZN(dist=136070)	-	-	0	Y
chr1_14462616	+	AG	N	ERVL-MaLR-LTR	intergenic	KAZN-AS1(dist=42643),KAZN(dist=136069)	-	-	0	N
chr1_14462621	+	AG	N	ERVL-MaLR-LTR	intergenic	KAZN-AS1(dist=42648),KAZN(dist=136064)	-	-	0	Y
chr1_14462629	+	AG	N	ERVL-MaLR-LTR	intergenic	KAZN-AS1(dist=42656),KAZN(dist=136056)	-	-	0.1	N
chr1_14462630	+	AG	N	ERVL-MaLR-LTR	intergenic	KAZN-AS1(dist=42657),KAZN(dist=136055)	-	-	0.1	Y
chr1_14462641	+	AG	N	ERVL-MaLR-LTR	intergenic	KAZN-AS1(dist=42668),KAZN(dist=136044)	-	-	0.1	N
chr1_14462648	+	AG	N	ERVL-MaLR-LTR	intergenic	KAZN-AS1(dist=42675),KAZN(dist=136037)	-	-	0.1	N
chr1_14462720	+	AG	Y	ERVL-MaLR-LTR	intergenic	KAZN-AS1(dist=42747),KAZN(dist=135965)	-	-	0.3	Y
chr1_14462776	+	AG	N	ERVL-MaLR-LTR	intergenic	KAZN-AS1(dist=42803),KAZN(dist=135909)	-	-	0	Y
chr1_14462879	+	AG	N	ERVL-MaLR-LTR	intergenic	KAZN-AS1(dist=42906),KAZN(dist=135806)	-	-	0.1	Y
chr1_14462881	+	AG	N	LTR/THE1B	intronic	KAZN	-	-		Y
chr1_14462882	+	AG	N	LTR/THE1B	intronic	KAZN	-	-		Y
chr1_14462887	+	AG	N	ERVL-MaLR-LTR	intergenic	KAZN-AS1(dist=42914),KAZN(dist=135798)	-	-	0.2	Y
chr1_14464260	+	AG	N	DNA/MER102a	intronic	KAZN	-	-		Y
chr1_14466336	+	CA	Y	-	intergenic	KAZN-AS1(dist=46363),KAZN(dist=132349)	-	-	0	Y
chr1_14467139	+	GA	Y	L1-LINE	intergenic	KAZN-AS1(dist=47166),KAZN(dist=131546)	-	-	0	N
chr1_14492668	+	AC	Y	Simple_repeat-Simple_repeat	intergenic	KAZN-AS1(dist=72695),KAZN(dist=106017)	-	-	0	N
chr1_14492669	+	CA	Y	Simple_repeat-Simple_repeat	intergenic	KAZN-AS1(dist=72696),KAZN(dist=106016)	-	-	0	N
chr1_14492670	+	AC	Y	Simple_repeat-Simple_repeat	intergenic	KAZN-AS1(dist=72697),KAZN(dist=106015)	-	-	0	N
chr1_14492671	+	CA	Y	Simple_repeat-Simple_repeat	intergenic	KAZN-AS1(dist=72698),KAZN(dist=106014)	-	-	0	N
chr1_14492672	+	AC	Y	Simple_repeat-Simple_repeat	intergenic	KAZN-AS1(dist=72699),KAZN(dist=106013)	-	-	0	N
chr1_14492673	+	CA	Y	Simple_repeat-Simple_repeat	intergenic	KAZN-AS1(dist=72700),KAZN(dist=106012)	-	-	0	N
chr1_14505055	+	AG	Y	ERVL-MaLR-LTR	intergenic	KAZN-AS1(dist=85082),KAZN(dist=93630)	-	-	0	Y
chr1_14517293	+	AG	N	ERVL-MaLR-LTR	intergenic	KAZN-AS1(dist=97320),KAZN(dist=81392)	-	-	0	Y
chr1_14517298	+	AG	N	LTR/MLT1K	intronic	KAZN	-	-		Y
chr1_14517305	+	AG	N	ERVL-MaLR-LTR	intergenic	KAZN-AS1(dist=97332),KAZN(dist=81380)	-	-	0	Y
chr1_14527607	+	AG	Y	ERVL-MaLR-LTR	intergenic	KAZN-AS1(dist=107634),KAZN(dist=71078)	-	-	0	Y
chr1_14527708	+	AG	Y	ERVL-MaLR-LTR	intergenic	KAZN-AS1(dist=107735),KAZN(dist=70977)	-	-	0.4	Y
chr1_14527800	+	AG	Y	ERVL-MaLR-LTR	intergenic	KAZN-AS1(dist=107827),KAZN(dist=70885)	-	-	0	Y
chr1_14527803	+	AG	N	LTR/MSTB1	intronic	KAZN	-	-		N
chr1_14527829	+	AG	Y	ERVL-MaLR-LTR	intergenic	KAZN-AS1(dist=107856),KAZN(dist=70856)	-	-	0.3	Y
chr1_14527830	+	AG	N	ERVL-MaLR-LTR	intergenic	KAZN-AS1(dist=107857),KAZN(dist=70855)	-	-	0.3	N
chr1_14527851	+	AG	Y	ERVL-MaLR-LTR	intergenic	KAZN-AS1(dist=107878),KAZN(dist=70834)	-	-	0	N
chr1_14527864	+	AG	Y	ERVL-MaLR-LTR	intergenic	KAZN-AS1(dist=107891),KAZN(dist=70821)	-	-	0	Y
chr1_14530035	+	AG	Y	Gypsy-LTR	intergenic	KAZN-AS1(dist=110062),KAZN(dist=68650)	-	-	0	Y
chr1_14536479	+	AG	Y	-	intergenic	KAZN-AS1(dist=116506),KAZN(dist=62206)	-	-	0	N
chr1_14536504	+	AG	N	-	intergenic	KAZN-AS1(dist=116531),KAZN(dist=62181)	-	-	0	Y
chr1_14536523	+	AG	Y	-	intergenic	KAZN-AS1(dist=116550),KAZN(dist=62162)	-	-	0	Y
chr1_14536524	+	AG	Y	-	intergenic	KAZN-AS1(dist=116551),KAZN(dist=62161)	-	-	0	Y
chr1_14547841	+	AG	Y	Alu-SINE	intergenic	KAZN-AS1(dist=127868),KAZN(dist=50844)	-	-	0.1	Y
chr1_14552939	+	AG	Y	-	intergenic	KAZN-AS1(dist=132966),KAZN(dist=45746)	-	-	0	Y
chr1_14553126	+	AG	N	Alu-SINE	intergenic	KAZN-AS1(dist=133153),KAZN(dist=45559)	-	-	0	N
chr1_14553137	+	AG	Y	Alu-SINE	intergenic	KAZN-AS1(dist=133164),KAZN(dist=45548)	-	-	0	Y
chr1_14553150	+	AG	Y	Alu-SINE	intergenic	KAZN-AS1(dist=133177),KAZN(dist=45535)	-	-	0	Y
chr1_14553161	+	AG	Y	Alu-SINE	intergenic	KAZN-AS1(dist=133188),KAZN(dist=45524)	-	-	0	Y
chr1_14553193	+	AG	Y	Alu-SINE	intergenic	KAZN-AS1(dist=133220),KAZN(dist=45492)	-	-	0	N
chr1_14553934	+	AG	Y	hAT-Charlie-DNA	intergenic	KAZN-AS1(dist=133961),KAZN(dist=44751)	-	-	0	Y
chr1_145740905	+	AG	N	Alu-SINE	UTR3	RNF115(NM_014455:c.*5962A>G)	-	-	0	N
chr1_145740906	+	AG	N	Alu-SINE	UTR3	RNF115(NM_014455:c.*5961A>G)	-	-	0	N
chr1_145740923	+	AG	N	Alu-SINE	UTR3	RNF115(NM_014455:c.*5944A>G)	-	-	0	N
chr1_145740930	+	AG	N	Alu-SINE	UTR3	RNF115(NM_014455:c.*5937A>G)	-	-	0	N
chr1_145741065	+	AG	N	Alu-SINE	UTR3	RNF115(NM_014455:c.*5802A>G)	-	-	0.1	Y
chr1_145741070	+	AG	N	Alu-SINE	UTR3	RNF115(NM_014455:c.*5797A>G)	-	-	0.1	Y
chr1_145741847	+	AG	N	Alu-SINE	UTR3	RNF115(NM_014455:c.*5020A>G)	-	-	0	N
chr1_145741853	+	AG	N	Alu-SINE	UTR3	RNF115(NM_014455:c.*5014A>G)	-	-	0	N
chr1_145741865	+	AG	N	Alu-SINE	UTR3	RNF115(NM_014455:c.*5002A>G)	-	-	0	N
chr1_145741866	+	AG	N	Alu-SINE	UTR3	RNF115(NM_014455:c.*5001A>G)	-	-	0	N
chr1_145741875	+	AG	N	Alu-SINE	UTR3	RNF115(NM_014455:c.*4992A>G)	-	-	0	N
chr1_145741880	+	AG	N	Alu-SINE	UTR3	RNF115(NM_014455:c.*4987A>G)	-	-	0	N
chr1_145741891	+	AG	N	Alu-SINE	UTR3	RNF115(NM_014455:c.*4976A>G)	-	-	0	N
chr1_145741892	+	AG	N	Alu-SINE	UTR3	RNF115(NM_014455:c.*4975A>G)	-	-	0	N
chr1_145741926	+	AG	N	Alu-SINE	UTR3	RNF115(NM_014455:c.*4941A>G)	-	-	0	N
chr1_145741946	+	AG	N	Alu-SINE	UTR3	RNF115(NM_014455:c.*4921A>G)	-	-	0	N
chr1_145741952	+	AG	N	Alu-SINE	UTR3	RNF115(NM_014455:c.*4915A>G)	-	-	0	Y
chr1_145741960	+	AG	N	Alu-SINE	UTR3	RNF115(NM_014455:c.*4907A>G)	-	-	0	N
chr1_145741961	+	AG	N	Alu-SINE	UTR3	RNF115(NM_014455:c.*4906A>G)	-	-	0	N
chr1_145741965	+	AG	N	Alu-SINE	UTR3	RNF115(NM_014455:c.*4902A>G)	-	-	0	N
chr1_145741974	+	AG	N	Alu-SINE	UTR3	RNF115(NM_014455:c.*4893A>G)	-	-	0	N
chr1_145741981	+	AG	N	Alu-SINE	UTR3	RNF115(NM_014455:c.*4886A>G)	-	-	0	N
chr1_14575494	+	AG	Y	ERVL-MaLR-LTR	intergenic	KAZN-AS1(dist=155521),KAZN(dist=23191)	-	-	0	N
chr1_14575504	+	AG	Y	ERVL-MaLR-LTR	intergenic	KAZN-AS1(dist=155531),KAZN(dist=23181)	-	-	0	N
chr1_14575506	+	AG	N	LTR/THE1B	intronic	KAZN	-	-		Y
chr1_14575531	+	AG	N	ERVL-MaLR-LTR	intergenic	KAZN-AS1(dist=155558),KAZN(dist=23154)	-	-	0	N
chr1_14575532	+	AG	Y	ERVL-MaLR-LTR	intergenic	KAZN-AS1(dist=155559),KAZN(dist=23153)	-	-	0	N
chr1_14575540	+	AG	Y	ERVL-MaLR-LTR	intergenic	KAZN-AS1(dist=155567),KAZN(dist=23145)	-	-	0	Y
chr1_14575548	+	AG	Y	ERVL-MaLR-LTR	intergenic	KAZN-AS1(dist=155575),KAZN(dist=23137)	-	-	0	N
chr1_14575564	+	AG	Y	ERVL-MaLR-LTR	intergenic	KAZN-AS1(dist=155591),KAZN(dist=23121)	-	-	0	N
chr1_145773804	+	GA	Y	Simple_repeat-Simple_repeat	intronic	NBPF10,NBPF19,NBPF20,RNF115	-	-	0	N
chr1_145774996	+	AG	N	Alu-SINE	intronic	NBPF10,NBPF19,NBPF20,RNF115	-	-	0	N
chr1_145783833	+	TA	Y	-	intronic	NBPF10,NBPF19,NBPF20,RNF115	-	-	0	N
chr1_145914177	+	AG	N	Alu-SINE	intronic	NBPF10,NBPF19,NBPF20,PEX11B	-	-	0	N
chr1_145914512	+	AG	N	L2-LINE	intronic	NBPF10,NBPF19,NBPF20,PEX11B	-	-	0	Y
chr1_145963541	+	AC	Y	-	intronic	ANKRD34A,NBPF10,NBPF19,NBPF20	-	-	1	N
chr1_14602190	+	TC	Y	-	intronic	KAZN	-	-	0.4	N
chr1_14611485	+	AG	N	Alu-SINE	intronic	KAZN	-	-	0.1	N
chr1_14611486	+	AG	N	SINE/AluJo	intronic	KAZN	-	-		Y
chr1_14611500	+	AG	N	Alu-SINE	intronic	KAZN	-	-	0	N
chr1_14611516	+	AG	N	Alu-SINE	intronic	KAZN	-	-	0	N
chr1_14611522	+	AG	N	SINE/AluJo	intronic	KAZN	-	-		Y
chr1_14611525	+	AG	N	Alu-SINE	intronic	KAZN	-	-	0	Y
chr1_14611540	+	AG	N	Alu-SINE	intronic	KAZN	-	-	0	N
chr1_14611576	+	AG	N	Alu-SINE	intronic	KAZN	-	-	0	Y
chr1_14614751	+	AG	N	-	intronic	KAZN	-	-	0	Y
chr1_14615381	+	AG	N	SINE/AluSz6	intronic	KAZN	-	-		Y
chr1_14615449	+	AG	N	Alu-SINE	intronic	KAZN	-	-	0	Y
chr1_14615505	+	AG	N	Alu-SINE	intronic	KAZN	-	-	0	Y
chr1_14619299	+	AG	N	SINE/AluJr	intronic	KAZN	-	-		Y
chr1_14619310	+	AG	N	SINE/AluJr	intronic	KAZN	-	-		Y
chr1_14619323	+	AG	N	Alu-SINE	intronic	KAZN	-	-	0	Y
chr1_14619331	+	AG	N	Alu-SINE	intronic	KAZN	-	-	0	Y
chr1_14619389	+	AG	N	Alu-SINE	intronic	KAZN	-	-	0	Y
chr1_14619400	+	AG	N	Alu-SINE	intronic	KAZN	-	-	0	Y
chr1_14619423	+	AG	N	Alu-SINE	intronic	KAZN	-	-	0.5	Y
chr1_14619453	+	AG	N	Alu-SINE	intronic	KAZN	-	-	0	Y
chr1_14619465	+	AG	N	SINE/AluJr	intronic	KAZN	-	-		Y
chr1_14622444	+	AG	N	SINE/AluY	intronic	KAZN	-	-		Y
chr1_14627039	+	CG	Y	L2-LINE	intronic	KAZN	-	-	0	N
chr1_14633512	+	AG	N	ERVL-MaLR-LTR	intronic	KAZN	-	-	0.9	Y
chr1_14633595	+	AG	N	LTR/MLT1D	intronic	KAZN	-	-		Y
chr1_14633619	+	AG	N	LTR/MLT1D	intronic	KAZN	-	-		Y
chr1_14637362	+	AG	Y	MIR-SINE	intronic	KAZN	-	-	0	Y
chr1_14637821	+	AG	N	ERVL-MaLR-LTR	intronic	KAZN	-	-	0	Y
chr1_14638579	+	CA	Y	Alu-SINE	intronic	KAZN	-	-	0	Y
chr1_14643742	+	AG	Y	L1-LINE	intronic	KAZN	-	-	0.8	Y
chr1_14646290	+	AG	N	Alu-SINE	intronic	KAZN	-	-	0.2	Y
chr1_14646291	+	AG	N	Alu-SINE	intronic	KAZN	-	-	0.1	Y
chr1_14646323	+	AG	Y	Alu-SINE	intronic	KAZN	-	-	0	Y
chr1_14646336	+	AG	Y	Alu-SINE	intronic	KAZN	-	-	0	Y
chr1_14646344	+	AG	Y	Alu-SINE	intronic	KAZN	-	-	0.1	Y
chr1_14646391	+	AG	N	Alu-SINE	intronic	KAZN	-	-	0	Y
chr1_14646397	+	AG	N	Alu-SINE	intronic	KAZN	-	-	0	Y
chr1_14646399	+	AG	N	SINE/AluJb	intronic	KAZN	-	-		Y
chr1_14650023	+	TC	Y	-	intronic	KAZN	-	-	0	Y
chr1_14650026	+	AC	Y	-	intronic	KAZN	-	-	0	N
chr1_14650353	+	AG	N	SINE/AluJo	intronic	KAZN	-	-		Y
chr1_14650354	+	AG	N	SINE/AluJo	intronic	KAZN	-	-		Y
chr1_14650373	+	AG	N	SINE/AluJo	intronic	KAZN	-	-		Y
chr1_14650376	+	AG	N	SINE/AluJo	intronic	KAZN	-	-		Y
chr1_14650429	+	AG	N	SINE/AluJo	intronic	KAZN	-	-		Y
chr1_14650433	+	AG	N	SINE/AluJo	intronic	KAZN	-	-		Y
chr1_14650446	+	AG	N	Alu-SINE	intronic	KAZN	-	-	0	N
chr1_14650488	+	AG	N	SINE/AluJo	intronic	KAZN	-	-		Y
chr1_14652913	+	AG	Y	hAT-Charlie-DNA	intronic	KAZN	-	-	0	Y
chr1_14652920	+	AG	N	hAT-Charlie-DNA	intronic	KAZN	-	-	0	N
chr1_14652932	+	AG	N	hAT-Charlie-DNA	intronic	KAZN	-	-	0	N
chr1_14652949	+	AG	Y	hAT-Charlie-DNA	intronic	KAZN	-	-	0	Y
chr1_14653942	+	AG	N	hAT-Charlie-DNA	intronic	KAZN	-	-	0	N
chr1_14653945	+	AG	N	hAT-Charlie-DNA	intronic	KAZN	-	-	0	Y
chr1_14653997	+	AG	N	hAT-Charlie-DNA	intronic	KAZN	-	-	0	Y
chr1_14654348	+	AG	N	-	intronic	KAZN	-	-	0	Y
chr1_14654361	+	AG	N	-	intronic	KAZN	-	-	0	Y
chr1_14654372	+	AG	N	-/-	intronic	KAZN	-	-		Y
chr1_14654382	+	AG	N	-	intronic	KAZN	-	-	0	Y
chr1_14654411	+	AG	N	-	intronic	KAZN	-	-	0	N
chr1_14654416	+	AG	Y	-	intronic	KAZN	-	-	0	Y
chr1_14654434	+	AG	N	-	intronic	KAZN	-	-	0	N
chr1_14654435	+	AG	N	-	intronic	KAZN	-	-	0	N
chr1_14655229	+	AG	N	-/-	intronic	KAZN	-	-		Y
chr1_14655245	+	AG	Y	-	intronic	KAZN	-	-	0	Y
chr1_14655266	+	AG	N	-	intronic	KAZN	-	-	0	N
chr1_14655294	+	AG	N	-	intronic	KAZN	-	-	0	Y
chr1_14655327	+	AG	N	-	intronic	KAZN	-	-	0	Y
chr1_14655353	+	AG	N	-	intronic	KAZN	-	-	0	N
chr1_14655354	+	AG	N	-	intronic	KAZN	-	-	0	Y
chr1_14659062	+	AG	N	SINE/AluSz6	intronic	KAZN	-	-		Y
chr1_14659067	+	AG	N	Alu-SINE	intronic	KAZN	-	-	0	Y
chr1_14659099	+	AG	N	SINE/AluSz6	intronic	KAZN	-	-		N
chr1_14659127	+	AG	N	Alu-SINE	intronic	KAZN	-	-	0.1	Y
chr1_14659141	+	AG	N	SINE/AluSz6	intronic	KAZN	-	-		Y
chr1_14661831	+	AG	N	Alu-SINE	intronic	KAZN	-	-	0	N
chr1_14661855	+	AG	N	Alu-SINE	intronic	KAZN	-	-	0	Y
chr1_14661871	+	AG	Y	Alu-SINE	intronic	KAZN	-	-	0	Y
chr1_14662887	+	AG	Y	Simple_repeat-Simple_repeat	intronic	KAZN	-	-	0	N
chr1_14663029	+	AG	N	Alu-SINE	intronic	KAZN	-	-	0	N
chr1_14663035	+	AG	N	Alu-SINE	intronic	KAZN	-	-	0	Y
chr1_14663038	+	AG	N	SINE/AluJo	intronic	KAZN	-	-		Y
chr1_14663040	+	AG	N	Alu-SINE	intronic	KAZN	-	-	0	N
chr1_14663045	+	AG	N	Alu-SINE	intronic	KAZN	-	-	0	N
chr1_14663050	+	AG	N	Alu-SINE	intronic	KAZN	-	-	0	N
chr1_14663057	+	AG	N	Alu-SINE	intronic	KAZN	-	-	0	Y
chr1_14663070	+	AG	N	Alu-SINE	intronic	KAZN	-	-	0	N
chr1_14663071	+	AG	N	Alu-SINE	intronic	KAZN	-	-	0	N
chr1_14663083	+	AG	N	Alu-SINE	intronic	KAZN	-	-	0	N
chr1_14663088	+	AG	N	Alu-SINE	intronic	KAZN	-	-	0	Y
chr1_14663100	+	AG	N	Alu-SINE	intronic	KAZN	-	-	0	N
chr1_14663107	+	AG	N	Alu-SINE	intronic	KAZN	-	-	0	N
chr1_14663109	+	AG	N	Alu-SINE	intronic	KAZN	-	-	0	N
chr1_14663112	+	AG	N	SINE/AluJo	intronic	KAZN	-	-		Y
chr1_14663126	+	AG	N	SINE/AluJo	intronic	KAZN	-	-		Y
chr1_14663166	+	AG	Y	Alu-SINE	intronic	KAZN	-	-	0	Y
chr1_14663169	+	AG	N	Alu-SINE	intronic	KAZN	-	-	0	N
chr1_14663174	+	AG	N	Alu-SINE	intronic	KAZN	-	-	0	N
chr1_14663192	+	AG	N	SINE/AluJo	intronic	KAZN	-	-		Y
chr1_14663197	+	AG	N	Alu-SINE	intronic	KAZN	-	-	0	N
chr1_14663198	+	AG	N	Alu-SINE	intronic	KAZN	-	-	0	N
chr1_14663199	+	AG	N	SINE/AluJo	intronic	KAZN	-	-		Y
chr1_14663204	+	AG	N	Alu-SINE	intronic	KAZN	-	-	0	N
chr1_14663211	+	AG	N	SINE/AluJo	intronic	KAZN	-	-		Y
chr1_14663212	+	AG	N	Alu-SINE	intronic	KAZN	-	-	0	N
chr1_14663215	+	AG	N	Alu-SINE	intronic	KAZN	-	-	0	N
chr1_14663216	+	AG	N	Alu-SINE	intronic	KAZN	-	-	0	Y
chr1_14663239	+	AG	Y	Alu-SINE	intronic	KAZN	-	-	0	N
chr1_14664907	+	AG	N	SINE/AluY	intronic	KAZN	-	-		Y
chr1_14664916	+	AG	N	SINE/AluY	intronic	KAZN	-	-		Y
chr1_14664917	+	AG	N	Alu-SINE	intronic	KAZN	-	-	0	N
chr1_14664935	+	AG	N	SINE/AluY	intronic	KAZN	-	-		Y
chr1_14665724	+	AG	Y	MIR-SINE	intronic	KAZN	-	-	0	Y
chr1_14666782	+	AG	N	SINE/AluSc	intronic	KAZN	-	-		Y
chr1_14666818	+	AG	N	Alu-SINE	intronic	KAZN	-	-	0	Y
chr1_14666865	+	AG	N	Alu-SINE	intronic	KAZN	-	-	0	Y
chr1_14666875	+	AG	N	Alu-SINE	intronic	KAZN	-	-	0	Y
chr1_14666877	+	AG	N	Alu-SINE	intronic	KAZN	-	-	0	Y
chr1_14666893	+	AG	N	Alu-SINE	intronic	KAZN	-	-	0	Y
chr1_14666897	+	AG	N	Alu-SINE	intronic	KAZN	-	-	0.1	Y
chr1_14666901	+	AG	N	SINE/AluSc	intronic	KAZN	-	-		Y
chr1_14666916	+	AG	N	Alu-SINE	intronic	KAZN	-	-	0	Y
chr1_14666919	+	AG	N	Alu-SINE	intronic	KAZN	-	-	0	Y
chr1_14666933	+	AG	N	Alu-SINE	intronic	KAZN	-	-	0	N
chr1_14669506	+	AG	N	Alu-SINE	intronic	KAZN	-	-	0	Y
chr1_14669534	+	AG	N	SINE/AluJr	intronic	KAZN	-	-		Y
chr1_14669546	+	AG	N	Alu-SINE	intronic	KAZN	-	-	0	N
chr1_14669600	+	AG	N	Alu-SINE	intronic	KAZN	-	-	0	Y
chr1_14669624	+	AG	N	Alu-SINE	intronic	KAZN	-	-	0	N
chr1_14669640	+	AG	N	Alu-SINE	intronic	KAZN	-	-	0	Y
chr1_14669673	+	AG	N	Alu-SINE	intronic	KAZN	-	-	0	N
chr1_14669696	+	AG	N	Alu-SINE	intronic	KAZN	-	-	0	Y
chr1_14669697	+	AG	N	Alu-SINE	intronic	KAZN	-	-	0	N
chr1_14669730	+	AG	N	SINE/AluJr	intronic	KAZN	-	-		Y
chr1_14669959	+	AG	N	-	intronic	KAZN	-	-	0	Y
chr1_14671344	+	AG	N	LINE/L2a	intronic	KAZN	-	-		Y
chr1_14674607	+	AG	N	-/-	intronic	KAZN	-	-		Y
chr1_14674856	+	AG	N	Alu-SINE	intronic	KAZN	-	-	0	Y
chr1_14676743	+	AG	Y	L1-LINE	intronic	KAZN	-	-	0	Y
chr1_14681898	+	AG	N	SINE/AluY	intronic	KAZN	-	-		Y
chr1_14682540	+	AG	N	Alu-SINE	intronic	KAZN	-	-	0	Y
chr1_14682556	+	AG	Y	Alu-SINE	intronic	KAZN	-	-	0	N
chr1_14682562	+	AG	Y	Alu-SINE	intronic	KAZN	-	-	0	Y
chr1_14689165	+	AG	N	Alu-SINE	intronic	KAZN	-	-	0	Y
chr1_146910742	+	GA	Y	MIR-SINE	intronic	NBPF10,NBPF19,NBPF20	-	-	0.9	Y
chr1_14691659	+	AG	N	Alu-SINE	intronic	KAZN	-	-	0	Y
chr1_14691667	+	AG	N	SINE/AluSz6	intronic	KAZN	-	-		Y
chr1_14691670	+	AG	N	Alu-SINE	intronic	KAZN	-	-	0	Y
chr1_14691674	+	AG	N	SINE/AluSz6	intronic	KAZN	-	-		Y
chr1_14691707	+	AG	N	Alu-SINE	intronic	KAZN	-	-	0.1	Y
chr1_14691708	+	AG	N	SINE/AluSz6	intronic	KAZN	-	-		Y
chr1_14691739	+	AG	N	Alu-SINE	intronic	KAZN	-	-	0.2	N
chr1_14692060	+	TA	Y	Low_complexity-Low_complexity	intronic	KAZN	-	-	0.2	Y
chr1_14692698	+	AG	N	Alu-SINE	intronic	KAZN	-	-	0.1	Y
chr1_14692699	+	AG	N	Alu-SINE	intronic	KAZN	-	-	0.1	Y
chr1_14692722	+	AG	N	Alu-SINE	intronic	KAZN	-	-	0.5	Y
chr1_14692757	+	AG	N	SINE/AluSz6	intronic	KAZN	-	-		Y
chr1_14692771	+	AG	N	SINE/AluSz6	intronic	KAZN	-	-		Y
chr1_14692773	+	AG	N	SINE/AluSz6	intronic	KAZN	-	-		Y
chr1_14692774	+	AG	N	Alu-SINE	intronic	KAZN	-	-	0.1	Y
chr1_14692796	+	AG	N	Alu-SINE	intronic	KAZN	-	-	0	Y
chr1_14692812	+	AG	N	Alu-SINE	intronic	KAZN	-	-	0	Y
chr1_14692813	+	AG	N	Alu-SINE	intronic	KAZN	-	-	0	Y
chr1_14692835	+	AG	N	Alu-SINE	intronic	KAZN	-	-	0.1	Y
chr1_14692839	+	AG	N	SINE/AluSz6	intronic	KAZN	-	-		Y
chr1_14692842	+	AG	N	Alu-SINE	intronic	KAZN	-	-	0	Y
chr1_14692845	+	AG	N	Alu-SINE	intronic	KAZN	-	-	0	Y
chr1_14692877	+	AG	N	Alu-SINE	intronic	KAZN	-	-	0	N
chr1_14692878	+	AG	Y	Alu-SINE	intronic	KAZN	-	-	0	Y
chr1_14692890	+	AG	N	Alu-SINE	intronic	KAZN	-	-	0	N
chr1_14692903	+	AG	N	Alu-SINE	intronic	KAZN	-	-	0	N
chr1_146953461	+	AG	Y	Alu-SINE	intronic	NBPF10,NBPF12,NBPF19,NBPF20	-	-	NA	N
chr1_146966608	-	GA	Y	-	intronic	NBPF10,NBPF19,NBPF20	-	-	0	N
chr1_14697013	+	AG	N	Alu-SINE	intronic	KAZN	-	-	0	N
chr1_14697019	+	AG	N	Alu-SINE	intronic	KAZN	-	-	0	Y
chr1_14697035	+	AG	Y	Alu-SINE	intronic	KAZN	-	-	0	Y
chr1_14697041	+	AG	Y	Alu-SINE	intronic	KAZN	-	-	0	Y
chr1_14697059	+	AG	N	SINE/AluJo	intronic	KAZN	-	-		Y
chr1_14697060	+	AG	N	Alu-SINE	intronic	KAZN	-	-	0	Y
chr1_14697082	+	AG	N	Alu-SINE	intronic	KAZN	-	-	0	Y
chr1_14697215	+	AG	N	SINE/AluJo	intronic	KAZN	-	-		Y
chr1_14697236	+	AG	N	Alu-SINE	intronic	KAZN	-	-	0	Y
chr1_14697249	+	AG	N	Alu-SINE	intronic	KAZN	-	-	0	N
chr1_14697269	+	AG	N	SINE/AluJo	intronic	KAZN	-	-		Y
chr1_14697279	+	AG	N	Alu-SINE	intronic	KAZN	-	-	0	N
chr1_14697285	+	AG	N	SINE/AluJo	intronic	KAZN	-	-		Y
chr1_14697287	+	AG	N	Alu-SINE	intronic	KAZN	-	-	0	Y
chr1_146994274	+	TC	Y	-	intronic	NBPF10,NBPF19,NBPF20	-	-	0	N
chr1_146995600	+	AG	N	L1-LINE	UTR3	NBPF10(NM_001302371:c.*1025A>G,NM_001039703:c.*1025A>G),NBPF12(NM_001278141:c.*1025A>G),NBPF19(NM_001351365:c.*1025A>G),NBPF20(NM_001278267:c.*1025A>G)	-	-	0.5	N
chr1_147000261	-	AG	Y	Alu-SINE	intronic	NBPF19	-	-	0	Y
chr1_147000305	-	AG	Y	Alu-SINE	intronic	NBPF19	-	-	0	N
chr1_147000312	-	AG	N	Alu-SINE	intronic	NBPF19	-	-	0	N
chr1_147000372	-	GA	Y	Alu-SINE	intronic	NBPF19	-	-	0	N
chr1_147000376	-	AG	N	Alu-SINE	intronic	NBPF19	-	-	0	N
chr1_147000379	-	AG	N	Alu-SINE	intronic	NBPF19	-	-	0	N
chr1_147000380	-	AG	N	Alu-SINE	intronic	NBPF19	-	-	0	Y
chr1_147000385	-	AG	Y	Alu-SINE	intronic	NBPF19	-	-	0	N
chr1_147000388	-	AG	N	Alu-SINE	intronic	NBPF19	-	-	0	Y
chr1_147000389	-	AG	N	Alu-SINE	intronic	NBPF19	-	-	0	N
chr1_147000408	-	AG	N	Alu-SINE	intronic	NBPF19	-	-	0	N
chr1_147000412	-	AG	N	Alu-SINE	intronic	NBPF19	-	-	0	N
chr1_147000416	-	AG	N	Alu-SINE	intronic	NBPF19	-	-	0.1	N
chr1_147001667	-	GA	Y	-	intronic	NBPF19	-	-	0	N
chr1_147001791	-	AT	Y	-	intronic	NBPF19	-	-	0	N
chr1_147001905	-	CT	Y	-	intronic	NBPF19	-	-	0	N
chr1_147002102	-	GA	Y	MIR-SINE	intronic	NBPF19	-	-	0	N
chr1_147002114	-	TA	Y	-	intronic	NBPF19	-	-	0	N
chr1_147002497	-	AT	Y	-	intronic	NBPF19	-	-	0.3	N
chr1_147002543	-	CT	Y	-	intronic	NBPF19	-	-	0	N
chr1_147002651	-	GA	Y	-	intronic	NBPF19	-	-	0	N
chr1_14700352	+	AG	N	SINE/AluSg	intronic	KAZN	-	-		Y
chr1_14701173	+	AG	N	Alu-SINE	intronic	KAZN	-	-	0	Y
chr1_14701311	+	AG	N	SINE/AluJr	intronic	KAZN	-	-		Y
chr1_14701314	+	AG	N	Alu-SINE	intronic	KAZN	-	-	0	Y
chr1_14701321	+	AG	N	Alu-SINE	intronic	KAZN	-	-	0	Y
chr1_14701340	+	AG	N	Alu-SINE	intronic	KAZN	-	-	0	Y
chr1_14701366	+	AG	N	Alu-SINE	intronic	KAZN	-	-	0	Y
chr1_14701392	+	AG	N	Alu-SINE	intronic	KAZN	-	-	0.3	Y
chr1_14701393	+	AG	N	Alu-SINE	intronic	KAZN	-	-	0.3	N
chr1_14701405	+	AG	N	Alu-SINE	intronic	KAZN	-	-	0	N
chr1_14701407	+	AG	N	Alu-SINE	intronic	KAZN	-	-	0	Y
chr1_14701522	+	AG	N	SINE/AluJb	intronic	KAZN	-	-		Y
chr1_14701535	+	AG	N	Alu-SINE	intronic	KAZN	-	-	0	N
chr1_14701537	+	AG	N	Alu-SINE	intronic	KAZN	-	-	0	N
chr1_14701538	+	AG	N	Alu-SINE	intronic	KAZN	-	-	0	Y
chr1_14701558	+	AG	N	Alu-SINE	intronic	KAZN	-	-	0.1	Y
chr1_14701559	+	AG	N	SINE/AluJb	intronic	KAZN	-	-		Y
chr1_14701563	+	AG	N	Alu-SINE	intronic	KAZN	-	-	0.2	Y
chr1_14701572	+	AG	N	Alu-SINE	intronic	KAZN	-	-	0.3	Y
chr1_14701602	+	AG	N	Alu-SINE	intronic	KAZN	-	-	0.4	N
chr1_14701613	+	AG	N	Alu-SINE	intronic	KAZN	-	-	0.4	N
chr1_14701614	+	AG	N	SINE/AluJb	intronic	KAZN	-	-		Y
chr1_14701654	+	AG	Y	Alu-SINE	intronic	KAZN	-	-	0	Y
chr1_14701682	+	AG	N	Alu-SINE	intronic	KAZN	-	-	0.1	N
chr1_14701686	+	AG	N	SINE/AluJb	intronic	KAZN	-	-		Y
chr1_14701699	+	AG	N	Alu-SINE	intronic	KAZN	-	-	0.7	N
chr1_14701771	+	AG	N	SINE/AluJb	intronic	KAZN	-	-		Y
chr1_14703653	+	AG	N	SINE/AluJr	intronic	KAZN	-	-		N
chr1_14703759	+	AG	N	SINE/AluJr	intronic	KAZN	-	-		Y
chr1_14710839	+	AG	Y	L2-LINE	intronic	KAZN	-	-	0	Y
chr1_14710974	+	AG	N	SINE/AluJr	intronic	KAZN	-	-		Y
chr1_14710982	+	AG	N	Alu-SINE	intronic	KAZN	-	-	0.1	Y
chr1_14710983	+	AG	N	SINE/AluJr	intronic	KAZN	-	-		Y
chr1_14711072	+	AG	N	Alu-SINE	intronic	KAZN	-	-	0	N
chr1_14711118	+	AG	N	Alu-SINE	intronic	KAZN	-	-	0.1	Y
chr1_14711163	+	AG	N	SINE/AluJr	intronic	KAZN	-	-		Y
chr1_14711176	+	AG	N	Alu-SINE	intronic	KAZN	-	-	0.4	N
chr1_14711229	+	AG	N	SINE/FLAM_A	intronic	KAZN	-	-		Y
chr1_14711251	+	AG	N	SINE/FLAM_A	intronic	KAZN	-	-		Y
chr1_14711278	+	AG	N	Alu-SINE	intronic	KAZN	-	-	0	Y
chr1_14711297	+	AG	N	SINE/FLAM_A	intronic	KAZN	-	-		Y
chr1_14711312	+	AG	N	Alu-SINE	intronic	KAZN	-	-	0.2	Y
chr1_14711341	+	CA	Y	Alu-SINE	intronic	KAZN	-	-	0	Y
chr1_14713658	+	AG	N	-	intronic	KAZN	-	-	0	Y
chr1_14713676	+	AG	N	Alu-SINE	intronic	KAZN	-	-	0	N
chr1_14713684	+	AG	N	Alu-SINE	intronic	KAZN	-	-	0	N
chr1_14713685	+	AG	N	Alu-SINE	intronic	KAZN	-	-	0	N
chr1_14713711	+	AG	N	Alu-SINE	intronic	KAZN	-	-	0	Y
chr1_14713850	+	AG	N	Alu-SINE	intronic	KAZN	-	-	0	Y
chr1_14713876	+	AG	N	Alu-SINE	intronic	KAZN	-	-	0	Y
chr1_14713881	+	AG	N	Alu-SINE	intronic	KAZN	-	-	0	N
chr1_14713897	+	AG	N	Alu-SINE	intronic	KAZN	-	-	0	Y
chr1_14713905	+	AG	N	Alu-SINE	intronic	KAZN	-	-	0	N
chr1_14713936	+	AG	N	Alu-SINE	intronic	KAZN	-	-	0	Y
chr1_14713938	+	AG	N	Alu-SINE	intronic	KAZN	-	-	0	N
chr1_14714773	+	CT	Y	-	intronic	KAZN	-	-	0	Y
chr1_14714780	+	CT	Y	-	intronic	KAZN	-	-	0	Y
chr1_14714786	+	CT	Y	Alu-SINE	intronic	KAZN	-	-	0	Y
chr1_14714797	+	GT	Y	Alu-SINE	intronic	KAZN	-	-	0	Y
chr1_14714864	+	AG	N	Alu-SINE	intronic	KAZN	-	-	0	Y
chr1_14714874	+	AG	N	Alu-SINE	intronic	KAZN	-	-	0	N
chr1_14714888	+	AG	N	Alu-SINE	intronic	KAZN	-	-	0	N
chr1_14714895	+	AG	N	Alu-SINE	intronic	KAZN	-	-	0.1	Y
chr1_14714912	+	AG	N	Alu-SINE	intronic	KAZN	-	-	0.2	Y
chr1_147177265	+	AC	Y	L1-LINE	intronic	CHD1L,NBPF19	-	-	0.1	N
chr1_147177438	+	AG	N	LINE/L1MC3	ncRNA_intronic	AC242426.2	-	-		Y
chr1_147177581	+	AG	Y	L1-LINE	intronic	CHD1L,NBPF19	-	-	0	N
chr1_14719814	+	AG	N	Alu-SINE	intronic	KAZN	-	-	0	Y
chr1_14721892	+	AG	N	Alu-SINE	intronic	KAZN	-	-	0	Y
chr1_14721926	+	AG	N	SINE/AluSz	intronic	KAZN	-	-		Y
chr1_14722034	+	AG	N	Alu-SINE	intronic	KAZN	-	-	0	Y
chr1_14722035	+	AG	N	SINE/AluSz	intronic	KAZN	-	-		Y
chr1_14722077	+	AG	N	Alu-SINE	intronic	KAZN	-	-	0	Y
chr1_14722126	+	AG	N	SINE/AluSz	intronic	KAZN	-	-		Y
chr1_14722166	+	TA	Y	Alu-SINE	intronic	KAZN	-	-	0	Y
chr1_147222323	+	AG	N	Alu-SINE	intronic	CHD1L,FMO5,NBPF19	-	-	0	Y
chr1_14722549	+	GA	Y	-	intronic	KAZN	-	-	0	N
chr1_14722939	+	AG	N	Alu-SINE	intronic	KAZN	-	-	0	Y
chr1_14723032	+	AG	N	Alu-SINE	intronic	KAZN	-	-	0.1	Y
chr1_14723035	+	AG	N	SINE/AluJb	intronic	KAZN	-	-		Y
chr1_14723041	+	AG	N	Alu-SINE	intronic	KAZN	-	-	0	Y
chr1_14725474	+	CT	Y	L2-LINE	intronic	KAZN	-	-	0	Y
chr1_147257541	+	GA	Y	-	intronic	CHD1L,NBPF19	-	-	0	N
chr1_14725836	+	AG	N	hAT-Charlie-DNA	intronic	KAZN	-	-	0	Y
chr1_14725837	+	AG	N	hAT-Charlie-DNA	intronic	KAZN	-	-	0	Y
chr1_14725871	+	AG	N	hAT-Charlie-DNA	intronic	KAZN	-	-	0	Y
chr1_14726523	+	AG	N	-/-	intronic	KAZN	-	-		Y
chr1_14726718	+	AG	N	DNA/MER5A	intronic	KAZN	-	-		Y
chr1_14726741	+	AG	N	hAT-Charlie-DNA	intronic	KAZN	-	-	0	Y
chr1_14726769	+	AG	N	hAT-Charlie-DNA	intronic	KAZN	-	-	0	Y
chr1_14727688	+	AG	N	Alu-SINE	intronic	KAZN	-	-	0	Y
chr1_14727700	+	AG	N	Alu-SINE	intronic	KAZN	-	-	0	Y
chr1_14727704	+	AG	Y	Alu-SINE	intronic	KAZN	-	-	0	Y
chr1_14727705	+	AG	N	Alu-SINE	intronic	KAZN	-	-	0	N
chr1_14727727	+	AG	N	Alu-SINE	intronic	KAZN	-	-	0	N
chr1_14727728	+	AG	N	Alu-SINE	intronic	KAZN	-	-	0	N
chr1_14727740	+	AG	N	Alu-SINE	intronic	KAZN	-	-	0	N
chr1_14732518	+	AG	N	SINE/AluSz	intronic	KAZN	-	-		Y
chr1_14732531	+	AG	N	SINE/AluSz	intronic	KAZN	-	-		Y
chr1_14732546	+	AG	N	Alu-SINE	intronic	KAZN	-	-	0	Y
chr1_14732564	+	AG	N	Alu-SINE	intronic	KAZN	-	-	0.1	Y
chr1_14732571	+	AG	N	Alu-SINE	intronic	KAZN	-	-	0.1	Y
chr1_14732596	+	AG	N	SINE/AluSz	intronic	KAZN	-	-		Y
chr1_14732602	+	AG	N	Alu-SINE	intronic	KAZN	-	-	0	Y
chr1_14732832	+	AG	N	hAT-Charlie-DNA	intronic	KAZN	-	-	0	N
chr1_14732884	+	AG	Y	-	intronic	KAZN	-	-	0	Y
chr1_14733030	+	AG	Y	-	intronic	KAZN	-	-	0	Y
chr1_14734433	+	AG	N	Alu-SINE	intronic	KAZN	-	-	0	Y
chr1_14734587	+	AG	N	Alu-SINE	intronic	KAZN	-	-	0	Y
chr1_14738939	+	AG	N	SINE/AluJr	intronic	KAZN	-	-		Y
chr1_14738944	+	AG	N	Alu-SINE	intronic	KAZN	-	-	0	Y
chr1_14738971	+	AG	N	SINE/AluJr	intronic	KAZN	-	-		Y
chr1_14739030	+	AG	N	SINE/AluJr	intronic	KAZN	-	-		Y
chr1_14739050	+	AG	N	SINE/AluJr	intronic	KAZN	-	-		Y
chr1_14739072	+	AG	N	SINE/AluJr	intronic	KAZN	-	-		Y
chr1_14739094	+	AG	N	SINE/AluJr	intronic	KAZN	-	-		Y
chr1_14739104	+	AG	N	Alu-SINE	intronic	KAZN	-	-	0	Y
chr1_14739105	+	AG	N	Alu-SINE	intronic	KAZN	-	-	0	Y
chr1_14744615	+	AG	N	Alu-SINE	intronic	KAZN	-	-	0.1	Y
chr1_14745253	+	GA	Y	Simple_repeat-Simple_repeat	intronic	KAZN	-	-	0	N
chr1_14745261	+	GA	Y	Simple_repeat-Simple_repeat	intronic	KAZN	-	-	0	Y
chr1_14753463	+	AG	N	Alu-SINE	intronic	KAZN	-	-	0	Y
chr1_14753465	+	AG	N	SINE/FLAM_C	intronic	KAZN	-	-		N
chr1_14753469	+	AG	Y	Alu-SINE	intronic	KAZN	-	-	0	N
chr1_14753471	+	AG	N	Alu-SINE	intronic	KAZN	-	-	0	N
chr1_14753517	+	AG	Y	Alu-SINE	intronic	KAZN	-	-	0	N
chr1_14754423	+	AG	N	Alu-SINE	intronic	KAZN	-	-	0.1	Y
chr1_14754486	+	AG	N	Alu-SINE	intronic	KAZN	-	-	0	Y
chr1_14754490	+	AG	N	Alu-SINE	intronic	KAZN	-	-	0	Y
chr1_14754512	+	AG	N	Alu-SINE	intronic	KAZN	-	-	0	Y
chr1_14754522	+	AG	N	SINE/AluSx1	intronic	KAZN	-	-		Y
chr1_14754539	+	AG	N	Alu-SINE	intronic	KAZN	-	-	0	Y
chr1_14754540	+	AG	N	Alu-SINE	intronic	KAZN	-	-	0	Y
chr1_14754554	+	AG	N	Alu-SINE	intronic	KAZN	-	-	0	Y
chr1_14754562	+	AG	N	Alu-SINE	intronic	KAZN	-	-	0	Y
chr1_14754565	+	AG	N	Alu-SINE	intronic	KAZN	-	-	0	Y
chr1_14758214	+	AG	N	SINE/AluJr	intronic	KAZN	-	-		Y
chr1_14758252	+	AG	Y	Alu-SINE	intronic	KAZN	-	-	0	Y
chr1_14758393	+	AG	Y	Alu-SINE	intronic	KAZN	-	-	0	Y
chr1_14758420	+	AG	N	SINE/AluJr	intronic	KAZN	-	-		Y
chr1_14758425	+	AG	N	SINE/AluJr	intronic	KAZN	-	-		Y
chr1_14758548	+	AG	N	SINE/AluJo	intronic	KAZN	-	-		Y
chr1_14758576	+	AG	N	Alu-SINE	intronic	KAZN	-	-	0	Y
chr1_14758587	+	AG	N	Alu-SINE	intronic	KAZN	-	-	0	Y
chr1_14758593	+	AG	N	Alu-SINE	intronic	KAZN	-	-	0	Y
chr1_14758603	+	AG	N	SINE/AluJo	intronic	KAZN	-	-		Y
chr1_14758908	+	GA	Y	Low_complexity-Low_complexity	intronic	KAZN	-	-	0.6	N
chr1_14760685	+	AG	N	Alu-SINE	intronic	KAZN	-	-	0	N
chr1_14760699	+	AG	N	SINE/AluJo	intronic	KAZN	-	-		Y
chr1_14760715	+	AG	N	SINE/AluJo	intronic	KAZN	-	-		Y
chr1_14760720	+	AG	N	SINE/AluJo	intronic	KAZN	-	-		Y
chr1_14760722	+	AG	N	Alu-SINE	intronic	KAZN	-	-	0	Y
chr1_14761173	+	AG	N	L2-LINE	intronic	KAZN	-	-	0	Y
chr1_147631572	-	AG	N	SINE/AluSc	intergenic	BCL9;ACP6	-	-		Y
chr1_147631634	-	AG	N	SINE/AluSc	intergenic	BCL9;ACP6	-	-		Y
chr1_147638886	-	AG	Y	Alu-SINE	intronic	NBPF19	-	-	0	Y
chr1_147638887	-	AG	N	Alu-SINE	intronic	NBPF19	-	-	0	Y
chr1_14764023	+	AG	N	Alu-SINE	intronic	KAZN	-	-	0	Y
chr1_147643200	-	AG	Y	TcMar-Tigger-DNA	UTR3	ACP6(NM_016361:c.*4225A>G)	-	-	0	Y
chr1_147643201	-	AG	Y	TcMar-Tigger-DNA	UTR3	ACP6(NM_016361:c.*4224A>G)	-	-	0	Y
chr1_147643248	-	AG	Y	TcMar-Tigger-DNA	UTR3	ACP6(NM_016361:c.*4177A>G)	-	-	0	Y
chr1_14764867	+	AG	Y	MIR-SINE	intronic	KAZN	-	-	0	Y
chr1_147652507	-	AC	Y	-	exonic	ACP6	synonymous	ACP6:NM_001323625:exon7:c.823A>C:p.R275R,ACP6:NM_016361:exon7:c.823A>C:p.R275R	0	Y
chr1_14769568	+	AG	N	SINE/AluSq2	intronic	KAZN	-	-		Y
chr1_14769616	+	AG	N	SINE/AluSq2	intronic	KAZN	-	-		Y
chr1_14769628	+	AG	N	Alu-SINE	intronic	KAZN	-	-	0	Y
chr1_14771747	+	AG	Y	Alu-SINE	intronic	KAZN	-	-	0	Y
chr1_14771775	+	AG	N	SINE/AluSx1	intronic	KAZN	-	-		Y
chr1_14771776	+	AG	N	Alu-SINE	intronic	KAZN	-	-	0	Y
chr1_14771786	+	AG	N	Alu-SINE	intronic	KAZN	-	-	0	Y
chr1_14772254	+	AG	N	Alu-SINE	intronic	KAZN	-	-	0	Y
chr1_14772301	+	AG	N	SINE/AluJr	intronic	KAZN	-	-		Y
chr1_14772304	+	AG	N	SINE/AluJr	intronic	KAZN	-	-		Y
chr1_14772377	+	AG	N	Alu-SINE	intronic	KAZN	-	-	0	Y
chr1_14772409	+	AG	N	Alu-SINE	intronic	KAZN	-	-	0	Y
chr1_14772410	+	AG	N	Alu-SINE	intronic	KAZN	-	-	0	Y
chr1_14772433	+	AG	N	SINE/AluJr	intronic	KAZN	-	-		Y
chr1_14772441	+	AG	N	Alu-SINE	intronic	KAZN	-	-	0	Y
chr1_14772447	+	AG	N	Alu-SINE	intronic	KAZN	-	-	0	Y
chr1_14776657	+	AG	N	Alu-SINE	intronic	KAZN	-	-	0	N
chr1_14776671	+	AG	N	Alu-SINE	intronic	KAZN	-	-	0	N
chr1_14776672	+	AG	N	Alu-SINE	intronic	KAZN	-	-	0	N
chr1_14776686	+	AG	N	SINE/AluJo	ncRNA_intronic	AL031293.1	-	-		Y
chr1_14776720	+	AG	N	Alu-SINE	intronic	KAZN	-	-	0	Y
chr1_14777248	+	AG	Y	Alu-SINE	intronic	KAZN	-	-	0	Y
chr1_14777270	+	AG	N	Alu-SINE	intronic	KAZN	-	-	0	Y
chr1_14777286	+	AG	N	Alu-SINE	intronic	KAZN	-	-	0	Y
chr1_1477852	+	CT	Y	Alu-SINE	UTR5	ATAD3B(NM_001317238:c.-648C>T)	-	-	0	N
chr1_1477854	+	CT	Y	Alu-SINE	UTR5	ATAD3B(NM_001317238:c.-646C>T)	-	-	0	N
chr1_1477970	+	CT	Y	Alu-SINE	UTR5	ATAD3B(NM_001317238:c.-530C>T)	-	-	0	N
chr1_1477985	+	CT	Y	Alu-SINE	UTR5	ATAD3B(NM_001317238:c.-515C>T)	-	-	0	N
chr1_1478003	+	CT	Y	Alu-SINE	UTR5	ATAD3B(NM_001317238:c.-497C>T)	-	-	0	Y
chr1_1478007	+	TG	Y	Alu-SINE	UTR5	ATAD3B(NM_001317238:c.-493T>G)	-	-	0	Y
chr1_14784674	+	AG	N	Alu-SINE	intronic	KAZN	-	-	0	Y
chr1_14790786	+	AG	N	Alu-SINE	intronic	KAZN	-	-	0	Y
chr1_14790805	+	AG	N	SINE/AluSz	intronic	KAZN	-	-		Y
chr1_14790954	+	AG	N	Alu-SINE	intronic	KAZN	-	-	0	Y
chr1_14791945	+	AG	N	-	intronic	KAZN	-	-	0	Y
chr1_14797762	+	AG	Y	MIR-SINE	intronic	KAZN	-	-	0	Y
chr1_14797763	+	AG	Y	MIR-SINE	intronic	KAZN	-	-	0	Y
chr1_14798021	+	AG	N	MIR-SINE	intronic	KAZN	-	-	0.1	Y
chr1_14798043	+	AG	Y	MIR-SINE	intronic	KAZN	-	-	0.7	Y
chr1_14800605	+	AG	N	Alu-SINE	intronic	KAZN	-	-	0	N
chr1_14801763	+	AG	N	Alu-SINE	intronic	KAZN	-	-	0	Y
chr1_14801764	+	AG	N	Alu-SINE	intronic	KAZN	-	-	0	Y
chr1_14801788	+	AG	N	Alu-SINE	intronic	KAZN	-	-	0	Y
chr1_14801823	+	AG	N	Alu-SINE	intronic	KAZN	-	-	0.2	Y
chr1_14801845	+	AG	N	Alu-SINE	intronic	KAZN	-	-	0.1	Y
chr1_14801946	+	AG	N	Alu-SINE	intronic	KAZN	-	-	0.1	Y
chr1_14801958	+	AG	N	Alu-SINE	intronic	KAZN	-	-	0	Y
chr1_14802144	+	AG	N	SINE/AluSz6	intronic	KAZN	-	-		Y
chr1_14802150	+	AG	N	SINE/AluSz6	intronic	KAZN	-	-		Y
chr1_14802151	+	AG	N	SINE/AluSz6	intronic	KAZN	-	-		Y
chr1_14802625	+	AG	Y	hAT-Charlie-DNA	intronic	KAZN	-	-	0	Y
chr1_14805580	+	AG	N	Alu-SINE	intronic	KAZN	-	-	0	Y
chr1_14805638	+	AG	N	Alu-SINE	intronic	KAZN	-	-	0	Y
chr1_14807513	+	AG	N	Alu-SINE	intronic	KAZN	-	-	0	Y
chr1_14807563	+	AG	N	Alu-SINE	intronic	KAZN	-	-	0	Y
chr1_14807587	+	AG	N	Alu-SINE	intronic	KAZN	-	-	0	Y
chr1_14807642	+	AG	N	SINE/AluJb	intronic	KAZN	-	-		Y
chr1_14807654	+	AG	N	Alu-SINE	intronic	KAZN	-	-	0	Y
chr1_14807694	+	AG	N	Alu-SINE	intronic	KAZN	-	-	0	Y
chr1_14807710	+	AG	N	Alu-SINE	intronic	KAZN	-	-	0	Y
chr1_14807756	+	AG	N	Alu-SINE	intronic	KAZN	-	-	0	N
chr1_14808424	+	AG	N	Alu-SINE	intronic	KAZN	-	-	0	Y
chr1_14808426	+	AG	N	Alu-SINE	intronic	KAZN	-	-	0	Y
chr1_14808438	+	AG	N	Alu-SINE	intronic	KAZN	-	-	0	Y
chr1_14808442	+	AG	Y	Alu-SINE	intronic	KAZN	-	-	0	Y
chr1_14808443	+	AG	N	Alu-SINE	intronic	KAZN	-	-	0	Y
chr1_14808545	+	AG	N	Alu-SINE	intronic	KAZN	-	-	0	Y
chr1_14808550	+	AG	N	SINE/AluSz	intronic	KAZN	-	-		Y
chr1_14808559	+	AG	N	Alu-SINE	intronic	KAZN	-	-	0	Y
chr1_14808560	+	AG	N	Alu-SINE	intronic	KAZN	-	-	0	Y
chr1_14808572	+	AG	N	SINE/AluSz	intronic	KAZN	-	-		Y
chr1_14808574	+	AG	N	Alu-SINE	intronic	KAZN	-	-	0	Y
chr1_14812550	+	AG	N	Alu-SINE	intronic	KAZN	-	-	0	Y
chr1_14812565	+	AG	N	Alu-SINE	intronic	KAZN	-	-	0.5	Y
chr1_14812583	+	AG	N	Alu-SINE	intronic	KAZN	-	-	0	Y
chr1_14812647	+	AG	N	Alu-SINE	intronic	KAZN	-	-	0	Y
chr1_14812698	+	AG	N	SINE/AluJr	intronic	KAZN	-	-		Y
chr1_14812766	+	AG	N	SINE/AluJr	intronic	KAZN	-	-		Y
chr1_14813664	+	AG	Y	-	intronic	KAZN	-	-	0	Y
chr1_14813671	+	AG	N	-	intronic	KAZN	-	-	0	Y
chr1_14813675	+	AG	Y	-	intronic	KAZN	-	-	0	Y
chr1_14813677	+	AG	Y	-	intronic	KAZN	-	-	0	Y
chr1_14813691	+	AG	N	-/-	intronic	KAZN	-	-		Y
chr1_14813697	+	AG	N	-	intronic	KAZN	-	-	0	Y
chr1_14813704	+	AG	N	-	intronic	KAZN	-	-	0	N
chr1_14813710	+	AG	Y	-	intronic	KAZN	-	-	0	N
chr1_14813712	+	AG	N	-	intronic	KAZN	-	-	0	Y
chr1_14813717	+	AG	Y	-	intronic	KAZN	-	-	0	N
chr1_14813722	+	AG	N	-	intronic	KAZN	-	-	0	N
chr1_14813758	+	AG	Y	-	intronic	KAZN	-	-	0	N
chr1_14814134	+	AG	N	-	intronic	KAZN	-	-	0	Y
chr1_14814135	+	AG	N	-	intronic	KAZN	-	-	0	Y
chr1_14814157	+	AG	N	-	intronic	KAZN	-	-	0	N
chr1_14814161	+	AG	N	-	intronic	KAZN	-	-	0	N
chr1_14814162	+	AG	N	-	intronic	KAZN	-	-	0	Y
chr1_14814164	+	AG	N	-	intronic	KAZN	-	-	0	Y
chr1_14814165	+	AG	N	-	intronic	KAZN	-	-	0	Y
chr1_14814327	+	AG	N	SINE/AluSg	intronic	KAZN	-	-		Y
chr1_14814799	+	AG	N	-	intronic	KAZN	-	-	0	N
chr1_14814805	+	AG	N	-	intronic	KAZN	-	-	0	Y
chr1_14814806	+	AG	N	-/-	intronic	KAZN	-	-		Y
chr1_14814807	+	AG	N	-	intronic	KAZN	-	-	0	Y
chr1_14814812	+	AG	N	-	intronic	KAZN	-	-	0	Y
chr1_14814817	+	AG	N	-	intronic	KAZN	-	-	0	N
chr1_14817259	+	AG	N	LINE/L2a	intronic	KAZN	-	-		Y
chr1_14818854	+	AG	N	Alu-SINE	intronic	KAZN	-	-	0	Y
chr1_14818864	+	AG	N	Alu-SINE	intronic	KAZN	-	-	0	Y
chr1_14818908	+	AG	N	Alu-SINE	intronic	KAZN	-	-	0	Y
chr1_14818918	+	AG	N	Alu-SINE	intronic	KAZN	-	-	0	Y
chr1_14818924	+	AG	N	Alu-SINE	intronic	KAZN	-	-	0	Y
chr1_14818934	+	AG	N	SINE/AluSq2	intronic	KAZN	-	-		Y
chr1_14818935	+	AG	N	Alu-SINE	intronic	KAZN	-	-	0	Y
chr1_14818940	+	AG	N	SINE/AluSq2	intronic	KAZN	-	-		Y
chr1_14818957	+	AG	N	Alu-SINE	intronic	KAZN	-	-	0	Y
chr1_14818961	+	AG	N	SINE/AluSq2	intronic	KAZN	-	-		Y
chr1_14819034	+	AG	Y	Alu-SINE	intronic	KAZN	-	-	0	Y
chr1_148222185	-	AG	Y	Alu-SINE	intronic	NBPF10,NBPF19,NBPF20	-	-	0	N
chr1_148233794	-	CT	Y	-	intronic	NBPF10,NBPF19,NBPF20	-	-	0	N
chr1_148233996	-	GA	Y	-	intronic	NBPF10,NBPF19,NBPF20	-	-	0.2	N
chr1_148234054	-	GA	Y	-	intronic	NBPF10,NBPF19,NBPF20	-	-	0.1	N
chr1_14829124	+	AG	Y	ERVL-MaLR-LTR	intronic	KAZN	-	-	0	Y
chr1_14829450	+	AG	N	SINE/AluJo	intronic	KAZN	-	-		Y
chr1_14829476	+	AG	N	Alu-SINE	intronic	KAZN	-	-	0	Y
chr1_1483031	+	AG	N	SINE/AluSc8	intronic	ATAD3B	-	-		Y
chr1_1483072	+	AG	N	SINE/AluSc8	intronic	ATAD3B	-	-		Y
chr1_1483075	+	AG	N	Alu-SINE	intronic	ATAD3B	-	-	0	Y
chr1_1483078	+	AG	N	Alu-SINE	intronic	ATAD3B	-	-	0	Y
chr1_1483151	+	GA	Y	Alu-SINE	intronic	ATAD3B	-	-	0	N
chr1_1483156	+	AG	N	Alu-SINE	intronic	ATAD3B	-	-	0	N
chr1_1483291	+	AG	N	SINE/AluSc8	intronic	ATAD3B	-	-		Y
chr1_1483296	+	AG	N	Alu-SINE	intronic	ATAD3B	-	-	0	N
chr1_1483346	+	AG	N	Alu-SINE	intronic	ATAD3B	-	-	0	Y
chr1_1483347	+	AG	N	Alu-SINE	intronic	ATAD3B	-	-	0	Y
chr1_1483377	+	AG	N	Alu-SINE	intronic	ATAD3B	-	-	0	N
chr1_14838779	+	AG	N	SINE/AluSz	intronic	KAZN	-	-		Y
chr1_14841184	+	AG	N	Alu-SINE	intronic	KAZN	-	-	0	Y
chr1_14841185	+	AG	N	Alu-SINE	intronic	KAZN	-	-	0	Y
chr1_14847743	+	AG	N	SINE/AluJr	intronic	KAZN	-	-		Y
chr1_14847895	+	AG	N	SINE/AluJr	intronic	KAZN	-	-		Y
chr1_14847905	+	AG	N	SINE/AluJr	intronic	KAZN	-	-		Y
chr1_14850697	+	CA	Y	L2-LINE	intronic	KAZN	-	-	0	N
chr1_14851829	+	AG	N	-	intronic	KAZN	-	-	0	Y
chr1_14851841	+	AG	N	-/-	intronic	KAZN	-	-		Y
chr1_14852268	+	AG	N	-	intronic	KAZN	-	-	0	Y
chr1_14852990	+	AG	N	MIR-SINE	intronic	KAZN	-	-	0	Y
chr1_14853009	+	AG	N	SINE/MIRb	intronic	KAZN	-	-		Y
chr1_14853160	+	AG	N	L2-LINE	intronic	KAZN	-	-	0	Y
chr1_14853174	+	AG	N	L2-LINE	intronic	KAZN	-	-	0	Y
chr1_14853203	+	AG	Y	L2-LINE	intronic	KAZN	-	-	0	Y
chr1_14853213	+	AG	N	L2-LINE	intronic	KAZN	-	-	0	N
chr1_14853225	+	AG	N	L2-LINE	intronic	KAZN	-	-	0	N
chr1_14853228	+	AG	N	L2-LINE	intronic	KAZN	-	-	0	Y
chr1_14860412	+	AG	N	Alu-SINE	intronic	KAZN	-	-	0	Y
chr1_14860444	+	AG	N	SINE/AluSz	intronic	KAZN	-	-		Y
chr1_14861049	+	AG	N	TcMar-Mariner-DNA	intronic	KAZN	-	-	0	Y
chr1_14861239	+	AG	N	Alu-SINE	intronic	KAZN	-	-	0	Y
chr1_14861349	+	AG	Y	Alu-SINE	intronic	KAZN	-	-	0	Y
chr1_14861493	+	AG	Y	-	intronic	KAZN	-	-	0	Y
chr1_14876385	+	AG	Y	-	intronic	KAZN	-	-	0	Y
chr1_14883220	+	AG	N	SINE/AluSp	intronic	KAZN	-	-		Y
chr1_14885622	+	AG	N	Alu-SINE	intronic	KAZN	-	-	0	Y
chr1_14886150	+	AG	N	Alu-SINE	intronic	KAZN	-	-	0	Y
chr1_14886166	+	AG	N	Alu-SINE	intronic	KAZN	-	-	0	Y
chr1_14886167	+	AG	N	Alu-SINE	intronic	KAZN	-	-	0	Y
chr1_14886172	+	AG	N	SINE/AluJr4	intronic	KAZN	-	-		Y
chr1_14886197	+	AG	N	Alu-SINE	intronic	KAZN	-	-	0	Y
chr1_14886202	+	AG	N	Alu-SINE	intronic	KAZN	-	-	0	Y
chr1_14886212	+	AG	N	Alu-SINE	intronic	KAZN	-	-	0	N
chr1_14886240	+	AG	Y	Alu-SINE	intronic	KAZN	-	-	0	Y
chr1_14886302	+	AG	N	SINE/AluJr4	intronic	KAZN	-	-		Y
chr1_14886316	+	AG	N	SINE/AluJr4	intronic	KAZN	-	-		Y
chr1_14886338	+	AG	Y	Alu-SINE	intronic	KAZN	-	-	0.1	Y
chr1_14886348	+	AG	N	SINE/AluJr4	intronic	KAZN	-	-		N
chr1_14886554	+	AG	N	Alu-SINE	intronic	KAZN	-	-	0	Y
chr1_14886563	+	AG	N	Alu-SINE	intronic	KAZN	-	-	0	Y
chr1_14886572	+	AG	Y	Alu-SINE	intronic	KAZN	-	-	0	Y
chr1_14886940	+	GA	Y	L2-LINE	intronic	KAZN	-	-	0	Y
chr1_14893246	+	AG	N	Alu-SINE	intronic	KAZN	-	-	0	Y
chr1_14893291	+	AG	N	Alu-SINE	intronic	KAZN	-	-	0	Y
chr1_14906852	+	TC	Y	-	intronic	KAZN	-	-	0	Y
chr1_14912655	+	AG	Y	Alu-SINE	intronic	KAZN	-	-	0	Y
chr1_14916679	+	AG	N	SINE/AluJr	intronic	KAZN	-	-		Y
chr1_14916730	+	AG	N	Alu-SINE	intronic	KAZN	-	-	0	Y
chr1_14916762	+	AG	N	Alu-SINE	intronic	KAZN	-	-	0	Y
chr1_14921909	+	AG	Y	Alu-SINE	intronic	KAZN	-	-	0	Y
chr1_14921912	+	AG	Y	Alu-SINE	intronic	KAZN	-	-	0	Y
chr1_14921914	+	AG	Y	Alu-SINE	intronic	KAZN	-	-	0	Y
chr1_14921917	+	AG	Y	Alu-SINE	intronic	KAZN	-	-	0	Y
chr1_14921921	+	AG	Y	Alu-SINE	intronic	KAZN	-	-	0	Y
chr1_14931323	+	AG	N	Alu-SINE	intronic	KAZN	-	-	0	Y
chr1_14931350	+	AG	N	Alu-SINE	intronic	KAZN	-	-	0	Y
chr1_14931354	+	AG	N	Alu-SINE	intronic	KAZN	-	-	0	Y
chr1_14931388	+	AG	N	Alu-SINE	intronic	KAZN	-	-	0	Y
chr1_14931404	+	AG	N	Alu-SINE	intronic	KAZN	-	-	0	Y
chr1_14931436	+	AG	Y	Alu-SINE	intronic	KAZN	-	-	0	Y
chr1_149613937	+	AT	Y	-	ncRNA_intronic	HIST2H3DP1,LINC00623,LINC00869,LINC01145	-	-	0	N
chr1_149615167	+	CT	Y	-	ncRNA_intronic	HIST2H3DP1,LINC00623,LINC00869,LINC01145	-	-	0	N
chr1_149615285	+	TA	Y	-	ncRNA_intronic	HIST2H3DP1,LINC00623,LINC00869,LINC01145	-	-	0	N
chr1_149615661	+	CT	Y	-	ncRNA_intronic	HIST2H3DP1,LINC00623,LINC00869,LINC01145	-	-	0	N
chr1_149615723	+	GA	Y	Alu-SINE	ncRNA_intronic	HIST2H3DP1,LINC00623,LINC00869,LINC01145	-	-	0	N
chr1_149615734	+	GA	Y	Alu-SINE	ncRNA_intronic	HIST2H3DP1,LINC00623,LINC00869,LINC01145	-	-	0	N
chr1_149616076	+	CT	Y	-	ncRNA_intronic	HIST2H3DP1,LINC00623,LINC00869,LINC01145	-	-	0	Y
chr1_149627048	+	TC	Y	-	ncRNA_intronic	HIST2H3DP1,LINC00623,LINC00869,LINC01145	-	-	0	N
chr1_149633311	+	AG	Y	Alu-SINE	ncRNA_intronic	HIST2H3DP1,LINC00623,LINC00869,LINC01145	-	-	0	Y
chr1_149633408	+	CT	Y	ERVL-LTR	ncRNA_intronic	HIST2H3DP1,LINC00623,LINC00869,LINC01145	-	-	0	Y
chr1_149633773	+	GA	Y	ERV1-LTR	ncRNA_intronic	HIST2H3DP1,LINC00623,LINC00869,LINC01145	-	-	0	N
chr1_149677109	+	GA	Y	-	ncRNA_exonic	LINC00869	-	-	1	N
chr1_149679803	+	TG	Y	-	ncRNA_intronic	HIST2H3DP1,LINC01145,LOC101929798	-	-	0	Y
chr1_14968208	+	AG	Y	hAT-Charlie-DNA	intronic	KAZN	-	-	0	Y
chr1_149683658	+	AG	Y	Alu-SINE	ncRNA_intronic	HIST2H3DP1,LINC01145,LOC101929798	-	-	0	Y
chr1_149683841	+	TA	Y	ERV1-LTR	ncRNA_intronic	HIST2H3DP1,LINC01145,LOC101929798	-	-	0	Y
chr1_149683912	+	TG	Y	ERV1-LTR	ncRNA_intronic	HIST2H3DP1,LINC01145,LOC101929798	-	-	0.4	N
chr1_149684023	+	GT	Y	ERV1-LTR	ncRNA_intronic	HIST2H3DP1,LINC01145,LOC101929798	-	-	0	N
chr1_149686167	+	GC	Y	-	ncRNA_intronic	HIST2H3DP1,LINC01145,LOC101929798	-	-	0.2	N
chr1_149686240	+	TC	Y	ERV1-LTR	ncRNA_intronic	HIST2H3DP1,LINC01145,LOC101929798	-	-	0	N
chr1_149686241	+	GT	Y	ERV1-LTR	ncRNA_intronic	HIST2H3DP1,LINC01145,LOC101929798	-	-	0	N
chr1_149686948	+	AT	Y	ERV1-LTR	ncRNA_intronic	HIST2H3DP1,LINC01145,LOC101929798	-	-	0	N
chr1_149687015	+	GA	Y	ERV1-LTR	ncRNA_intronic	HIST2H3DP1,LINC01145,LOC101929798	-	-	0	Y
chr1_149687667	+	CT	Y	-	ncRNA_intronic	HIST2H3DP1,LINC01145,LOC101929798	-	-	0	N
chr1_149704834	+	AG	Y	-	ncRNA_exonic	LINC01145	-	-	0	Y
chr1_14971330	+	AG	N	Alu-SINE	intronic	KAZN	-	-	0	Y
chr1_14971368	+	AG	N	SINE/AluSg	intronic	KAZN	-	-		Y
chr1_14978762	+	AG	Y	-	intronic	KAZN	-	-	0	Y
chr1_149797934	+	AG	Y	-	ncRNA_intronic	HIST2H3DP1	-	-	0	N
chr1_14983897	+	AG	Y	Alu-SINE	intronic	KAZN	-	-	0	Y
chr1_14984302	+	AG	N	Alu-SINE	intronic	KAZN	-	-	0	Y
chr1_14985455	+	AG	N	SINE/AluJo	intronic	KAZN	-	-		Y
chr1_149903322	-	CA	Y	-	UTR3	SV2A(NM_014849:c.*1692C>A,NM_001328675:c.*1692C>A,NM_001328674:c.*1692C>A,NM_001278719:c.*1692C>A)	-	-	0	N
chr1_149941801	-	AG	N	hAT-DNA	UTR3	OTUD7B(NM_020205:c.*2056A>G)	-	-	0	N
chr1_149941821	-	AG	N	hAT-DNA	UTR3	OTUD7B(NM_020205:c.*2036A>G)	-	-	0	N
chr1_149941827	-	AG	N	hAT-DNA	UTR3	OTUD7B(NM_020205:c.*2030A>G)	-	-	0	N
chr1_149941828	-	AG	N	hAT-DNA	UTR3	OTUD7B(NM_020205:c.*2029A>G)	-	-	0	N
chr1_149941832	-	AG	N	hAT-DNA	UTR3	OTUD7B(NM_020205:c.*2025A>G)	-	-	0.1	N
chr1_149941834	-	AG	N	hAT-DNA	UTR3	OTUD7B(NM_020205:c.*2023A>G)	-	-	0	N
chr1_149941841	-	AG	N	hAT-DNA	UTR3	OTUD7B(NM_020205:c.*2016A>G)	-	-	0	Y
chr1_149941842	-	AG	N	hAT-DNA	UTR3	OTUD7B(NM_020205:c.*2015A>G)	-	-	0	Y
chr1_14999052	+	AG	N	SINE/AluJo	intronic	KAZN	-	-		Y
chr1_14999079	+	AG	N	Alu-SINE	intronic	KAZN	-	-	0	Y
chr1_150019403	-	AG	N	Alu-SINE	intergenic	OTUD7B(dist=8688),VPS45(dist=48076)	-	-	0	Y
chr1_150019415	-	AG	N	SINE/AluSx	intergenic	OTUD7B;AC244033.2	-	-		Y
chr1_15002915	+	AG	N	SINE/AluSx1	intronic	KAZN	-	-		Y
chr1_15002963	+	AG	Y	Alu-SINE	intronic	KAZN	-	-	0	Y
chr1_150041392	-	AC	Y	Alu-SINE	intergenic	OTUD7B(dist=30693),VPS45(dist=26071)	-	-	0	Y
chr1_150064460	-	AG	N	SINE/AluJr	ncRNA_intronic	AC244033.2	-	-		Y
chr1_150064523	-	AG	N	SINE/AluJr	ncRNA_intronic	AC244033.2	-	-		Y
chr1_150083570	+	AG	N	-	intronic	VPS45	-	-	0	N
chr1_150102602	+	AG	N	LINE/L1PA14	intronic	VPS45	-	-		Y
chr1_150102626	+	AG	N	LINE/L1PA14	intronic	VPS45	-	-		Y
chr1_150102650	+	AG	N	LINE/L1PA14	intronic	VPS45	-	-		N
chr1_150102651	+	AG	N	LINE/L1PA14	intronic	VPS45	-	-		N
chr1_150102679	+	AG	Y	L1-LINE	intronic	VPS45	-	-	0.2	N
chr1_150102692	+	AG	N	LINE/L1PA14	intronic	VPS45	-	-		Y
chr1_150102693	+	AG	N	L1-LINE	intronic	VPS45	-	-	0.5	N
chr1_150102695	+	AG	N	LINE/L1PA14	intronic	VPS45	-	-		N
chr1_150102780	+	AG	N	L1-LINE	intronic	VPS45	-	-	0.4	N
chr1_150104988	+	AG	N	L1-LINE	intronic	VPS45	-	-	0	N
chr1_150104994	+	AG	N	L1-LINE	intronic	VPS45	-	-	0	N
chr1_150105015	+	AG	N	LINE/L1P5	intronic	VPS45	-	-		Y
chr1_150105039	+	AG	N	L1-LINE	intronic	VPS45	-	-	0.1	N
chr1_150105040	+	AG	N	L1-LINE	intronic	VPS45	-	-	0.1	N
chr1_150105044	+	AG	N	L1-LINE	intronic	VPS45	-	-	0.2	N
chr1_150105052	+	AG	N	LINE/L1P5	intronic	VPS45	-	-		Y
chr1_150105056	+	AG	N	L1-LINE	intronic	VPS45	-	-	0.5	Y
chr1_150105069	+	AG	N	L1-LINE	intronic	VPS45	-	-	0.6	N
chr1_150122242	+	AG	N	SINE/AluSx	intronic	VPS45	-	-		Y
chr1_150122246	+	AG	Y	Alu-SINE	intronic	VPS45	-	-	0	Y
chr1_150122284	+	AG	N	Alu-SINE	intronic	VPS45	-	-	0	N
chr1_15012680	+	AG	N	Alu-SINE	intronic	KAZN	-	-	0	Y
chr1_150131752	+	AG	N	Alu-SINE	intronic	VPS45	-	-	0	Y
chr1_150131756	+	AG	N	Alu-SINE	intronic	VPS45	-	-	0	N
chr1_150131761	+	AG	N	Alu-SINE	intronic	VPS45	-	-	0.1	N
chr1_150131771	+	AG	N	Alu-SINE	intronic	VPS45	-	-	0.2	N
chr1_150131778	+	AG	N	SINE/AluJr4	intronic	VPS45	-	-		Y
chr1_150131779	+	AG	N	SINE/AluJr4	intronic	VPS45	-	-		Y
chr1_150131785	+	AG	N	Alu-SINE	intronic	VPS45	-	-	0.3	N
chr1_150131795	+	AG	N	SINE/AluJr4	intronic	VPS45	-	-		Y
chr1_150131801	+	AG	Y	Alu-SINE	intronic	VPS45	-	-	0	N
chr1_150131828	+	AG	N	SINE/AluJr4	intronic	VPS45	-	-		N
chr1_150131833	+	AG	Y	Alu-SINE	intronic	VPS45	-	-	0	N
chr1_150131834	+	AG	N	Alu-SINE	intronic	VPS45	-	-	0	N
chr1_150131839	+	AG	N	Alu-SINE	intronic	VPS45	-	-	0	N
chr1_150154211	+	AG	N	-	intronic	PLEKHO1	-	-	1	Y
chr1_150154343	+	AG	N	-	intronic	PLEKHO1	-	-	0	Y
chr1_15015982	+	AG	Y	-	intronic	KAZN	-	-	0	Y
chr1_150295673	+	AG	N	SINE/AluJr	intronic	MRPS21	-	-		N
chr1_150295675	+	AG	N	Alu-SINE	intronic	MRPS21	-	-	0	N
chr1_150295682	+	AG	Y	Alu-SINE	intronic	MRPS21	-	-	0	N
chr1_150295699	+	AG	N	Alu-SINE	intronic	MRPS21	-	-	0	N
chr1_150295728	+	AG	N	SINE/AluJr	intronic	MRPS21	-	-		Y
chr1_150295735	+	AG	N	Alu-SINE	intronic	MRPS21	-	-	0	N
chr1_150295755	+	AG	N	Alu-SINE	intronic	MRPS21	-	-	0	N
chr1_150295758	+	AG	N	SINE/AluJr	intronic	MRPS21	-	-		N
chr1_150296441	+	AG	N	SINE/AluJo	intronic	MRPS21	-	-		N
chr1_150296554	+	AG	Y	Alu-SINE	intronic	MRPS21	-	-	0	Y
chr1_150305487	+	AG	N	L2-LINE	intronic	MRPS21	-	-	0.1	Y
chr1_150308350	+	GA	Y	-	UTR3	MRPS21(NM_018997:c.*122G>A,NM_031901:c.*122G>A)	-	-	0.2	N
chr1_150346988	+	AG	N	Alu-SINE	intronic	PRPF3	-	-	0	N
chr1_150347036	+	AG	N	SINE/AluJb	intronic	PRPF3	-	-		N
chr1_150372343	+	AG	N	SINE/AluSx3	intronic	RPRD2	-	-		Y
chr1_150372379	+	AG	N	SINE/AluSx3	intronic	RPRD2	-	-		N
chr1_150372386	+	AG	N	SINE/AluSx3	intronic	RPRD2	-	-		N
chr1_150372396	+	AG	N	Alu-SINE	intronic	RPRD2	-	-	0	N
chr1_150372402	+	AG	N	Alu-SINE	intronic	RPRD2	-	-	0	Y
chr1_150372410	+	AG	N	Alu-SINE	intronic	RPRD2	-	-	0	N
chr1_150372411	+	AG	N	Alu-SINE	intronic	RPRD2	-	-	0	N
chr1_150372418	+	AG	N	Alu-SINE	intronic	RPRD2	-	-	0	N
chr1_150372422	+	AG	N	Alu-SINE	intronic	RPRD2	-	-	0	N
chr1_150372445	+	AG	Y	Alu-SINE	intronic	RPRD2	-	-	0	Y
chr1_150372459	+	AG	N	SINE/AluSx3	intronic	RPRD2	-	-		Y
chr1_150381361	+	AG	N	Alu-SINE	intronic	RPRD2	-	-	0.1	Y
chr1_150382635	+	AG	N	Alu-SINE	intronic	RPRD2	-	-	0	Y
chr1_150382713	+	AG	N	Alu-SINE	intronic	RPRD2	-	-	0	N
chr1_150382715	+	AG	N	Alu-SINE	intronic	RPRD2	-	-	0	N
chr1_150382732	+	AG	Y	Alu-SINE	intronic	RPRD2	-	-	0	N
chr1_150382739	+	AG	Y	Alu-SINE	intronic	RPRD2	-	-	0	N
chr1_150382751	+	AG	Y	Alu-SINE	intronic	RPRD2	-	-	0.1	N
chr1_150382755	+	AG	N	Alu-SINE	intronic	RPRD2	-	-	0.1	N
chr1_150382876	+	AG	Y	Alu-SINE	intronic	RPRD2	-	-	0.3	Y
chr1_150384769	+	AG	N	Alu-SINE	intronic	RPRD2	-	-	0	N
chr1_150388138	+	AG	N	SINE/AluJo	intronic	RPRD2	-	-		Y
chr1_150390434	+	AG	N	SINE/AluSx	intronic	RPRD2	-	-		Y
chr1_150390454	+	AG	N	SINE/AluSx	intronic	RPRD2	-	-		N
chr1_150391389	+	AG	N	SINE/AluJo	intronic	RPRD2	-	-		Y
chr1_150392430	+	AG	N	SINE/AluSx	intronic	RPRD2	-	-		Y
chr1_150392480	+	AG	N	Alu-SINE	intronic	RPRD2	-	-	0.1	N
chr1_150392768	+	AG	N	Alu-SINE	intronic	RPRD2	-	-	0	Y
chr1_150392792	+	AG	N	Alu-SINE	intronic	RPRD2	-	-	0	Y
chr1_150393228	+	AG	N	Alu-SINE	intronic	RPRD2	-	-	0	Y
chr1_150410975	+	AG	N	SINE/AluJr	intronic	RPRD2	-	-		Y
chr1_150411000	+	AG	N	SINE/AluJr	intronic	RPRD2	-	-		Y
chr1_150412078	+	AG	Y	Alu-SINE	intronic	RPRD2	-	-	0	N
chr1_150415638	+	AG	N	Alu-SINE	intronic	RPRD2	-	-	0	Y
chr1_150415656	+	AG	N	Alu-SINE	intronic	RPRD2	-	-	0	N
chr1_150475543	+	GA	Y	-	UTR3	RPRD2(NM_001297673:c.*3572G>A,NM_001297674:c.*2209G>A,NM_015203:c.*2209G>A)	-	-	0.7	N
chr1_15058902	+	AG	N	Alu-SINE	intronic	KAZN	-	-	0	Y
chr1_150592049	-	AG	N	Alu-SINE	intergenic	MCL1(dist=12311),ENSA(dist=29197)	-	-	0	Y
chr1_150592067	-	AG	N	Alu-SINE	intergenic	MCL1(dist=12329),ENSA(dist=29179)	-	-	0	Y
chr1_150592068	-	AG	N	SINE/AluSx1	intergenic	MCL1;AL356356.1	-	-		Y
chr1_150592082	-	AG	N	SINE/AluSx1	intergenic	MCL1;AL356356.1	-	-		Y
chr1_150593475	-	AG	Y	hAT-Charlie-DNA	intergenic	MCL1(dist=13737),ENSA(dist=27771)	-	-	0.2	Y
chr1_150593546	-	AG	N	hAT-Charlie-DNA	intergenic	MCL1(dist=13808),ENSA(dist=27700)	-	-	0.2	N
chr1_150597524	-	AG	N	Alu-SINE	intergenic	MCL1(dist=17786),ENSA(dist=23722)	-	-	0.9	Y
chr1_150597539	-	AG	N	Alu-SINE	intergenic	MCL1(dist=17801),ENSA(dist=23707)	-	-	0.9	Y
chr1_150597549	-	AG	N	Alu-SINE	intergenic	MCL1(dist=17811),ENSA(dist=23697)	-	-	0.8	Y
chr1_150600279	-	AG	N	Alu-SINE	intergenic	MCL1(dist=20541),ENSA(dist=20967)	-	-	0.3	Y
chr1_150603121	-	AG	N	Alu-SINE	intergenic	MCL1(dist=23383),ENSA(dist=18125)	-	-	0	Y
chr1_150607366	-	AG	N	Alu-SINE	intergenic	MCL1(dist=27628),ENSA(dist=13880)	-	-	0.2	N
chr1_150607467	-	AG	N	Alu-SINE	intergenic	MCL1(dist=27729),ENSA(dist=13779)	-	-	0	Y
chr1_150607521	-	AG	N	Alu-SINE	intergenic	MCL1(dist=27783),ENSA(dist=13725)	-	-	0.1	Y
chr1_150609201	-	AG	N	SINE/AluSc5	intronic	ENSA	-	-		Y
chr1_150610203	-	AG	N	SINE/FLAM_A	intronic	ENSA	-	-		N
chr1_150610228	-	AG	N	Alu-SINE	intergenic	MCL1(dist=30490),ENSA(dist=11018)	-	-	0.1	Y
chr1_150610231	-	AG	N	Alu-SINE	intergenic	MCL1(dist=30493),ENSA(dist=11015)	-	-	0	N
chr1_150611886	-	AG	N	SINE/AluJo	intronic	ENSA	-	-		Y
chr1_150611888	-	AG	N	Alu-SINE	intergenic	MCL1(dist=32150),ENSA(dist=9358)	-	-	0	N
chr1_150611899	-	AG	N	Alu-SINE	intergenic	MCL1(dist=32161),ENSA(dist=9347)	-	-	0	Y
chr1_150611911	-	AG	N	Alu-SINE	intergenic	MCL1(dist=32173),ENSA(dist=9335)	-	-	0	Y
chr1_150611936	-	AG	N	SINE/AluJo	intronic	ENSA	-	-		Y
chr1_150612103	-	AG	N	Alu-SINE	intergenic	MCL1(dist=32365),ENSA(dist=9143)	-	-	0	Y
chr1_150614021	-	AG	N	SINE/AluJr	intronic	ENSA	-	-		Y
chr1_150614043	-	AG	N	Alu-SINE	intergenic	MCL1(dist=34305),ENSA(dist=7203)	-	-	0	N
chr1_150614119	-	AG	N	Alu-SINE	intergenic	MCL1(dist=34381),ENSA(dist=7127)	-	-	0	Y
chr1_150614141	-	AG	N	Alu-SINE	intergenic	MCL1(dist=34403),ENSA(dist=7105)	-	-	0	Y
chr1_150614451	-	AG	N	SINE/AluJo	intronic	ENSA	-	-		Y
chr1_150615524	-	AG	N	SINE/AluJo	intronic	ENSA	-	-		Y
chr1_150615551	-	AG	N	SINE/AluJo	intronic	ENSA	-	-		Y
chr1_150615553	-	AG	N	Alu-SINE	intergenic	MCL1(dist=35815),ENSA(dist=5693)	-	-	0	Y
chr1_150615569	-	AG	N	Alu-SINE	intergenic	MCL1(dist=35831),ENSA(dist=5677)	-	-	0	Y
chr1_150615603	-	AG	N	Alu-SINE	intergenic	MCL1(dist=35865),ENSA(dist=5643)	-	-	0	Y
chr1_150615653	-	AG	N	Alu-SINE	intergenic	MCL1(dist=35915),ENSA(dist=5593)	-	-	0	Y
chr1_150615682	-	AG	N	Alu-SINE	intergenic	MCL1(dist=35944),ENSA(dist=5564)	-	-	0	N
chr1_150616414	-	AG	N	SINE/AluSq2	intronic	ENSA	-	-		Y
chr1_150616427	-	AG	N	SINE/AluSq2	intronic	ENSA	-	-		Y
chr1_150616440	-	AG	N	SINE/AluSq2	intronic	ENSA	-	-		N
chr1_150616753	-	AG	Y	-	intergenic	MCL1(dist=37015),ENSA(dist=4493)	-	-	0	N
chr1_150617346	-	AG	N	Alu-SINE	intergenic	MCL1(dist=37608),ENSA(dist=3900)	-	-	0	Y
chr1_150617347	-	AG	N	SINE/AluSq	intronic	ENSA	-	-		Y
chr1_150617348	-	AG	N	SINE/AluSq	intronic	ENSA	-	-		Y
chr1_150617415	-	AG	N	Alu-SINE	intergenic	MCL1(dist=37677),ENSA(dist=3831)	-	-	0	Y
chr1_150617440	-	AG	N	SINE/AluSq	intronic	ENSA	-	-		Y
chr1_150617456	-	AG	N	Alu-SINE	intergenic	MCL1(dist=37718),ENSA(dist=3790)	-	-	0	N
chr1_150617457	-	AG	N	Alu-SINE	intergenic	MCL1(dist=37719),ENSA(dist=3789)	-	-	0	N
chr1_150617465	-	AG	N	Alu-SINE	intergenic	MCL1(dist=37727),ENSA(dist=3781)	-	-	0	Y
chr1_150617569	-	AG	N	SINE/AluSq	intronic	ENSA	-	-		Y
chr1_150620682	-	AG	N	SINE/AluJr	intronic	ENSA	-	-		N
chr1_150620684	-	AG	N	Alu-SINE	downstream	ENSA(dist=562)	-	-	0	N
chr1_150620696	-	AG	N	Alu-SINE	downstream	ENSA(dist=550)	-	-	0	N
chr1_150620697	-	AG	N	SINE/AluJr	intronic	ENSA	-	-		Y
chr1_150620706	-	AG	N	Alu-SINE	downstream	ENSA(dist=540)	-	-	0.2	N
chr1_150620711	-	AG	N	Alu-SINE	downstream	ENSA(dist=535)	-	-	0.4	Y
chr1_150620720	-	AG	N	Alu-SINE	downstream	ENSA(dist=526)	-	-	0.7	N
chr1_150620723	-	AG	N	Alu-SINE	downstream	ENSA(dist=523)	-	-	0.7	N
chr1_150620724	-	AG	N	Alu-SINE	downstream	ENSA(dist=522)	-	-	0.7	N
chr1_150620749	-	AG	N	SINE/AluJr	intronic	ENSA	-	-		Y
chr1_150620819	-	AG	N	Alu-SINE	downstream	ENSA(dist=427)	-	-	0	Y
chr1_150620821	-	AG	N	Alu-SINE	downstream	ENSA(dist=425)	-	-	0	Y
chr1_150620825	-	AG	N	Alu-SINE	downstream	ENSA(dist=421)	-	-	0	Y
chr1_150620827	-	AG	N	Alu-SINE	downstream	ENSA(dist=419)	-	-	0	N
chr1_150620839	-	AG	N	Alu-SINE	downstream	ENSA(dist=407)	-	-	0	N
chr1_150620840	-	AG	N	Alu-SINE	downstream	ENSA(dist=406)	-	-	0	Y
chr1_150620849	-	AG	N	Alu-SINE	downstream	ENSA(dist=397)	-	-	0	N
chr1_150620910	-	AG	N	Alu-SINE	downstream	ENSA(dist=336)	-	-	0	Y
chr1_150620943	-	AG	N	SINE/AluJb	intronic	ENSA	-	-		Y
chr1_150620953	-	AG	N	Alu-SINE	downstream	ENSA(dist=293)	-	-	0	N
chr1_150620954	-	AG	N	Alu-SINE	downstream	ENSA(dist=292)	-	-	0	N
chr1_150620956	-	AG	N	Alu-SINE	downstream	ENSA(dist=290)	-	-	0	N
chr1_150620966	-	AG	N	Alu-SINE	downstream	ENSA(dist=280)	-	-	0	Y
chr1_150621359	-	AG	N	Alu-SINE	UTR3	ENSA(NM_207046:c.*1485A>G,NM_004436:c.*1485A>G,NM_207042:c.*1485A>G,NM_207045:c.*1485A>G)	-	-	0	Y
chr1_150621370	-	AG	N	Alu-SINE	UTR3	ENSA(NM_207046:c.*1474A>G,NM_004436:c.*1474A>G,NM_207042:c.*1474A>G,NM_207045:c.*1474A>G)	-	-	0	N
chr1_150621385	-	AG	N	Alu-SINE	UTR3	ENSA(NM_207046:c.*1459A>G,NM_004436:c.*1459A>G,NM_207042:c.*1459A>G,NM_207045:c.*1459A>G)	-	-	0	N
chr1_150621411	-	AG	N	Alu-SINE	UTR3	ENSA(NM_207046:c.*1433A>G,NM_004436:c.*1433A>G,NM_207042:c.*1433A>G,NM_207045:c.*1433A>G)	-	-	0	N
chr1_150621549	-	AG	N	Alu-SINE	UTR3	ENSA(NM_207046:c.*1295A>G,NM_004436:c.*1295A>G,NM_207042:c.*1295A>G,NM_207045:c.*1295A>G)	-	-	0	Y
chr1_150632768	+	AG	N	Alu-SINE	intergenic	ENSA(dist=3146),GOLPH3L(dist=13462)	-	-	0.2	Y
chr1_150632781	+	AG	N	Alu-SINE	intergenic	ENSA(dist=3159),GOLPH3L(dist=13449)	-	-	0.2	Y
chr1_150632788	+	AG	N	Alu-SINE	intergenic	ENSA(dist=3166),GOLPH3L(dist=13442)	-	-	0.2	Y
chr1_150794009	-	AG	Y	Alu-SINE	intergenic	CTSS(dist=28231),CTSK(dist=2199)	-	-	0	Y
chr1_150799227	-	AG	N	-/-	exonic	CTSK	-	-		Y
chr1_150807080	-	AT	Y	Simple_repeat-Simple_repeat	intronic	CTSK	-	-	0	Y
chr1_150843707	-	AG	N	Alu-SINE	intronic	ARNT	-	-	0	Y
chr1_150845047	-	AG	N	Alu-SINE	intronic	ARNT	-	-	0.3	Y
chr1_150845056	-	AG	N	Alu-SINE	intronic	ARNT	-	-	0	Y
chr1_150854119	-	AG	N	Alu-SINE	intronic	ARNT	-	-	0	N
chr1_150854121	-	AG	Y	Alu-SINE	intronic	ARNT	-	-	0	N
chr1_150854124	-	AG	N	SINE/AluJr	intronic	ARNT	-	-		Y
chr1_150854127	-	AG	N	SINE/AluJr	intronic	ARNT	-	-		N
chr1_150854133	-	AG	N	Alu-SINE	intronic	ARNT	-	-	0	N
chr1_150854143	-	AG	N	Alu-SINE	intronic	ARNT	-	-	0.1	N
chr1_150854148	-	AG	Y	Alu-SINE	intronic	ARNT	-	-	0.4	N
chr1_150854154	-	AG	N	Alu-SINE	intronic	ARNT	-	-	0.5	N
chr1_150854158	-	AG	Y	Alu-SINE	intronic	ARNT	-	-	0.6	N
chr1_150854169	-	AG	N	Alu-SINE	intronic	ARNT	-	-	0.7	N
chr1_150854170	-	AG	Y	Alu-SINE	intronic	ARNT	-	-	0.7	N
chr1_150854178	-	AG	N	Alu-SINE	intronic	ARNT	-	-	0.7	N
chr1_150854183	-	AG	N	Alu-SINE	intronic	ARNT	-	-	0.7	N
chr1_150854201	-	AG	N	Alu-SINE	intronic	ARNT	-	-	0.1	N
chr1_150854202	-	AG	N	Alu-SINE	intronic	ARNT	-	-	0.1	N
chr1_150854214	-	AG	N	SINE/AluJr	intronic	ARNT	-	-		N
chr1_150854224	-	AG	N	Alu-SINE	intronic	ARNT	-	-	0.1	N
chr1_150854226	-	AG	N	Alu-SINE	intronic	ARNT	-	-	0.1	N
chr1_150854240	-	AG	N	SINE/AluJr	intronic	ARNT	-	-		Y
chr1_150854254	-	AG	N	SINE/AluJr	intronic	ARNT	-	-		Y
[truncated: 106,000 more rows]

## Sheet: GLU
RNA editing site annotation
RNA site location (hg38)	Strand	Subsitution	Novel?	Repeat_class	Region	Gene	exonic_AA_change_type	exonic_AA_modification	phastCons	Unique to GLU?
chr1_100024015	+	GA	Y	Alu-SINE	UTR3	SLC35A3(NM_001271684:c.*1601G>A,NM_012243:c.*1539G>A,NM_001271685:c.*1539G>A)	-	-	0	N
chr1_100139988	+	AG	Y	-	intronic	TRMT13	-	-	0	Y
chr1_100139989	+	AG	N	-	intronic	TRMT13	-	-	0.1	N
chr1_100145619	-	AG	N	SINE/AluJr	intronic	TRMT13	-	-		Y
chr1_100145670	-	AG	N	SINE/AluJr	intronic	TRMT13	-	-		N
chr1_100175251	-	AG	Y	Alu-SINE	intronic	LRRC39	-	-	0.3	N
chr1_100279722	+	AG	N	Alu-SINE	intronic	RTCA	-	-	0	N
chr1_100279729	+	AG	N	SINE/AluJr	intronic	RTCA	-	-		N
chr1_100280984	+	AG	N	Alu-SINE	intronic	RTCA	-	-	0	N
chr1_100290493	+	AG	N	Alu-SINE	intronic	RTCA	-	-	0	Y
chr1_100290500	+	AG	N	Alu-SINE	intronic	RTCA	-	-	0	Y
chr1_100290627	+	AG	N	SINE/AluJb	intronic	RTCA	-	-		N
chr1_100290672	+	AG	N	SINE/AluJb	intronic	RTCA	-	-		Y
chr1_10038979	+	AG	Y	Alu-SINE	intronic	UBE4B	-	-	0	N
chr1_10080735	+	AG	N	LINE/L1MA7	intronic	UBE4B	-	-		N
chr1_10082439	+	AG	N	Alu-SINE	intronic	UBE4B	-	-	0.1	N
chr1_100883537	-	AG	N	L1-LINE	intronic	EXTL2	-	-	0	N
chr1_100888656	-	AG	Y	L1-LINE	intronic	EXTL2	-	-	0	Y
chr1_100899752	+	AG	N	ERVL-MaLR-LTR	intronic	SLC30A7	-	-	0	Y
chr1_10110928	+	AG	N	Alu-SINE	intronic	UBE4B	-	-	0.3	N
chr1_10114685	+	AG	N	Alu-SINE	intronic	UBE4B	-	-	0	N
chr1_10114743	+	AG	N	Alu-SINE	intronic	UBE4B	-	-	0	N
chr1_10141294	+	AG	N	ERVL-MaLR-LTR	intronic	UBE4B	-	-	0	N
chr1_10164426	+	AG	N	Alu-SINE	intronic	UBE4B	-	-	0.1	N
chr1_10164449	+	AG	N	Alu-SINE	intronic	UBE4B	-	-	0	N
chr1_10164450	+	AG	N	Alu-SINE	intronic	UBE4B	-	-	0	N
chr1_101798775	-	TC	Y	-	intergenic	LINC01307(dist=421462),OLFM3(dist=3792)	-	-	0	Y
chr1_101829064	-	GA	Y	-	intronic	OLFM3	-	-	0	Y
chr1_101894699	-	AC	Y	-	ncRNA_exonic	DNAJA1P5	-	-	0	Y
chr1_101915517	-	TG	Y	-	intronic	OLFM3	-	-	0	Y
chr1_101918577	-	TA	Y	ERVL-MaLR-LTR	intronic	OLFM3	-	-	0	Y
chr1_101925597	-	AG	N	SINE/AluJr4	intronic	OLFM3	-	-		Y
chr1_101925642	-	AG	N	SINE/AluJr4	intronic	OLFM3	-	-		Y
chr1_101925830	-	AG	Y	L2-LINE	intronic	OLFM3	-	-	0	Y
chr1_101944635	-	AG	Y	Alu-SINE	intronic	OLFM3	-	-	0	Y
chr1_101945765	-	AG	N	SINE/FLAM_C	intronic	OLFM3	-	-		Y
chr1_101959343	-	AT	Y	-	intronic	OLFM3	-	-	0	Y
chr1_101963525	-	TG	Y	ERV1-LTR	intronic	OLFM3	-	-	0	Y
chr1_101966445	-	AG	N	SINE/AluJo	intronic	OLFM3	-	-		Y
chr1_101968156	-	TC	Y	-	intronic	OLFM3	-	-	0	Y
chr1_101973173	-	AC	Y	ERVL-LTR	intronic	OLFM3	-	-	0	Y
chr1_101973855	-	GA	Y	-	intronic	OLFM3	-	-	0	Y
chr1_101984032	-	AG	N	Alu-SINE	intronic	OLFM3	-	-	0	Y
chr1_101984057	-	AG	N	Alu-SINE	intronic	OLFM3	-	-	0	Y
chr1_101988182	-	AG	Y	-	intronic	OLFM3	-	-	0	Y
chr1_10225364	+	AG	N	Alu-SINE	intronic	KIF1B	-	-	0	N
chr1_10225382	+	AG	N	SINE/AluJb	intronic	KIF1B	-	-		Y
chr1_102308661	-	TC	Y	L1-LINE	intergenic	OLFM3(dist=311427),COL11A1(dist=567806)	-	-	0.3	Y
chr1_102308739	-	TC	Y	L1-LINE	intergenic	OLFM3(dist=311505),COL11A1(dist=567728)	-	-	0.3	N
chr1_10237901	+	AG	N	SINE/AluJb	intronic	KIF1B	-	-		Y
chr1_10237964	+	AG	N	Alu-SINE	intronic	KIF1B	-	-	0	N
chr1_10261504	+	AG	N	Alu-SINE	intronic	KIF1B	-	-	0.1	N
chr1_10261516	+	AG	N	Alu-SINE	intronic	KIF1B	-	-	0.2	N
chr1_10272237	+	TA	Y	-	intronic	KIF1B	-	-	1	Y
chr1_10272238	+	TA	Y	-	intronic	KIF1B	-	-	1	Y
chr1_10275257	+	GA	Y	-	intronic	KIF1B	-	-	0	N
chr1_102930436	-	AG	Y	L1-LINE	intronic	COL11A1	-	-	NA	Y
chr1_102931342	-	AG	Y	L1-LINE	intronic	COL11A1	-	-	NA	Y
chr1_1029863	-	TC	Y	Simple_repeat-Simple_repeat	intronic	AGRN	-	-	0.6	Y
chr1_10300156	+	AG	N	SINE/AluSx1	intronic	KIF1B	-	-		Y
chr1_1030121	-	AG	Y	Simple_repeat-Simple_repeat	intronic	AGRN	-	-	0	Y
chr1_103021850	-	GA	Y	Alu-SINE	intronic	COL11A1	-	-	0	N
chr1_103021854	-	GA	Y	Alu-SINE	intronic	COL11A1	-	-	0.1	Y
chr1_103021858	-	GA	Y	Alu-SINE	intronic	COL11A1	-	-	0.1	Y
chr1_1030569	-	TC	Y	-	intronic	AGRN	-	-	0	Y
chr1_10306514	+	AG	N	srpRNA/7SLRNA	ncRNA_exonic	RN7SL731P	-	-		N
chr1_1030813	-	TC	Y	-	intronic	AGRN	-	-	0	Y
chr1_10313248	+	AG	N	Alu-SINE	intronic	KIF1B	-	-	0	N
chr1_10313287	+	AG	N	Alu-SINE	intronic	KIF1B	-	-	0	N
chr1_10313288	+	AG	N	SINE/AluSz6	intronic	KIF1B	-	-		Y
chr1_10313301	+	AG	N	Alu-SINE	intronic	KIF1B	-	-	0	Y
chr1_10313341	+	AG	N	Alu-SINE	intronic	KIF1B	-	-	0	N
chr1_10313347	+	AG	N	Alu-SINE	intronic	KIF1B	-	-	0	N
chr1_103174461	+	TA	Y	L1-LINE	intergenic	COL11A1(dist=65939),LOC101928436(dist=319686)	-	-	0	Y
chr1_10318782	+	AG	Y	-	intronic	KIF1B	-	-	0	N
chr1_10349314	+	AG	N	Alu-SINE	intronic	KIF1B	-	-	0	N
chr1_103547560	+	CA	Y	hAT-Charlie-DNA	intronic	RNPC3	-	-	0	N
chr1_103554263	+	AG	N	SINE/AluJb	UTR3	RNPC3	-	-		N
chr1_103559346	+	AG	N	TcMar-Tigger-DNA	intronic	AMY2B	-	-	0	N
chr1_103564467	+	CT	Y	-	intronic	AMY2B	-	-	0.1	N
chr1_103565317	+	AG	N	DNA/MER2	intronic	AMY2B	-	-		Y
chr1_103565372	+	AG	Y	TcMar-Tigger-DNA	intronic	AMY2B	-	-	0	N
chr1_103567100	+	GA	Y	L2-LINE	intronic	AMY2B	-	-	0	N
chr1_103568805	+	AG	Y	Simple_repeat-Simple_repeat	intronic	AMY2B	-	-	0	N
chr1_103568807	+	AG	Y	Simple_repeat-Simple_repeat	intronic	AMY2B	-	-	0	N
chr1_10385453	+	AG	N	-	intergenic	KIF1B(dist=3850),PGD(dist=13610)	-	-	0	N
chr1_10392798	+	AG	N	Alu-SINE	intergenic	KIF1B(dist=11194),PGD(dist=6266)	-	-	0.4	N
chr1_10392820	+	AG	N	Alu-SINE	intergenic	KIF1B(dist=11216),PGD(dist=6244)	-	-	0.3	Y
chr1_10392839	+	AG	N	Alu-SINE	intergenic	KIF1B(dist=11235),PGD(dist=6225)	-	-	0.1	N
chr1_10393576	+	AG	N	SINE/AluSc8	intergenic	AL139424.3;AL139424.2	-	-		Y
chr1_10393596	+	AG	N	Alu-SINE	intergenic	KIF1B(dist=11992),PGD(dist=5468)	-	-	0.2	Y
chr1_10393599	+	AG	N	SINE/AluSc8	intergenic	AL139424.3;AL139424.2	-	-		Y
chr1_10393617	+	AG	N	Alu-SINE	intergenic	KIF1B(dist=12013),PGD(dist=5447)	-	-	0.1	N
chr1_10393621	+	AG	N	Alu-SINE	intergenic	KIF1B(dist=12017),PGD(dist=5443)	-	-	0.1	N
chr1_10396814	+	AG	N	SINE/AluSx3	ncRNA_intronic	AL139424.2	-	-		Y
chr1_10396840	+	AG	N	SINE/AluSx3	ncRNA_exonic	AL139424.2	-	-		Y
chr1_10396869	+	AG	N	Alu-SINE	intergenic	KIF1B(dist=15265),PGD(dist=2195)	-	-	0	N
chr1_10396907	+	AG	N	Alu-SINE	intergenic	KIF1B(dist=15303),PGD(dist=2157)	-	-	0.1	N
chr1_10457219	-	AG	N	SINE/AluJr4	UTR3	DFFA	-	-		N
chr1_10457243	-	AG	N	SINE/AluJr4	UTR3	DFFA	-	-		Y
chr1_10577800	+	AG	N	Alu-SINE	intronic	PEX14	-	-	0	N
chr1_10577808	+	AG	N	Alu-SINE	intronic	PEX14	-	-	0	N
chr1_107474847	+	AG	Y	ERVL-MaLR-LTR	intronic	NTNG1	-	-	0	Y
chr1_108152399	-	AG	N	SINE/AluJb	intronic	SLC25A24	-	-		N
chr1_108630023	+	AG	Y	Alu-SINE	intronic	FAM102B	-	-	0	Y
chr1_108630048	+	AG	N	Alu-SINE	intronic	FAM102B	-	-	0	Y
chr1_108630064	+	AG	N	SINE/AluJo	intronic	FAM102B	-	-		Y
chr1_108922873	-	AG	Y	Alu-SINE	intronic	GPSM2	-	-	0	N
chr1_108922878	-	AG	N	SINE/FAM	intronic	GPSM2	-	-		Y
chr1_108922883	-	AG	N	Alu-SINE	intronic	GPSM2	-	-	0	N
chr1_108922886	-	AG	Y	Alu-SINE	intronic	GPSM2	-	-	0	N
chr1_108922895	-	AG	N	SINE/FAM	intronic	GPSM2	-	-		Y
chr1_108922900	-	AG	N	Alu-SINE	intronic	GPSM2	-	-	0.7	N
chr1_108922912	-	AG	N	Alu-SINE	intronic	GPSM2	-	-	0.1	N
chr1_108922913	-	AG	Y	Alu-SINE	intronic	GPSM2	-	-	0	N
chr1_108922993	-	AG	N	SINE/FAM	intronic	GPSM2	-	-		Y
chr1_108923000	-	AG	N	Alu-SINE	intronic	GPSM2	-	-	0.2	N
chr1_108923006	-	AG	N	Alu-SINE	intronic	GPSM2	-	-	0.4	Y
chr1_108942984	-	AG	N	Alu-SINE	intronic	CLCC1	-	-	0	N
chr1_108943048	-	AG	N	Alu-SINE	intronic	CLCC1	-	-	0	N
chr1_108944219	-	AG	N	Alu-SINE	intronic	CLCC1	-	-	0	Y
chr1_108950647	-	AG	N	Alu-SINE	intronic	CLCC1	-	-	0	N
chr1_108950657	-	AG	N	Alu-SINE	intronic	CLCC1	-	-	0	N
chr1_108953351	-	AG	N	hAT-Charlie-DNA	intronic	CLCC1	-	-	0	N
chr1_108953476	-	AG	Y	hAT-Charlie-DNA	intronic	CLCC1	-	-	0	N
chr1_108953575	-	AG	Y	L2-LINE	intronic	CLCC1	-	-	0.1	N
chr1_108954298	-	AG	N	Alu-SINE	intronic	CLCC1	-	-	0	N
chr1_108961600	-	AG	N	Alu-SINE	intronic	CLCC1	-	-	0	N
chr1_108961603	-	AG	Y	Alu-SINE	intronic	CLCC1	-	-	0	N
chr1_108961616	-	AG	N	Alu-SINE	intronic	CLCC1	-	-	0	N
chr1_108961617	-	AG	N	SINE/AluSp	intronic	CLCC1	-	-		Y
chr1_108961643	-	AG	N	Alu-SINE	intronic	CLCC1	-	-	0	N
chr1_108961649	-	AG	N	SINE/AluSp	intronic	CLCC1	-	-		Y
chr1_108961677	-	AG	N	SINE/AluSp	intronic	CLCC1	-	-		N
chr1_108962180	-	AG	N	-	intronic	CLCC1	-	-	0	N
chr1_108979779	-	AG	N	L1-LINE	intronic	WDR47	-	-	0.1	N
chr1_108979780	-	AG	Y	L1-LINE	intronic	WDR47	-	-	0.2	N
chr1_108979782	-	AG	Y	L1-LINE	intronic	WDR47	-	-	0.3	N
chr1_108979783	-	AG	N	L1-LINE	intronic	WDR47	-	-	0.3	N
chr1_108979784	-	AG	N	L1-LINE	intronic	WDR47	-	-	0.4	N
chr1_108979789	-	AG	Y	L1-LINE	intronic	WDR47	-	-	0.6	N
chr1_108979794	-	AG	Y	L1-LINE	intronic	WDR47	-	-	0.8	N
chr1_109037948	-	AG	N	Alu-SINE	intronic	WDR47	-	-	0.2	N
chr1_109037961	-	AG	Y	Alu-SINE	intronic	WDR47	-	-	0.3	N
chr1_109038038	-	AG	Y	Alu-SINE	intronic	WDR47	-	-	0	Y
chr1_109126350	+	AG	N	Alu-SINE	intronic	KIAA1324	-	-	0	Y
chr1_109132420	+	AG	N	Alu-SINE	intronic	KIAA1324	-	-	0.1	Y
chr1_109139229	+	AG	N	Alu-SINE	intronic	KIAA1324	-	-	0	Y
chr1_109161996	+	AG	Y	-	exonic	KIAA1324	nonsynonymous	KIAA1324:NM_001267048:exon2:c.256A>G:p.I86V,KIAA1324:NM_020775:exon2:c.256A>G:p.I86V	1	N
chr1_109174080	+	AG	Y	Alu-SINE	intronic	KIAA1324	-	-	0	Y
chr1_109174082	+	AG	N	Alu-SINE	intronic	KIAA1324	-	-	0	Y
chr1_109204095	+	AG	N	Alu-SINE	UTR3	KIAA1324(NM_001284352:c.*1141A>G,NM_001267048:c.*1083A>G,NM_020775:c.*1083A>G,NM_001284353:c.*1083A>G)	-	-	0	Y
chr1_109204112	+	AG	N	Alu-SINE	UTR3	KIAA1324(NM_001284352:c.*1158A>G,NM_001267048:c.*1100A>G,NM_020775:c.*1100A>G,NM_001284353:c.*1100A>G)	-	-	0	Y
chr1_109204123	+	AG	N	Alu-SINE	UTR3	KIAA1324(NM_001284352:c.*1169A>G,NM_001267048:c.*1111A>G,NM_020775:c.*1111A>G,NM_001284353:c.*1111A>G)	-	-	0	Y
chr1_109204175	+	AG	N	Alu-SINE	UTR3	KIAA1324(NM_001284352:c.*1221A>G,NM_001267048:c.*1163A>G,NM_020775:c.*1163A>G,NM_001284353:c.*1163A>G)	-	-	0	N
chr1_109204197	+	AG	N	Alu-SINE	UTR3	KIAA1324(NM_001284352:c.*1243A>G,NM_001267048:c.*1185A>G,NM_020775:c.*1185A>G,NM_001284353:c.*1185A>G)	-	-	0	N
chr1_109204203	+	AG	N	Alu-SINE	UTR3	KIAA1324(NM_001284352:c.*1249A>G,NM_001267048:c.*1191A>G,NM_020775:c.*1191A>G,NM_001284353:c.*1191A>G)	-	-	0	N
chr1_109204205	+	AG	N	Alu-SINE	UTR3	KIAA1324(NM_001284352:c.*1251A>G,NM_001267048:c.*1193A>G,NM_020775:c.*1193A>G,NM_001284353:c.*1193A>G)	-	-	0	N
chr1_109210052	+	AG	Y	Alu-SINE	intergenic	KIAA1324(dist=3271),SARS(dist=3841)	-	-	0	N
chr1_109221333	+	AG	N	Alu-SINE	intronic	SARS	-	-	0.1	N
chr1_109223739	+	AG	N	Alu-SINE	intronic	SARS	-	-	0	N
chr1_109223767	+	AG	N	Alu-SINE	intronic	SARS	-	-	0	N
chr1_109312513	-	AT	Y	-	UTR3	SORT1(NM_001205228:c.*1530A>T,NM_002959:c.*1530A>T)	-	-	0.1	N
chr1_109313762	-	GT	Y	-	UTR3	SORT1(NM_001205228:c.*281G>T,NM_002959:c.*281G>T)	-	-	0	N
chr1_109319616	-	AG	N	Alu-SINE	intronic	SORT1	-	-	0	N
chr1_109322576	-	AG	N	SINE/AluSz6	intronic	SORT1	-	-		Y
chr1_109327978	-	AG	N	LINE/L1MB2	intronic	SORT1	-	-		Y
chr1_109348696	-	AG	N	SINE/AluJr	intronic	SORT1	-	-		Y
chr1_109348711	-	AG	N	Alu-SINE	intronic	SORT1	-	-	0	N
chr1_109348712	-	AG	N	SINE/AluJr	intronic	SORT1	-	-		Y
chr1_109348736	-	AG	N	SINE/AluJr	intronic	SORT1	-	-		N
chr1_109348760	-	AG	N	Alu-SINE	intronic	SORT1	-	-	0.1	N
chr1_109348772	-	AG	N	Alu-SINE	intronic	SORT1	-	-	0	N
chr1_109349518	-	AG	N	Alu-SINE	intronic	SORT1	-	-	0	N
chr1_109349563	-	AG	N	Alu-SINE	intronic	SORT1	-	-	0.1	N
chr1_109349650	-	AG	N	Alu-SINE	intronic	SORT1	-	-	0	N
chr1_109365334	-	AG	N	Alu-SINE	intronic	SORT1	-	-	0.1	N
chr1_109366650	-	AG	N	SINE/AluJb	intronic	SORT1	-	-		Y
chr1_109366656	-	AG	N	Alu-SINE	intronic	SORT1	-	-	0	N
chr1_109366672	-	AG	N	SINE/AluJb	intronic	SORT1	-	-		Y
chr1_109366689	-	AG	N	SINE/AluJb	intronic	SORT1	-	-		Y
chr1_109388208	-	AG	N	Alu-SINE	intronic	SORT1	-	-	0.1	N
chr1_109388222	-	AG	N	-	intronic	SORT1	-	-	0	N
chr1_109388276	-	AG	N	SINE/AluJr	intronic	SORT1	-	-		Y
chr1_109388390	-	AG	N	SINE/AluJr	intronic	SORT1	-	-		Y
chr1_109403406	-	AG	N	Alu-SINE	intronic	PSMA5	-	-	0	Y
chr1_109407667	-	AG	N	Alu-SINE	intronic	PSMA5	-	-	0	Y
chr1_109407727	-	AG	N	Alu-SINE	intronic	PSMA5	-	-	0	Y
chr1_109409295	-	AG	N	SINE/AluSz6	intronic	PSMA5	-	-		Y
chr1_109409351	-	AG	N	Alu-SINE	intronic	PSMA5	-	-	0.1	Y
chr1_109409679	-	AG	N	Alu-SINE	intronic	PSMA5	-	-	0	N
chr1_109418355	-	AG	N	Alu-SINE	intronic	PSMA5	-	-	0	N
chr1_109418423	-	AG	N	Alu-SINE	intronic	PSMA5	-	-	0	N
chr1_1094195	-	AG	N	SINE/AluJb	intronic	C1orf159	-	-		Y
chr1_1094209	-	AG	N	Alu-SINE	intronic	C1orf159	-	-	0	Y
chr1_109556246	+	AG	N	Alu-SINE	intronic	GNAI3	-	-	0	N
chr1_109568352	+	AG	N	Alu-SINE	intronic	GNAI3	-	-	0	Y
chr1_109597127	+	AG	N	TcMar-Tigger-DNA	UTR3	GNAI3(NM_006496:c.*4805A>G)	-	-	0.1	Y
chr1_109597142	+	AG	N	TcMar-Tigger-DNA	UTR3	GNAI3(NM_006496:c.*4820A>G)	-	-	0	Y
chr1_1096248	-	AG	N	Alu-SINE	intronic	C1orf159	-	-	0.2	Y
chr1_1096787	-	AG	N	Alu-SINE	intronic	C1orf159	-	-	0	Y
chr1_1098129	-	AG	N	Alu-SINE	intronic	C1orf159	-	-	0	Y
chr1_1098136	-	AG	N	Alu-SINE	intronic	C1orf159	-	-	0	Y
chr1_1098137	-	AG	N	Alu-SINE	intronic	C1orf159	-	-	0	Y
chr1_1098749	-	AG	N	Alu-SINE	intronic	C1orf159	-	-	0.1	Y
chr1_1099177	+	AG	N	-/-	ncRNA_intronic	AL390719.3	-	-		N
chr1_1099189	+	AG	N	-/-	ncRNA_intronic	AL390719.3	-	-		Y
chr1_1099345	-	AG	N	LINE/L1ME2	ncRNA_intronic	AL390719.3	-	-		Y
chr1_1099995	-	AG	N	Alu-SINE	intronic	C1orf159	-	-	0.1	N
chr1_1100017	-	AG	N	Alu-SINE	intronic	C1orf159	-	-	0.4	N
chr1_1100034	-	AG	N	Alu-SINE	intronic	C1orf159	-	-	0.5	N
chr1_110150568	+	AG	N	-	UTR5	SLC6A17(NM_001010898:c.-16362A>G)	-	-	0.4	N
chr1_110159612	+	AG	N	-	intronic	SLC6A17	-	-	0	N
chr1_110166223	+	AG	Y	-	intronic	SLC6A17	-	-	0.1	N
chr1_110167481	+	AG	N	MIR-SINE	intronic	SLC6A17	-	-	0	N
chr1_110167521	+	AG	Y	MIR-SINE	intronic	SLC6A17	-	-	0	N
chr1_110167782	+	AG	Y	MIR-SINE	intronic	SLC6A17	-	-	0	Y
chr1_110167806	+	AG	Y	MIR-SINE	intronic	SLC6A17	-	-	0.8	Y
chr1_110167829	+	AG	Y	MIR-SINE	intronic	SLC6A17	-	-	0	Y
chr1_110174563	+	AG	N	-	intronic	SLC6A17	-	-	0	N
chr1_110174606	+	AG	N	-	intronic	SLC6A17	-	-	0	N
chr1_110179992	+	AG	N	Alu-SINE	intronic	SLC6A17	-	-	0.1	N
chr1_110179993	+	AG	N	Alu-SINE	intronic	SLC6A17	-	-	0	N
chr1_110180002	+	AG	N	SINE/FLAM_A	intronic	SLC6A17	-	-		Y
chr1_110180045	+	AG	N	SINE/FLAM_A	intronic	SLC6A17	-	-		Y
chr1_1101807	-	AG	N	Alu-SINE	intronic	C1orf159	-	-	0	N
chr1_1101815	-	AG	N	Alu-SINE	intronic	C1orf159	-	-	0	N
chr1_1101837	-	AG	N	Alu-SINE	intronic	C1orf159	-	-	0	N
chr1_1101875	-	AG	N	Alu-SINE	intronic	C1orf159	-	-	0	Y
chr1_1101880	-	AG	N	SINE/AluSx	ncRNA_intronic	AL390719.3	-	-		Y
chr1_1101909	-	AG	N	SINE/AluSx	ncRNA_intronic	AL390719.3	-	-		Y
chr1_110202199	+	CA	Y	-	UTR3	SLC6A17(NM_001010898:c.*3755C>A)	-	-	1	N
chr1_1102523	-	AG	N	Alu-SINE	intronic	C1orf159	-	-	0	Y
chr1_1102536	-	AG	N	Alu-SINE	intronic	C1orf159	-	-	0	N
chr1_1102545	-	AG	N	Alu-SINE	intronic	C1orf159	-	-	0.1	Y
chr1_11026305	+	AG	N	-	downstream	MASP2,TARDBP(dist=218)	-	-	0	Y
chr1_11028075	+	AG	N	SINE/AluSq	intronic	AL109811.3;MASP2	-	-		N
chr1_11028095	+	AG	N	SINE/AluSq	intronic	AL109811.3;MASP2	-	-		N
chr1_11028101	+	AG	N	Alu-SINE	intronic	MASP2	-	-	0	N
chr1_11028102	+	AG	N	SINE/AluSq	intronic	AL109811.3;MASP2	-	-		Y
chr1_11028111	+	AG	N	Alu-SINE	intronic	MASP2	-	-	0	N
chr1_11028128	+	AG	N	SINE/AluSq	intronic	AL109811.3;MASP2	-	-		Y
chr1_11028143	+	AG	N	Alu-SINE	intronic	MASP2	-	-	0	N
chr1_11028163	+	AG	N	Alu-SINE	intronic	MASP2	-	-	0	N
chr1_11028166	+	AG	N	Alu-SINE	intronic	MASP2	-	-	0	N
chr1_11028167	+	AG	N	Alu-SINE	intronic	MASP2	-	-	0	N
chr1_11028202	+	AG	N	Alu-SINE	intronic	MASP2	-	-	0	Y
chr1_11028205	+	AG	N	Alu-SINE	intronic	MASP2	-	-	0	N
chr1_11028207	+	AG	N	SINE/AluSq	intronic	AL109811.3;MASP2	-	-		Y
chr1_110290297	+	AG	Y	ERVL-MaLR-LTR	ncRNA_intronic	RBM15-AS1	-	-	0.7	Y
chr1_11029372	+	AG	N	Alu-SINE	intronic	MASP2	-	-	0.1	Y
chr1_110357715	+	AG	N	Alu-SINE	intergenic	RBM15(dist=11034),SLC16A4(dist=5136)	-	-	0	Y
chr1_110359529	+	AG	N	Alu-SINE	intergenic	RBM15(dist=12848),SLC16A4(dist=3322)	-	-	0	Y
chr1_110359530	+	AG	N	Alu-SINE	intergenic	RBM15(dist=12849),SLC16A4(dist=3321)	-	-	0	Y
chr1_110359563	+	AG	N	Alu-SINE	intergenic	RBM15(dist=12882),SLC16A4(dist=3288)	-	-	0	Y
chr1_110361526	+	AG	N	Alu-SINE	intergenic	RBM15(dist=14845),SLC16A4(dist=1325)	-	-	0	Y
chr1_110364788	+	AG	N	Alu-SINE	intronic	SLC16A4	-	-	0	Y
chr1_110365994	+	AG	N	Alu-SINE	intronic	SLC16A4	-	-	0	N
chr1_110366003	+	AG	N	Alu-SINE	intronic	SLC16A4	-	-	0.1	N
chr1_110366009	+	AG	N	Alu-SINE	intronic	SLC16A4	-	-	0.1	N
chr1_110366010	+	AG	N	Alu-SINE	intronic	SLC16A4	-	-	0.1	N
chr1_110366023	+	AG	N	Alu-SINE	intronic	SLC16A4	-	-	0	N
chr1_110366024	+	AG	N	Alu-SINE	intronic	SLC16A4	-	-	0	N
chr1_110366028	+	AG	N	SINE/AluJb	intronic	SLC16A4	-	-		Y
chr1_110366049	+	AG	N	Alu-SINE	intronic	SLC16A4	-	-	0.2	N
chr1_110366050	+	AG	N	SINE/AluJb	intronic	SLC16A4	-	-		N
chr1_110366051	+	AG	N	Alu-SINE	intronic	SLC16A4	-	-	0.2	N
chr1_110366063	+	AG	N	Alu-SINE	intronic	SLC16A4	-	-	0.1	N
chr1_110366076	+	AG	N	SINE/AluJb	intronic	SLC16A4	-	-		N
chr1_110366079	+	AG	N	Alu-SINE	intronic	SLC16A4	-	-	0	N
chr1_110367385	+	AG	N	Alu-SINE	intronic	SLC16A4	-	-	0	Y
chr1_110367388	+	AG	N	SINE/AluJb	intronic	SLC16A4	-	-		Y
chr1_110367409	+	AG	N	SINE/AluJb	intronic	SLC16A4	-	-		Y
chr1_110367441	+	AG	N	Alu-SINE	intronic	SLC16A4	-	-	0.1	N
chr1_110367457	+	AG	N	Alu-SINE	intronic	SLC16A4	-	-	0.2	Y
chr1_110367461	+	AG	N	Alu-SINE	intronic	SLC16A4	-	-	0.2	N
chr1_110367553	+	AG	N	Alu-SINE	intronic	SLC16A4	-	-	0.2	N
chr1_110367565	+	AG	N	Alu-SINE	intronic	SLC16A4	-	-	0.1	N
chr1_110367575	+	AG	N	Alu-SINE	intronic	SLC16A4	-	-	0.2	N
chr1_110367589	+	AG	N	SINE/AluJb	intronic	SLC16A4	-	-		Y
chr1_110367598	+	AG	N	SINE/AluJb	intronic	SLC16A4	-	-		Y
chr1_110367621	+	AG	N	Alu-SINE	intronic	SLC16A4	-	-	0	N
chr1_110367903	+	AG	N	Alu-SINE	intronic	SLC16A4	-	-	0	Y
chr1_110367946	+	AG	N	Alu-SINE	intronic	SLC16A4	-	-	0	Y
chr1_110367958	+	AG	N	Alu-SINE	intronic	SLC16A4	-	-	0	N
chr1_110367968	+	AG	N	SINE/AluY	intronic	SLC16A4	-	-		Y
chr1_110368010	+	AG	N	Alu-SINE	intronic	SLC16A4	-	-	0	N
chr1_110368019	+	AG	N	Alu-SINE	intronic	SLC16A4	-	-	0	N
chr1_110368030	+	AG	N	Alu-SINE	intronic	SLC16A4	-	-	0	N
chr1_110368035	+	AG	N	Alu-SINE	intronic	SLC16A4	-	-	0	N
chr1_110368039	+	AG	Y	Alu-SINE	intronic	SLC16A4	-	-	0	N
chr1_110368088	+	AG	N	Alu-SINE	intronic	SLC16A4	-	-	0.1	N
chr1_110368089	+	AG	N	Alu-SINE	intronic	SLC16A4	-	-	0.1	N
chr1_110368090	+	AG	N	Alu-SINE	intronic	SLC16A4	-	-	0.1	N
chr1_110368102	+	AG	N	Alu-SINE	intronic	SLC16A4	-	-	0.1	N
chr1_110368104	+	AG	N	Alu-SINE	intronic	SLC16A4	-	-	0.1	N
chr1_110368124	+	AG	N	Alu-SINE	intronic	SLC16A4	-	-	0	N
chr1_1103816	-	AG	N	Alu-SINE	intronic	C1orf159	-	-	0	N
chr1_1103836	-	AG	N	Alu-SINE	intronic	C1orf159	-	-	0.1	N
chr1_110594143	-	AG	Y	-	UTR3	KCNA2(NM_004974:c.*9140A>G)	-	-	0.5	Y
chr1_11059842	-	AG	Y	-	exonic	SRM	synonymous	SRM:NM_003132:exon1:c.102A>G:p.S34S	0.7	N
chr1_110601904	-	AC	Y	-	UTR3	KCNA2(NM_004974:c.*1379A>C)	-	-	1	N
chr1_110669495	-	CT	Y	-	intergenic	NONE(dist=NONE),KCNA3(dist=2970)	-	-	0.7	N
chr1_11078016	-	AG	N	Alu-SINE	intronic	EXOSC10	-	-	0	N
chr1_11078025	-	AG	N	Alu-SINE	intronic	EXOSC10	-	-	0	N
chr1_11078028	-	AG	N	Alu-SINE	intronic	EXOSC10	-	-	0	N
chr1_11078038	-	AG	N	Alu-SINE	intronic	EXOSC10	-	-	0	N
chr1_11078043	-	AG	N	Alu-SINE	intronic	EXOSC10	-	-	0	N
chr1_11083033	-	AG	N	Alu-SINE	intronic	EXOSC10	-	-	0	Y
chr1_11083089	-	AG	N	Alu-SINE	intronic	EXOSC10	-	-	0	Y
chr1_11088199	-	GT	Y	-	splicing	EXOSC10(NM_002685:exon7:c.759-1G>T,NM_001001998:exon7:c.759-1G>T)	-	-	1	N
chr1_1109527	-	AG	N	SINE/AluJo	intronic	C1orf159	-	-		Y
chr1_1109559	-	AG	N	Alu-SINE	intronic	C1orf159	-	-	0.2	N
chr1_1109582	-	AG	N	SINE/AluJo	intronic	C1orf159	-	-		Y
chr1_1109605	-	AG	N	Alu-SINE	intronic	C1orf159	-	-	0.3	N
chr1_1109613	-	AG	N	SINE/AluJo	intronic	C1orf159	-	-		Y
chr1_111163532	+	AG	N	SINE/AluJb	intronic	CEPT1	-	-		N
chr1_111163535	+	AG	N	Alu-SINE	intronic	CEPT1	-	-	0	N
chr1_111163560	+	AG	N	SINE/AluJb	intronic	CEPT1	-	-		Y
chr1_1112865	-	AG	N	LTR/MER50	intronic	C1orf159	-	-		Y
chr1_1112871	-	AG	N	LTR/MER50	intronic	C1orf159	-	-		Y
chr1_1112883	-	AG	N	ERV1-LTR	intronic	C1orf159	-	-	0.9	N
chr1_1112892	-	AG	N	LTR/MER50	intronic	C1orf159	-	-		Y
chr1_1112951	-	AG	N	Alu-SINE	intronic	C1orf159	-	-	0	N
chr1_1112952	-	AG	N	Alu-SINE	intronic	C1orf159	-	-	0	N
chr1_1112970	-	AG	N	Alu-SINE	intronic	C1orf159	-	-	0	Y
chr1_1112984	-	AG	N	Alu-SINE	intronic	C1orf159	-	-	0	Y
chr1_1112985	-	AG	N	Alu-SINE	intronic	C1orf159	-	-	0	N
chr1_1113004	-	AG	N	SINE/AluSx1	intronic	C1orf159	-	-		Y
chr1_1113261	-	AG	N	ERV1-LTR	intronic	C1orf159	-	-	0	N
chr1_1113264	-	AG	N	LTR/MER50	intronic	C1orf159	-	-		Y
chr1_1113291	-	AG	N	ERV1-LTR	intronic	C1orf159	-	-	0	N
chr1_1113318	-	AG	N	ERV1-LTR	intronic	C1orf159	-	-	0	N
chr1_1113322	-	AG	N	ERV1-LTR	intronic	C1orf159	-	-	0	N
chr1_1113574	-	AG	N	-	intronic	C1orf159	-	-	0	N
chr1_111436420	-	AG	N	SINE/AluSq2	intergenic	AL390195.3;AL390195.2	-	-		Y
chr1_111436438	-	AG	N	Alu-SINE	intergenic	OVGP1(dist=8703),WDR77(dist=3452)	-	-	0.1	N
chr1_111436450	-	AG	N	Alu-SINE	intergenic	OVGP1(dist=8715),WDR77(dist=3440)	-	-	0.3	N
chr1_111436455	-	AG	N	Alu-SINE	intergenic	OVGP1(dist=8720),WDR77(dist=3435)	-	-	0.3	N
chr1_111436458	-	AG	N	Alu-SINE	intergenic	OVGP1(dist=8723),WDR77(dist=3432)	-	-	0.2	N
chr1_111436464	-	AG	N	Alu-SINE	intergenic	OVGP1(dist=8729),WDR77(dist=3426)	-	-	0.1	N
chr1_111436470	-	AG	N	SINE/AluSq2	intergenic	AL390195.3;AL390195.2	-	-		N
chr1_111436491	-	AG	N	Alu-SINE	intergenic	OVGP1(dist=8756),WDR77(dist=3399)	-	-	0.1	N
chr1_111436576	-	AG	N	Alu-SINE	intergenic	OVGP1(dist=8841),WDR77(dist=3314)	-	-	0	N
chr1_111436580	-	AG	N	SINE/AluSq2	intergenic	AL390195.3;AL390195.2	-	-		Y
chr1_111436590	-	AG	N	Alu-SINE	intergenic	OVGP1(dist=8855),WDR77(dist=3300)	-	-	0	N
chr1_111436626	-	AG	Y	Alu-SINE	intergenic	OVGP1(dist=8891),WDR77(dist=3264)	-	-	0.1	Y
chr1_111436632	-	AG	N	Alu-SINE	intergenic	OVGP1(dist=8897),WDR77(dist=3258)	-	-	0	Y
chr1_111436648	-	AG	N	Alu-SINE	intergenic	OVGP1(dist=8913),WDR77(dist=3242)	-	-	0	N
chr1_111439307	-	AG	Y	Alu-SINE	downstream	WDR77(dist=583)	-	-	0	N
chr1_111439313	-	AG	N	SINE/AluSq	ncRNA_intronic	AL390195.2	-	-		Y
chr1_111439353	-	AG	N	Alu-SINE	downstream	WDR77(dist=537)	-	-	0.6	N
chr1_111439365	-	AG	N	Alu-SINE	downstream	WDR77(dist=525)	-	-	0.6	N
chr1_111439378	-	AG	N	SINE/AluSq	ncRNA_intronic	AL390195.2	-	-		Y
chr1_111439382	-	AG	N	Alu-SINE	downstream	WDR77(dist=508)	-	-	0	N
chr1_111439398	-	AG	N	SINE/AluSq	ncRNA_intronic	AL390195.2	-	-		N
chr1_111439464	-	AG	N	Alu-SINE	downstream	WDR77(dist=426)	-	-	0	N
chr1_111439465	-	AG	N	Alu-SINE	downstream	WDR77(dist=425)	-	-	0	N
chr1_11171335	-	AG	N	SINE/FRAM	intronic	MTOR	-	-		Y
chr1_11171392	-	AG	Y	Alu-SINE	intronic	MTOR	-	-	0.1	N
chr1_111726044	-	AG	N	-/-	UTR3	INKA2	-	-		Y
chr1_111773420	-	GA	Y	Alu-SINE	intergenic	DDX20(dist=5420),KCND3(dist=2412)	-	-	0	Y
chr1_111773425	-	GA	Y	Alu-SINE	intergenic	DDX20(dist=5425),KCND3(dist=2407)	-	-	0	Y
chr1_111866257	-	AG	N	Simple_repeat/(TTTC)n	intronic	KCND3	-	-		Y
chr1_111866262	-	AG	Y	Alu-SINE	intronic	KCND3	-	-	0	Y
chr1_111866263	-	GA	Y	Alu-SINE	intronic	KCND3	-	-	0	N
chr1_111866268	-	AT	Y	Alu-SINE	intronic	KCND3	-	-	0	Y
chr1_111866269	-	AT	Y	Alu-SINE	intronic	KCND3	-	-	0	Y
chr1_111886778	-	AG	Y	MIR-SINE	intronic	KCND3	-	-	0.1	N
chr1_111886792	-	AG	N	MIR-SINE	intronic	KCND3	-	-	0	N
chr1_111899462	-	AG	N	-	intronic	KCND3	-	-	0	N
chr1_111899519	-	AG	N	-	intronic	KCND3	-	-	0	Y
chr1_111908236	-	AG	Y	MIR-SINE	intronic	KCND3	-	-	0	Y
chr1_111908240	-	AG	Y	MIR-SINE	intronic	KCND3	-	-	0.1	N
chr1_111926921	-	AG	Y	-	intronic	KCND3	-	-	0	N
chr1_111926922	-	GA	Y	-	intronic	KCND3	-	-	0	N
chr1_111936167	-	GC	Y	-	intronic	KCND3	-	-	0	N
chr1_111936768	-	AG	N	L2-LINE	intronic	KCND3	-	-	0	N
chr1_111939796	-	CA	Y	L1-LINE	intronic	KCND3	-	-	0	N
chr1_111941827	-	AG	Y	-	intronic	KCND3	-	-	0.7	N
chr1_111943167	-	AG	N	-	intronic	KCND3	-	-	0	Y
chr1_111947390	-	GA	Y	L2-LINE	intronic	KCND3	-	-	0	Y
chr1_111947401	-	GA	Y	MIR-SINE	intronic	KCND3	-	-	0	Y
chr1_111951415	-	AG	Y	-	intronic	KCND3	-	-	0	Y
chr1_111957361	-	TC	Y	-	intronic	KCND3	-	-	0	N
chr1_111970113	-	AG	N	SINE/AluSq2	intronic	KCND3	-	-		N
chr1_111970787	-	CT	Y	MIR-SINE	intronic	KCND3	-	-	0	N
chr1_111971935	-	AG	Y	L2-LINE	intronic	KCND3	-	-	0	N
chr1_111985640	-	AG	Y	-	intronic	KCND3	-	-	0	Y
chr1_111986538	-	CT	Y	MIR-SINE	intronic	KCND3	-	-	0	Y
chr1_111997909	+	CA	Y	L1-LINE	ncRNA_exonic	LINC01750	-	-	0	Y
chr1_112431777	+	TG	Y	-	intronic	CTTNBP2NL	-	-	0	N
chr1_112589297	-	AG	N	Alu-SINE	intronic	ST7L	-	-	0	N
chr1_112589326	-	AG	N	SINE/FLAM_C	intronic	ST7L	-	-		Y
chr1_112625489	+	AG	N	-/-	intronic	CAPZA1	-	-		N
chr1_112670362	+	CT	Y	Simple_repeat-Simple_repeat	UTR3	CAPZA1(NM_006135:c.*230C>T)	-	-	0	N
chr1_112868520	+	AG	N	ERV1-LTR	intergenic	LINC01356(dist=17877),MIR11399(dist=13530)	-	-	0	Y
chr1_112868535	+	AG	N	ERV1-LTR	intergenic	LINC01356(dist=17892),MIR11399(dist=13515)	-	-	0	Y
chr1_112961856	+	AG	N	L1-LINE	ncRNA_intronic	SLC16A1-AS1	-	-	0.2	N
chr1_112961859	+	AG	N	L1-LINE	ncRNA_intronic	SLC16A1-AS1	-	-	0.1	N
chr1_112961863	+	AG	N	L1-LINE	ncRNA_intronic	SLC16A1-AS1	-	-	0.1	N
chr1_112961891	+	AG	N	L1-LINE	ncRNA_intronic	SLC16A1-AS1	-	-	0.2	N
chr1_112978363	+	AG	Y	Alu-SINE	intergenic	SLC16A1-AS1(dist=14295),LRIG2-DT(dist=33324)	-	-	0	Y
chr1_112979194	+	AG	N	Alu-SINE	intergenic	SLC16A1-AS1(dist=15126),LRIG2-DT(dist=32493)	-	-	0	Y
chr1_112979239	+	AG	N	Alu-SINE	intergenic	SLC16A1-AS1(dist=15171),LRIG2-DT(dist=32448)	-	-	0	N
chr1_112979240	+	AG	N	Alu-SINE	intergenic	SLC16A1-AS1(dist=15172),LRIG2-DT(dist=32447)	-	-	0	N
chr1_112985608	+	AG	Y	ERVL-MaLR-LTR	intergenic	SLC16A1-AS1(dist=21540),LRIG2-DT(dist=26079)	-	-	0	Y
chr1_113010035	+	AG	N	Alu-SINE	intergenic	SLC16A1-AS1(dist=45967),LRIG2-DT(dist=1652)	-	-	0	N
chr1_113019332	+	AG	N	Alu-SINE	ncRNA_intronic	LRIG2-DT	-	-	0.1	Y
chr1_113086963	+	AG	N	Alu-SINE	intronic	LRIG2	-	-	0	N
chr1_113108999	+	AG	Y	-	intronic	LRIG2	-	-	0	N
chr1_113130069	+	AG	N	Alu-SINE	UTR3	LRIG2(NM_014813:c.*5968A>G,NM_001312686:c.*5968A>G)	-	-	0	Y
chr1_113618257	+	AG	N	Alu-SINE	intronic	MAGI3	-	-	0	Y
chr1_113640219	+	AG	N	LINE/L1PA8	intronic	MAGI3	-	-		Y
chr1_113640294	+	AG	Y	L1-LINE	intronic	MAGI3	-	-	0.1	Y
chr1_113640375	+	AG	Y	L1-LINE	intronic	MAGI3	-	-	0.3	Y
chr1_113680371	+	AG	N	-/-	intronic	MAGI3	-	-		Y
chr1_113689819	+	AG	N	hAT-Charlie-DNA	intergenic	MAGI3(dist=3896),PHTF1(dist=7012)	-	-	0	Y
chr1_113715390	-	AG	N	Alu-SINE	intronic	PHTF1	-	-	0.1	N
chr1_113715398	-	AG	N	Alu-SINE	intronic	PHTF1	-	-	0	N
chr1_113716452	-	AG	N	Alu-SINE	intronic	PHTF1	-	-	0.1	Y
chr1_113716455	-	AG	N	Alu-SINE	intronic	PHTF1	-	-	0.3	Y
chr1_113716503	-	AG	N	SINE/AluJr	intronic	PHTF1	-	-		Y
chr1_113716509	-	AG	N	SINE/AluJr	intronic	PHTF1	-	-		Y
chr1_113716569	-	AG	N	SINE/AluJr	intronic	PHTF1	-	-		N
chr1_113716577	-	AG	N	Alu-SINE	intronic	PHTF1	-	-	0	N
chr1_113716622	-	AG	N	SINE/AluJr	intronic	PHTF1	-	-		Y
chr1_113716623	-	AG	N	Alu-SINE	intronic	PHTF1	-	-	0	N
chr1_113716625	-	AG	N	Alu-SINE	intronic	PHTF1	-	-	0	N
chr1_113716631	-	AG	N	Alu-SINE	intronic	PHTF1	-	-	0	N
chr1_113720887	-	AG	N	ERVL-MaLR-LTR	intronic	PHTF1	-	-	0.1	N
chr1_113721061	-	AG	N	Alu-SINE	intronic	PHTF1	-	-	0	Y
chr1_113793691	-	GA	Y	Alu-SINE	intronic	RSBN1	-	-	0	N
chr1_113898288	-	AG	N	hAT-DNA	ncRNA_intronic	AP4B1-AS1	-	-	0	N
chr1_113951754	+	AG	Y	MIR-SINE	intronic	HIPK1	-	-	0.6	Y
chr1_114405313	-	CT	Y	-	intronic	TRIM33	-	-	0	N
chr1_114411102	-	AG	N	SINE/AluJb	intronic	TRIM33	-	-		Y
chr1_114415238	-	AG	N	SINE/AluJr4	intronic	TRIM33	-	-		Y
chr1_114415247	-	AG	N	SINE/AluJr4	intronic	TRIM33	-	-		Y
chr1_114415264	-	AG	N	SINE/AluJr4	intronic	TRIM33	-	-		Y
chr1_114415270	-	AG	N	Alu-SINE	intronic	TRIM33	-	-	0	N
chr1_114415285	-	AG	N	Alu-SINE	intronic	TRIM33	-	-	0	N
chr1_114415716	-	AG	N	Alu-SINE	intronic	TRIM33	-	-	0	N
chr1_114415759	-	AG	N	Alu-SINE	intronic	TRIM33	-	-	0	Y
chr1_114415768	-	AG	Y	Alu-SINE	intronic	TRIM33	-	-	0	Y
chr1_114417586	-	AG	N	-/-	intronic	TRIM33	-	-		Y
chr1_114490863	-	AG	Y	L1-LINE	intronic	TRIM33	-	-	0	N
chr1_114490960	-	AG	N	L1-LINE	intronic	TRIM33	-	-	0.3	N
chr1_114490976	-	AG	Y	L1-LINE	intronic	TRIM33	-	-	0	N
chr1_114490980	-	AG	Y	L1-LINE	intronic	TRIM33	-	-	0	N
chr1_114492631	-	AG	Y	L1-LINE	intronic	TRIM33	-	-	0.1	Y
chr1_114492757	-	AG	Y	L1-LINE	intronic	TRIM33	-	-	0	N
chr1_114492792	-	AG	Y	L1-LINE	intronic	TRIM33	-	-	0	N
chr1_114492838	-	AG	Y	L1-LINE	intronic	TRIM33	-	-	0	N
chr1_114492854	-	AG	Y	L1-LINE	intronic	TRIM33	-	-	0	N
chr1_114492952	-	AG	N	L1-LINE	intronic	TRIM33	-	-	0	N
chr1_114492990	-	AG	N	LINE/L1MB4	intronic	TRIM33	-	-		Y
chr1_114493202	-	AG	N	L1-LINE	intronic	TRIM33	-	-	0	N
chr1_114493227	-	AG	N	L1-LINE	intronic	TRIM33	-	-	0	N
chr1_114493238	-	AG	N	LINE/L1MB4	intronic	TRIM33	-	-		Y
chr1_114493512	-	AG	N	Alu-SINE	intronic	TRIM33	-	-	0	N
chr1_114493557	-	AG	Y	Alu-SINE	intronic	TRIM33	-	-	0	N
chr1_114503224	-	AG	N	SINE/AluSx	intronic	TRIM33	-	-		Y
chr1_114503264	-	AG	N	Alu-SINE	intronic	TRIM33	-	-	0	Y
chr1_114753657	-	AG	N	Alu-SINE	intronic	CSDE1	-	-	0	N
chr1_114753660	-	AG	N	Alu-SINE	intronic	CSDE1	-	-	0.2	N
chr1_114753688	-	AG	N	SINE/AluJo	intronic	CSDE1	-	-		Y
chr1_114753701	-	AG	N	Alu-SINE	intronic	CSDE1	-	-	0	Y
chr1_114753732	-	AG	N	Alu-SINE	intronic	CSDE1	-	-	0	Y
chr1_114753804	-	AG	N	Alu-SINE	intronic	CSDE1	-	-	0	Y
chr1_114753816	-	AG	N	Alu-SINE	intronic	CSDE1	-	-	0	Y
chr1_114754363	-	CG	Y	-	intronic	CSDE1	-	-	0	N
chr1_115930903	-	AG	Y	ERVL-MaLR-LTR	ncRNA_intronic	LOC101928977	-	-	0	Y
chr1_115953383	-	AG	Y	ERVL-MaLR-LTR	ncRNA_intronic	LOC101928977	-	-	0	Y
chr1_115953433	-	AG	Y	ERVL-MaLR-LTR	ncRNA_intronic	LOC101928977	-	-	0	Y
chr1_115953434	-	AG	Y	ERVL-MaLR-LTR	ncRNA_intronic	LOC101928977	-	-	0	Y
chr1_115972204	-	AG	Y	ERVL-MaLR-LTR	ncRNA_intronic	LOC101928977	-	-	0	Y
chr1_115972210	-	AG	N	ERVL-MaLR-LTR	ncRNA_intronic	LOC101928977	-	-	0	Y
chr1_116054902	+	AG	Y	L1-LINE	intronic	SLC22A15	-	-	0.1	N
chr1_116055131	+	GA	Y	L1-LINE	intronic	SLC22A15	-	-	0.4	N
chr1_116056064	+	TG	Y	L1-LINE	intronic	SLC22A15	-	-	0.1	N
chr1_116072176	+	AG	Y	-	intergenic	SLC22A15(dist=2122),MAB21L3(dist=39579)	-	-	0	N
chr1_116387383	-	AG	N	-/-	exonic	ATP1A1	-	-		Y
chr1_116387412	-	AG	N	-/-	exonic	ATP1A1	-	-		N
chr1_11654881	+	TC	Y	-	UTR5	FBXO44(NM_001330355:c.-955T>C,NM_001304790:c.-955T>C,NM_183413:c.-955T>C,NM_001014765:c.-955T>C,NM_033182:c.-955T>C)	-	-	0	N
chr1_11654924	+	AG	Y	-	UTR5	FBXO44(NM_001330355:c.-912A>G,NM_001304790:c.-912A>G,NM_183413:c.-912A>G,NM_001014765:c.-912A>G,NM_033182:c.-912A>G)	-	-	0	N
chr1_117402174	+	CG	Y	-	intronic	MAN1A2	-	-	0	N
chr1_117402175	+	TA	Y	-	intronic	MAN1A2	-	-	0	N
chr1_117402180	+	TA	Y	-	intronic	MAN1A2	-	-	0	N
chr1_117402181	+	CG	Y	-	intronic	MAN1A2	-	-	0	N
chr1_117402182	+	AT	Y	-	intronic	MAN1A2	-	-	0	N
chr1_117402183	+	CG	Y	-	intronic	MAN1A2	-	-	0	Y
chr1_117402184	+	AT	Y	-	splicing	MAN1A2(NM_006699:exon2:c.303-2A>T)	-	-	1	N
chr1_117409793	+	AG	Y	L1-LINE	intronic	MAN1A2	-	-	0.1	N
chr1_117410617	+	GA	Y	L1-LINE	intronic	MAN1A2	-	-	0	N
chr1_117410623	+	GA	Y	L1-LINE	intronic	MAN1A2	-	-	0.1	N
chr1_117414833	+	TG	Y	-	splicing	MAN1A2(NM_006699:exon4:c.774+2T>G)	-	-	1	N
chr1_117414834	+	GA	Y	-	intronic	MAN1A2	-	-	0.9	N
chr1_117414837	+	TA	Y	-	intronic	MAN1A2	-	-	1	N
chr1_117414839	+	TG	Y	-	intronic	MAN1A2	-	-	0.8	N
chr1_117414841	+	TA	Y	-	intronic	MAN1A2	-	-	0.1	N
chr1_117428244	+	AG	N	SINE/AluJb	intronic	MAN1A2	-	-		Y
chr1_117428254	+	AG	N	Alu-SINE	intronic	MAN1A2	-	-	0	N
chr1_117428280	+	AG	N	SINE/AluJb	intronic	MAN1A2	-	-		Y
chr1_117428350	+	AG	N	Alu-SINE	intronic	MAN1A2	-	-	0.4	N
chr1_117431816	+	AG	N	SINE/AluJb	intronic	MAN1A2	-	-		N
chr1_117431829	+	AG	N	SINE/AluJb	intronic	MAN1A2	-	-		Y
chr1_117431852	+	AG	Y	Alu-SINE	intronic	MAN1A2	-	-	0	Y
chr1_117442327	+	TG	Y	-	splicing	MAN1A2(NM_006699:exon6:c.950+2T>G)	-	-	1	N
chr1_117466429	+	TG	Y	-	splicing	MAN1A2(NM_006699:exon8:c.1168+2T>G)	-	-	1	Y
chr1_117474175	+	AT	Y	-	intronic	MAN1A2	-	-	0	N
chr1_117890932	-	AG	Y	TcMar-Tigger-DNA	intronic	GDAP2	-	-	0	Y
chr1_11824498	+	AG	Y	-	exonic	CLCN6	nonsynonymous	CLCN6:NM_001256959:exon7:c.527A>G:p.E176G,CLCN6:NM_001286:exon8:c.593A>G:p.E198G	1	N
chr1_119143356	+	AG	N	Alu-SINE	ncRNA_intronic	WARS2-AS1	-	-	0	N
chr1_119143366	+	AG	N	SINE/AluSz	ncRNA_intronic	WARS2-AS1	-	-		N
chr1_119143370	+	AG	N	SINE/AluSz	ncRNA_intronic	WARS2-AS1	-	-		Y
chr1_119143409	+	AG	N	Alu-SINE	ncRNA_intronic	WARS2-AS1	-	-	0	N
chr1_119143432	+	AG	N	Alu-SINE	ncRNA_intronic	WARS2-AS1	-	-	0	N
chr1_119158164	+	AG	N	Alu-SINE	ncRNA_intronic	WARS2-AS1	-	-	0.1	N
chr1_119158165	+	AG	N	Alu-SINE	ncRNA_intronic	WARS2-AS1	-	-	0.1	Y
chr1_119158172	+	AG	N	Alu-SINE	ncRNA_intronic	WARS2-AS1	-	-	0.2	Y
chr1_119180155	+	AG	N	LTR/LTR12C	ncRNA_exonic	WARS2-AS1	-	-		N
chr1_119459408	-	AG	N	Alu-SINE	intergenic	HSD3B2(dist=36369),HSD3B1(dist=47795)	-	-	0	Y
chr1_119463231	-	AG	N	L1-LINE	intergenic	HSD3B2(dist=40192),HSD3B1(dist=43972)	-	-	0	Y
chr1_119470370	-	AG	Y	Alu-SINE	intergenic	HSD3B2(dist=47331),HSD3B1(dist=36833)	-	-	0	Y
chr1_119470432	-	AG	N	Alu-SINE	intergenic	HSD3B2(dist=47393),HSD3B1(dist=36771)	-	-	0	Y
chr1_119470455	-	AG	N	SINE/AluJb	intergenic	HSD3B2;HSD3B1	-	-		Y
chr1_119470500	-	AG	N	SINE/AluJb	intergenic	HSD3B2;HSD3B1	-	-		Y
chr1_119520310	-	AG	N	LINE/L1PA7	intergenic	HSD3B1;LINC00622	-	-		Y
chr1_119520962	-	AG	N	L1-LINE	intergenic	HSD3B1(dist=5904),HSD3BP4(dist=42918)	-	-	0.1	Y
chr1_119521004	-	AG	N	LINE/L1PA7	intergenic	HSD3B1;LINC00622	-	-		Y
chr1_119521180	-	AG	Y	L1-LINE	intergenic	HSD3B1(dist=6122),HSD3BP4(dist=42700)	-	-	0.4	Y
chr1_119542045	-	AG	N	SINE/AluJb	intergenic	HSD3B1;LINC00622	-	-		Y
chr1_119542046	-	GA	Y	Alu-SINE	intergenic	HSD3B1(dist=26988),HSD3BP4(dist=21834)	-	-	0	Y
chr1_119542049	-	AG	N	SINE/AluJb	intergenic	HSD3B1;LINC00622	-	-		Y
chr1_119542050	-	GA	Y	Alu-SINE	intergenic	HSD3B1(dist=26992),HSD3BP4(dist=21830)	-	-	0	Y
chr1_119542111	-	AG	Y	Alu-SINE	intergenic	HSD3B1(dist=27053),HSD3BP4(dist=21769)	-	-	0.2	Y
chr1_119542112	-	AG	Y	Alu-SINE	intergenic	HSD3B1(dist=27054),HSD3BP4(dist=21768)	-	-	0.2	Y
chr1_119542116	-	AG	Y	Alu-SINE	intergenic	HSD3B1(dist=27058),HSD3BP4(dist=21764)	-	-	0.1	Y
chr1_119542123	-	AG	N	SINE/AluJb	intergenic	HSD3B1;LINC00622	-	-		Y
chr1_119542182	-	AG	N	SINE/AluJb	intergenic	HSD3B1;LINC00622	-	-		Y
chr1_119567276	-	AG	N	SINE/AluJb	intergenic	HSD3B1;LINC00622	-	-		Y
chr1_119588318	-	AG	N	Alu-SINE	intergenic	HSD3BP4(dist=15742),LINC00622(dist=9384)	-	-	0	Y
chr1_119588422	-	AG	N	Alu-SINE	intergenic	HSD3BP4(dist=15846),LINC00622(dist=9280)	-	-	0	Y
chr1_119595765	-	AG	Y	-	intergenic	HSD3BP4(dist=23189),LINC00622(dist=1937)	-	-	0	Y
chr1_119599992	-	GA	Y	Alu-SINE	upstream	LINC00622(dist=701)	-	-	0	Y
chr1_119603639	-	AG	Y	-	intergenic	LINC00622(dist=4348),ZNF697(dist=15738)	-	-	0	N
chr1_119603644	-	AG	Y	-	intergenic	LINC00622(dist=4353),ZNF697(dist=15733)	-	-	0	N
chr1_119604578	-	AG	N	SINE/AluJb	intergenic	LINC00622;ZNF697	-	-		Y
chr1_119604596	-	AG	N	SINE/AluJb	intergenic	LINC00622;ZNF697	-	-		Y
chr1_119604602	-	AG	N	Alu-SINE	intergenic	LINC00622(dist=5311),ZNF697(dist=14775)	-	-	0	Y
chr1_119604604	-	AG	N	SINE/AluJb	intergenic	LINC00622;ZNF697	-	-		Y
chr1_119604618	-	AG	N	SINE/AluJb	intergenic	LINC00622;ZNF697	-	-		Y
chr1_120950577	+	CA	Y	Alu-SINE	ncRNA_intronic	HIST2H3DP1,LINC00623,LINC00869,LINC01145	-	-	0	N
chr1_120950591	+	CA	Y	Alu-SINE	ncRNA_intronic	HIST2H3DP1,LINC00623,LINC00869,LINC01145	-	-	0	N
chr1_120950592	+	AC	Y	Alu-SINE	ncRNA_intronic	HIST2H3DP1,LINC00623,LINC00869,LINC01145	-	-	0	N
chr1_120950599	+	CA	Y	Alu-SINE	ncRNA_intronic	HIST2H3DP1,LINC00623,LINC00869,LINC01145	-	-	0	Y
chr1_121408930	+	GA	Y	L1-LINE	intergenic	SRGAP2-AS1(dist=11025),EMBP1(dist=110120)	-	-	0	N
chr1_1221498	-	AG	N	Alu-SINE	intronic	SDF4	-	-	0	N
chr1_1221502	-	AG	N	Alu-SINE	intronic	SDF4	-	-	0	N
chr1_1222080	-	AG	N	-	intronic	SDF4	-	-	0	N
chr1_12256127	+	AG	N	Alu-SINE	intronic	VPS13D	-	-	0.1	N
chr1_1278341	+	AG	N	Alu-SINE	intergenic	UBE2J2(dist=4487),SCNN1D(dist=2095)	-	-	0	Y
chr1_1316160	-	AG	N	SINE/AluSz	intronic	INTS11	-	-		Y
chr1_1317300	+	AG	N	SINE/AluSq	intronic	INTS11	-	-		N
chr1_1318395	-	AG	N	Alu-SINE	intronic	INTS11	-	-	0	N
chr1_1318401	-	AG	N	Alu-SINE	intronic	INTS11	-	-	0	N
chr1_1318413	-	AG	N	Alu-SINE	intronic	INTS11	-	-	0	N
chr1_1318423	-	AG	N	Alu-SINE	intronic	INTS11	-	-	0	N
chr1_1318564	-	AG	N	SINE/AluJb	ncRNA_intronic	AL139287.1	-	-		Y
chr1_1342153	-	AG	Y	-	exonic	DVL1	synonymous	DVL1:NM_001330311:exon4:c.366A>G:p.P122P,DVL1:NM_004421:exon4:c.366A>G:p.P122P	0	N
chr1_1360991	+	CG	Y	Simple_repeat-Simple_repeat	intronic	MXRA8	-	-	0	Y
chr1_13767854	+	AG	N	Alu-SINE	intronic	PRDM2	-	-	0	N
chr1_13767868	+	AG	N	Alu-SINE	intronic	PRDM2	-	-	0	N
chr1_13767901	+	AG	N	SINE/AluJo	intronic	PRDM2	-	-		Y
chr1_13767931	+	AG	N	Alu-SINE	intronic	PRDM2	-	-	0	N
chr1_13789996	+	CG	Y	-	intronic	PRDM2	-	-	0	N
chr1_13799001	+	GC	Y	-	intronic	PRDM2	-	-	0	N
chr1_13817091	+	AG	N	TcMar-Tigger-DNA	intronic	PRDM2	-	-	0	Y
chr1_13821719	+	AG	N	SINE/AluSx1	intronic	PRDM2	-	-		Y
chr1_13825077	+	CA	Y	-	UTR3	PRDM2(NM_001135610:c.*1893C>A,NM_012231:c.*1942C>A)	-	-	0	Y
chr1_13897199	+	AG	N	hAT-Charlie-DNA	intergenic	PRDM2(dist=72120),KAZN-AS1(dist=451756)	-	-	0	N
chr1_13897252	+	AG	N	hAT-Charlie-DNA	intergenic	PRDM2(dist=72173),KAZN-AS1(dist=451703)	-	-	0	N
chr1_13897255	+	AG	N	hAT-Charlie-DNA	intergenic	PRDM2(dist=72176),KAZN-AS1(dist=451700)	-	-	0	N
chr1_13897273	+	AG	Y	hAT-Charlie-DNA	intergenic	PRDM2(dist=72194),KAZN-AS1(dist=451682)	-	-	0	N
chr1_13903678	+	CT	Y	-	intergenic	PRDM2(dist=78599),KAZN-AS1(dist=445277)	-	-	0	N
chr1_13910046	+	AG	N	ERVL-MaLR-LTR	intergenic	PRDM2(dist=84967),KAZN-AS1(dist=438909)	-	-	0	N
chr1_13910681	+	AG	N	ERVL-MaLR-LTR	intergenic	PRDM2(dist=85602),KAZN-AS1(dist=438274)	-	-	0	N
chr1_13910853	+	AG	N	ERVL-MaLR-LTR	intergenic	PRDM2(dist=85774),KAZN-AS1(dist=438102)	-	-	0	N
chr1_13910867	+	AG	N	LTR/MSTA	intronic	KAZN	-	-		Y
chr1_13910869	+	AG	N	LTR/MSTA	intronic	KAZN	-	-		Y
chr1_13910871	+	AG	N	LTR/MSTA	intronic	KAZN	-	-		Y
chr1_13910874	+	AG	N	ERVL-MaLR-LTR	intergenic	PRDM2(dist=85795),KAZN-AS1(dist=438081)	-	-	0.1	N
chr1_13910875	+	AG	Y	ERVL-MaLR-LTR	intergenic	PRDM2(dist=85796),KAZN-AS1(dist=438080)	-	-	0.1	N
chr1_13910876	+	AG	Y	ERVL-MaLR-LTR	intergenic	PRDM2(dist=85797),KAZN-AS1(dist=438079)	-	-	0.1	N
chr1_13910885	+	AG	N	ERVL-MaLR-LTR	intergenic	PRDM2(dist=85806),KAZN-AS1(dist=438070)	-	-	0.1	N
chr1_13910893	+	AG	N	LTR/MSTA	intronic	KAZN	-	-		Y
chr1_13910895	+	AG	N	ERVL-MaLR-LTR	intergenic	PRDM2(dist=85816),KAZN-AS1(dist=438060)	-	-	0	N
chr1_13910896	+	AG	N	ERVL-MaLR-LTR	intergenic	PRDM2(dist=85817),KAZN-AS1(dist=438059)	-	-	0	N
chr1_13910903	+	AG	N	ERVL-MaLR-LTR	intergenic	PRDM2(dist=85824),KAZN-AS1(dist=438052)	-	-	0	N
chr1_13910962	+	AG	Y	ERVL-MaLR-LTR	intergenic	PRDM2(dist=85883),KAZN-AS1(dist=437993)	-	-	0.4	N
chr1_13910976	+	AG	N	LTR/MSTA	intronic	KAZN	-	-		N
chr1_13911011	+	AG	N	ERVL-MaLR-LTR	intergenic	PRDM2(dist=85932),KAZN-AS1(dist=437944)	-	-	0	Y
chr1_13911365	+	AG	N	ERVL-MaLR-LTR	intergenic	PRDM2(dist=86286),KAZN-AS1(dist=437590)	-	-	0	Y
chr1_13911441	+	AG	N	ERVL-MaLR-LTR	intergenic	PRDM2(dist=86362),KAZN-AS1(dist=437514)	-	-	0.2	Y
chr1_13911449	+	AG	N	ERVL-MaLR-LTR	intergenic	PRDM2(dist=86370),KAZN-AS1(dist=437506)	-	-	0.1	N
chr1_13911450	+	AG	N	ERVL-MaLR-LTR	intergenic	PRDM2(dist=86371),KAZN-AS1(dist=437505)	-	-	0.1	N
chr1_13946369	+	AG	Y	MIR-SINE	intergenic	PRDM2(dist=121290),KAZN-AS1(dist=402586)	-	-	0	N
chr1_13947098	+	AG	N	ERVL-MaLR-LTR	intergenic	PRDM2(dist=122019),KAZN-AS1(dist=401857)	-	-	0	N
chr1_13947172	+	AG	N	LTR/THE1D	intronic	KAZN	-	-		Y
chr1_13953873	+	AG	Y	MuDR-DNA	intergenic	PRDM2(dist=128794),KAZN-AS1(dist=395082)	-	-	0	N
chr1_13958784	+	AG	N	LINE/L2b	intronic	KAZN	-	-		Y
chr1_13981111	+	GA	Y	Simple_repeat-Simple_repeat	intergenic	PRDM2(dist=156032),KAZN-AS1(dist=367844)	-	-	0	N
chr1_13991412	+	AG	N	L1-LINE	intergenic	PRDM2(dist=166333),KAZN-AS1(dist=357543)	-	-	0.1	N
chr1_14002768	+	AG	N	LINE/L1PA8A	intronic	KAZN	-	-		Y
chr1_14025454	+	AG	N	-	intergenic	PRDM2(dist=200375),KAZN-AS1(dist=323501)	-	-	0	N
chr1_14025468	+	AG	N	-	intergenic	PRDM2(dist=200389),KAZN-AS1(dist=323487)	-	-	0	N
chr1_14025469	+	AT	Y	-	intergenic	PRDM2(dist=200390),KAZN-AS1(dist=323486)	-	-	0	N
chr1_14025540	+	AG	N	hAT-Charlie-DNA	intergenic	PRDM2(dist=200461),KAZN-AS1(dist=323415)	-	-	0	N
chr1_1403904	-	AG	N	SINE/AluSx	intronic	MRPL20	-	-		N
chr1_14046437	+	AC	Y	-	intergenic	PRDM2(dist=221358),KAZN-AS1(dist=302518)	-	-	0	N
chr1_14046439	+	TA	Y	-	intergenic	PRDM2(dist=221360),KAZN-AS1(dist=302516)	-	-	0	N
chr1_1409513	+	AG	N	Alu-SINE	intergenic	MRPL20(dist=2220),ANKRD65(dist=8907)	-	-	0	Y
chr1_1409618	+	AG	N	Alu-SINE	intergenic	MRPL20(dist=2325),ANKRD65(dist=8802)	-	-	0	Y
chr1_14096989	+	AG	Y	hAT-Charlie-DNA	intergenic	PRDM2(dist=271910),KAZN-AS1(dist=251966)	-	-	0	N
chr1_14233271	+	AG	N	Alu-SINE	intergenic	PRDM2(dist=408192),KAZN-AS1(dist=115684)	-	-	0	N
chr1_14236817	+	AG	N	SINE/AluJb	ncRNA_intronic	AL357873.1	-	-		Y
chr1_14238066	+	AG	Y	L1-LINE	intergenic	PRDM2(dist=412987),KAZN-AS1(dist=110889)	-	-	0	N
chr1_14238114	+	AG	N	L1-LINE	intergenic	PRDM2(dist=413035),KAZN-AS1(dist=110841)	-	-	0	N
chr1_14238817	+	AG	Y	-	intergenic	PRDM2(dist=413738),KAZN-AS1(dist=110138)	-	-	0	N
chr1_14246041	+	AG	N	L1-LINE	intergenic	PRDM2(dist=420962),KAZN-AS1(dist=102914)	-	-	0	N
chr1_14246043	+	AG	N	LINE/L1PA10	ncRNA_intronic	AL357873.1	-	-		N
chr1_14246050	+	AG	N	L1-LINE	intergenic	PRDM2(dist=420971),KAZN-AS1(dist=102905)	-	-	0.1	N
chr1_14246063	+	AG	N	L1-LINE	intergenic	PRDM2(dist=420984),KAZN-AS1(dist=102892)	-	-	0	N
chr1_14247541	+	AG	N	L1-LINE	intergenic	PRDM2(dist=422462),KAZN-AS1(dist=101414)	-	-	0.1	N
chr1_14247550	+	AG	N	L1-LINE	intergenic	PRDM2(dist=422471),KAZN-AS1(dist=101405)	-	-	0.2	N
chr1_14249143	+	AG	N	ERVL-MaLR-LTR	intergenic	PRDM2(dist=424064),KAZN-AS1(dist=99812)	-	-	0	N
chr1_14250130	+	AG	Y	-	intergenic	PRDM2(dist=425051),KAZN-AS1(dist=98825)	-	-	0	N
chr1_14250137	+	AG	N	-/-	ncRNA_intronic	AL357873.1	-	-		Y
chr1_14250146	+	AG	Y	-	intergenic	PRDM2(dist=425067),KAZN-AS1(dist=98809)	-	-	0	N
chr1_14250172	+	AG	N	-/-	ncRNA_intronic	AL357873.1	-	-		N
chr1_14250194	+	AG	N	-/-	ncRNA_intronic	AL357873.1	-	-		Y
chr1_14250235	+	AG	N	-	intergenic	PRDM2(dist=425156),KAZN-AS1(dist=98720)	-	-	0	N
chr1_14250250	+	AG	N	-	intergenic	PRDM2(dist=425171),KAZN-AS1(dist=98705)	-	-	0	N
chr1_14250255	+	AG	N	-/-	ncRNA_intronic	AL357873.1	-	-		Y
chr1_14250306	+	AG	N	-/-	ncRNA_intronic	AL357873.1	-	-		Y
chr1_14250347	+	AG	Y	-	intergenic	PRDM2(dist=425268),KAZN-AS1(dist=98608)	-	-	0	Y
chr1_14250598	+	AG	N	-	intergenic	PRDM2(dist=425519),KAZN-AS1(dist=98357)	-	-	0	N
chr1_14250599	+	AG	N	-	intergenic	PRDM2(dist=425520),KAZN-AS1(dist=98356)	-	-	0	N
chr1_14250612	+	AG	N	-/-	ncRNA_intronic	AL357873.1	-	-		Y
chr1_14250614	+	AG	N	-	intergenic	PRDM2(dist=425535),KAZN-AS1(dist=98341)	-	-	0	N
chr1_14250627	+	AG	N	-/-	ncRNA_intronic	AL357873.1	-	-		Y
chr1_14250632	+	AG	N	-	intergenic	PRDM2(dist=425553),KAZN-AS1(dist=98323)	-	-	0	N
chr1_14250634	+	AG	N	-	intergenic	PRDM2(dist=425555),KAZN-AS1(dist=98321)	-	-	0	N
chr1_14250640	+	AG	N	-/-	ncRNA_intronic	AL357873.1	-	-		Y
chr1_14250695	+	AG	N	-/-	ncRNA_intronic	AL357873.1	-	-		Y
chr1_14250798	+	AG	N	-	intergenic	PRDM2(dist=425719),KAZN-AS1(dist=98157)	-	-	0	N
chr1_14250799	+	AG	N	-	intergenic	PRDM2(dist=425720),KAZN-AS1(dist=98156)	-	-	0	N
chr1_14250814	+	AG	N	-	intergenic	PRDM2(dist=425735),KAZN-AS1(dist=98141)	-	-	0	N
chr1_14250940	+	AG	Y	-	intergenic	PRDM2(dist=425861),KAZN-AS1(dist=98015)	-	-	0	Y
chr1_14250948	+	AG	N	-	intergenic	PRDM2(dist=425869),KAZN-AS1(dist=98007)	-	-	0	N
chr1_14271287	+	AG	Y	ERVL-MaLR-LTR	intergenic	PRDM2(dist=446208),KAZN-AS1(dist=77668)	-	-	0	N
chr1_14280639	+	AG	Y	ERVL-MaLR-LTR	intergenic	PRDM2(dist=455560),KAZN-AS1(dist=68316)	-	-	0	N
chr1_14286095	+	AG	N	ERVL-MaLR-LTR	intergenic	PRDM2(dist=461016),KAZN-AS1(dist=62860)	-	-	0	N
chr1_14286098	+	AG	N	ERVL-MaLR-LTR	intergenic	PRDM2(dist=461019),KAZN-AS1(dist=62857)	-	-	0	N
chr1_14298204	+	AG	Y	Alu-SINE	intergenic	PRDM2(dist=473125),KAZN-AS1(dist=50751)	-	-	0	N
chr1_14299409	+	AG	N	Alu-SINE	intergenic	PRDM2(dist=474330),KAZN-AS1(dist=49546)	-	-	0	N
chr1_14300332	+	AG	N	Alu-SINE	intergenic	PRDM2(dist=475253),KAZN-AS1(dist=48623)	-	-	0	N
chr1_14300344	+	AG	N	SINE/AluJb	ncRNA_intronic	AL357873.1	-	-		Y
chr1_14300349	+	AG	N	Alu-SINE	intergenic	PRDM2(dist=475270),KAZN-AS1(dist=48606)	-	-	0	N
chr1_14300358	+	AG	N	Alu-SINE	intergenic	PRDM2(dist=475279),KAZN-AS1(dist=48597)	-	-	0	N
chr1_14300371	+	AG	Y	Alu-SINE	intergenic	PRDM2(dist=475292),KAZN-AS1(dist=48584)	-	-	0	N
chr1_14300373	+	AG	N	SINE/AluJb	ncRNA_intronic	AL357873.1	-	-		Y
chr1_14300415	+	AG	N	Alu-SINE	intergenic	PRDM2(dist=475336),KAZN-AS1(dist=48540)	-	-	0	N
chr1_14300422	+	AG	N	SINE/AluJb	ncRNA_intronic	AL357873.1	-	-		Y
chr1_14300445	+	AG	N	Alu-SINE	intergenic	PRDM2(dist=475366),KAZN-AS1(dist=48510)	-	-	0	N
chr1_14300456	+	AG	N	Alu-SINE	intergenic	PRDM2(dist=475377),KAZN-AS1(dist=48499)	-	-	0.1	N
chr1_14300457	+	AG	N	Alu-SINE	intergenic	PRDM2(dist=475378),KAZN-AS1(dist=48498)	-	-	0.1	N
chr1_14300470	+	AG	N	Alu-SINE	intergenic	PRDM2(dist=475391),KAZN-AS1(dist=48485)	-	-	0	N
chr1_14300471	+	AG	N	Alu-SINE	intergenic	PRDM2(dist=475392),KAZN-AS1(dist=48484)	-	-	0	N
chr1_14300488	+	AG	N	Alu-SINE	intergenic	PRDM2(dist=475409),KAZN-AS1(dist=48467)	-	-	0	N
chr1_14300497	+	AG	Y	Alu-SINE	intergenic	PRDM2(dist=475418),KAZN-AS1(dist=48458)	-	-	0	N
chr1_14300498	+	AG	N	Alu-SINE	intergenic	PRDM2(dist=475419),KAZN-AS1(dist=48457)	-	-	0	Y
chr1_14300501	+	AG	N	Alu-SINE	intergenic	PRDM2(dist=475422),KAZN-AS1(dist=48454)	-	-	0	N
chr1_14300510	+	AG	N	Alu-SINE	intergenic	PRDM2(dist=475431),KAZN-AS1(dist=48445)	-	-	0	N
chr1_14300532	+	AG	N	Alu-SINE	intergenic	PRDM2(dist=475453),KAZN-AS1(dist=48423)	-	-	0	N
chr1_14305668	+	GT	Y	-	intergenic	PRDM2(dist=480589),KAZN-AS1(dist=43287)	-	-	0	N
chr1_14344402	+	AG	Y	hAT-Charlie-DNA	intergenic	PRDM2(dist=519323),KAZN-AS1(dist=4553)	-	-	0	N
chr1_14345405	+	AG	N	hAT-Charlie-DNA	intergenic	PRDM2(dist=520326),KAZN-AS1(dist=3550)	-	-	0.2	N
chr1_14345408	+	AG	N	hAT-Charlie-DNA	intergenic	PRDM2(dist=520329),KAZN-AS1(dist=3547)	-	-	0.2	N
chr1_14345418	+	AG	N	hAT-Charlie-DNA	intergenic	PRDM2(dist=520339),KAZN-AS1(dist=3537)	-	-	0.2	N
chr1_14345429	+	AG	N	hAT-Charlie-DNA	intergenic	PRDM2(dist=520350),KAZN-AS1(dist=3526)	-	-	0.1	N
chr1_14345430	+	AG	N	hAT-Charlie-DNA	intergenic	PRDM2(dist=520351),KAZN-AS1(dist=3525)	-	-	0.1	N
chr1_14345431	+	AG	N	hAT-Charlie-DNA	intergenic	PRDM2(dist=520352),KAZN-AS1(dist=3524)	-	-	0	N
chr1_14345440	+	AG	N	DNA/MER33	ncRNA_intronic	KAZN-AS1	-	-		Y
chr1_14345615	+	AG	N	DNA/MER33	ncRNA_intronic	KAZN-AS1	-	-		Y
chr1_14345616	+	AG	Y	hAT-Charlie-DNA	intergenic	PRDM2(dist=520537),KAZN-AS1(dist=3339)	-	-	0.1	N
chr1_14345626	+	AG	Y	hAT-Charlie-DNA	intergenic	PRDM2(dist=520547),KAZN-AS1(dist=3329)	-	-	0.3	N
chr1_14345644	+	AG	N	hAT-Charlie-DNA	intergenic	PRDM2(dist=520565),KAZN-AS1(dist=3311)	-	-	0.1	N
chr1_14345647	+	AG	Y	hAT-Charlie-DNA	intergenic	PRDM2(dist=520568),KAZN-AS1(dist=3308)	-	-	0.1	N
chr1_14345665	+	AG	N	-	intergenic	PRDM2(dist=520586),KAZN-AS1(dist=3290)	-	-	0	N
chr1_14345731	+	AG	Y	-	intergenic	PRDM2(dist=520652),KAZN-AS1(dist=3224)	-	-	0.1	N
chr1_14351465	+	AG	Y	Alu-SINE	ncRNA_intronic	KAZN-AS1	-	-	0	N
chr1_14351480	+	AG	Y	Alu-SINE	ncRNA_intronic	KAZN-AS1	-	-	0	N
chr1_14351516	+	AG	Y	Alu-SINE	ncRNA_intronic	KAZN-AS1	-	-	0	N
chr1_143573009	+	AG	Y	-	ncRNA_intronic	NBPF25P	-	-	0	N
chr1_143573010	+	CG	Y	-	ncRNA_intronic	NBPF25P	-	-	0	N
chr1_143573094	+	TC	Y	-	ncRNA_intronic	NBPF25P	-	-	0	N
chr1_143573115	+	TC	Y	-	ncRNA_intronic	NBPF25P	-	-	0.9	N
chr1_143573118	+	CT	Y	-	ncRNA_intronic	NBPF25P	-	-	0	Y
chr1_143729342	-	TC	Y	-	downstream	RNU1-1,RNU1-2,RNU1-3,RNU1-4,RNVU1-18(dist=65)	-	-	0	Y
chr1_143729373	-	AG	Y	-	downstream	RNU1-1,RNU1-2,RNU1-3,RNU1-4,RNVU1-18(dist=34)	-	-	0	Y
chr1_143729376	-	AG	Y	-	downstream	RNU1-1,RNU1-2,RNU1-3,RNU1-4,RNVU1-18(dist=31)	-	-	0	Y
chr1_143729380	-	AG	Y	-	downstream	RNU1-1,RNU1-2,RNU1-3,RNU1-4,RNVU1-18(dist=27)	-	-	0	Y
chr1_143729386	-	TC	Y	-	downstream	RNU1-1,RNU1-2,RNU1-3,RNU1-4,RNVU1-18(dist=21)	-	-	0	Y
chr1_143730446	+	TC	Y	-	upstream	RNU1-1,RNU1-2,RNU1-3,RNU1-4,RNVU1-18(dist=872)	-	-	0	Y
chr1_14373213	+	AG	Y	Simple_repeat-Simple_repeat	ncRNA_intronic	KAZN-AS1	-	-	0	N
chr1_14373214	+	TC	Y	Simple_repeat-Simple_repeat	ncRNA_intronic	KAZN-AS1	-	-	0	N
chr1_14373216	+	TC	Y	Simple_repeat-Simple_repeat	ncRNA_intronic	KAZN-AS1	-	-	0	N
chr1_14373218	+	TC	Y	Simple_repeat-Simple_repeat	ncRNA_intronic	KAZN-AS1	-	-	0	N
chr1_143738191	+	GA	Y	-	intergenic	RNVU1-18(dist=8620),LOC105369140(dist=6645)	-	-	0	N
chr1_143738212	+	GA	Y	-	intergenic	RNVU1-18(dist=8641),LOC105369140(dist=6624)	-	-	0	N
chr1_14374771	+	AT	Y	ERVL-LTR	ncRNA_intronic	KAZN-AS1	-	-	0	N
chr1_14375893	+	CA	Y	Alu-SINE	ncRNA_intronic	KAZN-AS1	-	-	0	N
chr1_143765385	+	GA	Y	ERV1-LTR	intergenic	LOC105369140(dist=8719),LOC644634(dist=28202)	-	-	0.1	N
chr1_143765410	+	GA	Y	ERV1-LTR	intergenic	LOC105369140(dist=8744),LOC644634(dist=28177)	-	-	0.2	N
chr1_143775366	+	GT	Y	ERV1-LTR	intergenic	LOC105369140(dist=18697),LOC644634(dist=18224)	-	-	0	N
chr1_143775425	+	GT	Y	ERV1-LTR	intergenic	LOC105369140(dist=18756),LOC644634(dist=18165)	-	-	0	N
chr1_143775435	+	TC	Y	ERV1-LTR	intergenic	LOC105369140(dist=18766),LOC644634(dist=18155)	-	-	0	N
chr1_143776925	+	TC	Y	ERV1-LTR	intergenic	LOC105369140(dist=20255),LOC644634(dist=16666)	-	-	0.4	N
chr1_143791376	+	AG	Y	-	intergenic	LOC105369140(dist=34697),LOC644634(dist=2224)	-	-	0	N
chr1_143791422	+	AG	Y	-	intergenic	LOC105369140(dist=34743),LOC644634(dist=2178)	-	-	0	N
chr1_143791771	+	TC	Y	-	intergenic	LOC105369140(dist=35092),LOC644634(dist=1829)	-	-	0	N
chr1_14379617	+	AG	N	L1-LINE	ncRNA_intronic	KAZN-AS1	-	-	0.2	N
chr1_14379666	+	AG	Y	L1-LINE	ncRNA_intronic	KAZN-AS1	-	-	0.1	N
chr1_143808222	+	AT	Y	L1-LINE	intergenic	LOC644634(dist=11041),HIST2H2BB(dist=38686)	-	-	0.5	N
chr1_14381042	+	AG	N	L1-LINE	ncRNA_intronic	KAZN-AS1	-	-	0.1	N
chr1_14381044	+	AG	N	L1-LINE	ncRNA_intronic	KAZN-AS1	-	-	0.1	N
chr1_14381047	+	AG	Y	L1-LINE	ncRNA_intronic	KAZN-AS1	-	-	0.2	N
chr1_14381096	+	AG	Y	L1-LINE	ncRNA_intronic	KAZN-AS1	-	-	0.3	N
chr1_14388381	+	AG	N	L1-LINE	ncRNA_intronic	KAZN-AS1	-	-	0	N
chr1_14388412	+	AG	N	LINE/L1MA3	ncRNA_intronic	KAZN-AS1	-	-		N
chr1_14388415	+	AG	N	LINE/L1MA3	ncRNA_intronic	KAZN-AS1	-	-		N
chr1_14388418	+	AG	N	LINE/L1MA3	ncRNA_intronic	KAZN-AS1	-	-		N
chr1_14388421	+	AG	N	LINE/L1MA3	ncRNA_intronic	KAZN-AS1	-	-		N
chr1_14388422	+	AG	N	L1-LINE	ncRNA_intronic	KAZN-AS1	-	-	0.1	N
chr1_14388432	+	AG	N	L1-LINE	ncRNA_intronic	KAZN-AS1	-	-	0	N
chr1_14388455	+	AG	N	L1-LINE	ncRNA_intronic	KAZN-AS1	-	-	0	N
chr1_14388460	+	AG	N	LINE/L1MA3	ncRNA_intronic	KAZN-AS1	-	-		Y
chr1_14388462	+	AG	N	L1-LINE	ncRNA_intronic	KAZN-AS1	-	-	0	N
chr1_14388468	+	AG	N	LINE/L1MA3	ncRNA_intronic	KAZN-AS1	-	-		N
chr1_14388473	+	AG	N	L1-LINE	ncRNA_intronic	KAZN-AS1	-	-	0.1	N
chr1_14388480	+	AG	N	LINE/L1MA3	ncRNA_intronic	KAZN-AS1	-	-		Y
chr1_14388487	+	AG	N	L1-LINE	ncRNA_intronic	KAZN-AS1	-	-	0.1	N
chr1_14388490	+	AG	N	LINE/L1MA3	ncRNA_intronic	KAZN-AS1	-	-		Y
chr1_14388499	+	AG	N	LINE/L1MA3	ncRNA_intronic	KAZN-AS1	-	-		Y
chr1_14388646	+	AG	Y	L1-LINE	ncRNA_intronic	KAZN-AS1	-	-	0	N
chr1_14388650	+	AG	Y	L1-LINE	ncRNA_intronic	KAZN-AS1	-	-	0.1	N
chr1_14388653	+	AG	Y	L1-LINE	ncRNA_intronic	KAZN-AS1	-	-	0.1	N
chr1_14388664	+	AG	Y	L1-LINE	ncRNA_intronic	KAZN-AS1	-	-	0.2	N
chr1_14388704	+	AG	N	L1-LINE	ncRNA_intronic	KAZN-AS1	-	-	0	N
chr1_14388722	+	AG	N	L1-LINE	ncRNA_intronic	KAZN-AS1	-	-	0	N
chr1_14388749	+	AG	N	L1-LINE	ncRNA_intronic	KAZN-AS1	-	-	0	N
chr1_14388793	+	AG	N	L1-LINE	ncRNA_intronic	KAZN-AS1	-	-	0	N
chr1_14388849	+	AG	Y	L1-LINE	ncRNA_intronic	KAZN-AS1	-	-	0.1	N
chr1_14388867	+	AG	N	L1-LINE	ncRNA_intronic	KAZN-AS1	-	-	0.7	N
chr1_14388868	+	AG	Y	L1-LINE	ncRNA_intronic	KAZN-AS1	-	-	0.7	N
chr1_14388900	+	AG	N	L1-LINE	ncRNA_intronic	KAZN-AS1	-	-	0.4	N
chr1_14388901	+	AG	N	LINE/L1MA3	ncRNA_intronic	KAZN-AS1	-	-		N
chr1_14389040	+	AG	Y	L1-LINE	ncRNA_intronic	KAZN-AS1	-	-	0.1	N
chr1_143893408	-	AG	Y	-	intergenic	HIST2H3DP1(dist=1126),LOC100996318(dist=7790)	-	-	0	N
chr1_14389416	+	AG	N	L1-LINE	ncRNA_intronic	KAZN-AS1	-	-	0.1	N
chr1_14389429	+	AG	Y	L1-LINE	ncRNA_intronic	KAZN-AS1	-	-	0.3	N
chr1_14389501	+	AG	N	LINE/L1MA3	ncRNA_intronic	KAZN-AS1	-	-		Y
chr1_14389547	+	AG	Y	L1-LINE	ncRNA_intronic	KAZN-AS1	-	-	0	N
chr1_14404093	+	AG	Y	ERV1-LTR	ncRNA_intronic	KAZN-AS1	-	-	0	N
chr1_14410243	+	AG	N	SINE/AluSz6	ncRNA_intronic	KAZN-AS1	-	-		Y
chr1_14410265	+	AG	N	Alu-SINE	ncRNA_intronic	KAZN-AS1	-	-	0	N
chr1_14410299	+	AG	N	SINE/AluSz6	ncRNA_intronic	KAZN-AS1	-	-		Y
chr1_14410302	+	AG	N	Alu-SINE	ncRNA_intronic	KAZN-AS1	-	-	0	N
chr1_14410337	+	AG	N	Alu-SINE	ncRNA_intronic	KAZN-AS1	-	-	0	N
chr1_14410345	+	AG	N	Alu-SINE	ncRNA_intronic	KAZN-AS1	-	-	0	N
chr1_14410363	+	AG	N	Alu-SINE	ncRNA_intronic	KAZN-AS1	-	-	0	N
chr1_14410364	+	AG	N	Alu-SINE	ncRNA_intronic	KAZN-AS1	-	-	0	N
chr1_14410370	+	AG	N	Alu-SINE	ncRNA_intronic	KAZN-AS1	-	-	0	N
chr1_14411036	+	AG	N	L1-LINE	ncRNA_intronic	KAZN-AS1	-	-	0.1	N
chr1_14411152	+	AG	N	L1-LINE	ncRNA_intronic	KAZN-AS1	-	-	0	N
chr1_14411496	+	AG	N	SINE/AluSz	ncRNA_intronic	KAZN-AS1	-	-		Y
chr1_14412047	+	AG	Y	L1-LINE	ncRNA_intronic	KAZN-AS1	-	-	0	N
chr1_14412052	+	AG	Y	L1-LINE	ncRNA_intronic	KAZN-AS1	-	-	0	N
chr1_14412058	+	AG	Y	L1-LINE	ncRNA_intronic	KAZN-AS1	-	-	0	N
chr1_14414983	+	AG	N	Alu-SINE	ncRNA_intronic	KAZN-AS1	-	-	0	N
chr1_14414986	+	AG	N	SINE/AluSx	ncRNA_intronic	KAZN-AS1	-	-		Y
chr1_14425576	+	AG	Y	MIR-SINE	intergenic	KAZN-AS1(dist=5603),KAZN(dist=173109)	-	-	0.3	N
chr1_14427428	+	AG	Y	-	intergenic	KAZN-AS1(dist=7455),KAZN(dist=171257)	-	-	0	N
chr1_14445300	+	AG	N	SINE/AluSx	intronic	KAZN	-	-		Y
chr1_14446121	+	AG	Y	Alu-SINE	intergenic	KAZN-AS1(dist=26148),KAZN(dist=152564)	-	-	0.1	N
chr1_14446137	+	AG	N	Alu-SINE	intergenic	KAZN-AS1(dist=26164),KAZN(dist=152548)	-	-	0	N
chr1_14446159	+	AG	N	Alu-SINE	intergenic	KAZN-AS1(dist=26186),KAZN(dist=152526)	-	-	0	N
chr1_14461494	+	AG	Y	ERVL-MaLR-LTR	intergenic	KAZN-AS1(dist=41521),KAZN(dist=137191)	-	-	0	N
chr1_14462442	+	AC	Y	-	intergenic	KAZN-AS1(dist=42469),KAZN(dist=136243)	-	-	0	N
chr1_14462585	+	AG	N	ERVL-MaLR-LTR	intergenic	KAZN-AS1(dist=42612),KAZN(dist=136100)	-	-	0.1	N
chr1_14462586	+	AG	N	ERVL-MaLR-LTR	intergenic	KAZN-AS1(dist=42613),KAZN(dist=136099)	-	-	0.1	N
chr1_14462612	+	AG	N	ERVL-MaLR-LTR	intergenic	KAZN-AS1(dist=42639),KAZN(dist=136073)	-	-	0	N
chr1_14462615	+	AG	N	LTR/THE1B	intronic	KAZN	-	-		Y
chr1_14462616	+	AG	N	ERVL-MaLR-LTR	intergenic	KAZN-AS1(dist=42643),KAZN(dist=136069)	-	-	0	N
chr1_14462629	+	AG	N	ERVL-MaLR-LTR	intergenic	KAZN-AS1(dist=42656),KAZN(dist=136056)	-	-	0.1	N
chr1_14462641	+	AG	N	ERVL-MaLR-LTR	intergenic	KAZN-AS1(dist=42668),KAZN(dist=136044)	-	-	0.1	N
chr1_14462648	+	AG	N	ERVL-MaLR-LTR	intergenic	KAZN-AS1(dist=42675),KAZN(dist=136037)	-	-	0.1	N
chr1_14467139	+	GA	Y	L1-LINE	intergenic	KAZN-AS1(dist=47166),KAZN(dist=131546)	-	-	0	N
chr1_14480782	+	AG	Y	Simple_repeat-Simple_repeat	intergenic	KAZN-AS1(dist=60809),KAZN(dist=117903)	-	-	0	Y
chr1_14480788	+	AG	Y	Simple_repeat-Simple_repeat	intergenic	KAZN-AS1(dist=60815),KAZN(dist=117897)	-	-	0	Y
chr1_14492668	+	AC	Y	Simple_repeat-Simple_repeat	intergenic	KAZN-AS1(dist=72695),KAZN(dist=106017)	-	-	0	N
chr1_14492669	+	CA	Y	Simple_repeat-Simple_repeat	intergenic	KAZN-AS1(dist=72696),KAZN(dist=106016)	-	-	0	N
chr1_14492670	+	AC	Y	Simple_repeat-Simple_repeat	intergenic	KAZN-AS1(dist=72697),KAZN(dist=106015)	-	-	0	N
chr1_14492671	+	CA	Y	Simple_repeat-Simple_repeat	intergenic	KAZN-AS1(dist=72698),KAZN(dist=106014)	-	-	0	N
chr1_14492672	+	AC	Y	Simple_repeat-Simple_repeat	intergenic	KAZN-AS1(dist=72699),KAZN(dist=106013)	-	-	0	N
chr1_14492673	+	CA	Y	Simple_repeat-Simple_repeat	intergenic	KAZN-AS1(dist=72700),KAZN(dist=106012)	-	-	0	N
chr1_14527803	+	AG	N	LTR/MSTB1	intronic	KAZN	-	-		N
chr1_14527830	+	AG	N	ERVL-MaLR-LTR	intergenic	KAZN-AS1(dist=107857),KAZN(dist=70855)	-	-	0.3	N
chr1_14527851	+	AG	Y	ERVL-MaLR-LTR	intergenic	KAZN-AS1(dist=107878),KAZN(dist=70834)	-	-	0	N
chr1_14536479	+	AG	Y	-	intergenic	KAZN-AS1(dist=116506),KAZN(dist=62206)	-	-	0	N
chr1_14536504	+	AG	N	-/-	intronic	KAZN	-	-		Y
chr1_14553126	+	AG	N	Alu-SINE	intergenic	KAZN-AS1(dist=133153),KAZN(dist=45559)	-	-	0	N
chr1_14553193	+	AG	Y	Alu-SINE	intergenic	KAZN-AS1(dist=133220),KAZN(dist=45492)	-	-	0	N
chr1_145740905	+	AG	N	Alu-SINE	UTR3	RNF115(NM_014455:c.*5962A>G)	-	-	0	N
chr1_145740906	+	AG	N	Alu-SINE	UTR3	RNF115(NM_014455:c.*5961A>G)	-	-	0	N
chr1_145740923	+	AG	N	Alu-SINE	UTR3	RNF115(NM_014455:c.*5944A>G)	-	-	0	N
chr1_145740930	+	AG	N	Alu-SINE	UTR3	RNF115(NM_014455:c.*5937A>G)	-	-	0	N
chr1_145740976	+	AG	N	Alu-SINE	UTR3	RNF115(NM_014455:c.*5891A>G)	-	-	0	Y
chr1_145741847	+	AG	N	Alu-SINE	UTR3	RNF115(NM_014455:c.*5020A>G)	-	-	0	N
chr1_145741853	+	AG	N	Alu-SINE	UTR3	RNF115(NM_014455:c.*5014A>G)	-	-	0	N
chr1_145741865	+	AG	N	Alu-SINE	UTR3	RNF115(NM_014455:c.*5002A>G)	-	-	0	N
chr1_145741866	+	AG	N	Alu-SINE	UTR3	RNF115(NM_014455:c.*5001A>G)	-	-	0	N
chr1_145741875	+	AG	N	Alu-SINE	UTR3	RNF115(NM_014455:c.*4992A>G)	-	-	0	N
chr1_145741880	+	AG	N	Alu-SINE	UTR3	RNF115(NM_014455:c.*4987A>G)	-	-	0	N
chr1_145741891	+	AG	N	Alu-SINE	UTR3	RNF115(NM_014455:c.*4976A>G)	-	-	0	N
chr1_145741892	+	AG	N	Alu-SINE	UTR3	RNF115(NM_014455:c.*4975A>G)	-	-	0	N
chr1_145741926	+	AG	N	Alu-SINE	UTR3	RNF115(NM_014455:c.*4941A>G)	-	-	0	N
chr1_145741946	+	AG	N	Alu-SINE	UTR3	RNF115(NM_014455:c.*4921A>G)	-	-	0	N
chr1_145741960	+	AG	N	Alu-SINE	UTR3	RNF115(NM_014455:c.*4907A>G)	-	-	0	N
chr1_145741961	+	AG	N	Alu-SINE	UTR3	RNF115(NM_014455:c.*4906A>G)	-	-	0	N
chr1_145741965	+	AG	N	Alu-SINE	UTR3	RNF115(NM_014455:c.*4902A>G)	-	-	0	N
chr1_145741974	+	AG	N	Alu-SINE	UTR3	RNF115(NM_014455:c.*4893A>G)	-	-	0	N
chr1_145741981	+	AG	N	Alu-SINE	UTR3	RNF115(NM_014455:c.*4886A>G)	-	-	0	N
chr1_145741987	+	AG	N	Alu-SINE	UTR3	RNF115(NM_014455:c.*4880A>G)	-	-	0.1	Y
chr1_14575494	+	AG	Y	ERVL-MaLR-LTR	intergenic	KAZN-AS1(dist=155521),KAZN(dist=23191)	-	-	0	N
chr1_14575504	+	AG	Y	ERVL-MaLR-LTR	intergenic	KAZN-AS1(dist=155531),KAZN(dist=23181)	-	-	0	N
chr1_14575531	+	AG	N	ERVL-MaLR-LTR	intergenic	KAZN-AS1(dist=155558),KAZN(dist=23154)	-	-	0	N
chr1_14575532	+	AG	Y	ERVL-MaLR-LTR	intergenic	KAZN-AS1(dist=155559),KAZN(dist=23153)	-	-	0	N
chr1_14575540	+	AG	N	LTR/THE1B	intronic	KAZN	-	-		Y
chr1_14575548	+	AG	Y	ERVL-MaLR-LTR	intergenic	KAZN-AS1(dist=155575),KAZN(dist=23137)	-	-	0	N
chr1_14575564	+	AG	Y	ERVL-MaLR-LTR	intergenic	KAZN-AS1(dist=155591),KAZN(dist=23121)	-	-	0	N
chr1_145774982	+	AG	N	Alu-SINE	intronic	NBPF10,NBPF19,NBPF20,RNF115	-	-	0	Y
chr1_145774996	+	AG	N	Alu-SINE	intronic	NBPF10,NBPF19,NBPF20,RNF115	-	-	0	N
chr1_145775685	+	AG	N	Alu-SINE	intronic	NBPF10,NBPF19,NBPF20,RNF115	-	-	0.1	Y
chr1_145783833	+	TA	Y	-	intronic	NBPF10,NBPF19,NBPF20,RNF115	-	-	0	N
chr1_145808083	+	AG	N	L1-LINE	intronic	NBPF10,NBPF19,NBPF20,RNF115	-	-	0.2	Y
chr1_145848759	+	CT	Y	-	UTR3	NUDT17(NM_001012758:c.*280G>A),PIAS3(NM_006099:c.*687C>T)	-	-	1	Y
chr1_145963541	+	AC	Y	-	intronic	ANKRD34A,NBPF10,NBPF19,NBPF20	-	-	1	N
chr1_14602190	+	TC	Y	-	intronic	KAZN	-	-	0.4	N
chr1_14611485	+	AG	N	Alu-SINE	intronic	KAZN	-	-	0.1	N
chr1_14611500	+	AG	N	Alu-SINE	intronic	KAZN	-	-	0	N
chr1_14611516	+	AG	N	Alu-SINE	intronic	KAZN	-	-	0	N
chr1_14611540	+	AG	N	Alu-SINE	intronic	KAZN	-	-	0	N
chr1_14627039	+	CG	Y	L2-LINE	intronic	KAZN	-	-	0	N
chr1_14650026	+	AC	Y	-	intronic	KAZN	-	-	0	N
chr1_14650446	+	AG	N	Alu-SINE	intronic	KAZN	-	-	0	N
chr1_14652920	+	AG	N	hAT-Charlie-DNA	intronic	KAZN	-	-	0	N
chr1_14652932	+	AG	N	hAT-Charlie-DNA	intronic	KAZN	-	-	0	N
chr1_14653942	+	AG	N	hAT-Charlie-DNA	intronic	KAZN	-	-	0	N
chr1_14654411	+	AG	N	-	intronic	KAZN	-	-	0	N
chr1_14654434	+	AG	N	-	intronic	KAZN	-	-	0	N
chr1_14654435	+	AG	N	-	intronic	KAZN	-	-	0	N
chr1_14655266	+	AG	N	-	intronic	KAZN	-	-	0	N
chr1_14655353	+	AG	N	-	intronic	KAZN	-	-	0	N
chr1_14659099	+	AG	N	SINE/AluSz6	intronic	KAZN	-	-		N
chr1_14661831	+	AG	N	Alu-SINE	intronic	KAZN	-	-	0	N
chr1_14662887	+	AG	Y	Simple_repeat-Simple_repeat	intronic	KAZN	-	-	0	N
chr1_14663029	+	AG	N	Alu-SINE	intronic	KAZN	-	-	0	N
chr1_14663040	+	AG	N	Alu-SINE	intronic	KAZN	-	-	0	N
chr1_14663045	+	AG	N	Alu-SINE	intronic	KAZN	-	-	0	N
chr1_14663050	+	AG	N	Alu-SINE	intronic	KAZN	-	-	0	N
chr1_14663070	+	AG	N	Alu-SINE	intronic	KAZN	-	-	0	N
chr1_14663071	+	AG	N	Alu-SINE	intronic	KAZN	-	-	0	N
chr1_14663083	+	AG	N	Alu-SINE	intronic	KAZN	-	-	0	N
chr1_14663088	+	AG	N	SINE/AluJo	intronic	KAZN	-	-		Y
chr1_14663100	+	AG	N	Alu-SINE	intronic	KAZN	-	-	0	N
chr1_14663107	+	AG	N	Alu-SINE	intronic	KAZN	-	-	0	N
chr1_14663109	+	AG	N	Alu-SINE	intronic	KAZN	-	-	0	N
chr1_14663169	+	AG	N	Alu-SINE	intronic	KAZN	-	-	0	N
chr1_14663174	+	AG	N	Alu-SINE	intronic	KAZN	-	-	0	N
chr1_14663197	+	AG	N	Alu-SINE	intronic	KAZN	-	-	0	N
chr1_14663198	+	AG	N	Alu-SINE	intronic	KAZN	-	-	0	N
chr1_14663204	+	AG	N	Alu-SINE	intronic	KAZN	-	-	0	N
chr1_14663212	+	AG	N	Alu-SINE	intronic	KAZN	-	-	0	N
chr1_14663215	+	AG	N	Alu-SINE	intronic	KAZN	-	-	0	N
chr1_14663216	+	AG	N	SINE/AluJo	intronic	KAZN	-	-		Y
chr1_14663239	+	AG	Y	Alu-SINE	intronic	KAZN	-	-	0	N
chr1_14664907	+	AG	N	Alu-SINE	intronic	KAZN	-	-	0	Y
chr1_14664917	+	AG	N	Alu-SINE	intronic	KAZN	-	-	0	N
chr1_14666916	+	AG	N	SINE/AluSc	intronic	KAZN	-	-		Y
chr1_14666933	+	AG	N	Alu-SINE	intronic	KAZN	-	-	0	N
chr1_14669546	+	AG	N	Alu-SINE	intronic	KAZN	-	-	0	N
chr1_14669624	+	AG	N	Alu-SINE	intronic	KAZN	-	-	0	N
chr1_14669640	+	AG	N	SINE/AluJr	intronic	KAZN	-	-		Y
chr1_14669673	+	AG	N	Alu-SINE	intronic	KAZN	-	-	0	N
chr1_14669697	+	AG	N	Alu-SINE	intronic	KAZN	-	-	0	N
chr1_14682556	+	AG	Y	Alu-SINE	intronic	KAZN	-	-	0	N
chr1_146899545	+	AG	N	Alu-SINE	intronic	NBPF10,NBPF19,NBPF20	-	-	0	Y
chr1_146916601	+	AG	N	Alu-SINE	intronic	NBPF10,NBPF19,NBPF20	-	-	0.2	Y
chr1_146916640	+	AG	N	Alu-SINE	intronic	NBPF10,NBPF19,NBPF20	-	-	0.1	Y
chr1_14691739	+	AG	N	Alu-SINE	intronic	KAZN	-	-	0.2	N
chr1_14692812	+	AG	N	SINE/AluSz6	intronic	KAZN	-	-		Y
chr1_14692877	+	AG	N	Alu-SINE	intronic	KAZN	-	-	0	N
chr1_14692890	+	AG	N	Alu-SINE	intronic	KAZN	-	-	0	N
chr1_14692903	+	AG	N	Alu-SINE	intronic	KAZN	-	-	0	N
chr1_146949974	+	TC	Y	ERVL-MaLR-LTR	intronic	NBPF10,NBPF12,NBPF19,NBPF20	-	-	0	N
chr1_146953461	+	AG	Y	Alu-SINE	intronic	NBPF10,NBPF12,NBPF19,NBPF20	-	-	NA	N
chr1_146954869	+	AG	Y	Simple_repeat-Simple_repeat	intronic	NBPF10,NBPF12,NBPF19,NBPF20	-	-	0	Y
chr1_14697249	+	AG	N	Alu-SINE	intronic	KAZN	-	-	0	N
chr1_14697269	+	AG	N	Alu-SINE	intronic	KAZN	-	-	0	Y
chr1_14697279	+	AG	N	Alu-SINE	intronic	KAZN	-	-	0	N
chr1_146994274	+	TC	Y	-	intronic	NBPF10,NBPF19,NBPF20	-	-	0	N
chr1_146994512	-	TC	Y	-	intronic	NBPF10,NBPF19,NBPF20	-	-	0	Y
chr1_146994537	-	CT	Y	-	intronic	NBPF10,NBPF19,NBPF20	-	-	0	N
chr1_146994539	-	CT	Y	-	intronic	NBPF10,NBPF19,NBPF20	-	-	0	Y
chr1_146995599	+	AG	N	L1-LINE	UTR3	NBPF10(NM_001302371:c.*1024A>G,NM_001039703:c.*1024A>G),NBPF12(NM_001278141:c.*1024A>G),NBPF19(NM_001351365:c.*1024A>G),NBPF20(NM_001278267:c.*1024A>G)	-	-	0.5	N
chr1_146995600	+	AG	N	L1-LINE	UTR3	NBPF10(NM_001302371:c.*1025A>G,NM_001039703:c.*1025A>G),NBPF12(NM_001278141:c.*1025A>G),NBPF19(NM_001351365:c.*1025A>G),NBPF20(NM_001278267:c.*1025A>G)	-	-	0.5	N
chr1_146995654	+	AG	Y	L1-LINE	UTR3	NBPF10(NM_001302371:c.*1079A>G,NM_001039703:c.*1079A>G),NBPF12(NM_001278141:c.*1079A>G),NBPF19(NM_001351365:c.*1079A>G),NBPF20(NM_001278267:c.*1079A>G)	-	-	0	Y
chr1_147000305	-	AG	Y	Alu-SINE	intronic	NBPF19	-	-	0	N
chr1_147000312	-	AG	N	Alu-SINE	intronic	NBPF19	-	-	0	N
chr1_147000350	-	AG	N	Alu-SINE	intronic	NBPF19	-	-	0	Y
chr1_147000372	-	GA	Y	Alu-SINE	intronic	NBPF19	-	-	0	N
chr1_147000376	-	AG	N	Alu-SINE	intronic	NBPF19	-	-	0	N
chr1_147000379	-	AG	N	Alu-SINE	intronic	NBPF19	-	-	0	N
chr1_147000385	-	AG	Y	Alu-SINE	intronic	NBPF19	-	-	0	N
chr1_147000389	-	AG	N	Alu-SINE	intronic	NBPF19	-	-	0	N
chr1_147000408	-	AG	N	Alu-SINE	intronic	NBPF19	-	-	0	N
chr1_147000412	-	AG	N	Alu-SINE	intronic	NBPF19	-	-	0	N
chr1_147000416	-	AG	N	Alu-SINE	intronic	NBPF19	-	-	0.1	N
chr1_147000421	-	AG	Y	Alu-SINE	intronic	NBPF19	-	-	0.1	Y
chr1_147001592	-	TC	Y	-	intronic	NBPF19	-	-	0	Y
chr1_147001667	-	GA	Y	-	intronic	NBPF19	-	-	0	N
chr1_147001753	-	CT	Y	-	intronic	NBPF19	-	-	0	Y
chr1_147001791	-	AT	Y	-	intronic	NBPF19	-	-	0	N
chr1_147001905	-	CT	Y	-	intronic	NBPF19	-	-	0	N
chr1_147002069	-	TG	Y	MIR-SINE	intronic	NBPF19	-	-	0.4	Y
chr1_147002102	-	GA	Y	MIR-SINE	intronic	NBPF19	-	-	0	N
chr1_147002114	-	TA	Y	-	intronic	NBPF19	-	-	0	N
chr1_147002138	-	GA	Y	-	intronic	NBPF19	-	-	0	Y
chr1_147002166	-	AG	Y	-	intronic	NBPF19	-	-	0	Y
chr1_147002324	-	GA	Y	L1-LINE	intronic	NBPF19	-	-	0	Y
chr1_147002497	-	AT	Y	-	intronic	NBPF19	-	-	0.3	N
chr1_147002543	-	CT	Y	-	intronic	NBPF19	-	-	0	N
chr1_147002651	-	GA	Y	-	intronic	NBPF19	-	-	0	N
chr1_147003978	-	GA	Y	-	intronic	NBPF19	-	-	0	Y
chr1_147006254	-	TC	Y	ERV1-LTR	intronic	NBPF19	-	-	0	Y
chr1_147006360	-	GA	Y	ERV1-LTR	intronic	NBPF19	-	-	0	Y
chr1_14701393	+	AG	N	Alu-SINE	intronic	KAZN	-	-	0.3	N
chr1_14701405	+	AG	N	Alu-SINE	intronic	KAZN	-	-	0	N
chr1_14701535	+	AG	N	Alu-SINE	intronic	KAZN	-	-	0	N
chr1_14701537	+	AG	N	Alu-SINE	intronic	KAZN	-	-	0	N
chr1_14701559	+	AG	N	Alu-SINE	intronic	KAZN	-	-	0.1	Y
chr1_14701682	+	AG	N	Alu-SINE	intronic	KAZN	-	-	0.1	N
chr1_14701699	+	AG	N	Alu-SINE	intronic	KAZN	-	-	0.7	N
chr1_14703653	+	AG	N	SINE/AluJr	intronic	KAZN	-	-		N
chr1_14711072	+	AG	N	Alu-SINE	intronic	KAZN	-	-	0	N
chr1_14711118	+	AG	N	SINE/AluJr	intronic	KAZN	-	-		Y
chr1_14711176	+	AG	N	Alu-SINE	intronic	KAZN	-	-	0.4	N
chr1_14711278	+	AG	N	SINE/FLAM_A	intronic	KAZN	-	-		Y
chr1_14713676	+	AG	N	Alu-SINE	intronic	KAZN	-	-	0	N
chr1_14713684	+	AG	N	Alu-SINE	intronic	KAZN	-	-	0	N
chr1_14713685	+	AG	N	Alu-SINE	intronic	KAZN	-	-	0	N
chr1_14713881	+	AG	N	Alu-SINE	intronic	KAZN	-	-	0	N
chr1_14713905	+	AG	N	Alu-SINE	intronic	KAZN	-	-	0	N
chr1_14713938	+	AG	N	Alu-SINE	intronic	KAZN	-	-	0	N
chr1_14714874	+	AG	N	Alu-SINE	intronic	KAZN	-	-	0	N
chr1_14714888	+	AG	N	Alu-SINE	intronic	KAZN	-	-	0	N
chr1_147177438	+	AG	N	L1-LINE	intronic	CHD1L,NBPF19	-	-	0	Y
chr1_147177543	+	AG	N	LINE/L1MC3	ncRNA_intronic	AC242426.2	-	-		Y
chr1_147177581	+	AG	Y	L1-LINE	intronic	CHD1L,NBPF19	-	-	0	N
chr1_147177729	+	AG	N	LINE/L1MC3	ncRNA_intronic	AC242426.2	-	-		Y
chr1_147177748	+	AG	N	LINE/L1MC3	ncRNA_intronic	AC242426.2	-	-		Y
chr1_147177827	+	AG	N	L1-LINE	intronic	CHD1L,NBPF19	-	-	0	Y
chr1_14719814	+	AG	N	SINE/AluSx	intronic	KAZN	-	-		Y
chr1_14722549	+	GA	Y	-	intronic	KAZN	-	-	0	N
chr1_147257541	+	GA	Y	-	intronic	CHD1L,NBPF19	-	-	0	N
chr1_147269167	+	AG	Y	-	intronic	CHD1L,NBPF19	-	-	0	N
chr1_14727704	+	AG	N	SINE/AluSp	intronic	KAZN	-	-		Y
chr1_14727705	+	AG	N	Alu-SINE	intronic	KAZN	-	-	0	N
chr1_14727727	+	AG	N	Alu-SINE	intronic	KAZN	-	-	0	N
chr1_14727728	+	AG	N	Alu-SINE	intronic	KAZN	-	-	0	N
chr1_14727740	+	AG	N	Alu-SINE	intronic	KAZN	-	-	0	N
chr1_14732832	+	AG	N	hAT-Charlie-DNA	intronic	KAZN	-	-	0	N
chr1_14745253	+	GA	Y	Simple_repeat-Simple_repeat	intronic	KAZN	-	-	0	N
chr1_14753463	+	AG	N	SINE/FLAM_C	intronic	KAZN	-	-		Y
chr1_14753465	+	AG	N	Alu-SINE	intronic	KAZN	-	-	0	Y
chr1_14753469	+	AG	Y	Alu-SINE	intronic	KAZN	-	-	0	N
chr1_14753471	+	AG	N	Alu-SINE	intronic	KAZN	-	-	0	N
chr1_14753517	+	AG	Y	Alu-SINE	intronic	KAZN	-	-	0	N
chr1_14758908	+	GA	Y	Low_complexity-Low_complexity	intronic	KAZN	-	-	0.6	N
chr1_14760685	+	AG	N	Alu-SINE	intronic	KAZN	-	-	0	N
chr1_14776657	+	AG	N	Alu-SINE	intronic	KAZN	-	-	0	N
chr1_14776671	+	AG	N	Alu-SINE	intronic	KAZN	-	-	0	N
chr1_14776672	+	AG	N	Alu-SINE	intronic	KAZN	-	-	0	N
chr1_1477852	+	CT	Y	Alu-SINE	UTR5	ATAD3B(NM_001317238:c.-648C>T)	-	-	0	N
chr1_1477854	+	CT	Y	Alu-SINE	UTR5	ATAD3B(NM_001317238:c.-646C>T)	-	-	0	N
chr1_1477970	+	CT	Y	Alu-SINE	UTR5	ATAD3B(NM_001317238:c.-530C>T)	-	-	0	N
chr1_1477985	+	CT	Y	Alu-SINE	UTR5	ATAD3B(NM_001317238:c.-515C>T)	-	-	0	N
chr1_1477987	+	CT	Y	Alu-SINE	UTR5	ATAD3B(NM_001317238:c.-513C>T)	-	-	0	Y
chr1_14800605	+	AG	N	Alu-SINE	intronic	KAZN	-	-	0	N
chr1_14807756	+	AG	N	Alu-SINE	intronic	KAZN	-	-	0	N
chr1_14813671	+	AG	N	-/-	intronic	KAZN	-	-		Y
chr1_14813675	+	AG	N	-/-	intronic	KAZN	-	-		Y
chr1_14813704	+	AG	N	-	intronic	KAZN	-	-	0	N
chr1_14813710	+	AG	Y	-	intronic	KAZN	-	-	0	N
chr1_14813712	+	AG	N	-/-	intronic	KAZN	-	-		Y
chr1_14813717	+	AG	Y	-	intronic	KAZN	-	-	0	N
chr1_14813722	+	AG	N	-	intronic	KAZN	-	-	0	N
chr1_14813758	+	AG	Y	-	intronic	KAZN	-	-	0	N
chr1_14814135	+	AG	N	-/-	intronic	KAZN	-	-		Y
chr1_14814157	+	AG	N	-	intronic	KAZN	-	-	0	N
chr1_14814161	+	AG	N	-	intronic	KAZN	-	-	0	N
chr1_14814799	+	AG	N	-	intronic	KAZN	-	-	0	N
chr1_14814812	+	AG	N	-/-	intronic	KAZN	-	-		Y
chr1_14814817	+	AG	N	-	intronic	KAZN	-	-	0	N
chr1_148222185	-	AG	Y	Alu-SINE	intronic	NBPF10,NBPF19,NBPF20	-	-	0	N
chr1_148222188	-	AG	Y	Alu-SINE	intronic	NBPF10,NBPF19,NBPF20	-	-	0	Y
chr1_148233794	-	CT	Y	-	intronic	NBPF10,NBPF19,NBPF20	-	-	0	N
chr1_148233996	-	GA	Y	-	intronic	NBPF10,NBPF19,NBPF20	-	-	0.2	N
chr1_148234054	-	GA	Y	-	intronic	NBPF10,NBPF19,NBPF20	-	-	0.1	N
chr1_1483156	+	AG	N	Alu-SINE	intronic	ATAD3B	-	-	0	N
chr1_1483296	+	AG	N	Alu-SINE	intronic	ATAD3B	-	-	0	N
chr1_1483346	+	AG	N	SINE/AluSp	intronic	ATAD3B	-	-		Y
chr1_1483377	+	AG	N	Alu-SINE	intronic	ATAD3B	-	-	0	N
chr1_14841185	+	AG	N	SINE/AluYc3	intronic	KAZN	-	-		Y
chr1_14850697	+	CA	Y	L2-LINE	intronic	KAZN	-	-	0	N
chr1_14853213	+	AG	N	L2-LINE	intronic	KAZN	-	-	0	N
chr1_14853225	+	AG	N	L2-LINE	intronic	KAZN	-	-	0	N
chr1_14886212	+	AG	N	Alu-SINE	intronic	KAZN	-	-	0	N
chr1_14886348	+	AG	N	SINE/AluJr4	intronic	KAZN	-	-		N
chr1_149615285	+	TA	Y	-	ncRNA_intronic	HIST2H3DP1,LINC00623,LINC00869,LINC01145	-	-	0	N
chr1_149615661	+	CT	Y	-	ncRNA_intronic	HIST2H3DP1,LINC00623,LINC00869,LINC01145	-	-	0	N
chr1_149627048	+	TC	Y	-	ncRNA_intronic	HIST2H3DP1,LINC00623,LINC00869,LINC01145	-	-	0	N
chr1_149633773	+	GA	Y	ERV1-LTR	ncRNA_intronic	HIST2H3DP1,LINC00623,LINC00869,LINC01145	-	-	0	N
chr1_149677109	+	GA	Y	-	ncRNA_exonic	LINC00869	-	-	1	N
chr1_149683912	+	TG	Y	ERV1-LTR	ncRNA_intronic	HIST2H3DP1,LINC01145,LOC101929798	-	-	0.4	N
chr1_149684023	+	GT	Y	ERV1-LTR	ncRNA_intronic	HIST2H3DP1,LINC01145,LOC101929798	-	-	0	N
chr1_149686167	+	GC	Y	-	ncRNA_intronic	HIST2H3DP1,LINC01145,LOC101929798	-	-	0.2	N
chr1_149686240	+	TC	Y	ERV1-LTR	ncRNA_intronic	HIST2H3DP1,LINC01145,LOC101929798	-	-	0	N
chr1_149686241	+	GT	Y	ERV1-LTR	ncRNA_intronic	HIST2H3DP1,LINC01145,LOC101929798	-	-	0	N
chr1_149686948	+	AT	Y	ERV1-LTR	ncRNA_intronic	HIST2H3DP1,LINC01145,LOC101929798	-	-	0	N
chr1_149687667	+	CT	Y	-	ncRNA_intronic	HIST2H3DP1,LINC01145,LOC101929798	-	-	0	N
chr1_149797934	+	AG	Y	-	ncRNA_intronic	HIST2H3DP1	-	-	0	N
chr1_149847274	-	AG	Y	ERVL-MaLR-LTR	intergenic	HIST2H2AA3(dist=4523),HIST2H2BC(dist=2918)	-	-	0	Y
chr1_149941821	-	AG	N	hAT-DNA	UTR3	OTUD7B(NM_020205:c.*2036A>G)	-	-	0	N
chr1_149941827	-	AG	N	hAT-DNA	UTR3	OTUD7B(NM_020205:c.*2030A>G)	-	-	0	N
chr1_149941828	-	AG	N	hAT-DNA	UTR3	OTUD7B(NM_020205:c.*2029A>G)	-	-	0	N
chr1_149941834	-	AG	N	DNA/MER96B	UTR3	OTUD7B	-	-		Y
chr1_150083570	+	AG	N	-	intronic	VPS45	-	-	0	N
chr1_150102624	+	AG	N	LINE/L1PA14	intronic	VPS45	-	-		Y
chr1_150102650	+	AG	N	LINE/L1PA14	intronic	VPS45	-	-		N
chr1_150102651	+	AG	N	LINE/L1PA14	intronic	VPS45	-	-		N
chr1_150102679	+	AG	Y	L1-LINE	intronic	VPS45	-	-	0.2	N
chr1_150102682	+	AG	N	L1-LINE	intronic	VPS45	-	-	0.4	Y
chr1_150102692	+	AG	N	L1-LINE	intronic	VPS45	-	-	0.5	N
chr1_150102693	+	AG	N	L1-LINE	intronic	VPS45	-	-	0.5	N
chr1_150102695	+	AG	N	L1-LINE	intronic	VPS45	-	-	0.5	Y
chr1_150102696	+	AG	N	LINE/L1PA14	intronic	VPS45	-	-		N
chr1_150102698	+	AG	N	LINE/L1PA14	intronic	VPS45	-	-		Y
chr1_150102780	+	AG	N	L1-LINE	intronic	VPS45	-	-	0.4	N
chr1_150104988	+	AG	N	L1-LINE	intronic	VPS45	-	-	0	N
chr1_150104994	+	AG	N	L1-LINE	intronic	VPS45	-	-	0	N
chr1_150105015	+	AG	N	L1-LINE	intronic	VPS45	-	-	0.6	Y
chr1_150105039	+	AG	N	L1-LINE	intronic	VPS45	-	-	0.1	N
chr1_150105040	+	AG	N	L1-LINE	intronic	VPS45	-	-	0.1	N
chr1_150105044	+	AG	N	L1-LINE	intronic	VPS45	-	-	0.2	N
chr1_150105056	+	AG	N	LINE/L1P5	intronic	VPS45	-	-		Y
chr1_150105069	+	AG	N	L1-LINE	intronic	VPS45	-	-	0.6	N
chr1_150122284	+	AG	N	Alu-SINE	intronic	VPS45	-	-	0	N
chr1_150131752	+	AG	N	SINE/AluJr4	intronic	VPS45	-	-		Y
chr1_150131756	+	AG	N	Alu-SINE	intronic	VPS45	-	-	0	N
chr1_150131761	+	AG	N	Alu-SINE	intronic	VPS45	-	-	0.1	N
chr1_150131766	+	AG	N	SINE/AluJr4	intronic	VPS45	-	-		Y
chr1_150131771	+	AG	N	Alu-SINE	intronic	VPS45	-	-	0.2	N
chr1_150131785	+	AG	N	Alu-SINE	intronic	VPS45	-	-	0.3	N
chr1_150131795	+	AG	N	Alu-SINE	intronic	VPS45	-	-	0	Y
chr1_150131801	+	AG	Y	Alu-SINE	intronic	VPS45	-	-	0	N
chr1_150131828	+	AG	N	SINE/AluJr4	intronic	VPS45	-	-		N
chr1_150131833	+	AG	Y	Alu-SINE	intronic	VPS45	-	-	0	N
chr1_150131834	+	AG	N	SINE/AluJr4	intronic	VPS45	-	-		Y
chr1_150131839	+	AG	N	Alu-SINE	intronic	VPS45	-	-	0	N
chr1_150295673	+	AG	N	SINE/AluJr	intronic	MRPS21	-	-		N
chr1_150295675	+	AG	N	Alu-SINE	intronic	MRPS21	-	-	0	N
chr1_150295682	+	AG	Y	Alu-SINE	intronic	MRPS21	-	-	0	N
chr1_150295699	+	AG	N	Alu-SINE	intronic	MRPS21	-	-	0	N
chr1_150295735	+	AG	N	Alu-SINE	intronic	MRPS21	-	-	0	N
chr1_150295755	+	AG	N	Alu-SINE	intronic	MRPS21	-	-	0	N
chr1_150295758	+	AG	N	SINE/AluJr	intronic	MRPS21	-	-		N
chr1_150296441	+	AG	N	SINE/AluJo	intronic	MRPS21	-	-		N
chr1_150308350	+	GA	Y	-	UTR3	MRPS21(NM_018997:c.*122G>A,NM_031901:c.*122G>A)	-	-	0.2	N
chr1_150346988	+	AG	N	SINE/AluJb	intronic	PRPF3	-	-		Y
chr1_150347006	+	AG	N	Alu-SINE	intronic	PRPF3	-	-	0.4	N
chr1_150347036	+	AG	N	SINE/AluJb	intronic	PRPF3	-	-		N
chr1_150348305	+	AG	N	Alu-SINE	intronic	PRPF3	-	-	0	N
chr1_150372343	+	AG	N	Alu-SINE	intronic	RPRD2	-	-	0	Y
chr1_150372379	+	AG	N	SINE/AluSx3	intronic	RPRD2	-	-		N
chr1_150372386	+	AG	N	SINE/AluSx3	intronic	RPRD2	-	-		N
chr1_150372396	+	AG	N	Alu-SINE	intronic	RPRD2	-	-	0	N
chr1_150372402	+	AG	N	SINE/AluSx3	intronic	RPRD2	-	-		Y
chr1_150372410	+	AG	N	Alu-SINE	intronic	RPRD2	-	-	0	N
chr1_150372411	+	AG	N	Alu-SINE	intronic	RPRD2	-	-	0	N
chr1_150372418	+	AG	N	Alu-SINE	intronic	RPRD2	-	-	0	N
chr1_150372422	+	AG	N	Alu-SINE	intronic	RPRD2	-	-	0	N
chr1_150372445	+	AG	N	SINE/AluSx3	intronic	RPRD2	-	-		Y
chr1_150382635	+	AG	N	SINE/AluSx1	intronic	RPRD2	-	-		Y
chr1_150382713	+	AG	N	Alu-SINE	intronic	RPRD2	-	-	0	N
chr1_150382715	+	AG	N	Alu-SINE	intronic	RPRD2	-	-	0	N
chr1_150382732	+	AG	Y	Alu-SINE	intronic	RPRD2	-	-	0	N
chr1_150382739	+	AG	Y	Alu-SINE	intronic	RPRD2	-	-	0	N
chr1_150382751	+	AG	Y	Alu-SINE	intronic	RPRD2	-	-	0.1	N
chr1_150382755	+	AG	N	Alu-SINE	intronic	RPRD2	-	-	0.1	N
chr1_150382876	+	AG	N	SINE/AluJb	intronic	RPRD2	-	-		Y
chr1_150384769	+	AG	N	Alu-SINE	intronic	RPRD2	-	-	0	N
chr1_150388138	+	AG	N	Alu-SINE	intronic	RPRD2	-	-	0.7	N
chr1_150388198	+	AG	Y	Alu-SINE	intronic	RPRD2	-	-	0.3	N
chr1_150388210	+	AG	Y	Alu-SINE	intronic	RPRD2	-	-	0.2	Y
chr1_150390434	+	AG	N	Alu-SINE	intronic	RPRD2	-	-	0	Y
chr1_150390462	+	AG	Y	Alu-SINE	intronic	RPRD2	-	-	0	N
chr1_150391389	+	AG	N	Alu-SINE	intronic	RPRD2	-	-	0	Y
chr1_150392430	+	AG	N	Alu-SINE	intronic	RPRD2	-	-	0	Y
chr1_150392480	+	AG	N	Alu-SINE	intronic	RPRD2	-	-	0.1	N
chr1_150392768	+	AG	N	SINE/AluJr	intronic	RPRD2	-	-		N
chr1_150412044	+	AG	N	Alu-SINE	intronic	RPRD2	-	-	0	Y
chr1_150412078	+	AG	Y	Alu-SINE	intronic	RPRD2	-	-	0	N
chr1_150415656	+	AG	N	Alu-SINE	intronic	RPRD2	-	-	0	N
chr1_150475543	+	GA	Y	-	UTR3	RPRD2(NM_001297673:c.*3572G>A,NM_001297674:c.*2209G>A,NM_015203:c.*2209G>A)	-	-	0.7	N
chr1_150570276	-	AG	Y	Alu-SINE	ncRNA_intronic	ADAMTSL4-AS1	-	-	0	Y
chr1_15058902	+	AG	N	SINE/AluSg	intronic	KAZN	-	-		Y
chr1_150593546	-	AG	N	hAT-Charlie-DNA	intergenic	MCL1(dist=13808),ENSA(dist=27700)	-	-	0.2	N
chr1_150607366	-	AG	N	Alu-SINE	intergenic	MCL1(dist=27628),ENSA(dist=13880)	-	-	0.2	N
chr1_150610203	-	AG	N	SINE/FLAM_A	intronic	ENSA	-	-		N
chr1_150610228	-	AG	N	SINE/FLAM_A	intronic	ENSA	-	-		Y
chr1_150610231	-	AG	N	Alu-SINE	intergenic	MCL1(dist=30493),ENSA(dist=11015)	-	-	0	N
chr1_150611888	-	AG	N	Alu-SINE	intergenic	MCL1(dist=32150),ENSA(dist=9358)	-	-	0	N
chr1_150611899	-	AG	N	SINE/AluJo	intronic	ENSA	-	-		Y
chr1_150611911	-	AG	N	SINE/AluJo	intronic	ENSA	-	-		Y
chr1_150614043	-	AG	N	Alu-SINE	intergenic	MCL1(dist=34305),ENSA(dist=7203)	-	-	0	N
chr1_150614462	-	AG	N	SINE/AluJo	intronic	ENSA	-	-		Y
chr1_150615553	-	AG	N	SINE/AluJo	intronic	ENSA	-	-		Y
chr1_150615610	-	AG	N	SINE/AluJo	intronic	ENSA	-	-		Y
chr1_150615682	-	AG	N	Alu-SINE	intergenic	MCL1(dist=35944),ENSA(dist=5564)	-	-	0	N
chr1_150616400	-	AG	N	Alu-SINE	intergenic	MCL1(dist=36662),ENSA(dist=4846)	-	-	0	Y
chr1_150616427	-	AG	N	Alu-SINE	intergenic	MCL1(dist=36689),ENSA(dist=4819)	-	-	0.5	Y
chr1_150616440	-	AG	N	SINE/AluSq2	intronic	ENSA	-	-		N
chr1_150616441	-	AG	N	SINE/AluSq2	intronic	ENSA	-	-		Y
chr1_150616753	-	AG	Y	-	intergenic	MCL1(dist=37015),ENSA(dist=4493)	-	-	0	N
chr1_150617415	-	AG	N	SINE/AluSq	intronic	ENSA	-	-		Y
chr1_150617456	-	AG	N	Alu-SINE	intergenic	MCL1(dist=37718),ENSA(dist=3790)	-	-	0	N
chr1_150617457	-	AG	N	Alu-SINE	intergenic	MCL1(dist=37719),ENSA(dist=3789)	-	-	0	N
chr1_150617465	-	AG	N	SINE/AluSq	intronic	ENSA	-	-		Y
chr1_150617918	-	AG	N	Alu-SINE	intergenic	MCL1(dist=38180),ENSA(dist=3328)	-	-	0	Y
chr1_150620682	-	AG	N	SINE/AluJr	intronic	ENSA	-	-		N
chr1_150620684	-	AG	N	Alu-SINE	downstream	ENSA(dist=562)	-	-	0	N
chr1_150620696	-	AG	N	Alu-SINE	downstream	ENSA(dist=550)	-	-	0	N
chr1_150620706	-	AG	N	Alu-SINE	downstream	ENSA(dist=540)	-	-	0.2	N
chr1_150620711	-	AG	N	SINE/AluJr	intronic	ENSA	-	-		Y
chr1_150620720	-	AG	N	Alu-SINE	downstream	ENSA(dist=526)	-	-	0.7	N
chr1_150620723	-	AG	N	Alu-SINE	downstream	ENSA(dist=523)	-	-	0.7	N
chr1_150620724	-	AG	N	Alu-SINE	downstream	ENSA(dist=522)	-	-	0.7	N
chr1_150620749	-	AG	N	Alu-SINE	downstream	ENSA(dist=497)	-	-	0.2	Y
chr1_150620819	-	AG	N	SINE/AluJb	intronic	ENSA	-	-		Y
chr1_150620821	-	AG	N	SINE/AluJb	intronic	ENSA	-	-		Y
chr1_150620825	-	AG	N	SINE/AluJb	intronic	ENSA	-	-		Y
chr1_150620827	-	AG	N	Alu-SINE	downstream	ENSA(dist=419)	-	-	0	N
chr1_150620839	-	AG	N	Alu-SINE	downstream	ENSA(dist=407)	-	-	0	N
chr1_150620849	-	AG	N	Alu-SINE	downstream	ENSA(dist=397)	-	-	0	N
chr1_150620953	-	AG	N	Alu-SINE	downstream	ENSA(dist=293)	-	-	0	N
chr1_150620954	-	AG	N	Alu-SINE	downstream	ENSA(dist=292)	-	-	0	N
chr1_150620956	-	AG	N	Alu-SINE	downstream	ENSA(dist=290)	-	-	0	N
chr1_150620966	-	AG	N	SINE/AluJb	intronic	ENSA	-	-		Y
chr1_150620991	-	AG	N	Alu-SINE	downstream	ENSA(dist=255)	-	-	0	Y
chr1_150621370	-	AG	N	Alu-SINE	UTR3	ENSA(NM_207046:c.*1474A>G,NM_004436:c.*1474A>G,NM_207042:c.*1474A>G,NM_207045:c.*1474A>G)	-	-	0	N
chr1_150621385	-	AG	N	Alu-SINE	UTR3	ENSA(NM_207046:c.*1459A>G,NM_004436:c.*1459A>G,NM_207042:c.*1459A>G,NM_207045:c.*1459A>G)	-	-	0	N
chr1_150621411	-	AG	N	Alu-SINE	UTR3	ENSA(NM_207046:c.*1433A>G,NM_004436:c.*1433A>G,NM_207042:c.*1433A>G,NM_207045:c.*1433A>G)	-	-	0	N
chr1_150621412	-	AG	N	Alu-SINE	UTR3	ENSA(NM_207046:c.*1432A>G,NM_004436:c.*1432A>G,NM_207042:c.*1432A>G,NM_207045:c.*1432A>G)	-	-	0	Y
chr1_150621414	-	AG	N	Alu-SINE	UTR3	ENSA(NM_207046:c.*1430A>G,NM_004436:c.*1430A>G,NM_207042:c.*1430A>G,NM_207045:c.*1430A>G)	-	-	0	Y
chr1_150621482	-	AG	N	Alu-SINE	UTR3	ENSA(NM_207046:c.*1362A>G,NM_004436:c.*1362A>G,NM_207042:c.*1362A>G,NM_207045:c.*1362A>G)	-	-	0	Y
chr1_150632109	+	AG	N	SINE/FRAM	intergenic	ENSA;GOLPH3L	-	-		Y
chr1_150811479	-	AG	Y	Simple_repeat-Simple_repeat	UTR3	ARNT(NM_178427:c.*542A>G,NM_001668:c.*542A>G,NM_001286035:c.*542A>G,NM_001197325:c.*542A>G,NM_001350225:c.*542A>G,NM_001286036:c.*542A>G,NM_001350224:c.*542A>G,NM_001350226:c.*542A>G)	-	-	0	Y
chr1_150854119	-	AG	N	Alu-SINE	intronic	ARNT	-	-	0	N
chr1_150854121	-	AG	Y	Alu-SINE	intronic	ARNT	-	-	0	N
chr1_150854124	-	AG	N	Alu-SINE	intronic	ARNT	-	-	0	N
chr1_150854127	-	AG	N	SINE/AluJr	intronic	ARNT	-	-		N
chr1_150854133	-	AG	N	Alu-SINE	intronic	ARNT	-	-	0	N
chr1_150854143	-	AG	N	Alu-SINE	intronic	ARNT	-	-	0.1	N
chr1_150854148	-	AG	Y	Alu-SINE	intronic	ARNT	-	-	0.4	N
chr1_150854154	-	AG	N	Alu-SINE	intronic	ARNT	-	-	0.5	N
chr1_150854158	-	AG	Y	Alu-SINE	intronic	ARNT	-	-	0.6	N
chr1_150854169	-	AG	N	Alu-SINE	intronic	ARNT	-	-	0.7	N
chr1_150854170	-	AG	Y	Alu-SINE	intronic	ARNT	-	-	0.7	N
chr1_150854178	-	AG	N	Alu-SINE	intronic	ARNT	-	-	0.7	N
chr1_150854183	-	AG	N	Alu-SINE	intronic	ARNT	-	-	0.7	N
chr1_150854201	-	AG	N	Alu-SINE	intronic	ARNT	-	-	0.1	N
chr1_150854202	-	AG	N	Alu-SINE	intronic	ARNT	-	-	0.1	N
chr1_150854214	-	AG	N	SINE/AluJr	intronic	ARNT	-	-		N
chr1_150854224	-	AG	N	Alu-SINE	intronic	ARNT	-	-	0.1	N
chr1_150854226	-	AG	N	Alu-SINE	intronic	ARNT	-	-	0.1	N
chr1_150854250	-	AG	N	SINE/AluJr	intronic	ARNT	-	-		Y
chr1_151051421	-	CT	Y	Simple_repeat-Simple_repeat	UTR3	CDC42SE1(NM_001038707:c.*1923C>T,NM_020239:c.*1923C>T)	-	-	0	N
chr1_151055758	-	CA	Y	-	UTR5	CDC42SE1(NM_001038707:c.-28C>A,NM_020239:c.-28C>A)	-	-	0	N
chr1_151066306	+	AG	N	SINE/AluSz6	intronic	CDC42SE1;MLLT11	-	-		Y
chr1_151066328	+	AG	N	SINE/AluSz6	intronic	CDC42SE1;MLLT11	-	-		Y
chr1_151066359	+	AG	N	SINE/AluSz6	intronic	CDC42SE1;MLLT11	-	-		Y
chr1_151066382	+	AG	N	SINE/AluSz6	intronic	CDC42SE1;MLLT11	-	-		Y
chr1_151066412	+	AG	N	SINE/AluSz6	intronic	CDC42SE1;MLLT11	-	-		Y
chr1_151066418	+	AG	N	SINE/AluSz6	intronic	CDC42SE1;MLLT11	-	-		N
chr1_151199494	+	AG	N	Alu-SINE	intronic	PIP5K1A	-	-	0	N
chr1_151202315	+	AG	Y	-	intronic	PIP5K1A	-	-	0	N
chr1_151202364	+	AG	Y	-	intronic	PIP5K1A	-	-	0	N
chr1_151202898	+	AG	N	SINE/AluSx1	intronic	PIP5K1A	-	-		Y
chr1_151202974	+	AG	N	Alu-SINE	intronic	PIP5K1A	-	-	0.1	N
chr1_151203749	+	AG	N	Alu-SINE	intronic	PIP5K1A	-	-	0	Y
chr1_151204233	+	AG	N	Alu-SINE	intronic	PIP5K1A	-	-	0	Y
chr1_151205587	+	AG	N	Alu-SINE	intronic	PIP5K1A	-	-	0	Y
chr1_151211305	+	AG	N	Alu-SINE	intronic	PIP5K1A	-	-	0.2	N
chr1_151212184	+	AG	N	Alu-SINE	intronic	PIP5K1A	-	-	0	N
chr1_151214633	+	AG	Y	Alu-SINE	intronic	PIP5K1A	-	-	0	N
chr1_151219110	+	AG	N	Alu-SINE	intronic	PIP5K1A	-	-	0	Y
chr1_151220203	+	AG	N	SINE/AluSc8	intronic	PIP5K1A	-	-		N
chr1_151220211	+	AG	N	Alu-SINE	intronic	PIP5K1A	-	-	0	N
chr1_151220215	+	AG	N	Alu-SINE	intronic	PIP5K1A	-	-	0	Y
chr1_151220266	+	AG	N	Alu-SINE	intronic	PIP5K1A	-	-	0	N
chr1_151221890	+	AG	N	Alu-SINE	intronic	PIP5K1A	-	-	0.1	N
chr1_151221966	+	AG	N	Alu-SINE	intronic	PIP5K1A	-	-	0	Y
chr1_151245816	+	AG	N	Alu-SINE	intronic	PIP5K1A	-	-	0.4	Y
chr1_151246418	+	GC	Y	ERVL-MaLR-LTR	intronic	PIP5K1A	-	-	0	Y
chr1_151248412	+	GA	Y	-	UTR3	PIP5K1A(NM_001135638:c.*547G>A,NM_001135637:c.*547G>A,NM_001330689:c.*547G>A,NM_003557:c.*547G>A,NM_001135636:c.*547G>A)	-	-	0.4	N
chr1_151248414	+	AG	Y	-	UTR3	PIP5K1A(NM_001135638:c.*549A>G,NM_001135637:c.*549A>G,NM_001330689:c.*549A>G,NM_003557:c.*549A>G,NM_001135636:c.*549A>G)	-	-	0.3	N
chr1_151259012	+	AG	N	Alu-SINE	intronic	PSMD4	-	-	0	N
chr1_151259019	+	AG	N	SINE/AluSx	intronic	PSMD4	-	-		N
chr1_151259032	+	AG	N	Alu-SINE	intronic	PSMD4	-	-	0.2	N
chr1_151259038	+	AG	N	Alu-SINE	intronic	PSMD4	-	-	0.2	N
chr1_151259070	-	AG	N	SINE/AluSx	intronic	PSMD4	-	-		N
chr1_151317839	-	AG	N	Alu-SINE	intronic	PI4KB	-	-	0	N
chr1_151434993	-	AG	N	Alu-SINE	intronic	POGZ	-	-	0	N
chr1_151443443	-	AG	N	SINE/AluSp	intronic	POGZ	-	-		Y
chr1_151443470	-	AG	N	Alu-SINE	intronic	POGZ	-	-	0	N
chr1_151446497	-	AG	N	Alu-SINE	intronic	POGZ	-	-	0	Y
chr1_151446499	-	AG	N	SINE/AluSx	intronic	POGZ	-	-		Y
chr1_151446539	-	AG	N	Alu-SINE	intronic	POGZ	-	-	0	N
chr1_151447127	-	AG	N	SINE/AluSx	intronic	POGZ	-	-		N
chr1_151447129	-	AG	N	Alu-SINE	intronic	POGZ	-	-	0	N
chr1_151447135	-	AG	N	Alu-SINE	intronic	POGZ	-	-	0	N
chr1_151447151	-	AG	N	Alu-SINE	intronic	POGZ	-	-	0	N
chr1_151447206	-	AG	N	Alu-SINE	intronic	POGZ	-	-	0	N
chr1_151447289	-	AG	N	Alu-SINE	intronic	POGZ	-	-	0.1	N
chr1_151447519	-	AG	N	Alu-SINE	intronic	POGZ	-	-	0	N
chr1_151447524	-	AG	N	SINE/AluJb	intronic	POGZ	-	-		Y
chr1_151447528	-	AG	N	Alu-SINE	intronic	POGZ	-	-	0	N
chr1_151447535	-	AG	N	SINE/AluJb	intronic	POGZ	-	-		Y
chr1_151447549	-	AG	N	Alu-SINE	intronic	POGZ	-	-	0	N
chr1_151447575	-	AG	N	Alu-SINE	intronic	POGZ	-	-	0	N
chr1_151447765	-	AG	N	Alu-SINE	intronic	POGZ	-	-	0	N
chr1_151447779	-	AG	N	Alu-SINE	intronic	POGZ	-	-	0	N
chr1_151448337	-	AG	Y	Alu-SINE	intronic	POGZ	-	-	0	N
chr1_151448361	-	AG	N	Alu-SINE	intronic	POGZ	-	-	0	N
chr1_151448377	-	AG	N	Alu-SINE	intronic	POGZ	-	-	0	N
chr1_151448382	-	AG	N	Alu-SINE	intronic	POGZ	-	-	0	N
chr1_151448390	-	AG	N	SINE/AluJr4	intronic	POGZ	-	-		Y
chr1_151448391	-	AG	N	Alu-SINE	intronic	POGZ	-	-	0	N
chr1_151448395	-	AG	N	Alu-SINE	intronic	POGZ	-	-	0	N
chr1_151448419	-	AG	N	Alu-SINE	intronic	POGZ	-	-	0	N
chr1_151448678	-	AG	N	Alu-SINE	intronic	POGZ	-	-	0	N
chr1_151448770	-	AG	N	Alu-SINE	intronic	POGZ	-	-	0	N
chr1_151448782	-	AG	N	Alu-SINE	intronic	POGZ	-	-	0	N
chr1_151449640	-	AG	N	Alu-SINE	intronic	POGZ	-	-	0	Y
chr1_151450491	-	AG	N	Alu-SINE	intronic	POGZ	-	-	0	N
chr1_151450504	-	AG	N	Alu-SINE	intronic	POGZ	-	-	0	N
chr1_151450549	-	AG	N	Alu-SINE	intronic	POGZ	-	-	0	N
chr1_151450572	-	AG	N	SINE/AluJb	intronic	POGZ	-	-		Y
chr1_151450599	-	AG	N	SINE/AluJb	intronic	POGZ	-	-		N
chr1_151450604	-	AG	N	SINE/AluJb	intronic	POGZ	-	-		N
chr1_151450943	-	AG	N	Alu-SINE	intronic	POGZ	-	-	0	N
chr1_151450955	-	AG	N	Alu-SINE	intronic	POGZ	-	-	0.1	N
chr1_151450956	-	AG	N	Alu-SINE	intronic	POGZ	-	-	0	N
chr1_151450970	-	AG	N	Alu-SINE	intronic	POGZ	-	-	0	N
chr1_151450974	-	AG	N	Alu-SINE	intronic	POGZ	-	-	0	N
chr1_151450982	-	AG	N	Alu-SINE	intronic	POGZ	-	-	0	N
chr1_151450983	-	AG	N	Alu-SINE	intronic	POGZ	-	-	0	N
chr1_151450988	-	AG	N	SINE/AluSz	intronic	POGZ	-	-		N
chr1_151453025	-	AG	N	Alu-SINE	intronic	POGZ	-	-	0	N
chr1_151453199	-	AG	N	Alu-SINE	intronic	POGZ	-	-	0	N
chr1_151454837	-	AG	N	SINE/AluSg	intronic	POGZ	-	-		Y
chr1_151454851	-	AG	N	SINE/AluSg	intronic	POGZ	-	-		N
chr1_151454853	-	AG	N	Alu-SINE	intronic	POGZ	-	-	0	N
chr1_151454865	-	AG	N	Alu-SINE	intronic	POGZ	-	-	0	N
chr1_151454866	-	AG	N	Alu-SINE	intronic	POGZ	-	-	0	N
chr1_151454884	-	AG	N	Alu-SINE	intronic	POGZ	-	-	0	N
chr1_151454896	-	AG	N	SINE/AluSg	intronic	POGZ	-	-		N
chr1_151454904	-	AG	N	Alu-SINE	intronic	POGZ	-	-	0	N
chr1_151454905	-	AG	N	Alu-SINE	intronic	POGZ	-	-	0	N
chr1_151454916	-	AG	N	Alu-SINE	intronic	POGZ	-	-	0	N
chr1_151454919	-	AG	N	Alu-SINE	intronic	POGZ	-	-	0	N
chr1_151454923	-	AG	N	Alu-SINE	intronic	POGZ	-	-	0.1	N
chr1_151454925	-	AG	N	Alu-SINE	intronic	POGZ	-	-	0.1	N
chr1_151454928	-	AG	N	Alu-SINE	intronic	POGZ	-	-	0.1	N
chr1_151454967	-	AG	N	Alu-SINE	intronic	POGZ	-	-	0	N
chr1_151454985	-	AG	N	SINE/AluSg	intronic	POGZ	-	-		Y
chr1_151454995	-	AG	N	Alu-SINE	intronic	POGZ	-	-	0	Y
chr1_151455007	-	AG	N	SINE/AluSg	intronic	POGZ	-	-		Y
chr1_151702938	-	TC	Y	-	UTR3	CELF3(NM_001291107:c.*521T>C,NM_007185:c.*521T>C,NM_001172648:c.*521T>C,NM_001172649:c.*521T>C,NM_001291106:c.*521T>C)	-	-	1	N
chr1_151775494	-	TC	Y	-	exonic	TDRKH	synonymous	TDRKH:NM_001083963:exon10:c.1332T>C:p.H444H,TDRKH:NM_001083964:exon10:c.1197T>C:p.H399H,TDRKH:NM_001083965:exon10:c.1332T>C:p.H444H,TDRKH:NM_006862:exon10:c.1332T>C:p.H444H	1	N
chr1_151778487	-	GA	Y	-	intronic	TDRKH	-	-	1	N
chr1_151841758	+	AG	N	scRNA/HY3	ncRNA_exonic	AL450992.1	-	-		Y
chr1_151843446	+	AG	N	Alu-SINE	ncRNA_intronic	C2CD4D-AS1	-	-	0.3	Y
chr1_151843449	+	AG	Y	Alu-SINE	ncRNA_intronic	C2CD4D-AS1	-	-	0.3	Y
chr1_151843463	+	AG	N	Alu-SINE	ncRNA_intronic	C2CD4D-AS1	-	-	0.2	Y
chr1_151843468	+	AG	N	SINE/AluJr	ncRNA_intronic	C2CD4D-AS1	-	-		Y
chr1_151843506	+	AG	N	Alu-SINE	ncRNA_intronic	C2CD4D-AS1	-	-	0	Y
chr1_151843530	+	AG	N	Alu-SINE	ncRNA_intronic	C2CD4D-AS1	-	-	0.1	Y
chr1_151843569	+	AC	Y	Alu-SINE	ncRNA_intronic	C2CD4D-AS1	-	-	0	N
chr1_152202149	+	AG	N	SINE/AluSz6	ncRNA_intronic	FLG-AS1	-	-		Y
chr1_152229242	+	AG	N	SINE/AluSx	ncRNA_intronic	FLG-AS1	-	-		Y
chr1_152229269	+	AG	N	SINE/AluSx	ncRNA_intronic	FLG-AS1	-	-		Y
chr1_152229270	+	AG	N	Alu-SINE	intergenic	HRNR(dist=5074),FLG(dist=72905)	-	-	0	Y
chr1_152283741	+	TC	Y	L1-LINE	intergenic	HRNR(dist=59545),FLG(dist=18434)	-	-	0.2	N
chr1_153731095	+	AG	Y	-	intronic	INTS3	-	-	0.2	N
chr1_153747888	+	TC	Y	-	intronic	INTS3	-	-	0	N
chr1_153754069	+	AG	N	Alu-SINE	intronic	INTS3	-	-	0.3	N
chr1_153754075	+	AG	N	Alu-SINE	intronic	INTS3	-	-	0.3	Y
chr1_153773998	+	GT	Y	Simple_repeat-Simple_repeat	UTR3	INTS3(NM_001324475:c.*728G>T,NM_023015:c.*728G>T)	-	-	0	N
chr1_153774008	+	GT	Y	Simple_repeat-Simple_repeat	UTR3	INTS3(NM_001324475:c.*738G>T,NM_023015:c.*738G>T)	-	-	0	N
chr1_153846335	-	AG	N	Alu-SINE	intronic	GATAD2B	-	-	0.1	N
chr1_153848728	-	AG	Y	Alu-SINE	intronic	GATAD2B	-	-	0	N
chr1_153849038	-	AG	N	SINE/FLAM_A	intronic	GATAD2B	-	-		Y
chr1_153849693	-	AG	N	SINE/AluSx	intronic	GATAD2B	-	-		Y
chr1_153860377	-	AG	N	Alu-SINE	intronic	GATAD2B	-	-	0	Y
chr1_153863224	-	AG	N	Alu-SINE	intronic	GATAD2B	-	-	0	Y
chr1_154161155	-	CT	Y	TcMar-Tigger-DNA	intronic	TPM3	-	-	0	N
chr1_154161156	-	GT	Y	TcMar-Tigger-DNA	intronic	TPM3	-	-	0	Y
chr1_154162114	-	AG	N	SINE/AluSg	UTR3	TPM3	-	-		Y
chr1_154162126	-	AG	N	Alu-SINE	UTR3	TPM3(NM_152263:c.*5811A>G,NM_001364683:c.*5811A>G,NM_001364682:c.*5811A>G)	-	-	0	Y
chr1_154162127	-	AG	N	SINE/AluSg	UTR3	TPM3	-	-		Y
chr1_154162939	-	AG	N	Alu-SINE	UTR3	TPM3(NM_152263:c.*4998A>G,NM_001364683:c.*4998A>G,NM_001364682:c.*4998A>G)	-	-	0	N
chr1_154162942	-	AG	N	Alu-SINE	UTR3	TPM3(NM_152263:c.*4995A>G,NM_001364683:c.*4995A>G,NM_001364682:c.*4995A>G)	-	-	0	N
chr1_154162949	-	AG	N	Alu-SINE	UTR3	TPM3(NM_152263:c.*4988A>G,NM_001364683:c.*4988A>G,NM_001364682:c.*4988A>G)	-	-	0	N
chr1_154162957	-	AG	N	Alu-SINE	UTR3	TPM3(NM_152263:c.*4980A>G,NM_001364683:c.*4980A>G,NM_001364682:c.*4980A>G)	-	-	0	N
chr1_154162975	-	AG	N	Alu-SINE	UTR3	TPM3(NM_152263:c.*4962A>G,NM_001364683:c.*4962A>G,NM_001364682:c.*4962A>G)	-	-	0.1	N
chr1_154162978	-	AG	N	Alu-SINE	UTR3	TPM3(NM_152263:c.*4959A>G,NM_001364683:c.*4959A>G,NM_001364682:c.*4959A>G)	-	-	0.1	N
chr1_154162979	-	AG	N	SINE/AluSc	UTR3	TPM3	-	-		N
chr1_154162981	-	AG	N	SINE/AluSc	UTR3	TPM3	-	-		Y
chr1_154162989	-	AG	N	Alu-SINE	UTR3	TPM3(NM_152263:c.*4948A>G,NM_001364683:c.*4948A>G,NM_001364682:c.*4948A>G)	-	-	0.2	N
chr1_154162990	-	AG	N	SINE/AluSc	UTR3	TPM3	-	-		Y
chr1_154163037	-	AG	N	SINE/AluSc	UTR3	TPM3	-	-		N
chr1_154163044	-	AG	N	Alu-SINE	UTR3	TPM3(NM_152263:c.*4893A>G,NM_001364683:c.*4893A>G,NM_001364682:c.*4893A>G)	-	-	0	Y
chr1_154163055	-	AG	N	Alu-SINE	UTR3	TPM3(NM_152263:c.*4882A>G,NM_001364683:c.*4882A>G,NM_001364682:c.*4882A>G)	-	-	0	N
chr1_154163064	-	AG	N	Alu-SINE	UTR3	TPM3(NM_152263:c.*4873A>G,NM_001364683:c.*4873A>G,NM_001364682:c.*4873A>G)	-	-	0	N
chr1_154163075	-	AG	N	Alu-SINE	UTR3	TPM3(NM_152263:c.*4862A>G,NM_001364683:c.*4862A>G,NM_001364682:c.*4862A>G)	-	-	0	N
chr1_154163730	-	AG	N	SINE/AluY	UTR3	TPM3	-	-		Y
chr1_154163731	-	AG	N	SINE/AluY	UTR3	TPM3	-	-		Y
chr1_154163745	-	AG	N	Alu-SINE	UTR3	TPM3(NM_152263:c.*4192A>G,NM_001364683:c.*4192A>G,NM_001364682:c.*4192A>G)	-	-	0.2	Y
chr1_154163762	-	AG	N	Alu-SINE	UTR3	TPM3(NM_152263:c.*4175A>G,NM_001364683:c.*4175A>G,NM_001364682:c.*4175A>G)	-	-	0.4	Y
chr1_154163765	-	AG	N	Alu-SINE	UTR3	TPM3(NM_152263:c.*4172A>G,NM_001364683:c.*4172A>G,NM_001364682:c.*4172A>G)	-	-	0.4	N
chr1_154163772	-	AG	N	Alu-SINE	UTR3	TPM3(NM_152263:c.*4165A>G,NM_001364683:c.*4165A>G,NM_001364682:c.*4165A>G)	-	-	0.3	N
chr1_154164234	-	AG	N	SINE/AluJr	UTR3	TPM3	-	-		N
chr1_154164235	-	AG	N	SINE/AluJr	UTR3	TPM3	-	-		Y
chr1_154164300	-	AG	N	SINE/AluJr	UTR3	TPM3	-	-		Y
chr1_154164333	-	AG	N	SINE/AluJr	UTR3	TPM3	-	-		Y
chr1_154164419	-	AG	N	Alu-SINE	UTR3	TPM3(NM_152263:c.*3518A>G,NM_001364683:c.*3518A>G,NM_001364682:c.*3518A>G)	-	-	0.1	N
chr1_154164433	-	AG	N	SINE/AluJr	UTR3	TPM3	-	-		Y
chr1_154165125	-	AG	N	Alu-SINE	UTR3	TPM3(NM_152263:c.*2812A>G,NM_001364683:c.*2812A>G,NM_001364682:c.*2812A>G)	-	-	0	N
chr1_154165137	-	AG	N	Alu-SINE	UTR3	TPM3(NM_152263:c.*2800A>G,NM_001364683:c.*2800A>G,NM_001364682:c.*2800A>G)	-	-	0	N
chr1_154165138	-	AG	N	Alu-SINE	UTR3	TPM3(NM_152263:c.*2799A>G,NM_001364683:c.*2799A>G,NM_001364682:c.*2799A>G)	-	-	0	N
chr1_154165139	-	AG	N	SINE/AluSx1	UTR3	TPM3	-	-		Y
chr1_154165160	-	AG	N	SINE/AluSx1	UTR3	TPM3	-	-		Y
chr1_154165164	-	AG	N	Alu-SINE	UTR3	TPM3(NM_152263:c.*2773A>G,NM_001364683:c.*2773A>G,NM_001364682:c.*2773A>G)	-	-	0.6	N
chr1_154165165	-	AG	N	SINE/AluSx1	UTR3	TPM3	-	-		Y
chr1_154165254	-	AG	N	SINE/AluSx1	UTR3	TPM3	-	-		Y
chr1_154165260	-	AG	N	Alu-SINE	UTR3	TPM3(NM_152263:c.*2677A>G,NM_001364683:c.*2677A>G,NM_001364682:c.*2677A>G)	-	-	0	N
chr1_154165299	-	AG	N	Alu-SINE	UTR3	TPM3(NM_152263:c.*2638A>G,NM_001364683:c.*2638A>G,NM_001364682:c.*2638A>G)	-	-	0	N
chr1_154206724	-	TA	Y	-	UTR3	C1orf43(NM_001297720:c.*729T>A,NM_015449:c.*729T>A,NM_001098616:c.*729T>A,NM_001297717:c.*919T>A,NM_001297718:c.*729T>A,NM_138740:c.*729T>A)	-	-	0	Y
chr1_154583016	-	AG	N	-/-	UTR3	ADAR	-	-		N
chr1_154584695	-	CT	Y	-	UTR3	ADAR(NM_001365049:c.*111C>T,NM_001193495:c.*111C>T,NM_015841:c.*111C>T,NM_015840:c.*111C>T,NM_001365048:c.*111C>T,NM_001365047:c.*111C>T,NM_001365046:c.*111C>T,NM_001365045:c.*111C>T,NM_001111:c.*111C>T,NM_001025107:c.*111C>T)	-	-	0	Y
chr1_154594477	-	CA	Y	-	intronic	ADAR	-	-	0.1	N
chr1_154599809	-	TA	Y	-	intronic	ADAR	-	-	0	N
chr1_154599810	-	CG	Y	-	intronic	ADAR	-	-	0	N
chr1_154602344	-	AG	Y	-	exonic	ADAR	nonsynonymous	ADAR:NM_001111:exon2:c.298A>G:p.R100G,ADAR:NM_001365045:exon2:c.325A>G:p.R109G,ADAR:NM_015840:exon2:c.298A>G:p.R100G,ADAR:NM_015841:exon2:c.298A>G:p.R100G	0	N
chr1_154602564	-	GA	Y	-	exonic	ADAR	synonymous	ADAR:NM_001111:exon2:c.78G>A:p.R26R,ADAR:NM_001365045:exon2:c.105G>A:p.R35R,ADAR:NM_015840:exon2:c.78G>A:p.R26R,ADAR:NM_015841:exon2:c.78G>A:p.R26R	0	N
chr1_154705774	-	CT	Y	-	UTR3	KCNN3(NM_002249:c.*2202C>T,NM_170782:c.*2202C>T,NM_001365838:c.*2202C>T,NM_001365837:c.*2202C>T,NM_001204087:c.*2202C>T)	-	-	0	Y
chr1_154760073	-	AG	N	Alu-SINE	intronic	KCNN3	-	-	0	Y
chr1_154760080	-	AG	N	Alu-SINE	intronic	KCNN3	-	-	0	Y
chr1_154760081	-	AG	N	Alu-SINE	intronic	KCNN3	-	-	0	Y
chr1_154760109	-	AG	N	Alu-SINE	intronic	KCNN3	-	-	0	Y
chr1_154760110	-	AG	N	Alu-SINE	intronic	KCNN3	-	-	0	Y
chr1_154760124	-	AG	N	Alu-SINE	intronic	KCNN3	-	-	0	Y
chr1_154760141	-	AG	N	SINE/AluSq2	intronic	KCNN3	-	-		Y
chr1_154760150	-	AG	N	Alu-SINE	intronic	KCNN3	-	-	0.3	Y
chr1_154760151	-	AG	N	SINE/AluSq2	intronic	KCNN3	-	-		Y
chr1_15482821	-	AG	Y	Alu-SINE	intronic	CELA2B	-	-	0	N
chr1_15482835	-	AG	Y	Alu-SINE	intronic	CELA2B	-	-	0	N
chr1_15482843	-	AG	N	Alu-SINE	intronic	CELA2B	-	-	0	N
chr1_15482918	-	AG	N	Alu-SINE	intronic	CELA2B	-	-	0	Y
chr1_15482924	-	AG	N	Alu-SINE	intronic	CELA2B	-	-	0	N
chr1_15483807	-	AG	Y	Alu-SINE	intronic	CELA2B	-	-	0	Y
chr1_15512779	-	AG	N	SINE/MIR	intronic	CASP9	-	-		Y
chr1_15512801	-	AG	N	MIR-SINE	intronic	CASP9	-	-	0.1	N
chr1_15512819	-	AG	Y	MIR-SINE	intronic	CASP9	-	-	0	N
chr1_15512820	-	AG	N	MIR-SINE	intronic	CASP9	-	-	0	N
chr1_15513233	-	AG	N	L2-LINE	intronic	CASP9	-	-	0	Y
chr1_15513243	-	AG	N	L2-LINE	intronic	CASP9	-	-	0	Y
chr1_15513246	-	AG	N	L2-LINE	intronic	CASP9	-	-	0	N
chr1_15513250	-	AG	N	LINE/L2a	intronic	CASP9	-	-		Y
chr1_15513264	-	AG	N	L2-LINE	intronic	CASP9	-	-	0.3	N
chr1_15513285	-	AG	N	L2-LINE	intronic	CASP9	-	-	0.5	N
chr1_155392574	-	AG	N	SINE/AluSx	intronic	ASH1L	-	-		Y
chr1_155392585	-	AG	N	Alu-SINE	intronic	ASH1L	-	-	0.1	Y
chr1_155430821	-	AG	N	SINE/FLAM_C	intronic	ASH1L	-	-		N
chr1_155458452	-	AG	N	Alu-SINE	intronic	ASH1L	-	-	0	Y
chr1_155458480	-	AG	N	Alu-SINE	intronic	ASH1L	-	-	0	Y
chr1_155468231	-	TA	Y	L1-LINE	intronic	ASH1L	-	-	0	N
chr1_155496714	-	AG	N	Alu-SINE	intronic	ASH1L	-	-	0	N
chr1_155496717	-	AG	N	Alu-SINE	intronic	ASH1L	-	-	0	N
chr1_155496763	-	AG	N	SINE/AluJo	intronic	ASH1L	-	-		Y
chr1_155503798	-	AG	N	SINE/AluJb	intronic	ASH1L	-	-		N
chr1_155503849	-	AG	N	Alu-SINE	intronic	ASH1L	-	-	0.1	N
chr1_155508389	-	AG	N	Alu-SINE	intronic	ASH1L	-	-	0.1	N
chr1_155527014	-	AG	N	Alu-SINE	intronic	ASH1L	-	-	0	N
chr1_155539528	-	AG	N	Alu-SINE	intronic	ASH1L	-	-	0	N
chr1_155541027	-	AG	N	SINE/AluJb	intronic	ASH1L	-	-		Y
chr1_155566384	+	AG	N	Alu-SINE	intergenic	ASH1L-AS1(dist=2440),MSTO1(dist=43786)	-	-	0	N
chr1_155584413	+	AG	N	SINE/AluJo	intergenic	ASH1L-AS1;AL353807.2	-	-		Y
chr1_155605236	+	AG	Y	Alu-SINE	intergenic	ASH1L-AS1(dist=41292),MSTO1(dist=4934)	-	-	0	Y
chr1_155607938	+	AG	N	Alu-SINE	intergenic	ASH1L-AS1(dist=43994),MSTO1(dist=2232)	-	-	0	Y
chr1_155669185	-	AG	N	Alu-SINE	intronic	YY1AP1	-	-	0	Y
chr1_155669246	-	AG	N	Alu-SINE	intronic	YY1AP1	-	-	0	N
chr1_155669284	-	AG	N	SINE/AluJr	intronic	YY1AP1	-	-		Y
chr1_155669310	-	AG	N	Alu-SINE	intronic	YY1AP1	-	-	0	N
chr1_155669317	-	AG	N	Alu-SINE	intronic	YY1AP1	-	-	0	Y
chr1_155670086	-	AG	N	Alu-SINE	intronic	YY1AP1	-	-	0	N
chr1_155671174	-	AG	N	Alu-SINE	intronic	YY1AP1	-	-	0	N
chr1_155671187	-	AG	N	Alu-SINE	intronic	YY1AP1	-	-	0	N
chr1_155671209	-	AG	N	SINE/AluSx	intronic	YY1AP1	-	-		Y
chr1_155680652	-	AG	N	Alu-SINE	intronic	YY1AP1	-	-	0.1	Y
chr1_155680655	-	AG	N	Alu-SINE	intronic	YY1AP1	-	-	0	N
chr1_155680664	-	AG	N	Alu-SINE	intronic	YY1AP1	-	-	0	N
chr1_155680681	-	AG	N	Alu-SINE	intronic	YY1AP1	-	-	0	N
chr1_155680713	-	AG	N	SINE/AluJb	intronic	YY1AP1	-	-		Y
chr1_155680723	-	AG	N	SINE/AluJb	intronic	YY1AP1	-	-		N
chr1_155680749	-	AG	N	SINE/AluJb	intronic	YY1AP1	-	-		Y
chr1_155680818	-	AG	N	Alu-SINE	intronic	YY1AP1	-	-	0	N
chr1_155680822	-	AG	N	Alu-SINE	intronic	YY1AP1	-	-	0	N
chr1_155684706	-	AG	N	Alu-SINE	intronic	YY1AP1	-	-	0	N
chr1_155684714	-	AG	N	Alu-SINE	intronic	YY1AP1	-	-	0	N
chr1_155684724	-	AG	N	SINE/AluSx3	intronic	YY1AP1	-	-		Y
chr1_155684779	-	AG	N	SINE/AluSx3	intronic	YY1AP1	-	-		Y
chr1_155684858	-	AG	N	Alu-SINE	intronic	YY1AP1	-	-	0	N
chr1_155690429	+	AG	N	SINE/AluJb	intronic	DAP3	-	-		Y
chr1_155690439	+	AG	N	Alu-SINE	intronic	DAP3	-	-	0.3	N
chr1_155734231	+	AG	N	Alu-SINE	intronic	DAP3	-	-	0.1	Y
chr1_155734266	+	AG	N	Alu-SINE	intronic	DAP3	-	-	0.3	N
chr1_155734277	+	AG	N	SINE/AluJr	intronic	DAP3	-	-		Y
chr1_155734424	+	AG	N	Alu-SINE	intronic	DAP3	-	-	0.4	Y
chr1_155734451	+	AG	N	Alu-SINE	intronic	DAP3	-	-	0.5	N
chr1_155736669	+	AG	N	Alu-SINE	intronic	DAP3	-	-	0.3	N
chr1_155736691	+	AG	N	SINE/AluJb	intronic	DAP3	-	-		Y
chr1_155793046	-	AG	N	SINE/AluJo	intronic	GON4L	-	-		Y
chr1_155818152	-	AG	N	Alu-SINE	intronic	GON4L	-	-	0	Y
chr1_155818169	-	AG	N	SINE/AluSx1	intronic	GON4L	-	-		Y
chr1_155818752	-	AG	N	Alu-SINE	intronic	GON4L	-	-	0	Y
chr1_155875670	+	AG	N	Alu-SINE	intronic	SYT11	-	-	0	N
chr1_155878168	+	AG	N	SINE/AluJb	intronic	SYT11	-	-		Y
chr1_155878187	+	AG	N	SINE/AluJb	intronic	SYT11	-	-		Y
chr1_155881785	+	AG	N	Alu-SINE	UTR3	SYT11(NM_152280:c.*277A>G)	-	-	0	N
chr1_155881829	+	AG	N	Alu-SINE	UTR3	SYT11(NM_152280:c.*321A>G)	-	-	0	N
chr1_155881854	+	AG	N	Alu-SINE	UTR3	SYT11(NM_152280:c.*346A>G)	-	-	0.4	N
chr1_155883428	+	AG	N	SINE/AluJb	UTR3	SYT11	-	-		N
chr1_155883460	+	AG	N	SINE/AluJb	UTR3	SYT11	-	-		N
chr1_1558975	-	AG	Y	-	intronic	SSU72	-	-	0	N
chr1_155915321	+	AG	N	SINE/AluSx	UTR3	KHDC4	-	-		N
chr1_155946853	-	TA	Y	-	UTR3	ARHGEF2(NM_001162384:c.*1089T>A,NM_004723:c.*1089T>A,NM_001350110:c.*1089T>A,NM_001350111:c.*1089T>A,NM_001350112:c.*1089T>A)	-	-	0	Y
chr1_155947297	-	GA	Y	-	UTR3	ARHGEF2(NM_001162384:c.*645G>A,NM_004723:c.*645G>A,NM_001350110:c.*645G>A,NM_001350111:c.*645G>A,NM_001350112:c.*645G>A,NM_001162383:c.*645G>A)	-	-	0	N
chr1_155956630	-	AG	N	Alu-SINE	intronic	ARHGEF2	-	-	0	N
chr1_156249659	+	AG	N	-/-	UTR3	SMG5	-	-		N
chr1_156405858	-	AG	N	-/-	intronic	C1orf61	-	-		Y
chr1_156406312	-	AG	N	-	intronic	C1orf61	-	-	0	N
chr1_156406833	-	AG	N	-/-	intronic	C1orf61	-	-		Y
chr1_156406888	-	TC	Y	-	intronic	C1orf61	-	-	0	N
chr1_156406925	-	AG	N	-	intronic	C1orf61	-	-	0	Y
chr1_156409392	-	CG	Y	-	intronic	C1orf61	-	-	0	N
chr1_156411618	-	AG	N	SINE/AluSc8	intronic	C1orf61	-	-		N
chr1_156411627	-	AG	N	SINE/AluSc8	intronic	C1orf61	-	-		N
chr1_156412783	-	AG	N	-/-	intronic	C1orf61	-	-		Y
chr1_156425094	-	CT	Y	-	intronic	C1orf61	-	-	0	N
chr1_156427068	-	AG	N	-	intronic	C1orf61	-	-	0.4	N
chr1_156486505	-	GA	Y	-	intronic	MEF2D	-	-	0	N
chr1_15653381	+	AG	N	Alu-SINE	intronic	DDI2	-	-	0.1	N
chr1_15653382	+	AG	N	SINE/AluJr	intronic	DDI2	-	-		Y
chr1_15658660	+	AG	N	Alu-SINE	intronic	DDI2	-	-	0	N
chr1_15658742	+	AG	N	Alu-SINE	intronic	DDI2	-	-	0	N
chr1_156595257	-	TG	Y	-	exonic	GPATCH4	nonsynonymous	GPATCH4:NM_015590:exon8:c.1084T>G:p.F362V,GPATCH4:NM_182679:exon8:c.1069T>G:p.F357V	0	N
chr1_156599205	+	AG	N	SINE/FLAM_A	intronic	GPATCH4	-	-		Y
chr1_156599262	+	AG	N	Alu-SINE	intronic	GPATCH4	-	-	0	N
chr1_156599298	+	AG	N	Alu-SINE	intronic	GPATCH4	-	-	0	N
chr1_156599320	+	AG	N	Alu-SINE	intronic	GPATCH4	-	-	0	N
chr1_156599321	+	AG	N	Alu-SINE	intronic	GPATCH4	-	-	0	N
chr1_156599342	+	AG	N	Alu-SINE	intronic	GPATCH4	-	-	0	N
chr1_156599343	+	AG	N	Alu-SINE	intronic	GPATCH4	-	-	0	N
chr1_156599347	+	AG	N	Alu-SINE	intronic	GPATCH4	-	-	0	N
chr1_156599356	+	AG	N	Alu-SINE	intronic	GPATCH4	-	-	0	N
chr1_156602214	+	AG	N	Alu-SINE	upstream	GPATCH4(dist=727)	-	-	0	N
chr1_156602222	+	AG	N	Alu-SINE	upstream	GPATCH4(dist=735)	-	-	0	N
chr1_156604553	+	AG	N	Alu-SINE	intergenic	GPATCH4(dist=3066),LOC101928177(dist=10189)	-	-	0	N
chr1_156716018	-	AG	N	SINE/AluSz	intergenic	AL590666.1;ISG20L2	-	-		N
chr1_156716070	-	AG	N	SINE/AluSz	intergenic	AL590666.1;ISG20L2	-	-		Y
chr1_156716722	-	AG	N	SINE/AluSp	intergenic	AL590666.1;ISG20L2	-	-		Y
chr1_156717129	-	AG	Y	Alu-SINE	intergenic	CRABP2(dist=11313),ISG20L2(dist=4762)	-	-	0	N
chr1_156775921	+	AG	N	Alu-SINE	intronic	PRCC	-	-	0	N
chr1_156997087	-	AG	N	Alu-SINE	intronic	ARHGEF11	-	-	0.5	Y
chr1_157010604	-	AG	N	Alu-SINE	intronic	ARHGEF11	-	-	0	N
chr1_157016846	-	AG	N	Alu-SINE	intronic	ARHGEF11	-	-	0	N
chr1_157016864	-	AG	Y	Alu-SINE	intronic	ARHGEF11	-	-	0.2	N
chr1_157016904	-	AG	N	SINE/AluJb	intronic	ARHGEF11	-	-		Y
chr1_157017445	-	AG	Y	Alu-SINE	intronic	ARHGEF11	-	-	0	N
chr1_157017464	-	AG	Y	Alu-SINE	intronic	ARHGEF11	-	-	0	N
chr1_157017465	-	AG	N	Alu-SINE	intronic	ARHGEF11	-	-	0	N
chr1_157029300	-	AG	N	Alu-SINE	intronic	ARHGEF11	-	-	0	N
chr1_157029404	-	AG	N	Alu-SINE	intronic	ARHGEF11	-	-	0.1	N
chr1_157029410	-	AG	N	Alu-SINE	intronic	ARHGEF11	-	-	0	N
chr1_157029428	-	AG	N	Alu-SINE	intronic	ARHGEF11	-	-	0	N
chr1_15858706	+	AG	N	Alu-SINE	intronic	SPEN	-	-	0.1	Y
chr1_15863129	+	AG	N	Alu-SINE	intronic	SPEN	-	-	0	N
chr1_15863198	+	AG	N	Alu-SINE	intronic	SPEN	-	-	0.2	N
chr1_15863199	+	AG	N	Alu-SINE	intronic	SPEN	-	-	0.2	N
chr1_15863214	+	AG	Y	Alu-SINE	intronic	SPEN	-	-	0.2	N
chr1_15863219	+	AG	Y	Alu-SINE	intronic	SPEN	-	-	0.1	N
chr1_15881205	+	AG	N	Alu-SINE	intronic	SPEN	-	-	0	N
chr1_15881237	+	AG	N	Alu-SINE	intronic	SPEN	-	-	0	N
chr1_15926321	+	AG	N	Alu-SINE	intronic	SPEN	-	-	0	N
chr1_160082426	+	AG	Y	-	intronic	KCNJ9	-	-	0	N
chr1_160095713	-	AG	Y	-	intronic	IGSF8	-	-	0	N
chr1_160205419	+	AC	Y	Simple_repeat-Simple_repeat	ncRNA_exonic	LOC729867	-	-	0	Y
chr1_160205420	+	AG	Y	Simple_repeat-Simple_repeat	ncRNA_exonic	LOC729867	-	-	0	Y
chr1_160208566	+	AG	Y	-	ncRNA_intronic	LOC729867	-	-	0	N
chr1_160215998	-	AG	N	-/-	UTR3	DCAF8	-	-		N
chr1_160255335	-	AG	N	SINE/AluJo	intronic	AL139011.2;DCAF8	-	-		Y
chr1_160255380	-	AG	N	Alu-SINE	intronic	DCAF8	-	-	0	N
chr1_160255384	-	AG	N	SINE/AluJo	intronic	AL139011.2;DCAF8	-	-		N
chr1_160255385	-	AG	N	Alu-SINE	intronic	DCAF8	-	-	0	N
chr1_160255406	-	AG	N	SINE/AluJo	intronic	AL139011.2;DCAF8	-	-		N
chr1_160255407	-	AG	N	SINE/AluJo	intronic	AL139011.2;DCAF8	-	-		N
chr1_160255409	-	AG	N	Alu-SINE	intronic	DCAF8	-	-	0	N
chr1_160255413	-	AG	N	SINE/AluJo	intronic	AL139011.2;DCAF8	-	-		N
chr1_160257749	-	AG	N	Alu-SINE	intronic	DCAF8	-	-	0	Y
chr1_160257750	-	AG	N	Alu-SINE	intronic	DCAF8	-	-	0	Y
chr1_160257846	-	AG	N	Alu-SINE	intronic	DCAF8	-	-	0	N
chr1_160326738	-	AG	N	-	intronic	COPA	-	-	0	N
chr1_160326756	-	AG	N	-	intronic	COPA	-	-	0	N
chr1_160328044	-	AG	N	-	intronic	COPA	-	-	0	N
chr1_160328045	-	AG	N	-	intronic	COPA	-	-	0	N
chr1_160328061	-	AG	N	-	intronic	COPA	-	-	0	N
chr1_160328085	-	AG	N	-	intronic	COPA	-	-	0	N
chr1_160328089	-	AG	N	-	intronic	COPA	-	-	0	N
chr1_160328125	-	AG	N	-	intronic	COPA	-	-	0	N
chr1_160332454	-	AG	N	-/-	exonic	COPA	-	-		N
chr1_160334261	-	AG	Y	-	intronic	COPA	-	-	0	N
chr1_161023973	-	AG	N	SINE/AluJo	intronic	AL591806.4	-	-		Y
chr1_161023987	-	AG	Y	Alu-SINE	intergenic	F11R(dist=2835),TSTD1(dist=13645)	-	-	0	N
chr1_161023995	-	AG	N	Alu-SINE	intergenic	F11R(dist=2843),TSTD1(dist=13637)	-	-	0.1	N
chr1_161023996	-	AG	N	SINE/AluJo	intronic	AL591806.4	-	-		Y
chr1_161023998	-	AG	N	Alu-SINE	intergenic	F11R(dist=2846),TSTD1(dist=13634)	-	-	0.1	N
chr1_161024067	-	AG	N	Alu-SINE	intergenic	F11R(dist=2915),TSTD1(dist=13565)	-	-	0	Y
chr1_161024092	-	AG	N	SINE/AluJo	intronic	AL591806.4	-	-		Y
chr1_161106712	-	AG	N	SINE/AluJo	intronic	PFDN2	-	-		Y
chr1_161106729	-	AG	N	SINE/AluJo	intronic	PFDN2	-	-		Y
chr1_161303401	-	AG	N	Alu-SINE	intergenic	PCP4L1(dist=17951),MPZ(dist=1334)	-	-	0	Y
chr1_161303406	-	AG	Y	Alu-SINE	intergenic	PCP4L1(dist=17956),MPZ(dist=1329)	-	-	0	Y
chr1_161303467	-	AG	N	SINE/AluSz6	intergenic	PCP4L1;MPZ	-	-		Y
chr1_161369172	+	AG	N	SINE/AluSx3	intergenic	CFAP126;AL592295.4	-	-		Y
chr1_161371016	+	AG	N	Alu-SINE	UTR3	SDHC(NM_001035512:c.*8583A>G,NM_001035513:c.*8583A>G,NM_001278172:c.*8476A>G,NM_001035511:c.*8476A>G)	-	-	0.1	Y
chr1_161375038	+	AG	N	Alu-SINE	UTR3	SDHC(NM_001035512:c.*12605A>G,NM_001035513:c.*12605A>G,NM_001278172:c.*12498A>G,NM_001035511:c.*12498A>G)	-	-	0	N
chr1_161786635	+	CG	Y	-	intronic	ATF6	-	-	0	N
chr1_161797309	+	AG	N	L1-LINE	intronic	ATF6	-	-	0.2	N
chr1_162092712	+	AG	Y	-	intronic	NOS1AP	-	-	0	Y
chr1_162155416	+	AG	Y	Simple_repeat-Simple_repeat	intronic	NOS1AP	-	-	0.6	Y
chr1_162197031	+	GT	Y	-	intronic	NOS1AP	-	-	0	N
chr1_162337853	+	AT	Y	-	intronic	NOS1AP	-	-	0	Y
chr1_162339524	+	TC	Y	-	intronic	NOS1AP	-	-	0	Y
chr1_162357798	+	AG	Y	-	intronic	NOS1AP	-	-	0	N
chr1_162369789	+	TC	Y	-	UTR3	NOS1AP(NM_014697:c.*2322T>C,NM_001164757:c.*2322T>C,NM_001126060:c.*2322T>C)	-	-	0	N
chr1_162370476	+	GA	Y	-	downstream	NOS1AP(dist=1)	-	-	1	Y
chr1_162374600	+	AG	Y	-	exonic	SPATA46	synonymous	SPATA46:NM_182581:exon3:c.234T>C:p.D78D	0.8	N
chr1_162386534	+	GT	Y	-	UTR3	C1orf226(NM_001135240:c.*2851G>T,NM_001085375:c.*2851G>T)	-	-	0	Y
chr1_16279252	-	AG	Y	-	intronic	FBXO42	-	-	0	N
chr1_16279347	-	AG	N	SINE/FAM	intronic	FBXO42	-	-		Y
chr1_16279354	-	AG	N	Alu-SINE	intronic	FBXO42	-	-	0	N
chr1_16279378	-	AG	N	Alu-SINE	intronic	FBXO42	-	-	0	N
chr1_16289184	-	AG	N	SINE/AluJr	intronic	FBXO42	-	-		Y
chr1_16289809	-	AG	N	SINE/AluJo	intronic	FBXO42	-	-		Y
chr1_16292361	-	AG	N	Alu-SINE	intronic	FBXO42	-	-	0	N
chr1_163071686	+	AG	Y	-	intronic	RGS4	-	-	0	N
chr1_163075958	+	GA	Y	-	UTR3	RGS4(NM_001102445:c.*1398G>A,NM_005613:c.*1398G>A,NM_001113381:c.*1567G>A,NM_001113380:c.*1398G>A)	-	-	0	N
chr1_163076541	-	AG	N	-/-	UTR3	RGS4	-	-		N
chr1_16320589	-	AG	N	SINE/AluJr	intronic	FBXO42	-	-		Y
chr1_16320606	-	AG	N	SINE/AluJr	intronic	FBXO42	-	-		Y
chr1_16321804	-	AG	N	Alu-SINE	intronic	FBXO42	-	-	0.2	N
chr1_16321849	-	AG	N	Alu-SINE	intronic	FBXO42	-	-	0.3	N
chr1_16322286	-	AG	N	-/-	intronic	FBXO42	-	-		Y
chr1_16325691	-	AG	N	Alu-SINE	intronic	FBXO42	-	-	0.1	N
chr1_16325699	-	AG	N	Alu-SINE	intronic	FBXO42	-	-	0.1	N
chr1_16325737	-	AG	N	Alu-SINE	intronic	FBXO42	-	-	0	Y
chr1_16325754	-	AG	N	SINE/AluSx	intronic	FBXO42	-	-		Y
chr1_16325763	-	AG	N	SINE/AluSx	intronic	FBXO42	-	-		Y
chr1_16326152	-	AG	N	Alu-SINE	intronic	FBXO42	-	-	0	N
chr1_16326161	-	AG	N	SINE/AluSp	intronic	FBXO42	-	-		Y
chr1_16326167	-	AG	N	Alu-SINE	intronic	FBXO42	-	-	0	N
chr1_16335603	-	AG	Y	Alu-SINE	intronic	FBXO42	-	-	0	N
chr1_16335609	-	AG	N	SINE/AluSx1	intronic	FBXO42	-	-		Y
chr1_16335615	-	AG	N	Alu-SINE	intronic	FBXO42	-	-	0	N
chr1_16335623	-	AG	N	Alu-SINE	intronic	FBXO42	-	-	0	N
chr1_16335674	-	AG	N	SINE/AluSx1	intronic	FBXO42	-	-		Y
chr1_16336434	-	AG	N	Alu-SINE	intronic	FBXO42	-	-	0	N
chr1_16336496	-	AG	N	SINE/AluSz	intronic	FBXO42	-	-		Y
chr1_16384125	+	AG	N	-	intronic	SZRD1	-	-	0	Y
chr1_164588373	+	AG	Y	-	intronic	PBX1	-	-	0	N
chr1_164589477	+	AG	N	DNA-DNA	intronic	PBX1	-	-	0.8	N
chr1_164589580	+	AG	N	DNA-DNA	intronic	PBX1	-	-	1	N
chr1_16460521	-	AG	N	SINE/AluJr	upstream	LINC01772;NECAP2	-	-		Y
chr1_164625474	+	AG	Y	-	intronic	PBX1	-	-	0	N
chr1_16463180	-	AG	N	Alu-SINE	ncRNA_exonic	LINC01772	-	-	0	N
chr1_16463246	-	AG	N	Alu-SINE	ncRNA_exonic	LINC01772	-	-	0	N
chr1_16463266	-	AG	N	Alu-SINE	ncRNA_exonic	LINC01772	-	-	0	N
chr1_164634646	+	TC	Y	-	intronic	PBX1	-	-	0	N
chr1_164652127	+	AG	N	Alu-SINE	intronic	PBX1	-	-	0	Y
chr1_164652175	+	AG	N	Alu-SINE	intronic	PBX1	-	-	0	Y
chr1_164652192	+	AG	N	Alu-SINE	intronic	PBX1	-	-	0	Y
chr1_164652197	+	AG	N	Alu-SINE	intronic	PBX1	-	-	0	Y
chr1_164652199	+	AG	N	Alu-SINE	intronic	PBX1	-	-	0	Y
chr1_164652200	+	AG	N	Alu-SINE	intronic	PBX1	-	-	0	Y
chr1_164652207	+	AG	N	SINE/AluSc5	intronic	PBX1	-	-		Y
chr1_164652219	+	AG	N	Alu-SINE	intronic	PBX1	-	-	0	Y
chr1_16466284	-	AG	N	SINE/AluSc8	ncRNA_intronic	LINC01772	-	-		N
chr1_16466290	-	AG	N	SINE/AluSc8	ncRNA_intronic	LINC01772	-	-		N
chr1_16466306	-	AG	N	SINE/AluSc8	ncRNA_intronic	LINC01772	-	-		Y
chr1_16466323	-	AG	N	SINE/AluSc8	ncRNA_intronic	LINC01772	-	-		N
chr1_16466324	-	AG	N	Alu-SINE	ncRNA_intronic	LINC01772	-	-	0	N
chr1_16466329	-	AG	N	SINE/AluSc8	ncRNA_intronic	LINC01772	-	-		N
chr1_16466354	-	AG	N	SINE/AluSc8	ncRNA_intronic	LINC01772	-	-		N
chr1_164664662	+	AG	Y	ERVL-MaLR-LTR	intronic	PBX1	-	-	0	N
chr1_16467158	-	AG	N	Alu-SINE	ncRNA_intronic	LINC01772	-	-	0.1	Y
chr1_164675838	+	GT	Y	-	intronic	PBX1	-	-	0	Y
chr1_164690857	+	GA	Y	MIR-SINE	intronic	PBX1	-	-	0	Y
chr1_164693552	+	TC	Y	-	intronic	PBX1	-	-	0	Y
chr1_164706672	+	GA	Y	-	intronic	PBX1	-	-	0	N
chr1_164707420	+	AT	Y	Simple_repeat-Simple_repeat	intronic	PBX1	-	-	0	N
chr1_16470888	-	AG	N	Alu-SINE	ncRNA_intronic	CROCCP3	-	-	0.1	N
chr1_1647094	-	CT	Y	L1-LINE	intronic	CDK11B	-	-	0	N
chr1_1647255	-	AG	Y	L1-LINE	intronic	CDK11B	-	-	0.1	N
chr1_1647280	-	AG	Y	L1-LINE	intronic	CDK11B	-	-	0	N
chr1_1647433	-	GT	Y	-	intronic	CDK11B	-	-	0	N
chr1_16474745	-	AG	N	Alu-SINE	ncRNA_intronic	CROCCP3	-	-	0	N
chr1_16474746	-	AG	N	Alu-SINE	ncRNA_intronic	CROCCP3	-	-	0	N
chr1_16474758	-	AG	N	Alu-SINE	ncRNA_intronic	CROCCP3	-	-	0	Y
chr1_16474759	-	AG	N	SINE/AluSz	intergenic	LINC01772;RNU1-1	-	-		Y
chr1_1647480	-	TC	Y	-	intronic	CDK11B	-	-	0	N
chr1_16474831	-	AG	N	Alu-SINE	ncRNA_intronic	CROCCP3	-	-	0	N
chr1_16474841	-	AG	N	Alu-SINE	ncRNA_intronic	CROCCP3	-	-	0	N
chr1_16474851	-	AG	N	Alu-SINE	ncRNA_intronic	CROCCP3	-	-	0	N
chr1_164749962	+	AG	N	SINE/AluJo	intronic	PBX1	-	-		Y
chr1_164749977	+	AG	N	Alu-SINE	intronic	PBX1	-	-	0	N
chr1_164749979	+	AG	N	SINE/AluJo	intronic	PBX1	-	-		Y
chr1_164820207	+	AG	Y	-	intronic	PBX1	-	-	0.7	N
chr1_16492901	-	AG	N	Alu-SINE	upstream	CROCCP3(dist=200)	-	-	0.1	N
chr1_16492904	-	AG	N	Alu-SINE	upstream	CROCCP3(dist=203)	-	-	0.1	N
chr1_16492943	-	AG	N	Alu-SINE	upstream	CROCCP3(dist=242)	-	-	1	Y
chr1_16492945	-	AG	N	SINE/AluSc	intergenic	LINC01772;RNU1-1	-	-		Y
chr1_16492959	-	AG	N	SINE/AluSc	intergenic	LINC01772;RNU1-1	-	-		Y
chr1_16493023	-	AG	N	-	upstream	CROCCP3(dist=322)	-	-	0.4	N
chr1_16496261	-	AG	N	SINE/AluSz	intergenic	LINC01772;RNU1-1	-	-		N
chr1_16496274	-	AG	N	SINE/AluSz	intergenic	LINC01772;RNU1-1	-	-		N
chr1_16496286	-	AG	N	SINE/AluSz	intergenic	LINC01772;RNU1-1	-	-		N
chr1_16496315	-	AG	N	SINE/AluSz	intergenic	LINC01772;RNU1-1	-	-		N
chr1_16496331	-	AG	N	SINE/AluSz	intergenic	LINC01772;RNU1-1	-	-		N
chr1_16497747	-	AG	N	SINE/AluJb	intergenic	LINC01772;RNU1-1	-	-		N
chr1_16497748	-	AG	N	SINE/AluJb	intergenic	LINC01772;RNU1-1	-	-		N
chr1_16497753	-	AG	N	SINE/AluJb	intergenic	LINC01772;RNU1-1	-	-		N
chr1_16497755	-	AG	N	SINE/AluJb	intergenic	LINC01772;RNU1-1	-	-		N
chr1_16497756	-	AG	N	SINE/AluJb	intergenic	LINC01772;RNU1-1	-	-		N
chr1_16497765	-	AG	N	SINE/AluJb	intergenic	LINC01772;RNU1-1	-	-		N
chr1_16497783	-	AG	N	SINE/AluJb	intergenic	LINC01772;RNU1-1	-	-		N
chr1_16497786	-	AG	N	SINE/AluJb	intergenic	LINC01772;RNU1-1	-	-		N
chr1_16497790	-	AG	N	SINE/AluJb	intergenic	LINC01772;RNU1-1	-	-		N
chr1_16497794	-	AG	N	SINE/AluJb	intergenic	LINC01772;RNU1-1	-	-		N
chr1_16497801	-	AG	N	SINE/AluJb	intergenic	LINC01772;RNU1-1	-	-		N
chr1_16497802	-	AG	N	SINE/AluJb	intergenic	LINC01772;RNU1-1	-	-		N
chr1_16497810	-	AG	N	SINE/AluJb	intergenic	LINC01772;RNU1-1	-	-		N
chr1_16497815	-	AG	N	SINE/AluJb	intergenic	LINC01772;RNU1-1	-	-		N
chr1_16497816	-	AG	N	SINE/AluJb	intergenic	LINC01772;RNU1-1	-	-		N
chr1_16497864	-	AG	N	SINE/AluJb	intergenic	LINC01772;RNU1-1	-	-		N
chr1_16497872	-	AG	N	SINE/AluJb	intergenic	LINC01772;RNU1-1	-	-		N
chr1_16497884	-	AG	N	SINE/AluJb	intergenic	LINC01772;RNU1-1	-	-		N
chr1_16497900	-	AG	N	SINE/AluJb	intergenic	LINC01772;RNU1-1	-	-		N
chr1_16497904	-	AG	N	SINE/AluJb	intergenic	LINC01772;RNU1-1	-	-		N
chr1_165636480	+	AG	N	Alu-SINE	intronic	MGST3	-	-	0.1	N
chr1_165636481	+	AG	N	Alu-SINE	intronic	MGST3	-	-	0.1	N
chr1_165636498	+	AG	N	Alu-SINE	intronic	MGST3	-	-	0	N
chr1_165636502	+	AG	Y	Alu-SINE	intronic	MGST3	-	-	0.1	N
chr1_165636603	+	AG	N	Alu-SINE	intronic	MGST3	-	-	0	N
chr1_165636606	+	AG	N	Alu-SINE	intronic	MGST3	-	-	0	N
chr1_165636616	+	AG	N	Alu-SINE	intronic	MGST3	-	-	0	N
chr1_165636630	+	AG	N	Alu-SINE	intronic	MGST3	-	-	0	N
chr1_165636643	+	AG	N	Alu-SINE	intronic	MGST3	-	-	0	N
chr1_165636652	+	AG	N	SINE/AluSx	intronic	MGST3	-	-		N
chr1_165647895	+	AG	N	SINE/AluJr	intronic	MGST3	-	-		Y
chr1_165659492	+	AG	N	Alu-SINE	intergenic	MGST3(dist=3357),ALDH9A1(dist=2720)	-	-	0.3	N
chr1_165659499	+	AG	N	Alu-SINE	intergenic	MGST3(dist=3364),ALDH9A1(dist=2713)	-	-	0.2	N
chr1_165659511	+	AG	N	SINE/AluJr	intronic	MGST3	-	-		Y
chr1_1657220	-	CT	Y	-	intronic	CDK11B	-	-	0.1	N
chr1_1657267	-	CT	Y	-	intronic	CDK11B	-	-	1	N
chr1_1657287	-	GA	Y	-	intronic	CDK11B	-	-	1	N
chr1_1657293	-	TA	Y	-	intronic	CDK11B	-	-	1	N
chr1_165849042	+	TC	Y	Alu-SINE	intronic	UCK2	-	-	0	N
chr1_165900463	+	TC	Y	MIR-SINE	intronic	UCK2	-	-	0.2	Y
chr1_165901431	+	GT	Y	-	intronic	UCK2	-	-	0	N
chr1_166058650	-	TC	Y	-	UTR3	FAM78B(NM_001320302:c.*1959T>C)	-	-	0	N
chr1_166059438	-	AG	N	DNA/MER5B	intergenic	UCK2;FAM78B	-	-		Y
chr1_166059531	-	AG	N	hAT-Charlie-DNA	UTR3	FAM78B(NM_001320302:c.*1078A>G)	-	-	0	N
chr1_166059534	-	AG	N	hAT-Charlie-DNA	UTR3	FAM78B(NM_001320302:c.*1075A>G)	-	-	0	N
chr1_166064512	-	AG	N	-	intronic	FAM78B	-	-	0	N
chr1_166091312	-	AT	Y	ERVL-MaLR-LTR	intronic	FAM78B	-	-	0	N
chr1_166091417	-	GA	Y	ERVL-MaLR-LTR	intronic	FAM78B	-	-	0	N
chr1_166094035	-	CG	Y	Simple_repeat-Simple_repeat	intronic	FAM78B	-	-	0	Y
chr1_166100524	-	CT	Y	L1-LINE	intronic	FAM78B	-	-	0	N
chr1_166116390	-	TC	Y	-	intronic	FAM78B	-	-	0	N
chr1_166129344	-	GC	Y	-	intronic	FAM78B	-	-	0	N
chr1_166130405	-	TC	Y	-	intronic	FAM78B	-	-	0	N
chr1_166152789	-	AG	N	SINE/AluSc	ncRNA_intronic	AL596087.3	-	-		Y
chr1_166152816	-	AG	N	Alu-SINE	intronic	FAM78B	-	-	0.1	N
chr1_166154897	-	TC	Y	-	intronic	FAM78B	-	-	0	N
chr1_16624724	-	AG	N	SINE/AluSz	intergenic	AL137798.1;AL137798.2	-	-		N
chr1_1663038	-	GA	Y	-	UTR3	SLC35E2B(NM_001290264:c.*2723G>A,NM_001110781:c.*2723G>A)	-	-	0	N
chr1_1663523	-	AG	N	SINE/AluSg	UTR3	SLC35E2B	-	-		Y
chr1_1663538	-	AG	N	Alu-SINE	UTR3	SLC35E2B(NM_001290264:c.*2244A>G,NM_001110781:c.*2244A>G)	-	-	0	N
chr1_1663567	-	AG	N	Alu-SINE	UTR3	SLC35E2B(NM_001290264:c.*2215A>G,NM_001110781:c.*2215A>G)	-	-	0	N
chr1_1663582	-	AG	N	SINE/AluSg	UTR3	SLC35E2B	-	-		Y
chr1_1663595	-	AG	N	Alu-SINE	UTR3	SLC35E2B(NM_001290264:c.*2187A>G,NM_001110781:c.*2187A>G)	-	-	0	N
chr1_1663609	-	AG	N	SINE/AluSg	UTR3	SLC35E2B	-	-		Y
chr1_1663635	-	AG	N	SINE/AluSg	UTR3	SLC35E2B	-	-		N
chr1_16636864	-	AG	N	SINE/AluJb	intergenic	AL137798.1;AL137798.2	-	-		N
chr1_16636868	-	AG	N	SINE/AluJb	intergenic	AL137798.1;AL137798.2	-	-		N
chr1_16636870	-	AG	N	SINE/AluJb	intergenic	AL137798.1;AL137798.2	-	-		N
chr1_16636884	-	AG	N	SINE/AluJb	intergenic	AL137798.1;AL137798.2	-	-		N
chr1_1663741	-	AG	N	Alu-SINE	UTR3	SLC35E2B(NM_001290264:c.*2041A>G,NM_001110781:c.*2041A>G)	-	-	0	N
chr1_16642106	-	AG	N	SINE/AluJo	intergenic	AL137798.1;AL137798.2	-	-		N
chr1_16642116	-	AG	N	SINE/AluJo	intergenic	AL137798.1;AL137798.2	-	-		N
chr1_16642139	-	AG	N	SINE/AluJo	intergenic	AL137798.1;AL137798.2	-	-		N
chr1_16642152	-	AG	N	SINE/AluJo	intergenic	AL137798.1;AL137798.2	-	-		N
chr1_1668373	-	GA	Y	-	exonic	SLC35E2B	nonsynonymous	SLC35E2B:NM_001110781:exon8:c.934G>A:p.V312I,SLC35E2B:NM_001290264:exon9:c.934G>A:p.V312I	1	N
chr1_1668449	-	TC	Y	-	exonic	SLC35E2B	synonymous	SLC35E2B:NM_001110781:exon8:c.858T>C:p.S286S,SLC35E2B:NM_001290264:exon9:c.858T>C:p.S286S	0	N
chr1_166898830	-	AG	N	SINE/AluJr	intergenic	TADA1;ILDR2	-	-		Y
chr1_166898838	-	AG	N	SINE/AluJr	intergenic	TADA1;ILDR2	-	-		Y
chr1_166898841	-	AG	N	SINE/AluJr	intergenic	TADA1;ILDR2	-	-		Y
chr1_166905561	-	AG	Y	-	intergenic	TADA1(dist=29297),ILDR2(dist=2626)	-	-	0	Y
chr1_166909770	-	TA	Y	Simple_repeat-Simple_repeat	UTR3	ILDR2(NM_199351:c.*9585T>A)	-	-	0	Y
chr1_166910981	-	AG	N	SINE/AluJr4	UTR3	ILDR2	-	-		Y
chr1_166910982	-	AG	N	Alu-SINE	UTR3	ILDR2(NM_199351:c.*8373A>G)	-	-	0	N
chr1_166911000	-	AG	N	Alu-SINE	UTR3	ILDR2(NM_199351:c.*8355A>G)	-	-	0	N
chr1_166911012	-	AG	N	SINE/AluJr4	UTR3	ILDR2	-	-		Y
chr1_166911013	-	AG	N	SINE/AluJr4	UTR3	ILDR2	-	-		Y
chr1_166911018	-	AG	N	Alu-SINE	UTR3	ILDR2(NM_199351:c.*8337A>G)	-	-	0	N
chr1_166911022	-	AG	N	Alu-SINE	UTR3	ILDR2(NM_199351:c.*8333A>G)	-	-	0	N
chr1_166911028	-	AG	N	Alu-SINE	UTR3	ILDR2(NM_199351:c.*8327A>G)	-	-	0	Y
chr1_166913815	-	CG	Y	-	UTR3	ILDR2(NM_199351:c.*5540C>G)	-	-	0	N
chr1_166913914	-	AG	N	SINE/AluJo	UTR3	ILDR2	-	-		Y
chr1_166913951	-	AG	N	Alu-SINE	UTR3	ILDR2(NM_199351:c.*5404A>G)	-	-	0	Y
chr1_166926710	-	AG	Y	-	intronic	ILDR2	-	-	0.1	Y
chr1_166926711	-	AG	N	-/-	intronic	ILDR2	-	-		Y
chr1_166926716	-	AG	N	-	intronic	ILDR2	-	-	0	N
chr1_166926718	-	AG	N	-	intronic	ILDR2	-	-	0	N
chr1_166926720	-	AG	N	-	intronic	ILDR2	-	-	0	Y
chr1_166954166	-	AG	Y	-	intronic	ILDR2	-	-	0	Y
chr1_166971549	-	AG	N	Alu-SINE	intronic	ILDR2	-	-	0	Y
chr1_1671348	-	CA	Y	-	intronic	CDK11B,SLC35E2B	-	-	0	N
chr1_167229175	+	AT	Y	Low_complexity-Low_complexity	intronic	POU2F1	-	-	0	N
chr1_167229176	+	AT	Y	Low_complexity-Low_complexity	intronic	POU2F1	-	-	0	Y
chr1_167239022	+	AG	N	-	intronic	POU2F1	-	-	0	Y
chr1_167239741	+	AG	N	-	intronic	POU2F1	-	-	1	N
chr1_167239745	+	AG	N	-	intronic	POU2F1	-	-	1	N
chr1_167239748	+	AG	N	-	intronic	POU2F1	-	-	0.9	N
chr1_167239754	+	AG	N	-	intronic	POU2F1	-	-	0.1	Y
chr1_167239756	+	AG	N	-	intronic	POU2F1	-	-	0.4	Y
chr1_167239769	+	AG	N	-	intronic	POU2F1	-	-	0.3	Y
chr1_167239821	+	AG	N	-/-	intronic	POU2F1	-	-		N
chr1_167239840	+	AG	Y	-	intronic	POU2F1	-	-	0	N
chr1_167239841	+	AG	N	-	intronic	POU2F1	-	-	0	N
chr1_167239842	+	AG	Y	-	intronic	POU2F1	-	-	0	Y
chr1_167239844	+	AG	Y	-	intronic	POU2F1	-	-	0	Y
chr1_167241928	+	AG	N	-	intronic	POU2F1	-	-	0	N
chr1_167241929	+	AG	N	-	intronic	POU2F1	-	-	0	Y
chr1_167241933	+	AG	N	-	intronic	POU2F1	-	-	0	N
chr1_167241934	+	AG	N	-	intronic	POU2F1	-	-	0	N
chr1_167241939	+	AG	N	-/-	intronic	POU2F1	-	-		N
chr1_167241940	+	AG	N	-	intronic	POU2F1	-	-	0	N
chr1_167241941	+	AG	N	-	intronic	POU2F1	-	-	0	N
chr1_167241983	+	AG	N	-	intronic	POU2F1	-	-	0.8	Y
chr1_167241984	+	AG	N	-	intronic	POU2F1	-	-	0.8	Y
chr1_167379185	+	AG	N	Alu-SINE	intronic	POU2F1	-	-	0	N
chr1_167384717	+	GA	Y	L1-LINE	intronic	POU2F1	-	-	0	Y
chr1_167388991	+	AG	Y	-	intronic	POU2F1	-	-	0.4	Y
chr1_167405632	+	AG	N	Alu-SINE	intronic	POU2F1	-	-	0	Y
chr1_167408022	+	AG	N	LINE/L1MB7	intronic	POU2F1	-	-		Y
chr1_167408052	+	AG	N	LINE/L1MB7	intronic	POU2F1	-	-		Y
chr1_167408075	+	AG	N	L1-LINE	intronic	POU2F1	-	-	0	Y
chr1_167408078	+	AG	N	L1-LINE	intronic	POU2F1	-	-	0	Y
chr1_167409198	+	AG	N	L1-LINE	intronic	POU2F1	-	-	0	N
chr1_167409211	+	AG	Y	L1-LINE	intronic	POU2F1	-	-	0	N
chr1_167423321	+	AG	Y	-	UTR3	POU2F1(NM_001365848:c.*7511A>G,NM_001365849:c.*7511A>G,NM_001198786:c.*7511A>G,NM_002697:c.*7511A>G,NM_001198783:c.*7511A>G)	-	-	0	N
chr1_167425205	+	AG	N	-	UTR3	POU2F1(NM_001365848:c.*9395A>G,NM_001365849:c.*9395A>G,NM_001198786:c.*9395A>G,NM_002697:c.*9395A>G,NM_001198783:c.*9395A>G)	-	-	1	Y
chr1_167937001	+	AC	Y	-	exonic	DCAF6	synonymous	DCAF6:NM_001017977:exon1:c.90A>C:p.R30R,DCAF6:NM_001198956:exon1:c.90A>C:p.R30R,DCAF6:NM_001198957:exon1:c.90A>C:p.R30R,DCAF6:NM_001349773:exon1:c.90A>C:p.R30R,DCAF6:NM_018442:exon1:c.90A>C:p.R30R	1	N
chr1_167949385	+	AG	N	ERVL-LTR	intronic	DCAF6	-	-	0	Y
chr1_167988429	+	AG	N	SINE/AluJo	intronic	DCAF6	-	-		Y
chr1_168009472	-	GA	Y	Low_complexity-Low_complexity	intronic	DCAF6	-	-	0	Y
chr1_168011378	+	AG	N	Alu-SINE	intronic	DCAF6	-	-	0	Y
chr1_168011379	+	AG	N	Alu-SINE	intronic	DCAF6	-	-	0	Y
chr1_168011898	+	AG	N	Alu-SINE	intronic	DCAF6	-	-	0	Y
chr1_168011905	+	AG	N	SINE/AluSx	intronic	DCAF6	-	-		Y
chr1_168011914	+	AG	N	SINE/AluSx	intronic	DCAF6	-	-		Y
chr1_168011925	+	AG	N	Alu-SINE	intronic	DCAF6	-	-	0	Y
chr1_168011928	+	AG	N	Alu-SINE	intronic	DCAF6	-	-	0	Y
chr1_168011955	+	AG	N	Alu-SINE	intronic	DCAF6	-	-	0	Y
chr1_168019666	+	AG	N	-	intronic	DCAF6	-	-	1	N
chr1_168034241	+	AG	N	SINE/AluJr4	intronic	DCAF6	-	-		Y
chr1_168034243	+	AG	N	SINE/AluJr4	intronic	DCAF6	-	-		Y
chr1_168034313	+	AG	N	Alu-SINE	intronic	DCAF6	-	-	0	Y
chr1_168034314	+	AG	N	SINE/AluJr4	intronic	DCAF6	-	-		Y
chr1_168034329	+	AG	N	SINE/AluJr4	intronic	DCAF6	-	-		Y
chr1_168034333	+	AG	N	SINE/AluJr4	intronic	DCAF6	-	-		Y
chr1_168034390	+	AG	N	Alu-SINE	intronic	DCAF6	-	-	0.1	N
chr1_168034391	+	AG	N	Alu-SINE	intronic	DCAF6	-	-	0.1	N
chr1_168034400	+	AG	N	Alu-SINE	intronic	DCAF6	-	-	0	Y
chr1_168034417	+	AG	N	Alu-SINE	intronic	DCAF6	-	-	0	Y
chr1_168035324	+	AG	N	Alu-SINE	intronic	DCAF6	-	-	0	Y
chr1_168035326	+	AG	N	Alu-SINE	intronic	DCAF6	-	-	0	Y
chr1_168035340	+	AG	N	Alu-SINE	intronic	DCAF6	-	-	0	Y
chr1_168041894	+	GA	Y	-	intronic	DCAF6	-	-	0	N
chr1_168057598	+	GA	Y	L2-LINE	intronic	DCAF6	-	-	0	Y
chr1_168120927	-	AG	Y	ERVL-MaLR-LTR	intronic	GPR161	-	-	0	Y
chr1_168120950	-	AG	Y	ERVL-MaLR-LTR	intronic	GPR161	-	-	0	Y
chr1_168977076	-	AG	N	Alu-SINE	ncRNA_intronic	LINC00970	-	-	0	Y
chr1_168977147	-	AG	N	Alu-SINE	ncRNA_intronic	LINC00970	-	-	0.1	Y
chr1_169114755	+	AG	N	Alu-SINE	intronic	ATP1B1	-	-	0	N
chr1_169114769	+	AG	N	SINE/AluJr	intronic	ATP1B1	-	-		N
chr1_169114914	+	AG	N	SINE/AluY	intronic	ATP1B1	-	-		N
chr1_169114956	+	AG	N	Alu-SINE	intronic	ATP1B1	-	-	0	N
chr1_169115532	+	AG	N	SINE/AluSx	intronic	ATP1B1	-	-		Y
chr1_169115549	+	AG	N	Alu-SINE	intronic	ATP1B1	-	-	0	N
chr1_169115551	+	AG	N	Alu-SINE	intronic	ATP1B1	-	-	0	N
chr1_169115569	+	AG	N	Alu-SINE	intronic	ATP1B1	-	-	0	N
chr1_169115571	+	AG	N	Alu-SINE	intronic	ATP1B1	-	-	0	N
chr1_169115592	+	AG	N	Alu-SINE	intronic	ATP1B1	-	-	0	N
chr1_169115623	+	AG	N	Alu-SINE	intronic	ATP1B1	-	-	0	N
chr1_169128157	+	AG	N	-	intronic	ATP1B1	-	-	0	N
chr1_169129554	+	AG	Y	-	intronic	ATP1B1	-	-	0	N
chr1_169132042	+	GT	Y	Simple_repeat-Simple_repeat	UTR3	ATP1B1(NM_001677:c.*487G>T)	-	-	0	N
chr1_169147990	-	AG	Y	-	intronic	NME7	-	-	0	Y
chr1_169153730	-	AG	N	Alu-SINE	intronic	NME7	-	-	0	N
chr1_169153758	-	AG	N	SINE/AluJb	intronic	NME7	-	-		Y
chr1_169153760	-	AG	Y	Alu-SINE	intronic	NME7	-	-	0	Y
chr1_169153766	-	AG	N	Alu-SINE	intronic	NME7	-	-	0	N
chr1_169153788	-	AG	N	SINE/AluJb	intronic	NME7	-	-		Y
chr1_169153796	-	AG	N	Alu-SINE	intronic	NME7	-	-	0.1	N
chr1_169153823	-	AG	N	SINE/AluJb	intronic	NME7	-	-		Y
chr1_169153827	-	AG	N	SINE/AluJb	intronic	NME7	-	-		Y
chr1_169153924	-	AG	N	SINE/AluJb	intronic	NME7	-	-		Y
chr1_169153991	-	AG	N	SINE/AluJb	intronic	NME7	-	-		Y
chr1_169154613	-	AG	N	Alu-SINE	intronic	NME7	-	-	0	N
chr1_169154615	-	AG	N	Alu-SINE	intronic	NME7	-	-	0	N
chr1_169154618	-	AG	N	Alu-SINE	intronic	NME7	-	-	0	Y
chr1_169168510	-	AG	Y	Alu-SINE	intronic	NME7	-	-	0	Y
chr1_169168546	-	AG	N	Alu-SINE	intronic	NME7	-	-	0.1	Y
chr1_169218342	-	AG	N	Alu-SINE	intronic	NME7	-	-	0.1	Y
chr1_169255144	-	CG	Y	L1-LINE	intronic	NME7	-	-	NA	N
chr1_169465789	-	GA	Y	-	UTR3	SLC19A2(NM_006996:c.*60G>A,NM_001319667:c.*60G>A)	-	-	0.4	N
chr1_169503470	+	GA	Y	L1-LINE	intergenic	SLC19A2(dist=17500),F5(dist=8484)	-	-	0	N
chr1_169534942	+	AG	Y	L1-LINE	intronic	F5	-	-	0	N
chr1_169921328	-	TA	Y	-	downstream	KIFAP3(dist=1)	-	-	0.1	N
chr1_169923991	-	GA	Y	Unknown-Unknown	intronic	KIFAP3	-	-	0	N
chr1_169932719	-	AT	Y	Low_complexity-Low_complexity	intronic	KIFAP3	-	-	0.2	Y
chr1_169936834	-	AG	Y	-	intronic	KIFAP3	-	-	0	N
chr1_169937455	-	AG	Y	-	intronic	KIFAP3	-	-	0	N
chr1_170064397	-	AG	Y	Alu-SINE	intronic	KIFAP3	-	-	0	N
chr1_17039334	-	AG	N	Alu-SINE	intronic	SDHB	-	-	0.1	N
chr1_1714674	-	CG	Y	-	intronic	CDK11B	-	-	0	Y
chr1_171487123	+	AG	N	-	intronic	PRRC2C	-	-	0	Y
chr1_171487128	+	AG	N	MIR-SINE	intronic	PRRC2C	-	-	0	N
chr1_171487138	+	AG	N	MIR-SINE	intronic	PRRC2C	-	-	0	N
chr1_171487151	+	AG	N	MIR-SINE	intronic	PRRC2C	-	-	0	N
chr1_171487155	+	AG	N	MIR-SINE	intronic	PRRC2C	-	-	0	Y
chr1_171487207	+	AG	N	MIR-SINE	intronic	PRRC2C	-	-	0	N
chr1_171487723	+	AG	N	SINE/MIR	intronic	PRRC2C	-	-		Y
chr1_171487725	+	AG	N	MIR-SINE	intronic	PRRC2C	-	-	0.2	Y
chr1_171487735	+	AG	N	MIR-SINE	intronic	PRRC2C	-	-	0	N
chr1_171487738	+	AG	N	MIR-SINE	intronic	PRRC2C	-	-	0	N
chr1_171492932	+	AG	N	SINE/AluSz	intronic	PRRC2C	-	-		Y
chr1_171492935	+	AG	N	Alu-SINE	intronic	PRRC2C	-	-	0.1	N
chr1_171492984	+	AG	N	Alu-SINE	intronic	PRRC2C	-	-	0.1	N
chr1_171492985	+	AG	N	Alu-SINE	intronic	PRRC2C	-	-	0.1	N
chr1_171493009	+	AG	N	Alu-SINE	intronic	PRRC2C	-	-	0.1	N
chr1_171493010	+	AG	Y	Alu-SINE	intronic	PRRC2C	-	-	0.1	N
chr1_171493011	+	AG	N	Alu-SINE	intronic	PRRC2C	-	-	0.1	N
chr1_171499684	+	AG	N	Alu-SINE	intronic	PRRC2C	-	-	0	N
chr1_171499693	+	AG	N	Alu-SINE	intronic	PRRC2C	-	-	0	N
chr1_171499706	+	AG	N	Alu-SINE	intronic	PRRC2C	-	-	0	Y
chr1_171499710	+	AG	N	Alu-SINE	intronic	PRRC2C	-	-	0	N
chr1_171499754	+	AG	N	Alu-SINE	intronic	PRRC2C	-	-	0	N
chr1_171507116	+	AG	N	Alu-SINE	intronic	PRRC2C	-	-	0	N
chr1_171507138	+	AG	Y	Alu-SINE	intronic	PRRC2C	-	-	0.4	N
chr1_171507139	+	AG	N	Alu-SINE	intronic	PRRC2C	-	-	0.4	N
chr1_171507199	+	AG	N	Alu-SINE	intronic	PRRC2C	-	-	0	N
chr1_171507210	+	AG	Y	Alu-SINE	intronic	PRRC2C	-	-	0	N
chr1_171509137	+	AG	N	Alu-SINE	intronic	PRRC2C	-	-	0	N
chr1_171509159	+	AG	N	SINE/AluYm1	intronic	PRRC2C	-	-		Y
chr1_171518127	+	CA	Y	hAT-Charlie-DNA	intronic	PRRC2C	-	-	0	N
chr1_1715436	-	GC	Y	-	intronic	CDK11A,CDK11B	-	-	0	N
chr1_171547026	+	AG	N	Alu-SINE	intronic	PRRC2C	-	-	0	N
chr1_171547031	+	AG	N	Alu-SINE	intronic	PRRC2C	-	-	0	N
chr1_171578291	+	AG	N	Alu-SINE	intronic	PRRC2C	-	-	0	Y
chr1_171589979	+	CT	Y	Simple_repeat-Simple_repeat	intronic	PRRC2C	-	-	0	N
chr1_171589983	+	CT	Y	Simple_repeat-Simple_repeat	intronic	PRRC2C	-	-	0	N
chr1_1716210	-	GA	Y	-	intronic	CDK11A,CDK11B	-	-	0	Y
chr1_1716375	-	AG	Y	-	exonic	CDK11A,CDK11B	synonymous	CDK11A:NM_001313896:exon5:c.429A>G:p.E143E,CDK11A:NM_001313982:exon5:c.429A>G:p.E143E,CDK11A:NM_024011:exon5:c.459A>G:p.E153E,CDK11A:NM_033529:exon5:c.429A>G:p.E143E,CDK11B:NM_001291345:exon6:c.429A>G:p.E143E,CDK11B:NM_001787:exon6:c.459A>G:p.E153E,CDK11B:NM_033486:exon6:c.459A>G:p.E153E,CDK11B:NM_033489:exon7:c.357A>G:p.E119E	1	N
chr1_1716432	-	AG	Y	-	exonic	CDK11A,CDK11B	synonymous	CDK11A:NM_001313896:exon5:c.372A>G:p.R124R,CDK11A:NM_001313982:exon5:c.372A>G:p.R124R,CDK11A:NM_024011:exon5:c.402A>G:p.R134R,CDK11A:NM_033529:exon5:c.372A>G:p.R124R,CDK11B:NM_001291345:exon6:c.372A>G:p.R124R,CDK11B:NM_001787:exon6:c.402A>G:p.R134R,CDK11B:NM_033486:exon6:c.402A>G:p.R134R,CDK11B:NM_033489:exon7:c.300A>G:p.R100R	0	N
chr1_171703473	-	TG	Y	Simple_repeat-Simple_repeat	UTR3	VAMP4(NM_001185127:c.*1033T>G,NM_003762:c.*1033T>G)	-	-	0	N
chr1_1718012	-	GA	Y	-	intronic	CDK11A,CDK11B	-	-	1	N
chr1_1718180	-	TC	Y	-	intronic	CDK11A,CDK11B	-	-	0.2	N
chr1_1718193	-	GA	Y	-	intronic	CDK11A,CDK11B	-	-	0	N
chr1_1718403	-	CA	Y	-	intronic	CDK11A,CDK11B	-	-	0.1	N
chr1_1718427	-	GA	Y	-	intronic	CDK11A,CDK11B	-	-	0	N
chr1_1718555	-	TC	Y	-	intronic	CDK11A,CDK11B	-	-	0.1	Y
chr1_1718568	-	GA	Y	-	intronic	CDK11A,CDK11B	-	-	0	N
chr1_171856930	+	AG	N	-	intronic	DNM3	-	-	0	N
chr1_1718612	-	CT	Y	-	intronic	CDK11A,CDK11B	-	-	0.5	Y
chr1_1719358	-	TC	Y	-	exonic;splicing	CDK11A,CDK11B;CDK11A,CDK11B	nonsynonymous	CDK11B:NM_001291345:exon4:c.325T>C:p.W109R,CDK11A:NM_001313896:exon4:c.325T>C:p.W109R,CDK11A:NM_001313982:exon4:c.325T>C:p.W109R,CDK11B:NM_001787:exon4:c.325T>C:p.C109R,CDK11A:NM_024011:exon4:c.325T>C:p.C109R,CDK11B:NM_033486:exon4:c.325T>C:p.C109R,CDK11A:NM_033529:exon4:c.325T>C:p.W109R,CDK11B:NM_033489:exon5:c.223T>C:p.C75R	1	N
chr1_1719362	-	AG	Y	-	exonic	CDK11A,CDK11B	synonymous	CDK11B:NM_001291345:exon4:c.321A>G:p.E107E,CDK11A:NM_001313896:exon4:c.321A>G:p.E107E,CDK11A:NM_001313982:exon4:c.321A>G:p.E107E,CDK11B:NM_001787:exon4:c.321A>G:p.E107E,CDK11A:NM_024011:exon4:c.321A>G:p.E107E,CDK11B:NM_033486:exon4:c.321A>G:p.E107E,CDK11A:NM_033529:exon4:c.321A>G:p.E107E,CDK11B:NM_033489:exon5:c.219A>G:p.E73E	1	N
chr1_171936868	+	AG	Y	-	intronic	DNM3	-	-	0	N
chr1_1719393	-	TC	Y	-	exonic	CDK11A,CDK11B	nonsynonymous	CDK11B:NM_001291345:exon4:c.290T>C:p.V97A,CDK11A:NM_001313896:exon4:c.290T>C:p.V97A,CDK11A:NM_001313982:exon4:c.290T>C:p.V97A,CDK11B:NM_001787:exon4:c.290T>C:p.V97A,CDK11A:NM_024011:exon4:c.290T>C:p.V97A,CDK11B:NM_033486:exon4:c.290T>C:p.V97A,CDK11A:NM_033529:exon4:c.290T>C:p.V97A,CDK11B:NM_033489:exon5:c.188T>C:p.V63A	1	N
chr1_171960517	+	AG	N	ERVL-MaLR-LTR	intronic	DNM3	-	-	0	N
chr1_171960563	+	AG	N	ERVL-MaLR-LTR	intronic	DNM3	-	-	0.1	N
chr1_171960576	+	AG	N	ERVL-MaLR-LTR	intronic	DNM3	-	-	0.2	N
chr1_171960584	+	AG	N	ERVL-MaLR-LTR	intronic	DNM3	-	-	0.1	N
chr1_171960592	+	AG	N	ERVL-MaLR-LTR	intronic	DNM3	-	-	0	N
chr1_171960596	+	AG	Y	ERVL-MaLR-LTR	intronic	DNM3	-	-	0	N
chr1_171960597	+	AG	N	ERVL-MaLR-LTR	intronic	DNM3	-	-	0	N
chr1_171960632	+	AG	Y	ERVL-MaLR-LTR	intronic	DNM3	-	-	0	N
chr1_171960633	+	AG	Y	ERVL-MaLR-LTR	intronic	DNM3	-	-	0	N
chr1_171969248	+	AG	Y	ERV1-LTR	intronic	DNM3	-	-	0.5	N
chr1_171969583	+	AG	N	ERV1-LTR	intronic	DNM3	-	-	0	N
chr1_172027513	+	AG	N	Alu-SINE	intronic	DNM3	-	-	0.1	N
chr1_172073656	+	AG	Y	-	intronic	DNM3	-	-	0	N
chr1_172098403	+	AG	Y	ERVK-LTR	intronic	DNM3	-	-	0	N
chr1_172101639	+	AG	Y	MIR-SINE	intronic	DNM3	-	-	0	N
chr1_172106242	+	AG	N	SINE/AluSz	intronic	DNM3	-	-		Y
chr1_172106290	+	AG	N	SINE/AluSz	intronic	DNM3	-	-		N
chr1_172106301	+	AG	N	Alu-SINE	intronic	DNM3	-	-	0	N
chr1_172106310	+	AG	N	Alu-SINE	intronic	DNM3	-	-	0	N
chr1_172106314	+	AG	N	Alu-SINE	intronic	DNM3	-	-	0.1	N
chr1_172106327	+	AG	N	Alu-SINE	intronic	DNM3	-	-	0.1	N
chr1_172106346	+	AG	N	Alu-SINE	intronic	DNM3	-	-	0	N
chr1_172106356	+	AG	N	Alu-SINE	intronic	DNM3	-	-	0	N
chr1_172120411	+	AG	N	ERVL-MaLR-LTR	intronic	DNM3	-	-	0	N
chr1_172138865	+	AG	N	-	ncRNA_exonic	DNM3OS,MIR214,MIR3120	-	-	1	N
chr1_1721607	-	AT	Y	-	exonic	CDK11A,CDK11B	synonymous	CDK11B:NM_001291345:exon3:c.216A>T:p.S72S,CDK11A:NM_001313896:exon3:c.216A>T:p.S72S,CDK11A:NM_001313982:exon3:c.216A>T:p.S72S,CDK11B:NM_001787:exon3:c.216A>T:p.S72S,CDK11A:NM_024011:exon3:c.216A>T:p.S72S,CDK11B:NM_033486:exon3:c.216A>T:p.S72S,CDK11A:NM_033529:exon3:c.216A>T:p.S72S,CDK11B:NM_033489:exon4:c.114A>T:p.S38S	0.1	Y
chr1_1721654	-	TC	Y	L2-LINE	exonic	CDK11A,CDK11B	nonsynonymous	CDK11B:NM_001291345:exon3:c.169T>C:p.C57R,CDK11A:NM_001313896:exon3:c.169T>C:p.C57R,CDK11A:NM_001313982:exon3:c.169T>C:p.C57R,CDK11B:NM_001787:exon3:c.169T>C:p.C57R,CDK11A:NM_024011:exon3:c.169T>C:p.C57R,CDK11B:NM_033486:exon3:c.169T>C:p.C57R,CDK11A:NM_033529:exon3:c.169T>C:p.C57R,CDK11B:NM_033489:exon4:c.67T>C:p.C23R	1	N
chr1_172172306	+	AG	N	TcMar-Tigger-DNA	intronic	DNM3	-	-	0	N
chr1_172177169	+	AG	N	TcMar-Tigger-DNA	intronic	DNM3	-	-	0.1	N
chr1_172221396	+	AG	Y	MIR-SINE	intronic	DNM3	-	-	0	N
chr1_172354112	+	TA	Y	Simple_repeat-Simple_repeat	intronic	DNM3	-	-	0	N
chr1_172367428	+	TC	Y	L1-LINE	intronic	DNM3	-	-	0	N
chr1_172387297	+	AG	Y	-	exonic	DNM3	synonymous	DNM3:NM_001136127:exon18:c.2211A>G:p.T737T,DNM3:NM_001350204:exon19:c.2241A>G:p.T747T,DNM3:NM_001350206:exon19:c.2241A>G:p.T747T,DNM3:NM_015569:exon19:c.2223A>G:p.T741T	0	N
chr1_1729859	-	TC	Y	Alu-SINE	UTR3	SLC35E2A(NM_182838:c.*2596T>C)	-	-	0	N
chr1_1731265	-	AG	N	Alu-SINE	UTR3	SLC35E2A(NM_182838:c.*1190A>G)	-	-	0	N
chr1_1731269	-	AG	N	Alu-SINE	UTR3	SLC35E2A(NM_182838:c.*1186A>G)	-	-	0	N
chr1_173166101	-	AG	N	LINE/L1MA9	intergenic	AL031599.1;AL022310.1	-	-		N
chr1_173166133	-	AG	N	L1-LINE	intergenic	TNFSF18(dist=115169),TNFSF4(dist=17598)	-	-	0.3	Y
chr1_173166138	-	AG	N	L1-LINE	intergenic	TNFSF18(dist=115174),TNFSF4(dist=17593)	-	-	0.2	Y
chr1_173166148	-	AG	N	L1-LINE	intergenic	TNFSF18(dist=115184),TNFSF4(dist=17583)	-	-	0.1	Y
chr1_173166149	-	AG	N	L1-LINE	intergenic	TNFSF18(dist=115185),TNFSF4(dist=17582)	-	-	0.1	Y
chr1_173314180	-	GA	Y	-	ncRNA_intronic	LOC100506023	-	-	0	N
chr1_173355220	-	AG	N	ERVL-MaLR-LTR	ncRNA_intronic	LOC100506023	-	-	0	N
chr1_173355246	-	AG	N	ERVL-MaLR-LTR	ncRNA_intronic	LOC100506023	-	-	0	N
chr1_173355274	-	AG	Y	ERVL-MaLR-LTR	ncRNA_intronic	LOC100506023	-	-	0	N
chr1_173391457	-	TG	Y	Simple_repeat-Simple_repeat	ncRNA_intronic	LOC100506023	-	-	0	N
chr1_173401101	-	CT	Y	ERVL-LTR	ncRNA_intronic	LOC100506023	-	-	0	N
chr1_173441393	-	AG	N	Alu-SINE	ncRNA_intronic	LOC100506023,LOC101928673	-	-	0	N
chr1_173451935	-	AG	N	ERVL-LTR	ncRNA_intronic	LOC100506023,LOC101928673	-	-	0	N
chr1_173451948	-	AG	Y	ERVL-LTR	ncRNA_intronic	LOC100506023,LOC101928673	-	-	0	N
chr1_173451957	-	AG	N	LTR/ERVL-E-int	ncRNA_intronic	AL645568.1	-	-		Y
[truncated: 107,736 more rows]

## Sheet: OLIG
RNA editing site annotation
RNA site location (hg38)	Strand	Subsitution	Novel?	Repeat_class	Region	Gene	exonic_AA_change_type	exonic_AA_modification	phastCons	Unique to GLU?
chr1_100024015	+	GA	Y	Alu-SINE	UTR3	SLC35A3(NM_001271684:c.*1601G>A,NM_012243:c.*1539G>A,NM_001271685:c.*1539G>A)	-	-	0	N
chr1_100024063	+	AG	N	-/-	UTR3	SLC35A3	-	-		Y
chr1_100042711	+	AG	N	SINE/AluSq2	intronic	AC118553.2;MFSD14A	-	-		Y
chr1_100042720	+	AG	N	SINE/AluSq2	intronic	AC118553.2;MFSD14A	-	-		Y
chr1_100042747	+	AG	N	Alu-SINE	intronic	MFSD14A	-	-	0	Y
chr1_100139989	+	AG	N	-	intronic	TRMT13	-	-	0.1	N
chr1_100140014	+	AG	N	-	intronic	TRMT13	-	-	0	Y
chr1_100140019	+	AG	N	-	intronic	TRMT13	-	-	0	Y
chr1_100145653	+	AG	N	SINE/AluJr	intronic	TRMT13	-	-		Y
chr1_100145709	+	AG	N	Alu-SINE	intronic	TRMT13	-	-	0.4	Y
chr1_100145737	+	AG	N	Alu-SINE	intronic	TRMT13	-	-	0.5	Y
chr1_100145764	+	AG	N	Alu-SINE	intronic	TRMT13	-	-	0.4	Y
chr1_100145786	+	AG	N	SINE/AluJr	intronic	TRMT13	-	-		Y
chr1_100145825	+	AG	N	SINE/AluJr	intronic	TRMT13	-	-		Y
chr1_100145828	+	AG	N	Alu-SINE	intronic	TRMT13	-	-	0	Y
chr1_100223537	+	AG	N	SINE/AluJr	ncRNA_intronic	AL445928.2	-	-		N
chr1_100255128	-	AG	N	Alu-SINE	intergenic	DBT(dist=5294),RTCA-AS1(dist=9614)	-	-	0	Y
chr1_100264596	-	GA	Y	ERVK-LTR	downstream	RTCA-AS1(dist=146)	-	-	0.2	Y
chr1_100264601	-	AC	Y	ERVK-LTR	downstream	RTCA-AS1(dist=141)	-	-	0.4	Y
chr1_100264602	-	CG	Y	ERVK-LTR	downstream	RTCA-AS1(dist=140)	-	-	0.4	Y
chr1_100264604	-	GA	Y	ERVK-LTR	downstream	RTCA-AS1(dist=138)	-	-	0.4	Y
chr1_100271215	+	AG	N	Alu-SINE	intronic	RTCA	-	-	0.2	Y
chr1_100278864	+	CT	Y	hAT-Charlie-DNA	intronic	RTCA	-	-	0	Y
chr1_100279675	+	AG	N	SINE/AluJr	intronic	RTCA	-	-		Y
chr1_100279722	+	AG	N	Alu-SINE	intronic	RTCA	-	-	0	N
chr1_100279729	+	AG	N	SINE/AluJr	intronic	RTCA	-	-		N
chr1_100280929	+	AG	N	SINE/AluJb	intronic	RTCA	-	-		Y
chr1_100280984	+	AG	N	Alu-SINE	intronic	RTCA	-	-	0	N
chr1_100291773	+	GA	Y	-	UTR3	RTCA(NM_001130841:c.*269G>A,NM_003729:c.*269G>A)	-	-	0	Y
chr1_10038940	+	AG	N	SINE/AluSg	intronic	UBE4B	-	-		Y
chr1_10038953	+	AG	N	Alu-SINE	intronic	UBE4B	-	-	0	Y
chr1_10038963	+	AG	N	SINE/AluSg	intronic	UBE4B	-	-		Y
chr1_10038979	+	AG	Y	Alu-SINE	intronic	UBE4B	-	-	0	N
chr1_10038980	+	AG	N	Alu-SINE	intronic	UBE4B	-	-	0	Y
chr1_10038985	+	AG	Y	Alu-SINE	intronic	UBE4B	-	-	0	Y
chr1_10038992	+	AG	N	Alu-SINE	intronic	UBE4B	-	-	0	Y
chr1_10039047	+	AG	Y	Alu-SINE	intronic	UBE4B	-	-	0	N
chr1_10075897	+	AG	N	SINE/AluJo	intronic	UBE4B	-	-		Y
chr1_10075923	+	AG	N	Alu-SINE	intronic	UBE4B	-	-	0	Y
chr1_10076001	+	AG	N	Alu-SINE	intronic	UBE4B	-	-	0	Y
chr1_10076031	+	AG	N	Alu-SINE	intronic	UBE4B	-	-	0	Y
chr1_10080538	+	AG	N	LINE/L1MA7	intronic	UBE4B	-	-		Y
chr1_10080636	+	AG	N	LINE/L1MA7	intronic	UBE4B	-	-		N
chr1_10080641	+	AG	N	L1-LINE	intronic	UBE4B	-	-	0	N
chr1_10080720	+	AG	N	L1-LINE	intronic	UBE4B	-	-	0	N
chr1_10080735	+	AG	N	LINE/L1MA7	intronic	UBE4B	-	-		N
chr1_10080739	+	AG	N	L1-LINE	intronic	UBE4B	-	-	0	N
chr1_10080742	+	AG	N	L1-LINE	intronic	UBE4B	-	-	0	Y
chr1_10082367	+	AG	N	Alu-SINE	intronic	UBE4B	-	-	0	Y
chr1_10082380	+	AG	N	Alu-SINE	intronic	UBE4B	-	-	0	Y
chr1_10082430	+	AG	N	Alu-SINE	intronic	UBE4B	-	-	0	Y
chr1_10082433	+	AG	N	SINE/AluJb	intronic	UBE4B	-	-		Y
chr1_100883462	-	AG	N	L1-LINE	intronic	EXTL2	-	-	0	Y
chr1_10092735	+	AG	N	Alu-SINE	intronic	UBE4B	-	-	0	Y
chr1_10092748	+	AG	Y	Alu-SINE	intronic	UBE4B	-	-	0	Y
chr1_10092773	+	AG	N	Alu-SINE	intronic	UBE4B	-	-	0	Y
chr1_10110877	+	AG	N	SINE/FRAM	intronic	UBE4B	-	-		Y
chr1_10110928	+	AG	N	Alu-SINE	intronic	UBE4B	-	-	0.3	N
chr1_10114635	+	AG	N	Alu-SINE	intronic	UBE4B	-	-	0	Y
chr1_10114678	+	AG	N	SINE/AluSz	intronic	UBE4B	-	-		Y
chr1_10114685	+	AG	N	Alu-SINE	intronic	UBE4B	-	-	0	N
chr1_10114686	+	AG	N	Alu-SINE	intronic	UBE4B	-	-	0	Y
chr1_10114717	+	AG	N	Alu-SINE	intronic	UBE4B	-	-	0	Y
chr1_10114743	+	AG	N	Alu-SINE	intronic	UBE4B	-	-	0	N
chr1_10114749	+	AG	N	Alu-SINE	intronic	UBE4B	-	-	0	Y
chr1_10141294	+	AG	N	ERVL-MaLR-LTR	intronic	UBE4B	-	-	0	N
chr1_10143502	+	AG	N	LTR/MLT1D	intronic	UBE4B	-	-		Y
chr1_10143535	+	AG	N	ERVL-MaLR-LTR	intronic	UBE4B	-	-	0	Y
chr1_10143545	+	AG	N	ERVL-MaLR-LTR	intronic	UBE4B	-	-	0	Y
chr1_10143587	+	AG	N	LTR/MLT1D	intronic	UBE4B	-	-		Y
chr1_10163128	+	AG	N	Alu-SINE	intronic	UBE4B	-	-	0.1	Y
chr1_10163208	+	AG	N	Alu-SINE	intronic	UBE4B	-	-	0	N
chr1_10164426	+	AG	N	Alu-SINE	intronic	UBE4B	-	-	0.1	N
chr1_10164449	+	AG	N	Alu-SINE	intronic	UBE4B	-	-	0	N
chr1_10164450	+	AG	N	Alu-SINE	intronic	UBE4B	-	-	0	N
chr1_10164453	+	AG	N	Alu-SINE	intronic	UBE4B	-	-	0	Y
chr1_10225364	+	AG	N	Alu-SINE	intronic	KIF1B	-	-	0	N
chr1_10225400	+	AG	N	SINE/AluJb	intronic	KIF1B	-	-		Y
chr1_102308739	-	TC	Y	L1-LINE	intergenic	OLFM3(dist=311505),COL11A1(dist=567728)	-	-	0.3	N
chr1_10233382	+	AG	N	Alu-SINE	intronic	KIF1B	-	-	0	Y
chr1_10237964	+	AG	N	SINE/AluJb	intronic	KIF1B	-	-		Y
chr1_10239106	+	AG	N	SINE/AluJb	intronic	KIF1B	-	-		N
chr1_10246637	+	AG	N	Alu-SINE	intronic	KIF1B	-	-	0	Y
chr1_10246641	+	AG	N	Alu-SINE	intronic	KIF1B	-	-	0	Y
chr1_10261424	+	AG	N	Alu-SINE	intronic	KIF1B	-	-	0.6	Y
chr1_10261427	+	AG	N	Alu-SINE	intronic	KIF1B	-	-	0.5	Y
chr1_10261441	+	AG	N	Alu-SINE	intronic	KIF1B	-	-	0	Y
chr1_10261454	+	AG	N	Alu-SINE	intronic	KIF1B	-	-	0	Y
chr1_10261503	+	AG	N	SINE/AluSc8	intronic	KIF1B	-	-		Y
chr1_10261504	+	AG	N	Alu-SINE	intronic	KIF1B	-	-	0.1	N
chr1_10261516	+	AG	N	Alu-SINE	intronic	KIF1B	-	-	0.2	N
chr1_10263104	+	AG	N	Alu-SINE	intronic	KIF1B	-	-	0	Y
chr1_10263105	+	AG	N	Alu-SINE	intronic	KIF1B	-	-	0	Y
chr1_10267148	+	AG	N	Alu-SINE	intronic	KIF1B	-	-	0	Y
chr1_10267164	+	AG	Y	Alu-SINE	intronic	KIF1B	-	-	0	Y
chr1_10275257	+	GA	Y	-	intronic	KIF1B	-	-	0	N
chr1_10287323	+	AG	N	SINE/AluSx	intronic	KIF1B	-	-		Y
chr1_10287326	+	AG	N	SINE/AluSx	intronic	KIF1B	-	-		Y
chr1_10287336	+	AG	N	Alu-SINE	intronic	KIF1B	-	-	0	N
chr1_103021850	-	GA	Y	Alu-SINE	intronic	COL11A1	-	-	0	N
chr1_10306514	+	AG	N	srpRNA/7SLRNA	ncRNA_exonic	RN7SL731P	-	-		N
chr1_10313248	+	AG	N	SINE/AluSz6	intronic	KIF1B	-	-		Y
chr1_10313341	+	AG	N	Alu-SINE	intronic	KIF1B	-	-	0	N
chr1_10313347	+	AG	N	Alu-SINE	intronic	KIF1B	-	-	0	N
chr1_10348879	+	AG	N	Alu-SINE	intronic	KIF1B	-	-	0	Y
chr1_10349314	+	AG	N	Alu-SINE	intronic	KIF1B	-	-	0	N
chr1_10349356	+	AG	N	SINE/AluSz6	intronic	KIF1B	-	-		Y
chr1_103567100	+	GA	Y	L2-LINE	intronic	AMY2B	-	-	0	N
chr1_10357082	+	AG	N	Alu-SINE	intronic	KIF1B	-	-	0	Y
chr1_10357100	+	AG	N	Alu-SINE	intronic	KIF1B	-	-	0	Y
chr1_10371751	+	AG	N	Alu-SINE	intronic	KIF1B	-	-	0	Y
chr1_10371836	+	AG	N	Alu-SINE	intronic	KIF1B	-	-	0	Y
chr1_10383833	+	AG	N	Alu-SINE	intergenic	KIF1B(dist=2230),PGD(dist=15230)	-	-	0	N
chr1_10383893	+	AG	N	Alu-SINE	intergenic	KIF1B(dist=2290),PGD(dist=15170)	-	-	0	Y
chr1_10383915	+	AG	N	Alu-SINE	intergenic	KIF1B(dist=2312),PGD(dist=15148)	-	-	0	Y
chr1_10385453	+	AG	N	-	intergenic	KIF1B(dist=3850),PGD(dist=13610)	-	-	0	N
chr1_10389733	+	AG	N	Alu-SINE	intergenic	KIF1B(dist=8129),PGD(dist=9331)	-	-	0	Y
chr1_10392798	+	AG	N	Alu-SINE	intergenic	KIF1B(dist=11194),PGD(dist=6266)	-	-	0.4	N
chr1_10392839	+	AG	N	Alu-SINE	intergenic	KIF1B(dist=11235),PGD(dist=6225)	-	-	0.1	N
chr1_10393617	+	AG	N	Alu-SINE	intergenic	KIF1B(dist=12013),PGD(dist=5447)	-	-	0.1	N
chr1_10393621	+	AG	N	Alu-SINE	intergenic	KIF1B(dist=12017),PGD(dist=5443)	-	-	0.1	N
chr1_10396814	+	AG	N	Alu-SINE	intergenic	KIF1B(dist=15210),PGD(dist=2250)	-	-	0.4	Y
chr1_10396840	+	AG	N	Alu-SINE	intergenic	KIF1B(dist=15236),PGD(dist=2224)	-	-	0.2	Y
chr1_10396858	+	AG	N	SINE/AluSx3	ncRNA_exonic	AL139424.2	-	-		Y
chr1_10396869	+	AG	N	Alu-SINE	intergenic	KIF1B(dist=15265),PGD(dist=2195)	-	-	0	N
chr1_10396907	+	AG	N	Alu-SINE	intergenic	KIF1B(dist=15303),PGD(dist=2157)	-	-	0.1	N
chr1_10457216	-	AG	N	SINE/AluJr4	UTR3	DFFA	-	-		Y
chr1_10457233	-	AG	N	SINE/AluJr4	UTR3	DFFA	-	-		N
chr1_10457243	-	AG	N	Alu-SINE	UTR3	DFFA(NM_004401:c.*4247A>G)	-	-	0	Y
chr1_108754091	+	AG	N	Alu-SINE	intronic	STXBP3	-	-	0	Y
chr1_108754107	+	AG	N	Alu-SINE	intronic	STXBP3	-	-	0	Y
chr1_108754134	+	AG	N	Alu-SINE	intronic	STXBP3	-	-	0	Y
chr1_108754145	+	AG	N	Alu-SINE	intronic	STXBP3	-	-	0	Y
chr1_108754150	+	AG	N	Alu-SINE	intronic	STXBP3	-	-	0	Y
chr1_108755217	+	AG	N	SINE/AluJb	intronic	STXBP3	-	-		Y
chr1_108755221	+	AG	N	Alu-SINE	intronic	STXBP3	-	-	0	Y
chr1_108755226	+	AG	N	Alu-SINE	intronic	STXBP3	-	-	0	Y
chr1_108755244	+	AG	N	Alu-SINE	intronic	STXBP3	-	-	0	Y
chr1_108755245	+	AG	N	Alu-SINE	intronic	STXBP3	-	-	0	Y
chr1_108755264	+	AG	N	Alu-SINE	intronic	STXBP3	-	-	0	Y
chr1_108755327	+	AG	N	Alu-SINE	intronic	STXBP3	-	-	0	Y
chr1_108755376	+	AG	N	Alu-SINE	intronic	STXBP3	-	-	0	Y
chr1_108755391	+	AG	N	Alu-SINE	intronic	STXBP3	-	-	0	Y
chr1_108755410	+	AG	N	Alu-SINE	intronic	STXBP3	-	-	0	Y
chr1_108755432	+	AG	N	Alu-SINE	intronic	STXBP3	-	-	0	Y
chr1_108761789	+	AG	N	Alu-SINE	intronic	STXBP3	-	-	0	Y
chr1_108761852	+	AG	N	Alu-SINE	intronic	STXBP3	-	-	0	Y
chr1_108768374	+	AG	N	Alu-SINE	intronic	STXBP3	-	-	0.1	N
chr1_108770048	+	AG	N	SINE/AluJo	intronic	STXBP3	-	-		Y
chr1_108770056	+	AG	N	SINE/AluJo	intronic	STXBP3	-	-		Y
chr1_108772531	+	AG	Y	Simple_repeat-Simple_repeat	intronic	STXBP3	-	-	0	Y
chr1_108772549	+	AG	Y	Simple_repeat-Simple_repeat	intronic	STXBP3	-	-	0	Y
chr1_108775940	+	CT	Y	Simple_repeat-Simple_repeat	intronic	STXBP3	-	-	0	Y
chr1_108778690	+	TA	Y	-	intronic	STXBP3	-	-	0.8	Y
chr1_108780779	+	CT	Y	Alu-SINE	intronic	STXBP3	-	-	0	Y
chr1_108787891	+	AG	N	Alu-SINE	intronic	STXBP3	-	-	0.2	Y
chr1_108880433	+	AG	N	Alu-SINE	intronic	GPSM2	-	-	0	Y
chr1_108880435	+	AG	Y	Alu-SINE	intronic	GPSM2	-	-	0	Y
chr1_108880436	+	AG	Y	Alu-SINE	intronic	GPSM2	-	-	0	Y
chr1_108880501	+	AG	N	SINE/AluSx1	intronic	GPSM2	-	-		Y
chr1_108881969	+	AG	N	Alu-SINE	intronic	GPSM2	-	-	0	Y
chr1_108881975	+	AG	N	Alu-SINE	intronic	GPSM2	-	-	0	Y
chr1_108881983	+	AG	N	SINE/AluJr4	intronic	GPSM2	-	-		Y
chr1_108882029	+	AG	N	Alu-SINE	intronic	GPSM2	-	-	0	Y
chr1_108882051	+	AG	N	SINE/AluJr4	intronic	GPSM2	-	-		Y
chr1_108882055	+	AG	N	Alu-SINE	intronic	GPSM2	-	-	0	Y
chr1_108882947	+	AG	N	Alu-SINE	intronic	GPSM2	-	-	0	Y
chr1_108882953	+	AG	N	SINE/FAM	intronic	GPSM2	-	-		Y
chr1_108882957	+	AG	N	Alu-SINE	intronic	GPSM2	-	-	0	Y
chr1_108882971	+	AG	N	Alu-SINE	intronic	GPSM2	-	-	0	Y
chr1_108911407	+	AG	N	Alu-SINE	intronic	GPSM2	-	-	0	Y
chr1_108932002	+	AG	N	SINE/AluSz	UTR3	CLCC1;GPSM2	-	-		Y
chr1_108932153	+	AG	N	SINE/AluSz	UTR3	CLCC1;GPSM2	-	-		Y
chr1_108932154	+	AG	N	SINE/AluSz	UTR3	CLCC1;GPSM2	-	-		Y
chr1_108932158	-	AG	N	SINE/AluSz	UTR3	CLCC1;GPSM2	-	-		Y
chr1_108933010	+	AG	N	SINE/AluJo	UTR3	GPSM2	-	-		Y
chr1_108933013	-	AG	N	SINE/AluJo	UTR3	GPSM2	-	-		Y
chr1_108933019	-	AG	N	SINE/AluJo	UTR3	GPSM2	-	-		Y
chr1_108933020	+	AG	N	SINE/AluJo	UTR3	GPSM2	-	-		Y
chr1_108935505	+	AG	N	SINE/AluJr	intronic	CLCC1	-	-		Y
chr1_108935511	+	AG	N	SINE/AluJr	intronic	CLCC1	-	-		Y
chr1_108935542	+	AG	N	SINE/AluJr	intronic	CLCC1	-	-		Y
chr1_108935637	+	AG	N	SINE/AluJr	intronic	CLCC1	-	-		Y
chr1_108935643	+	AG	N	Alu-SINE	intronic	CLCC1	-	-	0	Y
chr1_108935659	+	AG	N	Alu-SINE	intronic	CLCC1	-	-	0	Y
chr1_108935673	+	AG	N	SINE/AluJr	intronic	CLCC1	-	-		Y
chr1_108942984	-	AG	N	Alu-SINE	intronic	CLCC1	-	-	0	N
chr1_108950647	-	AG	N	SINE/AluJr	intronic	CLCC1	-	-		Y
chr1_108950657	-	AG	N	Alu-SINE	intronic	CLCC1	-	-	0	N
chr1_108953351	-	AG	N	hAT-Charlie-DNA	intronic	CLCC1	-	-	0	N
chr1_108954298	-	AG	N	Alu-SINE	intronic	CLCC1	-	-	0	N
chr1_108961600	-	AG	N	Alu-SINE	intronic	CLCC1	-	-	0	N
chr1_108979779	-	AG	N	L1-LINE	intronic	WDR47	-	-	0.1	N
chr1_108979783	-	AG	N	L1-LINE	intronic	WDR47	-	-	0.3	N
chr1_108979784	-	AG	N	L1-LINE	intronic	WDR47	-	-	0.4	N
chr1_109312513	-	AT	Y	-	UTR3	SORT1(NM_001205228:c.*1530A>T,NM_002959:c.*1530A>T)	-	-	0.1	N
chr1_109313762	-	GT	Y	-	UTR3	SORT1(NM_001205228:c.*281G>T,NM_002959:c.*281G>T)	-	-	0	N
chr1_109318731	-	AG	N	Alu-SINE	intronic	SORT1	-	-	0	Y
chr1_109318745	-	AG	N	Alu-SINE	intronic	SORT1	-	-	0	Y
chr1_109318755	-	AG	N	Alu-SINE	intronic	SORT1	-	-	0.1	Y
chr1_109318760	-	AG	N	SINE/AluJb	intronic	SORT1	-	-		Y
chr1_109318761	-	AG	N	SINE/AluJb	intronic	SORT1	-	-		Y
chr1_109318767	-	AG	N	Alu-SINE	intronic	SORT1	-	-	0	Y
chr1_109318953	-	AG	N	Alu-SINE	intronic	SORT1	-	-	0.2	Y
chr1_109318962	-	AG	N	Alu-SINE	intronic	SORT1	-	-	0	Y
chr1_109319044	-	AG	N	Alu-SINE	intronic	SORT1	-	-	0	Y
chr1_109319050	-	AG	N	Alu-SINE	intronic	SORT1	-	-	0	Y
chr1_109319604	-	AG	N	Alu-SINE	intronic	SORT1	-	-	0	Y
chr1_109319616	-	AG	N	Alu-SINE	intronic	SORT1	-	-	0	N
chr1_109319644	-	AG	N	SINE/AluSx	intronic	SORT1	-	-		Y
chr1_109319645	-	AG	N	Alu-SINE	intronic	SORT1	-	-	0	Y
chr1_109319686	-	AG	N	SINE/AluSx	intronic	SORT1	-	-		Y
chr1_109319699	-	AG	N	SINE/AluSx	intronic	SORT1	-	-		Y
chr1_109319700	-	AG	N	SINE/AluSx	intronic	SORT1	-	-		Y
chr1_109319739	-	AG	N	Alu-SINE	intronic	SORT1	-	-	0	Y
chr1_109319784	-	AG	N	Alu-SINE	intronic	SORT1	-	-	0	Y
chr1_109319785	-	AG	N	Alu-SINE	intronic	SORT1	-	-	0	Y
chr1_109322614	-	AG	N	SINE/AluSz6	intronic	SORT1	-	-		Y
chr1_109322631	-	AG	N	SINE/AluSz6	intronic	SORT1	-	-		Y
chr1_109324135	-	GA	Y	Alu-SINE	intronic	SORT1	-	-	0	Y
chr1_109328206	-	AG	N	LINE/L1MB2	intronic	SORT1	-	-		Y
chr1_109328216	-	AG	N	LINE/L1MB2	intronic	SORT1	-	-		Y
chr1_109328557	-	AG	N	LINE/L1MB2	intronic	SORT1	-	-		Y
chr1_109328573	-	AG	N	LINE/L1MB2	intronic	SORT1	-	-		Y
chr1_109332348	-	AG	N	SINE/AluJr	intronic	SORT1	-	-		Y
chr1_109332386	-	AG	N	Alu-SINE	intronic	SORT1	-	-	0.1	Y
chr1_109332390	-	AG	N	Alu-SINE	intronic	SORT1	-	-	0.1	Y
chr1_109332417	-	AG	N	Alu-SINE	intronic	SORT1	-	-	0	Y
chr1_109332460	-	AG	N	Alu-SINE	intronic	SORT1	-	-	0.3	Y
chr1_109332467	-	AG	N	Alu-SINE	intronic	SORT1	-	-	0.5	Y
chr1_109332508	-	AG	N	Alu-SINE	intronic	SORT1	-	-	0	Y
chr1_109332556	-	AG	N	Alu-SINE	intronic	SORT1	-	-	0	Y
chr1_109332571	-	AG	N	Alu-SINE	intronic	SORT1	-	-	0	Y
chr1_109333024	-	AG	N	Alu-SINE	intronic	SORT1	-	-	0.2	Y
chr1_109333084	-	AG	N	Alu-SINE	intronic	SORT1	-	-	0.1	Y
chr1_109333092	-	AG	N	Alu-SINE	intronic	SORT1	-	-	0.2	Y
chr1_109333098	-	AG	Y	Alu-SINE	intronic	SORT1	-	-	0.3	Y
chr1_109333101	-	AG	N	SINE/AluSc	intronic	SORT1	-	-		Y
chr1_109333105	-	AG	Y	Alu-SINE	intronic	SORT1	-	-	0.1	Y
chr1_109333176	-	AG	N	Alu-SINE	intronic	SORT1	-	-	0	Y
chr1_109333177	-	AG	N	Alu-SINE	intronic	SORT1	-	-	0	Y
chr1_109337339	-	AG	Y	Alu-SINE	intronic	SORT1	-	-	0	Y
chr1_109344758	-	AG	N	SINE/AluJb	intronic	SORT1	-	-		Y
chr1_109344874	-	AG	N	Alu-SINE	intronic	SORT1	-	-	0	Y
chr1_109348531	-	AG	N	Alu-SINE	intronic	SORT1	-	-	0.1	Y
chr1_109348565	-	AG	N	Alu-SINE	intronic	SORT1	-	-	0.1	Y
chr1_109348586	-	AG	N	Alu-SINE	intronic	SORT1	-	-	0	Y
chr1_109348612	-	AG	N	Alu-SINE	intronic	SORT1	-	-	0	Y
chr1_109348613	-	AG	N	Alu-SINE	intronic	SORT1	-	-	0	Y
chr1_109348617	-	AG	N	SINE/AluJr	intronic	SORT1	-	-		Y
chr1_109348633	-	AG	N	SINE/AluJr	intronic	SORT1	-	-		Y
chr1_109348648	-	AG	N	Alu-SINE	intronic	SORT1	-	-	0	Y
chr1_109348692	-	AG	N	Alu-SINE	intronic	SORT1	-	-	0.1	Y
chr1_109348696	-	AG	N	Alu-SINE	intronic	SORT1	-	-	0.1	Y
chr1_109348697	-	AG	N	Alu-SINE	intronic	SORT1	-	-	0.1	Y
chr1_109348711	-	AG	N	Alu-SINE	intronic	SORT1	-	-	0	N
chr1_109348712	-	AG	N	Alu-SINE	intronic	SORT1	-	-	0	Y
chr1_109348716	-	AG	N	Alu-SINE	intronic	SORT1	-	-	0	Y
chr1_109348757	-	AG	N	Alu-SINE	intronic	SORT1	-	-	0	Y
chr1_109348760	-	AG	N	Alu-SINE	intronic	SORT1	-	-	0.1	N
chr1_109348765	-	AG	N	SINE/AluJr	intronic	SORT1	-	-		Y
chr1_109348766	-	AG	N	SINE/AluJr	intronic	SORT1	-	-		Y
chr1_109348772	-	AG	N	Alu-SINE	intronic	SORT1	-	-	0	N
chr1_109349518	-	AG	N	Alu-SINE	intronic	SORT1	-	-	0	N
chr1_109349544	-	AG	N	Alu-SINE	intronic	SORT1	-	-	0	Y
chr1_109349549	-	AG	N	SINE/AluJo	intronic	SORT1	-	-		Y
chr1_109349563	-	AG	N	Alu-SINE	intronic	SORT1	-	-	0.1	N
chr1_109349583	-	AG	N	SINE/AluJo	intronic	SORT1	-	-		Y
chr1_109349586	-	AG	N	Alu-SINE	intronic	SORT1	-	-	0	Y
chr1_109349602	-	AG	N	Alu-SINE	intronic	SORT1	-	-	0.2	Y
chr1_109349628	-	AG	N	Alu-SINE	intronic	SORT1	-	-	0.6	Y
chr1_109349644	-	AG	N	SINE/AluJo	intronic	SORT1	-	-		Y
chr1_109349650	-	AG	N	Alu-SINE	intronic	SORT1	-	-	0	N
chr1_109349660	-	AG	N	Alu-SINE	intronic	SORT1	-	-	0	Y
chr1_109349664	-	AG	N	Alu-SINE	intronic	SORT1	-	-	0	Y
chr1_109349712	-	AG	N	Alu-SINE	intronic	SORT1	-	-	0	Y
chr1_109349736	-	AG	N	Alu-SINE	intronic	SORT1	-	-	0	Y
chr1_109349741	-	AG	N	Alu-SINE	intronic	SORT1	-	-	0	Y
chr1_109349761	-	AG	N	Alu-SINE	intronic	SORT1	-	-	0	Y
chr1_109349766	-	AG	N	Alu-SINE	intronic	SORT1	-	-	0	Y
chr1_109353346	-	TG	Y	Alu-SINE	intronic	SORT1	-	-	0	Y
chr1_109365254	-	AG	Y	Alu-SINE	intronic	SORT1	-	-	0	Y
chr1_109365286	-	AG	N	SINE/AluJb	intronic	SORT1	-	-		Y
chr1_109365292	-	AG	N	Alu-SINE	intronic	SORT1	-	-	0	Y
chr1_109365334	-	AG	N	Alu-SINE	intronic	SORT1	-	-	0.1	N
chr1_109366656	-	AG	N	Alu-SINE	intronic	SORT1	-	-	0	N
chr1_109366662	-	AG	N	SINE/AluJb	intronic	SORT1	-	-		Y
chr1_109366672	-	AG	Y	Alu-SINE	intronic	SORT1	-	-	0	Y
chr1_109366677	-	AG	N	SINE/AluJb	intronic	SORT1	-	-		Y
chr1_109366689	-	AG	N	Alu-SINE	intronic	SORT1	-	-	0	Y
chr1_109366735	-	AG	N	Alu-SINE	intronic	SORT1	-	-	0.1	Y
chr1_109367132	-	AG	N	Alu-SINE	intronic	SORT1	-	-	0	Y
chr1_109379148	-	CT	Y	Alu-SINE	intronic	SORT1	-	-	0.1	Y
chr1_109379262	-	GA	Y	hAT-Charlie-DNA	intronic	SORT1	-	-	0.1	Y
chr1_109381619	-	AG	N	Alu-SINE	intronic	SORT1	-	-	0	Y
chr1_109381622	-	AG	N	Alu-SINE	intronic	SORT1	-	-	0	Y
chr1_109381649	-	AG	N	Alu-SINE	intronic	SORT1	-	-	0	Y
chr1_109381807	-	AG	N	Alu-SINE	intronic	SORT1	-	-	0	Y
chr1_109381818	-	AG	N	Alu-SINE	intronic	SORT1	-	-	0	Y
chr1_109381833	-	AG	N	Alu-SINE	intronic	SORT1	-	-	0	Y
chr1_109382198	-	AG	N	Alu-SINE	intronic	SORT1	-	-	0	Y
chr1_109382403	-	AG	N	Alu-SINE	intronic	SORT1	-	-	0	Y
chr1_109382408	-	AG	N	Alu-SINE	intronic	SORT1	-	-	0	Y
chr1_109382415	-	AG	N	Alu-SINE	intronic	SORT1	-	-	0	Y
chr1_109386602	-	AG	N	Alu-SINE	intronic	SORT1	-	-	0	Y
chr1_109386687	-	AG	N	Alu-SINE	intronic	SORT1	-	-	0	Y
chr1_109387179	-	AG	N	SINE/AluSx	intronic	SORT1	-	-		Y
chr1_109387183	-	AG	N	Alu-SINE	intronic	SORT1	-	-	0	Y
chr1_109387471	-	AG	N	Alu-SINE	intronic	SORT1	-	-	0.1	Y
chr1_109388150	-	AG	N	Alu-SINE	intronic	SORT1	-	-	0	Y
chr1_109388189	-	AG	N	SINE/FAM	intronic	SORT1	-	-		Y
chr1_109388206	-	AG	N	SINE/FAM	intronic	SORT1	-	-		Y
chr1_109388208	-	AG	N	Alu-SINE	intronic	SORT1	-	-	0.1	N
chr1_109388222	-	AG	N	-	intronic	SORT1	-	-	0	N
chr1_109388267	-	AG	Y	Alu-SINE	intronic	SORT1	-	-	0	Y
chr1_109388271	-	AG	N	Alu-SINE	intronic	SORT1	-	-	0	Y
chr1_109388273	-	AG	Y	Alu-SINE	intronic	SORT1	-	-	0	Y
chr1_109388276	-	AG	N	Alu-SINE	intronic	SORT1	-	-	0	Y
chr1_109388341	-	AG	N	SINE/AluJr	intronic	SORT1	-	-		Y
chr1_109388349	-	AG	N	Alu-SINE	intronic	SORT1	-	-	0	Y
chr1_109388354	-	AG	N	Alu-SINE	intronic	SORT1	-	-	0	Y
chr1_109388385	-	AG	N	SINE/AluJr	intronic	SORT1	-	-		Y
chr1_109388390	-	AG	N	Alu-SINE	intronic	SORT1	-	-	0	Y
chr1_109388395	-	AG	N	Alu-SINE	intronic	SORT1	-	-	0	Y
chr1_109388440	-	AG	N	Alu-SINE	intronic	SORT1	-	-	0	Y
chr1_109388486	-	AG	N	Alu-SINE	intronic	SORT1	-	-	0	Y
chr1_109388487	-	AG	N	SINE/AluJr	intronic	SORT1	-	-		Y
chr1_109388491	-	AG	N	SINE/AluJr	intronic	SORT1	-	-		Y
chr1_109388507	-	AG	N	Alu-SINE	intronic	SORT1	-	-	0	Y
chr1_109388516	-	AG	N	Alu-SINE	intronic	SORT1	-	-	0	Y
chr1_109388520	-	AG	N	SINE/AluJr	intronic	SORT1	-	-		Y
chr1_109388535	-	AG	N	Alu-SINE	intronic	SORT1	-	-	0	Y
chr1_109395358	-	AG	N	Alu-SINE	intronic	SORT1	-	-	0	Y
chr1_109395359	-	AG	N	Alu-SINE	intronic	SORT1	-	-	0	Y
chr1_109395381	-	AG	N	Alu-SINE	intronic	SORT1	-	-	0	Y
chr1_109395385	-	AG	N	SINE/AluSz	intronic	SORT1	-	-		Y
chr1_109395439	-	AG	N	Alu-SINE	intronic	SORT1	-	-	0.1	Y
chr1_109395467	-	AG	N	SINE/AluSz	intronic	SORT1	-	-		Y
chr1_109395471	-	AG	N	Alu-SINE	intronic	SORT1	-	-	0.4	Y
chr1_109395472	-	AG	N	SINE/AluSz	intronic	SORT1	-	-		Y
chr1_109395493	-	AG	N	SINE/AluSz	intronic	SORT1	-	-		Y
chr1_109395840	-	AG	N	Alu-SINE	intronic	SORT1	-	-	0	Y
chr1_109395906	-	AG	N	Alu-SINE	intronic	SORT1	-	-	0	Y
chr1_109418355	-	AG	N	Alu-SINE	intronic	PSMA5	-	-	0	N
chr1_109418423	-	AG	N	Alu-SINE	intronic	PSMA5	-	-	0	N
chr1_109556246	+	AG	N	Alu-SINE	intronic	GNAI3	-	-	0	N
chr1_109916681	+	AG	N	-/-	intronic	CSF1	-	-		Y
chr1_109919032	+	GA	Y	L2-LINE	intronic	CSF1	-	-	0	Y
chr1_109924087	+	TC	Y	-	exonic	CSF1	nonsynonymous	CSF1:NM_000757:exon6:c.1466T>C:p.F489S,CSF1:NM_172211:exon6:c.572T>C:p.F191S,CSF1:NM_172212:exon6:c.1466T>C:p.F489S,CSF1:NM_172210:exon7:c.1118T>C:p.F373S	0	Y
chr1_1100017	-	AG	N	SINE/FLAM_C	ncRNA_intronic	AL390719.3	-	-		Y
chr1_1100034	-	AG	N	SINE/FLAM_C	ncRNA_intronic	AL390719.3	-	-		Y
chr1_11028095	+	AG	N	Alu-SINE	intronic	MASP2	-	-	0	Y
chr1_11028102	+	AG	N	Alu-SINE	intronic	MASP2	-	-	0	N
chr1_11028111	+	AG	N	Alu-SINE	intronic	MASP2	-	-	0	N
chr1_11028143	+	AG	N	Alu-SINE	intronic	MASP2	-	-	0	N
chr1_11028163	+	AG	N	Alu-SINE	intronic	MASP2	-	-	0	N
chr1_11028166	+	AG	N	Alu-SINE	intronic	MASP2	-	-	0	N
chr1_11028205	+	AG	N	Alu-SINE	intronic	MASP2	-	-	0	N
chr1_11028207	+	AG	N	Alu-SINE	intronic	MASP2	-	-	0	N
chr1_11029756	+	AG	N	Alu-SINE	intronic	MASP2	-	-	0	Y
chr1_110365994	+	AG	N	Alu-SINE	intronic	SLC16A4	-	-	0	N
chr1_110366003	+	AG	N	Alu-SINE	intronic	SLC16A4	-	-	0.1	N
chr1_110366009	+	AG	N	Alu-SINE	intronic	SLC16A4	-	-	0.1	N
chr1_110366010	+	AG	N	Alu-SINE	intronic	SLC16A4	-	-	0.1	N
chr1_110366024	+	AG	N	Alu-SINE	intronic	SLC16A4	-	-	0	N
chr1_110366049	+	AG	N	SINE/AluJb	intronic	SLC16A4	-	-		Y
chr1_110366050	+	AG	N	SINE/AluJb	intronic	SLC16A4	-	-		N
chr1_110366051	+	AG	N	Alu-SINE	intronic	SLC16A4	-	-	0.2	N
chr1_110366079	+	AG	N	Alu-SINE	intronic	SLC16A4	-	-	0	N
chr1_110367441	+	AG	N	Alu-SINE	intronic	SLC16A4	-	-	0.1	N
chr1_110367461	+	AG	N	Alu-SINE	intronic	SLC16A4	-	-	0.2	N
chr1_110367553	+	AG	N	SINE/AluJb	intronic	SLC16A4	-	-		Y
chr1_110367565	+	AG	N	SINE/AluJb	intronic	SLC16A4	-	-		Y
chr1_110367575	+	AG	N	Alu-SINE	intronic	SLC16A4	-	-	0.2	N
chr1_110367589	+	AG	N	Alu-SINE	intronic	SLC16A4	-	-	0.4	Y
chr1_110367621	+	AG	N	Alu-SINE	intronic	SLC16A4	-	-	0	N
chr1_110367958	+	AG	N	Alu-SINE	intronic	SLC16A4	-	-	0	N
chr1_110368030	+	AG	N	Alu-SINE	intronic	SLC16A4	-	-	0	N
chr1_110368035	+	AG	N	Alu-SINE	intronic	SLC16A4	-	-	0	N
chr1_110368088	+	AG	N	Alu-SINE	intronic	SLC16A4	-	-	0.1	N
chr1_110368089	+	AG	N	Alu-SINE	intronic	SLC16A4	-	-	0.1	N
chr1_110368090	+	AG	N	Alu-SINE	intronic	SLC16A4	-	-	0.1	N
chr1_110368102	+	AG	N	Alu-SINE	intronic	SLC16A4	-	-	0.1	N
chr1_110368104	+	AG	N	Alu-SINE	intronic	SLC16A4	-	-	0.1	N
chr1_110368124	+	AG	N	SINE/AluY	intronic	SLC16A4	-	-		Y
chr1_11059842	-	AG	Y	-	exonic	SRM	synonymous	SRM:NM_003132:exon1:c.102A>G:p.S34S	0.7	N
chr1_110601904	-	AC	Y	-	UTR3	KCNA2(NM_004974:c.*1379A>C)	-	-	1	N
chr1_11066621	-	GA	Y	-	UTR3	EXOSC10(NM_002685:c.*97G>A,NM_001001998:c.*97G>A)	-	-	0.8	Y
chr1_11088199	-	GT	Y	-	splicing	EXOSC10(NM_002685:exon7:c.759-1G>T,NM_001001998:exon7:c.759-1G>T)	-	-	1	N
chr1_1112951	-	AG	N	Alu-SINE	intronic	C1orf159	-	-	0	N
chr1_1112952	-	AG	N	SINE/AluSx1	intronic	C1orf159	-	-		Y
chr1_1112985	-	AG	N	Alu-SINE	intronic	C1orf159	-	-	0	N
chr1_1113261	-	AG	N	ERV1-LTR	intronic	C1orf159	-	-	0	N
chr1_1113318	-	AG	N	ERV1-LTR	intronic	C1orf159	-	-	0	N
chr1_1113574	-	AG	N	-/-	intronic	C1orf159	-	-		Y
chr1_11148965	-	AG	N	Alu-SINE	ncRNA_intronic	MTOR-AS1	-	-	0	Y
chr1_111655243	+	GA	Y	Low_complexity-Low_complexity	intronic	RAP1A	-	-	0	Y
chr1_111669040	+	AG	Y	Alu-SINE	intronic	RAP1A	-	-	0	Y
chr1_111670413	+	AG	N	Alu-SINE	intronic	RAP1A	-	-	0	Y
chr1_111676235	+	AG	N	Alu-SINE	intronic	RAP1A	-	-	0	Y
chr1_111676288	+	AG	N	Alu-SINE	intronic	RAP1A	-	-	0	N
chr1_111970787	-	CT	Y	MIR-SINE	intronic	KCND3	-	-	0	N
chr1_111971935	-	AG	Y	L2-LINE	intronic	KCND3	-	-	0	N
chr1_112431777	+	TG	Y	-	intronic	CTTNBP2NL	-	-	0	N
chr1_112566970	-	AG	N	L1-LINE	intronic	ST7L	-	-	0	Y
chr1_112566974	-	AG	N	L1-LINE	intronic	ST7L	-	-	0.1	Y
chr1_112566985	-	AG	N	L1-LINE	intronic	ST7L	-	-	0.3	Y
chr1_112580217	-	AG	N	SINE/AluJb	intronic	ST7L	-	-		Y
chr1_112580220	-	AG	N	Alu-SINE	intronic	ST7L	-	-	0	Y
chr1_112580269	-	AG	N	Alu-SINE	intronic	ST7L	-	-	0	N
chr1_112580287	-	AG	N	Alu-SINE	intronic	ST7L	-	-	0.1	Y
chr1_112581515	-	AG	N	SINE/AluJb	intronic	ST7L	-	-		Y
chr1_112581537	-	AG	N	Alu-SINE	intronic	ST7L	-	-	0	Y
chr1_112581700	-	AG	N	Alu-SINE	intronic	ST7L	-	-	0	Y
chr1_112589297	-	AG	N	Alu-SINE	intronic	ST7L	-	-	0	N
chr1_112589340	-	AG	N	SINE/FLAM_C	intronic	ST7L	-	-		N
chr1_112589375	-	AG	Y	Alu-SINE	intronic	ST7L	-	-	0	N
chr1_112622451	+	AG	N	-	intronic	CAPZA1	-	-	0	Y
chr1_112625489	+	AG	N	-	intronic	CAPZA1	-	-	0.9	Y
chr1_112670362	+	CT	Y	Simple_repeat-Simple_repeat	UTR3	CAPZA1(NM_006135:c.*230C>T)	-	-	0	N
chr1_11277509	+	AG	N	Alu-SINE	intronic	UBIAD1	-	-	0	Y
chr1_112961848	+	AG	N	L1-LINE	ncRNA_intronic	SLC16A1-AS1	-	-	0.2	N
chr1_112961856	+	AG	N	L1-LINE	ncRNA_intronic	SLC16A1-AS1	-	-	0.2	N
chr1_112961859	+	AG	N	L1-LINE	ncRNA_intronic	SLC16A1-AS1	-	-	0.1	N
chr1_112961863	+	AG	N	L1-LINE	ncRNA_intronic	SLC16A1-AS1	-	-	0.1	N
chr1_112961875	+	AG	N	LINE/L1M2	ncRNA_intronic	SLC16A1-AS1	-	-		Y
chr1_112961887	+	AG	N	L1-LINE	ncRNA_intronic	SLC16A1-AS1	-	-	0.2	Y
chr1_112961891	+	AG	N	L1-LINE	ncRNA_intronic	SLC16A1-AS1	-	-	0.2	N
chr1_112961892	+	AG	N	L1-LINE	ncRNA_intronic	SLC16A1-AS1	-	-	0.2	Y
chr1_112961927	+	AG	N	L1-LINE	ncRNA_intronic	SLC16A1-AS1	-	-	0.5	Y
chr1_112963092	+	AG	N	L1-LINE	ncRNA_intronic	SLC16A1-AS1	-	-	0.4	Y
chr1_112979103	+	AG	N	Alu-SINE	intergenic	SLC16A1-AS1(dist=15035),LRIG2-DT(dist=32584)	-	-	0.5	Y
chr1_112979113	+	AG	N	Alu-SINE	intergenic	SLC16A1-AS1(dist=15045),LRIG2-DT(dist=32574)	-	-	0.4	Y
chr1_112979122	+	AG	N	Alu-SINE	intergenic	SLC16A1-AS1(dist=15054),LRIG2-DT(dist=32565)	-	-	0.3	Y
chr1_112979128	+	AG	N	Alu-SINE	intergenic	SLC16A1-AS1(dist=15060),LRIG2-DT(dist=32559)	-	-	0.1	Y
chr1_112979143	+	AG	N	Alu-SINE	intergenic	SLC16A1-AS1(dist=15075),LRIG2-DT(dist=32544)	-	-	0	Y
chr1_112979149	+	AG	N	Alu-SINE	intergenic	SLC16A1-AS1(dist=15081),LRIG2-DT(dist=32538)	-	-	0.1	Y
chr1_112979240	+	AG	N	Alu-SINE	intergenic	SLC16A1-AS1(dist=15172),LRIG2-DT(dist=32447)	-	-	0	N
chr1_113010035	+	AG	N	Alu-SINE	intergenic	SLC16A1-AS1(dist=45967),LRIG2-DT(dist=1652)	-	-	0	N
chr1_113086963	+	AG	N	Alu-SINE	intronic	LRIG2	-	-	0	N
chr1_113086997	+	AG	N	Alu-SINE	intronic	LRIG2	-	-	0	Y
chr1_113108999	+	AG	Y	-	intronic	LRIG2	-	-	0	N
chr1_113129994	+	AG	N	SINE/AluJb	UTR3	LRIG2	-	-		Y
chr1_113130000	+	AG	N	Alu-SINE	UTR3	LRIG2(NM_014813:c.*5899A>G,NM_001312686:c.*5899A>G)	-	-	0	Y
chr1_113130012	+	AG	N	Alu-SINE	UTR3	LRIG2(NM_014813:c.*5911A>G,NM_001312686:c.*5911A>G)	-	-	0	Y
chr1_113130017	+	AG	N	Alu-SINE	UTR3	LRIG2(NM_014813:c.*5916A>G,NM_001312686:c.*5916A>G)	-	-	0	Y
chr1_113130077	+	AG	N	SINE/AluJb	UTR3	LRIG2	-	-		Y
chr1_113130083	+	AG	N	Alu-SINE	UTR3	LRIG2(NM_014813:c.*5982A>G,NM_001312686:c.*5982A>G)	-	-	0	Y
chr1_113130148	+	AG	N	Alu-SINE	UTR3	LRIG2(NM_014813:c.*6047A>G,NM_001312686:c.*6047A>G)	-	-	0	Y
chr1_113131024	+	AG	N	SINE/AluSx1	UTR3	LRIG2	-	-		Y
chr1_113131031	+	AG	N	Alu-SINE	UTR3	LRIG2(NM_014813:c.*6930A>G,NM_001312686:c.*6930A>G)	-	-	0	Y
chr1_113793691	-	GA	Y	Alu-SINE	intronic	RSBN1	-	-	0	N
chr1_114405313	-	CT	Y	-	intronic	TRIM33	-	-	0	N
chr1_114415270	-	AG	N	Alu-SINE	intronic	TRIM33	-	-	0	N
chr1_114415716	-	AG	N	SINE/AluSx3	intronic	TRIM33	-	-		Y
chr1_114490960	-	AG	N	L1-LINE	intronic	TRIM33	-	-	0.3	N
chr1_114492792	-	AG	Y	L1-LINE	intronic	TRIM33	-	-	0	N
chr1_114493227	-	AG	N	L1-LINE	intronic	TRIM33	-	-	0	N
chr1_114753657	-	AG	N	Alu-SINE	intronic	CSDE1	-	-	0	N
chr1_114754363	-	CG	Y	-	intronic	CSDE1	-	-	0	N
chr1_115987371	+	AG	N	Alu-SINE	intronic	SLC22A15	-	-	0	Y
chr1_115993909	+	TC	Y	L2-LINE	intronic	SLC22A15	-	-	0	Y
chr1_116033555	+	CG	Y	-	intronic	SLC22A15	-	-	0	Y
chr1_116033583	+	GA	Y	Simple_repeat-Simple_repeat	intronic	SLC22A15	-	-	0	Y
chr1_116039413	+	AG	N	Alu-SINE	intronic	SLC22A15	-	-	0	Y
chr1_116054902	+	AG	Y	L1-LINE	intronic	SLC22A15	-	-	0.1	N
chr1_116055131	+	GA	Y	L1-LINE	intronic	SLC22A15	-	-	0.4	N
chr1_116055546	+	GC	Y	L1-LINE	intronic	SLC22A15	-	-	0.2	N
chr1_116055754	+	GC	Y	L1-LINE	intronic	SLC22A15	-	-	0.1	Y
chr1_116056003	+	CG	Y	L1-LINE	intronic	SLC22A15	-	-	0.1	Y
chr1_116056064	+	TG	Y	L1-LINE	intronic	SLC22A15	-	-	0.1	N
chr1_116057321	+	CG	Y	L1-LINE	intronic	SLC22A15	-	-	0.1	Y
chr1_116062089	+	AG	N	Alu-SINE	intronic	SLC22A15	-	-	0	Y
chr1_116072176	+	AG	Y	-	intergenic	SLC22A15(dist=2122),MAB21L3(dist=39579)	-	-	0	N
chr1_116104336	+	AG	Y	-	intergenic	SLC22A15(dist=34282),MAB21L3(dist=7419)	-	-	0	Y
chr1_11654924	+	AG	Y	-	UTR5	FBXO44(NM_001330355:c.-912A>G,NM_001304790:c.-912A>G,NM_183413:c.-912A>G,NM_001014765:c.-912A>G,NM_033182:c.-912A>G)	-	-	0	N
chr1_11824498	+	AG	Y	-	exonic	CLCN6	nonsynonymous	CLCN6:NM_001256959:exon7:c.527A>G:p.E176G,CLCN6:NM_001286:exon8:c.593A>G:p.E198G	1	N
chr1_119143334	+	AG	N	Alu-SINE	ncRNA_intronic	WARS2-AS1	-	-	0	Y
chr1_119143356	+	AG	N	Alu-SINE	ncRNA_intronic	WARS2-AS1	-	-	0	N
chr1_119143366	+	AG	N	SINE/AluSz	ncRNA_intronic	WARS2-AS1	-	-		N
chr1_119143409	+	AG	N	Alu-SINE	ncRNA_intronic	WARS2-AS1	-	-	0	N
chr1_119158164	+	AG	N	Alu-SINE	ncRNA_intronic	WARS2-AS1	-	-	0.1	N
chr1_119158165	+	AG	N	SINE/AluJr	ncRNA_intronic	WARS2-AS1	-	-		Y
chr1_119158189	+	AG	N	Alu-SINE	ncRNA_intronic	WARS2-AS1	-	-	0.1	Y
chr1_119180155	+	AG	N	LTR/LTR12C	ncRNA_exonic	WARS2-AS1	-	-		N
chr1_1221498	-	AG	N	Alu-SINE	intronic	SDF4	-	-	0	N
chr1_1221502	-	AG	N	Alu-SINE	intronic	SDF4	-	-	0	N
chr1_12312480	+	AG	N	Alu-SINE	intronic	VPS13D	-	-	0	N
chr1_1300782	-	CA	Y	Alu-SINE	intronic	ACAP3	-	-	0.9	N
chr1_1302048	-	AT	Y	-	splicing	ACAP3(NM_030649:exon5:c.280-2A>T)	-	-	1	N
chr1_1302049	-	CA	Y	-	intronic	ACAP3	-	-	1	N
chr1_1302051	-	CA	Y	-	intronic	ACAP3	-	-	0.3	N
chr1_1302054	-	GA	Y	-	intronic	ACAP3	-	-	0	N
chr1_1311606	-	CA	Y	-	UTR3	INTS11(NM_001256456:c.*253C>A,NM_001256460:c.*253C>A,NM_001256462:c.*253C>A,NM_001256463:c.*253C>A,NM_017871:c.*253C>A),PUSL1(NM_001346116:c.*227G>T,NM_153339:c.*227G>T)	-	-	0	Y
chr1_1316160	-	AG	N	Alu-SINE	intronic	INTS11	-	-	0	N
chr1_1316230	-	AG	N	Alu-SINE	intronic	INTS11	-	-	0	Y
chr1_1316461	-	AG	N	SINE/AluSq2	intronic	INTS11	-	-		N
chr1_1316464	-	AG	N	SINE/AluSq2	intronic	INTS11	-	-		N
chr1_1316467	-	AG	N	SINE/AluSq2	intronic	INTS11	-	-		N
chr1_1316800	-	AG	N	Alu-SINE	intronic	INTS11	-	-	0	Y
chr1_1316802	-	AG	N	Alu-SINE	intronic	INTS11	-	-	0	N
chr1_1316841	-	AG	N	Alu-SINE	intronic	INTS11	-	-	0	Y
chr1_1317063	-	AG	N	SINE/AluJr	intronic	INTS11	-	-		N
chr1_1317272	-	AG	N	SINE/AluSq	intronic	INTS11	-	-		Y
chr1_1317274	+	AG	N	SINE/AluSq	intronic	INTS11	-	-		Y
chr1_1317282	-	AG	N	SINE/AluSq	intronic	INTS11	-	-		Y
chr1_1317300	+	AG	N	SINE/AluSq	intronic	INTS11	-	-		N
chr1_1317343	-	AG	N	SINE/AluSq	intronic	INTS11	-	-		Y
chr1_1317406	+	GA	Y	Alu-SINE	intronic	INTS11	-	-	0	Y
chr1_1318006	-	AG	N	Alu-SINE	intronic	INTS11	-	-	0	Y
chr1_1318042	-	AG	N	SINE/AluY	ncRNA_intronic	AL139287.1	-	-		Y
chr1_1318142	-	AG	N	SINE/AluY	ncRNA_intronic	AL139287.1	-	-		N
chr1_1318143	-	AG	N	SINE/AluY	ncRNA_intronic	AL139287.1	-	-		Y
chr1_1318395	-	AG	N	SINE/AluJb	ncRNA_intronic	AL139287.1	-	-		Y
chr1_1318401	-	AG	N	Alu-SINE	intronic	INTS11	-	-	0	N
chr1_1318413	-	AG	N	SINE/AluJb	ncRNA_intronic	AL139287.1	-	-		Y
chr1_1318423	-	AG	N	Alu-SINE	intronic	INTS11	-	-	0	N
chr1_1318564	-	AG	N	Alu-SINE	intronic	INTS11	-	-	0	N
chr1_1342153	-	AG	Y	-	exonic	DVL1	synonymous	DVL1:NM_001330311:exon4:c.366A>G:p.P122P,DVL1:NM_004421:exon4:c.366A>G:p.P122P	0	N
chr1_13767748	+	AG	N	Alu-SINE	intronic	PRDM2	-	-	0.3	Y
chr1_13767765	+	AG	N	Alu-SINE	intronic	PRDM2	-	-	0	Y
chr1_13767854	+	AG	N	Alu-SINE	intronic	PRDM2	-	-	0	N
chr1_13767868	+	AG	N	Alu-SINE	intronic	PRDM2	-	-	0	N
chr1_13767901	+	AG	N	Alu-SINE	intronic	PRDM2	-	-	0.1	Y
chr1_13767931	+	AG	N	Alu-SINE	intronic	PRDM2	-	-	0	N
chr1_13789996	+	CG	Y	-	intronic	PRDM2	-	-	0	N
chr1_1403304	-	AG	N	Alu-SINE	intronic	MRPL20	-	-	0	N
chr1_1403319	-	AG	N	Alu-SINE	intronic	MRPL20	-	-	0	Y
chr1_1403344	-	AG	N	Alu-SINE	intronic	MRPL20	-	-	0	Y
chr1_1428718	+	AG	N	-/-	downstream	TMEM88B	-	-		Y
chr1_1428723	+	AG	N	SINE/AluY	downstream	TMEM88B	-	-		Y
chr1_1428745	+	AG	N	Alu-SINE	downstream	TMEM88B(dist=958)	-	-	0	Y
chr1_1428746	+	AG	N	Alu-SINE	downstream	TMEM88B(dist=959)	-	-	0	Y
chr1_1428751	+	AG	N	Alu-SINE	downstream	TMEM88B(dist=964)	-	-	0	Y
chr1_1428763	+	AG	N	SINE/AluY	downstream	TMEM88B	-	-		Y
chr1_1428789	+	AG	N	SINE/AluY	intergenic	TMEM88B;LINC01770	-	-		Y
chr1_1428813	+	AG	N	Alu-SINE	intergenic	TMEM88B(dist=1026),LINC01770(dist=1344)	-	-	0	Y
chr1_1428822	+	AG	N	Alu-SINE	intergenic	TMEM88B(dist=1035),LINC01770(dist=1335)	-	-	0	Y
chr1_1428834	+	AG	N	Alu-SINE	intergenic	TMEM88B(dist=1047),LINC01770(dist=1323)	-	-	0	Y
chr1_1428837	+	AG	N	SINE/AluY	intergenic	TMEM88B;LINC01770	-	-		Y
chr1_1428838	+	AG	N	Alu-SINE	intergenic	TMEM88B(dist=1051),LINC01770(dist=1319)	-	-	0	Y
chr1_1428839	+	AG	N	Alu-SINE	intergenic	TMEM88B(dist=1052),LINC01770(dist=1318)	-	-	0	Y
chr1_1428840	+	AG	N	Alu-SINE	intergenic	TMEM88B(dist=1053),LINC01770(dist=1317)	-	-	0	Y
chr1_1428841	+	AG	N	Alu-SINE	intergenic	TMEM88B(dist=1054),LINC01770(dist=1316)	-	-	0	Y
chr1_1428853	+	AG	N	Alu-SINE	intergenic	TMEM88B(dist=1066),LINC01770(dist=1304)	-	-	0	Y
chr1_1428879	+	AG	N	Alu-SINE	intergenic	TMEM88B(dist=1092),LINC01770(dist=1278)	-	-	0.2	Y
chr1_1428889	+	AG	N	Alu-SINE	intergenic	TMEM88B(dist=1102),LINC01770(dist=1268)	-	-	0.2	Y
chr1_1428906	+	AG	N	SINE/AluY	intergenic	TMEM88B;LINC01770	-	-		Y
chr1_1428911	+	AG	N	SINE/AluY	intergenic	TMEM88B;LINC01770	-	-		Y
chr1_1428921	+	AG	N	SINE/AluY	intergenic	TMEM88B;LINC01770	-	-		Y
chr1_1428949	+	AG	N	SINE/AluY	intergenic	TMEM88B;LINC01770	-	-		Y
chr1_1428950	+	AG	N	Alu-SINE	intergenic	TMEM88B(dist=1163),LINC01770(dist=1207)	-	-	0	Y
chr1_1428982	+	AG	N	SINE/AluY	intergenic	TMEM88B;LINC01770	-	-		Y
chr1_1429004	+	AG	N	SINE/AluY	intergenic	TMEM88B;LINC01770	-	-		Y
chr1_1429005	+	AG	N	Alu-SINE	intergenic	TMEM88B(dist=1218),LINC01770(dist=1152)	-	-	0.1	Y
chr1_1429006	+	AG	N	Alu-SINE	intergenic	TMEM88B(dist=1219),LINC01770(dist=1151)	-	-	0.1	Y
chr1_1429007	+	AG	N	Alu-SINE	intergenic	TMEM88B(dist=1220),LINC01770(dist=1150)	-	-	0.1	Y
chr1_1429008	+	AG	N	SINE/AluY	intergenic	TMEM88B;LINC01770	-	-		Y
chr1_1429009	+	AG	N	Alu-SINE	intergenic	TMEM88B(dist=1222),LINC01770(dist=1148)	-	-	0	Y
chr1_1429010	+	AG	N	SINE/AluY	intergenic	TMEM88B;LINC01770	-	-		Y
chr1_1429011	+	AG	N	Alu-SINE	intergenic	TMEM88B(dist=1224),LINC01770(dist=1146)	-	-	0	Y
chr1_1429012	+	AG	N	Alu-SINE	intergenic	TMEM88B(dist=1225),LINC01770(dist=1145)	-	-	0	Y
chr1_1429013	+	AG	N	SINE/AluY	intergenic	TMEM88B;LINC01770	-	-		Y
chr1_1429022	+	AG	N	Alu-SINE	intergenic	TMEM88B(dist=1235),LINC01770(dist=1135)	-	-	0	Y
chr1_1429046	+	AG	N	SINE/AluSq2	intergenic	TMEM88B;LINC01770	-	-		Y
chr1_1429049	+	AG	N	SINE/AluSq2	intergenic	TMEM88B;LINC01770	-	-		Y
chr1_1429054	+	AG	N	SINE/AluSq2	intergenic	TMEM88B;LINC01770	-	-		Y
chr1_1429058	+	AG	N	Alu-SINE	intergenic	TMEM88B(dist=1271),LINC01770(dist=1099)	-	-	0.1	Y
chr1_1429071	+	AG	N	SINE/AluSq2	intergenic	TMEM88B;LINC01770	-	-		Y
chr1_1429075	+	AG	N	Alu-SINE	intergenic	TMEM88B(dist=1288),LINC01770(dist=1082)	-	-	0.1	Y
chr1_1429078	+	AG	N	SINE/AluSq2	intergenic	TMEM88B;LINC01770	-	-		Y
chr1_1429090	+	AG	N	Alu-SINE	intergenic	TMEM88B(dist=1303),LINC01770(dist=1067)	-	-	0.1	Y
chr1_1429094	+	AG	N	Alu-SINE	intergenic	TMEM88B(dist=1307),LINC01770(dist=1063)	-	-	0	Y
chr1_1429101	+	AG	N	SINE/AluSq2	intergenic	TMEM88B;LINC01770	-	-		Y
chr1_1429148	+	AG	N	SINE/AluSq2	intergenic	TMEM88B;LINC01770	-	-		Y
chr1_1429152	+	AG	N	SINE/AluSq2	intergenic	TMEM88B;LINC01770	-	-		Y
chr1_1429158	+	AG	N	SINE/AluSq2	intergenic	TMEM88B;LINC01770	-	-		Y
chr1_1429165	+	AG	N	SINE/AluSq2	intergenic	TMEM88B;LINC01770	-	-		Y
chr1_1429183	+	AG	N	SINE/AluSq2	intergenic	TMEM88B;LINC01770	-	-		Y
chr1_1429184	+	AG	N	SINE/AluSq2	intergenic	TMEM88B;LINC01770	-	-		Y
chr1_1429198	+	AG	N	SINE/AluSq2	intergenic	TMEM88B;LINC01770	-	-		Y
chr1_1429201	+	AG	N	-	downstream	LINC01770(dist=956)	-	-	0	Y
chr1_1429227	+	AG	N	SINE/AluSx4	intergenic	TMEM88B;LINC01770	-	-		Y
chr1_1429237	+	AG	N	SINE/AluSx4	intergenic	TMEM88B;LINC01770	-	-		Y
chr1_1429239	-	AG	N	SINE/AluSx4	intergenic	TMEM88B;LINC01770	-	-		Y
chr1_1429241	+	AG	N	SINE/AluSx4	intergenic	TMEM88B;LINC01770	-	-		Y
chr1_1429269	+	AG	N	Alu-SINE	downstream	LINC01770(dist=888)	-	-	0	Y
chr1_1429885	+	AG	N	Alu-SINE	downstream	LINC01770(dist=272)	-	-	0	Y
chr1_1429930	+	AG	N	Alu-SINE	downstream	LINC01770(dist=227)	-	-	0	Y
chr1_1429940	+	AG	N	Alu-SINE	downstream	LINC01770(dist=217)	-	-	0.1	Y
chr1_1429954	+	AG	N	SINE/AluJb	downstream	LINC01770	-	-		Y
chr1_1429960	+	AG	N	Alu-SINE	downstream	LINC01770(dist=197)	-	-	0.1	Y
chr1_1429961	+	AG	N	Alu-SINE	downstream	LINC01770(dist=196)	-	-	0.1	Y
chr1_1429965	+	AG	N	Alu-SINE	downstream	LINC01770(dist=192)	-	-	0	Y
chr1_1429978	+	AG	N	SINE/AluJb	downstream	LINC01770	-	-		Y
chr1_1429986	+	AG	N	Alu-SINE	downstream	LINC01770(dist=171)	-	-	0	Y
chr1_1429987	+	AG	N	Alu-SINE	downstream	LINC01770(dist=170)	-	-	0	Y
chr1_1429990	+	AG	N	Alu-SINE	downstream	LINC01770(dist=167)	-	-	0	Y
chr1_1429997	+	AG	N	SINE/AluJb	downstream	LINC01770	-	-		Y
chr1_1430000	+	AG	N	Alu-SINE	downstream	LINC01770(dist=157)	-	-	0	Y
chr1_1430015	+	AG	N	SINE/AluJb	downstream	LINC01770	-	-		Y
chr1_1430041	+	AG	N	SINE/AluJb	downstream	LINC01770	-	-		Y
chr1_1430058	+	AG	N	Alu-SINE	downstream	LINC01770(dist=99)	-	-	0	Y
chr1_1430067	+	AG	N	SINE/AluJb	downstream	LINC01770	-	-		Y
chr1_1430086	+	AG	N	Alu-SINE	downstream	LINC01770(dist=71)	-	-	0	Y
chr1_1430090	+	AG	N	SINE/AluJb	downstream	LINC01770	-	-		Y
chr1_1430093	+	AG	N	Alu-SINE	downstream	LINC01770(dist=64)	-	-	0	Y
chr1_1430096	+	AG	N	SINE/AluJb	downstream	LINC01770	-	-		Y
chr1_1430097	+	AG	N	SINE/AluJb	downstream	LINC01770	-	-		Y
chr1_1430110	+	AG	N	Alu-SINE	downstream	LINC01770(dist=47)	-	-	0	Y
chr1_1430119	+	AG	N	SINE/AluJb	downstream	LINC01770	-	-		Y
chr1_1430120	+	AG	N	Alu-SINE	downstream	LINC01770(dist=37)	-	-	0	Y
chr1_1430132	+	AG	N	Alu-SINE	downstream	LINC01770(dist=25)	-	-	0	Y
chr1_1430138	+	AG	N	Alu-SINE	downstream	LINC01770(dist=19)	-	-	0	Y
chr1_143573009	+	AG	Y	-	ncRNA_intronic	NBPF25P	-	-	0	N
chr1_143573010	+	CG	Y	-	ncRNA_intronic	NBPF25P	-	-	0	N
chr1_143573094	+	TC	Y	-	ncRNA_intronic	NBPF25P	-	-	0	N
chr1_143573115	+	TC	Y	-	ncRNA_intronic	NBPF25P	-	-	0.9	N
chr1_143738191	+	GA	Y	-	intergenic	RNVU1-18(dist=8620),LOC105369140(dist=6645)	-	-	0	N
chr1_143738212	+	GA	Y	-	intergenic	RNVU1-18(dist=8641),LOC105369140(dist=6624)	-	-	0	N
chr1_143791376	+	AG	Y	-	intergenic	LOC105369140(dist=34697),LOC644634(dist=2224)	-	-	0	N
chr1_143791422	+	AG	Y	-	intergenic	LOC105369140(dist=34743),LOC644634(dist=2178)	-	-	0	N
chr1_145741847	+	AG	N	Alu-SINE	UTR3	RNF115(NM_014455:c.*5020A>G)	-	-	0	N
chr1_145773804	+	GA	Y	Simple_repeat-Simple_repeat	intronic	NBPF10,NBPF19,NBPF20,RNF115	-	-	0	N
chr1_145774996	+	AG	N	Alu-SINE	intronic	NBPF10,NBPF19,NBPF20,RNF115	-	-	0	N
chr1_145775589	+	AG	N	Alu-SINE	intronic	NBPF10,NBPF19,NBPF20,RNF115	-	-	0	Y
chr1_145775626	+	AG	N	Alu-SINE	intronic	NBPF10,NBPF19,NBPF20,RNF115	-	-	0.2	Y
chr1_145783833	+	TA	Y	-	intronic	NBPF10,NBPF19,NBPF20,RNF115	-	-	0	N
chr1_145914177	+	AG	N	Alu-SINE	intronic	NBPF10,NBPF19,NBPF20,PEX11B	-	-	0	N
chr1_14611516	+	AG	N	Alu-SINE	intronic	KAZN	-	-	0	N
chr1_14627039	+	CG	Y	L2-LINE	intronic	KAZN	-	-	0	N
chr1_14650026	+	AC	Y	-	intronic	KAZN	-	-	0	N
chr1_14663040	+	AG	N	Alu-SINE	intronic	KAZN	-	-	0	N
chr1_14663045	+	AG	N	SINE/AluJo	intronic	KAZN	-	-		Y
chr1_14663071	+	AG	N	SINE/AluJo	intronic	KAZN	-	-		Y
chr1_14663083	+	AG	N	Alu-SINE	intronic	KAZN	-	-	0	N
chr1_14663100	+	AG	N	Alu-SINE	intronic	KAZN	-	-	0	N
chr1_14663107	+	AG	N	Alu-SINE	intronic	KAZN	-	-	0	N
chr1_14663109	+	AG	N	Alu-SINE	intronic	KAZN	-	-	0	N
chr1_14663212	+	AG	N	SINE/AluJo	intronic	KAZN	-	-		Y
chr1_14692835	+	AG	N	SINE/AluSz6	intronic	KAZN	-	-		Y
chr1_14692877	+	AG	N	Alu-SINE	intronic	KAZN	-	-	0	N
chr1_146940335	+	AG	Y	Alu-SINE	intronic	NBPF10,NBPF12,NBPF19,NBPF20	-	-	0	Y
chr1_146949974	+	TC	Y	ERVL-MaLR-LTR	intronic	NBPF10,NBPF12,NBPF19,NBPF20	-	-	0	N
chr1_146953461	+	AG	Y	Alu-SINE	intronic	NBPF10,NBPF12,NBPF19,NBPF20	-	-	NA	N
chr1_146966608	-	GA	Y	-	intronic	NBPF10,NBPF19,NBPF20	-	-	0	N
chr1_14697013	+	AG	N	Alu-SINE	intronic	KAZN	-	-	0	N
chr1_146994274	+	TC	Y	-	intronic	NBPF10,NBPF19,NBPF20	-	-	0	N
chr1_146994537	-	CT	Y	-	intronic	NBPF10,NBPF19,NBPF20	-	-	0	N
chr1_146995599	+	AG	N	L1-LINE	UTR3	NBPF10(NM_001302371:c.*1024A>G,NM_001039703:c.*1024A>G),NBPF12(NM_001278141:c.*1024A>G),NBPF19(NM_001351365:c.*1024A>G),NBPF20(NM_001278267:c.*1024A>G)	-	-	0.5	N
chr1_146995600	+	AG	N	L1-LINE	UTR3	NBPF10(NM_001302371:c.*1025A>G,NM_001039703:c.*1025A>G),NBPF12(NM_001278141:c.*1025A>G),NBPF19(NM_001351365:c.*1025A>G),NBPF20(NM_001278267:c.*1025A>G)	-	-	0.5	N
chr1_147000305	-	AG	Y	Alu-SINE	intronic	NBPF19	-	-	0	N
chr1_147000312	-	AG	N	Alu-SINE	intronic	NBPF19	-	-	0	N
chr1_147000372	-	GA	Y	Alu-SINE	intronic	NBPF19	-	-	0	N
chr1_147000376	-	AG	N	Alu-SINE	intronic	NBPF19	-	-	0	N
chr1_147000379	-	AG	N	Alu-SINE	intronic	NBPF19	-	-	0	N
chr1_147000412	-	AG	N	Alu-SINE	intronic	NBPF19	-	-	0	N
chr1_147001667	-	GA	Y	-	intronic	NBPF19	-	-	0	N
chr1_147001791	-	AT	Y	-	intronic	NBPF19	-	-	0	N
chr1_147002102	-	GA	Y	MIR-SINE	intronic	NBPF19	-	-	0	N
chr1_147002114	-	TA	Y	-	intronic	NBPF19	-	-	0	N
chr1_14701602	+	AG	N	Alu-SINE	intronic	KAZN	-	-	0.4	N
chr1_14701613	+	AG	N	Alu-SINE	intronic	KAZN	-	-	0.4	N
chr1_14703653	+	AG	N	SINE/AluJr	intronic	KAZN	-	-		N
chr1_147155108	-	TA	Y	-	UTR3	PRKAB2(NM_005399:c.*4457T>A)	-	-	1	Y
chr1_147177265	+	AC	Y	L1-LINE	intronic	CHD1L,NBPF19	-	-	0.1	N
chr1_147179524	+	AG	Y	-	ncRNA_exonic	PDIA3P1	-	-	1	Y
chr1_147179556	+	CA	Y	-	ncRNA_exonic	PDIA3P1	-	-	1	Y
chr1_147257541	+	GA	Y	-	intronic	CHD1L,NBPF19	-	-	0	N
chr1_147269167	+	AG	Y	-	intronic	CHD1L,NBPF19	-	-	0	N
chr1_14727705	+	AG	N	SINE/AluSp	intronic	KAZN	-	-		Y
chr1_14753465	+	AG	N	SINE/FLAM_C	intronic	KAZN	-	-		N
chr1_14753469	+	AG	Y	Alu-SINE	intronic	KAZN	-	-	0	N
chr1_14753517	+	AG	Y	Alu-SINE	intronic	KAZN	-	-	0	N
chr1_148228033	-	AG	Y	L1-LINE	intronic	NBPF10,NBPF19,NBPF20	-	-	0	Y
chr1_148233794	-	CT	Y	-	intronic	NBPF10,NBPF19,NBPF20	-	-	0	N
chr1_148233996	-	GA	Y	-	intronic	NBPF10,NBPF19,NBPF20	-	-	0.2	N
chr1_148234054	-	GA	Y	-	intronic	NBPF10,NBPF19,NBPF20	-	-	0.1	N
chr1_148239724	-	AG	N	SINE/AluYc	ncRNA_intronic	AC239809.3	-	-		Y
chr1_1483151	+	GA	Y	Alu-SINE	intronic	ATAD3B	-	-	0	N
chr1_1483156	+	AG	N	SINE/AluSc8	intronic	ATAD3B	-	-		Y
chr1_1483377	+	AG	N	Alu-SINE	intronic	ATAD3B	-	-	0	N
chr1_14853213	+	AG	N	L2-LINE	intronic	KAZN	-	-	0	N
chr1_149613937	+	AT	Y	-	ncRNA_intronic	HIST2H3DP1,LINC00623,LINC00869,LINC01145	-	-	0	N
chr1_149614701	+	TC	Y	-	ncRNA_intronic	HIST2H3DP1,LINC00623,LINC00869,LINC01145	-	-	0	Y
chr1_149615167	+	CT	Y	-	ncRNA_intronic	HIST2H3DP1,LINC00623,LINC00869,LINC01145	-	-	0	N
chr1_149615661	+	CT	Y	-	ncRNA_intronic	HIST2H3DP1,LINC00623,LINC00869,LINC01145	-	-	0	N
chr1_149615723	+	GA	Y	Alu-SINE	ncRNA_intronic	HIST2H3DP1,LINC00623,LINC00869,LINC01145	-	-	0	N
chr1_149615734	+	GA	Y	Alu-SINE	ncRNA_intronic	HIST2H3DP1,LINC00623,LINC00869,LINC01145	-	-	0	N
chr1_149684023	+	GT	Y	ERV1-LTR	ncRNA_intronic	HIST2H3DP1,LINC01145,LOC101929798	-	-	0	N
chr1_149687667	+	CT	Y	-	ncRNA_intronic	HIST2H3DP1,LINC01145,LOC101929798	-	-	0	N
chr1_149846905	-	AG	N	LTR/MLT1D	intergenic	H2AC18;H2AC19	-	-		Y
chr1_149887325	+	AG	N	-/-	exonic	H2AC20	-	-		Y
chr1_149903322	-	CA	Y	-	UTR3	SV2A(NM_014849:c.*1692C>A,NM_001328675:c.*1692C>A,NM_001328674:c.*1692C>A,NM_001278719:c.*1692C>A)	-	-	0	N
chr1_149903324	-	TA	Y	-	UTR3	SV2A(NM_014849:c.*1690T>A,NM_001328675:c.*1690T>A,NM_001328674:c.*1690T>A,NM_001278719:c.*1690T>A)	-	-	0	Y
chr1_149941614	-	AG	N	hAT-DNA	UTR3	OTUD7B(NM_020205:c.*2243A>G)	-	-	0	Y
chr1_149941801	-	AG	N	hAT-DNA	UTR3	OTUD7B(NM_020205:c.*2056A>G)	-	-	0	N
chr1_149941821	-	AG	N	hAT-DNA	UTR3	OTUD7B(NM_020205:c.*2036A>G)	-	-	0	N
chr1_149941827	-	AG	N	hAT-DNA	UTR3	OTUD7B(NM_020205:c.*2030A>G)	-	-	0	N
chr1_149941828	-	AG	N	hAT-DNA	UTR3	OTUD7B(NM_020205:c.*2029A>G)	-	-	0	N
chr1_149941832	-	AG	N	hAT-DNA	UTR3	OTUD7B(NM_020205:c.*2025A>G)	-	-	0.1	N
chr1_149941833	-	AG	N	DNA/MER96B	UTR3	OTUD7B	-	-		Y
chr1_149941834	-	AG	N	hAT-DNA	UTR3	OTUD7B(NM_020205:c.*2023A>G)	-	-	0	N
chr1_149941841	-	AG	N	DNA/MER96B	UTR3	OTUD7B	-	-		Y
chr1_149942784	-	CT	Y	-	UTR3	OTUD7B(NM_020205:c.*1073C>T)	-	-	0	Y
chr1_149973294	-	AG	N	SINE/AluJb	intronic	OTUD7B	-	-		Y
chr1_149973302	-	AG	N	Alu-SINE	intronic	OTUD7B	-	-	0	Y
chr1_149973308	-	AG	N	Alu-SINE	intronic	OTUD7B	-	-	0	Y
chr1_149973341	-	AG	N	SINE/AluJb	intronic	OTUD7B	-	-		Y
chr1_149973367	-	AG	N	SINE/AluJb	intronic	OTUD7B	-	-		Y
chr1_149973372	-	AG	N	Alu-SINE	intronic	OTUD7B	-	-	0	Y
chr1_149973402	-	AG	N	SINE/AluJb	intronic	OTUD7B	-	-		Y
chr1_150004867	-	AG	Y	Alu-SINE	intronic	OTUD7B	-	-	0	Y
chr1_150004923	-	AG	N	Alu-SINE	intronic	OTUD7B	-	-	0	Y
chr1_150004926	-	AG	N	SINE/AluSx	intronic	OTUD7B	-	-		Y
chr1_150004937	-	AG	N	Alu-SINE	intronic	OTUD7B	-	-	0	Y
chr1_150004938	-	AG	N	Alu-SINE	intronic	OTUD7B	-	-	0	Y
chr1_150006405	-	AG	N	SINE/AluY	intronic	OTUD7B	-	-		Y
chr1_150083570	+	AG	N	-	intronic	VPS45	-	-	0	N
chr1_150102650	+	AG	N	LINE/L1PA14	intronic	VPS45	-	-		N
chr1_150102651	+	AG	N	LINE/L1PA14	intronic	VPS45	-	-		N
chr1_150102679	+	AG	Y	L1-LINE	intronic	VPS45	-	-	0.2	N
chr1_150102692	+	AG	N	L1-LINE	intronic	VPS45	-	-	0.5	N
chr1_150102693	+	AG	N	LINE/L1PA14	intronic	VPS45	-	-		Y
chr1_150102695	+	AG	N	LINE/L1PA14	intronic	VPS45	-	-		N
chr1_150102696	+	AG	N	LINE/L1PA14	intronic	VPS45	-	-		N
chr1_150102780	+	AG	N	L1-LINE	intronic	VPS45	-	-	0.4	N
chr1_150104988	+	AG	N	L1-LINE	intronic	VPS45	-	-	0	N
chr1_150104994	+	AG	N	L1-LINE	intronic	VPS45	-	-	0	N
chr1_150105039	+	AG	N	LINE/L1P5	intronic	VPS45	-	-		Y
chr1_150105040	+	AG	N	L1-LINE	intronic	VPS45	-	-	0.1	N
chr1_150105044	+	AG	N	L1-LINE	intronic	VPS45	-	-	0.2	N
chr1_150105069	+	AG	N	L1-LINE	intronic	VPS45	-	-	0.6	N
chr1_150131756	+	AG	N	Alu-SINE	intronic	VPS45	-	-	0	N
chr1_150131761	+	AG	N	Alu-SINE	intronic	VPS45	-	-	0.1	N
chr1_150131766	+	AG	N	Alu-SINE	intronic	VPS45	-	-	0.2	Y
chr1_150131771	+	AG	N	Alu-SINE	intronic	VPS45	-	-	0.2	N
chr1_150131785	+	AG	N	Alu-SINE	intronic	VPS45	-	-	0.3	N
chr1_150131833	+	AG	Y	Alu-SINE	intronic	VPS45	-	-	0	N
chr1_150131834	+	AG	N	Alu-SINE	intronic	VPS45	-	-	0	N
chr1_150295675	+	AG	N	Alu-SINE	intronic	MRPS21	-	-	0	N
chr1_150295682	+	AG	Y	Alu-SINE	intronic	MRPS21	-	-	0	N
chr1_150295735	+	AG	N	Alu-SINE	intronic	MRPS21	-	-	0	N
chr1_150308350	+	GA	Y	-	UTR3	MRPS21(NM_018997:c.*122G>A,NM_031901:c.*122G>A)	-	-	0.2	N
chr1_150346988	+	AG	N	Alu-SINE	intronic	PRPF3	-	-	0	N
chr1_150347006	+	AG	N	Alu-SINE	intronic	PRPF3	-	-	0.4	N
chr1_150347036	+	AG	N	Alu-SINE	intronic	PRPF3	-	-	0	Y
chr1_150347469	+	AG	N	SINE/AluSx1	intronic	PRPF3	-	-		Y
chr1_150348305	+	AG	N	Alu-SINE	intronic	PRPF3	-	-	0	N
chr1_150348334	+	AG	N	Alu-SINE	intronic	PRPF3	-	-	0	Y
chr1_150372410	+	AG	N	Alu-SINE	intronic	RPRD2	-	-	0	N
chr1_150372411	+	AG	N	Alu-SINE	intronic	RPRD2	-	-	0	N
chr1_150372422	+	AG	N	Alu-SINE	intronic	RPRD2	-	-	0	N
chr1_150388138	+	AG	N	Alu-SINE	intronic	RPRD2	-	-	0.7	N
chr1_150388198	+	AG	Y	Alu-SINE	intronic	RPRD2	-	-	0.3	N
chr1_150388210	+	AG	N	SINE/AluJo	intronic	RPRD2	-	-		Y
chr1_150390454	+	AG	N	SINE/AluSx	intronic	RPRD2	-	-		N
chr1_150390462	+	AG	Y	Alu-SINE	intronic	RPRD2	-	-	0	N
chr1_150392768	+	AG	N	SINE/AluJr	intronic	RPRD2	-	-		N
chr1_150396815	+	AG	Y	L1-LINE	intronic	RPRD2	-	-	0.4	Y
chr1_150475543	+	GA	Y	-	UTR3	RPRD2(NM_001297673:c.*3572G>A,NM_001297674:c.*2209G>A,NM_015203:c.*2209G>A)	-	-	0.7	N
chr1_150506389	+	AG	N	-	intronic	TARS2	-	-	0	Y
chr1_150620706	-	AG	N	SINE/AluJr	intronic	ENSA	-	-		Y
chr1_150620956	-	AG	N	Alu-SINE	downstream	ENSA(dist=290)	-	-	0	N
chr1_150632109	+	AG	N	Alu-SINE	intergenic	ENSA(dist=2487),GOLPH3L(dist=14121)	-	-	0.1	Y
chr1_150854119	-	AG	N	SINE/AluJr	intronic	ARNT	-	-		Y
chr1_150854121	-	AG	Y	Alu-SINE	intronic	ARNT	-	-	0	N
chr1_150854124	-	AG	N	Alu-SINE	intronic	ARNT	-	-	0	N
chr1_150854133	-	AG	N	Alu-SINE	intronic	ARNT	-	-	0	N
chr1_150854143	-	AG	N	Alu-SINE	intronic	ARNT	-	-	0.1	N
chr1_150854148	-	AG	Y	Alu-SINE	intronic	ARNT	-	-	0.4	N
chr1_150854154	-	AG	N	Alu-SINE	intronic	ARNT	-	-	0.5	N
chr1_150854158	-	AG	Y	Alu-SINE	intronic	ARNT	-	-	0.6	N
chr1_150854170	-	AG	N	SINE/AluJr	intronic	ARNT	-	-		Y
chr1_150854178	-	AG	N	Alu-SINE	intronic	ARNT	-	-	0.7	N
chr1_150854183	-	AG	N	Alu-SINE	intronic	ARNT	-	-	0.7	N
chr1_150854201	-	AG	N	Alu-SINE	intronic	ARNT	-	-	0.1	N
chr1_150854202	-	AG	N	Alu-SINE	intronic	ARNT	-	-	0.1	N
chr1_150854224	-	AG	N	Alu-SINE	intronic	ARNT	-	-	0.1	N
chr1_150854226	-	AG	N	Alu-SINE	intronic	ARNT	-	-	0.1	N
chr1_150854355	-	AG	N	SINE/AluJb	intronic	ARNT	-	-		N
chr1_150954202	+	AG	N	SINE/AluJr	intronic	SETDB1	-	-		Y
chr1_150965250	-	TA	Y	-	UTR3	CERS2(NM_181746:c.*898T>A,NM_022075:c.*898T>A)	-	-	1	Y
chr1_150993319	-	GA	Y	Alu-SINE	intronic	ANXA9	-	-	0	Y
chr1_150993371	-	AG	N	SINE/AluSx1	intronic	ANXA9	-	-		Y
chr1_150993381	-	AG	N	Alu-SINE	intronic	ANXA9	-	-	0	Y
chr1_150993382	-	AG	N	Alu-SINE	intronic	ANXA9	-	-	0	Y
chr1_151003952	-	AG	N	Alu-SINE	intronic	MINDY1	-	-	0	Y
chr1_151003965	-	AG	N	Alu-SINE	intronic	MINDY1	-	-	0	Y
chr1_151004015	-	AG	N	Alu-SINE	intronic	MINDY1	-	-	0	Y
chr1_151004019	-	AG	N	Alu-SINE	intronic	MINDY1	-	-	0	Y
chr1_151004020	-	AG	N	Alu-SINE	intronic	MINDY1	-	-	0	Y
chr1_151004025	-	AG	N	Alu-SINE	intronic	MINDY1	-	-	0	Y
chr1_151004034	-	AG	N	Alu-SINE	intronic	MINDY1	-	-	0.1	Y
chr1_151051421	-	CT	Y	Simple_repeat-Simple_repeat	UTR3	CDC42SE1(NM_001038707:c.*1923C>T,NM_020239:c.*1923C>T)	-	-	0	N
chr1_151055758	-	CA	Y	-	UTR5	CDC42SE1(NM_001038707:c.-28C>A,NM_020239:c.-28C>A)	-	-	0	N
chr1_151073148	+	AG	N	Alu-SINE	UTR5	GABPB2(NM_001323912:c.-15042A>G)	-	-	0.1	N
chr1_151073154	+	AG	N	Alu-SINE	UTR5	GABPB2(NM_001323912:c.-15036A>G)	-	-	0	N
chr1_151073156	+	AG	N	SINE/AluJr	intronic	GABPB2	-	-		Y
chr1_151073160	+	AG	N	Alu-SINE	intronic	GABPB2	-	-	0	N
chr1_151081369	+	AG	N	Alu-SINE	intronic	GABPB2	-	-	NA	Y
chr1_151081408	+	AG	N	Alu-SINE	intronic	GABPB2	-	-	NA	N
chr1_151090191	+	AG	N	SINE/AluSx1	intronic	GABPB2	-	-		N
chr1_151090212	+	AG	N	Alu-SINE	intronic	GABPB2	-	-	0	N
chr1_151109106	+	AG	N	Alu-SINE	intronic	GABPB2	-	-	0.1	Y
chr1_151118851	+	AG	N	Alu-SINE	UTR3	GABPB2(NM_001323912:c.*595A>G,NM_001323909:c.*595A>G,NM_001323910:c.*595A>G,NM_001323913:c.*595A>G,NM_001323907:c.*595A>G,NM_001323908:c.*595A>G,NM_144618:c.*595A>G)	-	-	0	Y
chr1_151118856	+	AG	N	Alu-SINE	UTR3	GABPB2(NM_001323912:c.*600A>G,NM_001323909:c.*600A>G,NM_001323910:c.*600A>G,NM_001323913:c.*600A>G,NM_001323907:c.*600A>G,NM_001323908:c.*600A>G,NM_144618:c.*600A>G)	-	-	0	Y
chr1_151181701	-	AG	N	L2-LINE	intronic	VPS72	-	-	0	Y
chr1_151199493	+	AG	N	Alu-SINE	intronic	PIP5K1A	-	-	0	N
chr1_151199494	+	AG	N	Alu-SINE	intronic	PIP5K1A	-	-	0	N
chr1_151202315	+	AG	Y	-	intronic	PIP5K1A	-	-	0	N
chr1_151202873	+	AG	N	SINE/AluSx1	intronic	PIP5K1A	-	-		Y
chr1_151202898	+	AG	N	Alu-SINE	intronic	PIP5K1A	-	-	0.1	N
chr1_151202899	+	AG	N	Alu-SINE	intronic	PIP5K1A	-	-	0.1	Y
chr1_151202974	+	AG	N	Alu-SINE	intronic	PIP5K1A	-	-	0.1	N
chr1_151211305	+	AG	N	Alu-SINE	intronic	PIP5K1A	-	-	0.2	N
chr1_151212184	+	AG	N	Alu-SINE	intronic	PIP5K1A	-	-	0	N
chr1_151214581	+	AG	N	Alu-SINE	intronic	PIP5K1A	-	-	0	N
chr1_151214633	+	AG	Y	Alu-SINE	intronic	PIP5K1A	-	-	0	N
chr1_151220203	+	AG	N	Alu-SINE	intronic	PIP5K1A	-	-	0	Y
chr1_151220211	+	AG	N	Alu-SINE	intronic	PIP5K1A	-	-	0	N
chr1_151220266	+	AG	N	Alu-SINE	intronic	PIP5K1A	-	-	0	N
chr1_151221890	+	AG	N	Alu-SINE	intronic	PIP5K1A	-	-	0.1	N
chr1_151221966	+	AG	N	SINE/AluJb	intronic	PIP5K1A	-	-		N
chr1_151259012	+	AG	N	SINE/AluSx	intronic	PSMD4	-	-		Y
chr1_151259019	+	AG	N	SINE/AluSx	intronic	PSMD4	-	-		N
chr1_151259030	+	AG	N	Alu-SINE	intronic	PSMD4	-	-	0.2	Y
chr1_151259032	+	AG	N	Alu-SINE	intronic	PSMD4	-	-	0.2	N
chr1_151259038	+	AG	N	Alu-SINE	intronic	PSMD4	-	-	0.2	N
chr1_151259070	-	AG	N	SINE/AluSx	intronic	PSMD4	-	-		N
chr1_151317839	-	AG	N	Alu-SINE	intronic	PI4KB	-	-	0	N
chr1_151317887	-	AG	N	Alu-SINE	intronic	PI4KB	-	-	0	Y
chr1_151434993	-	AG	N	Alu-SINE	intronic	POGZ	-	-	0	N
chr1_151435079	-	AG	N	Alu-SINE	intronic	POGZ	-	-	0.1	Y
chr1_151435100	-	AG	N	Alu-SINE	intronic	POGZ	-	-	0	Y
chr1_151436504	-	AG	N	Alu-SINE	intronic	POGZ	-	-	0	Y
chr1_151436516	-	AG	N	Alu-SINE	intronic	POGZ	-	-	0	Y
chr1_151442499	-	AG	N	SINE/AluSz6	intronic	POGZ	-	-		Y
chr1_151442543	-	AG	N	SINE/AluSz6	intronic	POGZ	-	-		Y
chr1_151442544	-	AG	N	Alu-SINE	intronic	POGZ	-	-	0	Y
chr1_151442579	-	AG	N	SINE/AluSz6	intronic	POGZ	-	-		Y
chr1_151443470	-	AG	N	Alu-SINE	intronic	POGZ	-	-	0	N
chr1_151443552	-	AG	N	Alu-SINE	intronic	POGZ	-	-	0	Y
chr1_151443560	-	AG	N	Alu-SINE	intronic	POGZ	-	-	0	Y
chr1_151443592	-	AG	N	SINE/AluSp	intronic	POGZ	-	-		Y
chr1_151443631	-	AG	N	SINE/AluSp	intronic	POGZ	-	-		Y
chr1_151446274	-	TC	Y	Simple_repeat-Simple_repeat	intronic	POGZ	-	-	0	N
chr1_151446497	-	AG	N	SINE/AluSx	intronic	POGZ	-	-		N
chr1_151446499	-	AG	N	Alu-SINE	intronic	POGZ	-	-	0	Y
chr1_151446539	-	AG	N	Alu-SINE	intronic	POGZ	-	-	0	N
chr1_151446559	-	AG	N	Alu-SINE	intronic	POGZ	-	-	0	Y
chr1_151446568	-	AG	N	Alu-SINE	intronic	POGZ	-	-	0	Y
chr1_151446576	-	AG	N	Alu-SINE	intronic	POGZ	-	-	0	Y
chr1_151446593	-	AG	N	Alu-SINE	intronic	POGZ	-	-	0	Y
chr1_151447127	-	AG	N	Alu-SINE	intronic	POGZ	-	-	0	Y
chr1_151447129	-	AG	N	SINE/AluSx	intronic	POGZ	-	-		Y
chr1_151447135	-	AG	N	Alu-SINE	intronic	POGZ	-	-	0	N
chr1_151447151	-	AG	N	Alu-SINE	intronic	POGZ	-	-	0	N
chr1_151447183	-	AG	N	Alu-SINE	intronic	POGZ	-	-	0	Y
chr1_151447206	-	AG	N	Alu-SINE	intronic	POGZ	-	-	0	N
chr1_151447220	-	AG	N	SINE/AluSx	intronic	POGZ	-	-		Y
chr1_151447223	-	AG	N	Alu-SINE	intronic	POGZ	-	-	0	Y
chr1_151447285	-	AG	N	SINE/AluSx	intronic	POGZ	-	-		Y
chr1_151447286	-	AG	N	Alu-SINE	intronic	POGZ	-	-	0	Y
chr1_151447289	-	AG	N	Alu-SINE	intronic	POGZ	-	-	0.1	N
chr1_151447325	-	AG	N	Alu-SINE	intronic	POGZ	-	-	0	Y
chr1_151447345	-	AG	N	Alu-SINE	intronic	POGZ	-	-	0	Y
chr1_151447519	-	AG	N	Alu-SINE	intronic	POGZ	-	-	0	N
chr1_151447524	-	AG	N	Alu-SINE	intronic	POGZ	-	-	0	Y
chr1_151447528	-	AG	N	Alu-SINE	intronic	POGZ	-	-	0	N
chr1_151447549	-	AG	N	Alu-SINE	intronic	POGZ	-	-	0	N
chr1_151447575	-	AG	N	Alu-SINE	intronic	POGZ	-	-	0	N
chr1_151447686	-	AG	N	Alu-SINE	intronic	POGZ	-	-	0	Y
chr1_151447695	-	AG	N	SINE/AluJb	intronic	POGZ	-	-		Y
chr1_151447736	-	AG	N	Alu-SINE	intronic	POGZ	-	-	0	Y
chr1_151447757	-	AG	N	Alu-SINE	intronic	POGZ	-	-	0	Y
chr1_151447762	-	AG	N	SINE/AluJb	intronic	POGZ	-	-		Y
chr1_151447765	-	AG	N	Alu-SINE	intronic	POGZ	-	-	0	N
chr1_151447779	-	AG	N	Alu-SINE	intronic	POGZ	-	-	0	N
chr1_151447781	-	AG	N	Alu-SINE	intronic	POGZ	-	-	0	Y
chr1_151447883	-	AG	Y	L1-LINE	intronic	POGZ	-	-	0	N
chr1_151448337	-	AG	N	SINE/AluJr4	intronic	POGZ	-	-		Y
chr1_151448361	-	AG	N	Alu-SINE	intronic	POGZ	-	-	0	N
chr1_151448377	-	AG	N	Alu-SINE	intronic	POGZ	-	-	0	N
chr1_151448382	-	AG	N	Alu-SINE	intronic	POGZ	-	-	0	N
chr1_151448391	-	AG	N	Alu-SINE	intronic	POGZ	-	-	0	N
chr1_151448395	-	AG	N	Alu-SINE	intronic	POGZ	-	-	0	N
chr1_151448400	-	AG	N	SINE/AluJr4	intronic	POGZ	-	-		N
chr1_151448419	-	AG	N	Alu-SINE	intronic	POGZ	-	-	0	N
chr1_151448612	-	AG	N	Alu-SINE	intronic	POGZ	-	-	0	Y
chr1_151448617	-	AG	N	Alu-SINE	intronic	POGZ	-	-	0	N
chr1_151448626	-	AG	N	SINE/AluJb	intronic	POGZ	-	-		Y
chr1_151448678	-	AG	N	Alu-SINE	intronic	POGZ	-	-	0	N
chr1_151448682	-	AG	N	Alu-SINE	intronic	POGZ	-	-	0	Y
chr1_151448689	-	AG	N	Alu-SINE	intronic	POGZ	-	-	0	Y
chr1_151448765	-	AG	N	Alu-SINE	intronic	POGZ	-	-	0.1	Y
chr1_151448770	-	AG	N	Alu-SINE	intronic	POGZ	-	-	0	N
chr1_151448780	-	AG	N	Alu-SINE	intronic	POGZ	-	-	0.1	Y
chr1_151448782	-	AG	N	Alu-SINE	intronic	POGZ	-	-	0	N
chr1_151448813	-	AG	N	Alu-SINE	intronic	POGZ	-	-	0	Y
chr1_151448815	-	AG	N	SINE/AluJb	intronic	POGZ	-	-		Y
chr1_151448859	-	AG	N	Alu-SINE	intronic	POGZ	-	-	0	Y
chr1_151449652	-	AG	N	Alu-SINE	intronic	POGZ	-	-	0	Y
chr1_151449653	-	AG	N	Alu-SINE	intronic	POGZ	-	-	0	Y
chr1_151449667	-	AG	N	Alu-SINE	intronic	POGZ	-	-	0	N
chr1_151449707	-	AG	N	Alu-SINE	intronic	POGZ	-	-	0	Y
chr1_151449747	-	AG	N	Alu-SINE	intronic	POGZ	-	-	0	Y
chr1_151449772	-	AG	N	Alu-SINE	intronic	POGZ	-	-	0	Y
chr1_151449774	-	AG	N	Alu-SINE	intronic	POGZ	-	-	0	Y
chr1_151449784	-	AG	N	Alu-SINE	intronic	POGZ	-	-	0	Y
chr1_151450402	-	AG	N	Alu-SINE	intronic	POGZ	-	-	0	Y
chr1_151450444	-	AG	N	Alu-SINE	intronic	POGZ	-	-	0	Y
chr1_151450491	-	AG	N	Alu-SINE	intronic	POGZ	-	-	0	N
chr1_151450501	-	AG	N	SINE/AluJb	intronic	POGZ	-	-		Y
chr1_151450504	-	AG	N	Alu-SINE	intronic	POGZ	-	-	0	N
chr1_151450517	-	AG	N	SINE/AluJb	intronic	POGZ	-	-		Y
chr1_151450526	-	AG	N	Alu-SINE	intronic	POGZ	-	-	0.3	Y
chr1_151450533	-	AG	N	Alu-SINE	intronic	POGZ	-	-	0.2	Y
chr1_151450549	-	AG	N	Alu-SINE	intronic	POGZ	-	-	0	N
chr1_151450571	-	AG	N	Alu-SINE	intronic	POGZ	-	-	0	Y
chr1_151450572	-	AG	N	Alu-SINE	intronic	POGZ	-	-	0	Y
chr1_151450595	-	AG	N	Alu-SINE	intronic	POGZ	-	-	0	Y
chr1_151450598	-	AG	N	Alu-SINE	intronic	POGZ	-	-	0	Y
chr1_151450599	-	AG	N	SINE/AluJb	intronic	POGZ	-	-		N
chr1_151450604	-	AG	N	Alu-SINE	intronic	POGZ	-	-	0	Y
chr1_151450617	-	AG	N	Alu-SINE	intronic	POGZ	-	-	0	Y
chr1_151450943	-	AG	N	Alu-SINE	intronic	POGZ	-	-	0	N
chr1_151450955	-	AG	N	Alu-SINE	intronic	POGZ	-	-	0.1	N
chr1_151450956	-	AG	N	Alu-SINE	intronic	POGZ	-	-	0	N
chr1_151450970	-	AG	N	Alu-SINE	intronic	POGZ	-	-	0	N
chr1_151450974	-	AG	N	Alu-SINE	intronic	POGZ	-	-	0	N
chr1_151450978	-	AG	N	Alu-SINE	intronic	POGZ	-	-	0	Y
chr1_151450982	-	AG	N	Alu-SINE	intronic	POGZ	-	-	0	N
chr1_151450983	-	AG	N	Alu-SINE	intronic	POGZ	-	-	0	N
chr1_151450988	-	AG	N	Alu-SINE	intronic	POGZ	-	-	0	Y
chr1_151451008	-	AG	N	SINE/AluSz	intronic	POGZ	-	-		Y
chr1_151451035	-	AG	N	SINE/AluSz	intronic	POGZ	-	-		Y
chr1_151451073	-	AG	N	Alu-SINE	intronic	POGZ	-	-	0	Y
chr1_151451082	-	AG	N	Alu-SINE	intronic	POGZ	-	-	0	Y
chr1_151451087	-	AG	N	Alu-SINE	intronic	POGZ	-	-	0	Y
chr1_151451100	-	AG	N	Alu-SINE	intronic	POGZ	-	-	0	Y
chr1_151452383	-	AG	N	SINE/AluJb	intronic	POGZ	-	-		Y
chr1_151452424	-	AG	N	Alu-SINE	intronic	POGZ	-	-	0	Y
chr1_151452426	-	AG	N	Alu-SINE	intronic	POGZ	-	-	0	Y
chr1_151452443	-	AG	N	SINE/AluJb	intronic	POGZ	-	-		Y
chr1_151452448	-	AG	N	Alu-SINE	intronic	POGZ	-	-	0	Y
chr1_151452453	-	AG	N	Alu-SINE	intronic	POGZ	-	-	0	Y
chr1_151452462	-	AG	N	SINE/AluJb	intronic	POGZ	-	-		Y
chr1_151452489	-	AG	N	Alu-SINE	intronic	POGZ	-	-	0	Y
chr1_151452495	-	AG	N	SINE/AluJb	intronic	POGZ	-	-		Y
chr1_151452609	-	AG	N	Alu-SINE	intronic	POGZ	-	-	0.1	Y
chr1_151452621	-	AG	N	SINE/AluSg	intronic	POGZ	-	-		Y
chr1_151452955	-	AG	N	Alu-SINE	intronic	POGZ	-	-	0	Y
chr1_151453019	-	AG	N	Alu-SINE	intronic	POGZ	-	-	0	Y
chr1_151453020	-	AG	N	Alu-SINE	intronic	POGZ	-	-	0	Y
chr1_151453025	-	AG	N	Alu-SINE	intronic	POGZ	-	-	0	N
chr1_151453030	-	AG	N	Alu-SINE	intronic	POGZ	-	-	0	Y
chr1_151453034	-	AG	N	SINE/AluSg	intronic	POGZ	-	-		Y
chr1_151453047	-	AG	N	Alu-SINE	intronic	POGZ	-	-	0	Y
chr1_151453192	-	AG	N	SINE/AluSg	intronic	POGZ	-	-		Y
chr1_151453193	-	AG	N	Alu-SINE	intronic	POGZ	-	-	0	N
chr1_151453199	-	AG	N	Alu-SINE	intronic	POGZ	-	-	0	N
chr1_151453201	-	AG	N	SINE/AluSg	intronic	POGZ	-	-		Y
chr1_151453209	-	AG	N	Alu-SINE	intronic	POGZ	-	-	0	Y
chr1_151453222	-	AG	N	L1-LINE	intronic	POGZ	-	-	0	Y
chr1_151454837	-	AG	N	Alu-SINE	intronic	POGZ	-	-	0	N
chr1_151454851	-	AG	N	SINE/AluSg	intronic	POGZ	-	-		N
chr1_151454853	-	AG	N	Alu-SINE	intronic	POGZ	-	-	0	N
chr1_151454865	-	AG	N	Alu-SINE	intronic	POGZ	-	-	0	N
chr1_151454866	-	AG	N	SINE/AluSg	intronic	POGZ	-	-		Y
chr1_151454884	-	AG	N	Alu-SINE	intronic	POGZ	-	-	0	N
chr1_151454904	-	AG	N	Alu-SINE	intronic	POGZ	-	-	0	N
chr1_151454905	-	AG	N	Alu-SINE	intronic	POGZ	-	-	0	N
chr1_151454916	-	AG	N	Alu-SINE	intronic	POGZ	-	-	0	N
chr1_151454919	-	AG	N	Alu-SINE	intronic	POGZ	-	-	0	N
chr1_151454923	-	AG	N	Alu-SINE	intronic	POGZ	-	-	0.1	N
chr1_151454925	-	AG	N	Alu-SINE	intronic	POGZ	-	-	0.1	N
chr1_151454928	-	AG	N	Alu-SINE	intronic	POGZ	-	-	0.1	N
chr1_151454942	-	AG	N	SINE/AluSg	intronic	POGZ	-	-		Y
chr1_151454958	-	AG	N	SINE/AluSg	intronic	POGZ	-	-		Y
chr1_151454967	-	AG	N	Alu-SINE	intronic	POGZ	-	-	0	N
chr1_151454972	-	AG	N	SINE/AluSg	intronic	POGZ	-	-		Y
chr1_151454979	-	AG	N	Alu-SINE	intronic	POGZ	-	-	0	Y
chr1_151454985	-	AG	N	Alu-SINE	intronic	POGZ	-	-	0	N
chr1_151454995	-	AG	N	SINE/AluSg	intronic	POGZ	-	-		N
chr1_151455024	-	AG	N	Alu-SINE	intronic	POGZ	-	-	0	N
chr1_151455942	-	AG	N	Alu-SINE	intronic	POGZ	-	-	0	Y
chr1_151455993	-	AG	N	SINE/FLAM_C	intronic	POGZ	-	-		Y
chr1_151456015	-	AG	N	Alu-SINE	intronic	POGZ	-	-	0.1	Y
chr1_151456016	-	AG	N	Alu-SINE	intronic	POGZ	-	-	0.1	Y
chr1_151775494	-	TC	Y	-	exonic	TDRKH	synonymous	TDRKH:NM_001083963:exon10:c.1332T>C:p.H444H,TDRKH:NM_001083964:exon10:c.1197T>C:p.H399H,TDRKH:NM_001083965:exon10:c.1332T>C:p.H444H,TDRKH:NM_006862:exon10:c.1332T>C:p.H444H	1	N
chr1_151778487	-	GA	Y	-	intronic	TDRKH	-	-	1	N
chr1_151841758	+	AG	Y	scRNA-scRNA	ncRNA_exonic	C2CD4D-AS1	-	-	0	Y
chr1_151843569	+	AC	Y	Alu-SINE	ncRNA_intronic	C2CD4D-AS1	-	-	0	N
chr1_151874374	-	AC	Y	Alu-SINE	UTR3	THEM4(NM_053055:c.*514A>C)	-	-	0	N
chr1_151893952	-	AG	N	Alu-SINE	intronic	THEM4	-	-	0.1	Y
chr1_151893971	-	AG	N	Alu-SINE	intronic	THEM4	-	-	0	Y
chr1_153639861	+	AG	N	Alu-SINE	intronic	CHTOP	-	-	0	N
chr1_153639862	+	AG	N	Alu-SINE	intronic	CHTOP	-	-	0	N
chr1_153639913	+	AG	N	Alu-SINE	intronic	CHTOP	-	-	0	Y
chr1_153639931	+	AG	N	Alu-SINE	intronic	CHTOP	-	-	0	N
chr1_153639954	+	AG	N	Alu-SINE	intronic	CHTOP	-	-	0	Y
chr1_153639957	+	AG	N	Alu-SINE	intronic	CHTOP	-	-	0	N
chr1_153640241	+	AG	N	SINE/AluSz6	intronic	CHTOP	-	-		Y
chr1_153640242	+	AG	N	SINE/AluSz6	intronic	CHTOP	-	-		Y
chr1_153640551	+	AG	N	Alu-SINE	intronic	CHTOP	-	-	0	Y
chr1_153640578	+	AG	N	Alu-SINE	intronic	CHTOP	-	-	0	Y
chr1_153645483	+	GT	Y	-	UTR3	CHTOP(NM_001244664:c.*408G>T,NM_001317077:c.*214G>T,NM_001206612:c.*214G>T,NM_015607:c.*214G>T)	-	-	0.2	N
chr1_153645497	+	AG	Y	-	UTR3	CHTOP(NM_001244664:c.*422A>G,NM_001317077:c.*228A>G,NM_001206612:c.*228A>G,NM_015607:c.*228A>G)	-	-	0	Y
chr1_153747888	+	TC	Y	-	intronic	INTS3	-	-	0	N
chr1_153754069	+	AG	N	Alu-SINE	intronic	INTS3	-	-	0.3	N
chr1_153773998	+	GT	Y	Simple_repeat-Simple_repeat	UTR3	INTS3(NM_001324475:c.*728G>T,NM_023015:c.*728G>T)	-	-	0	N
chr1_153774008	+	GT	Y	Simple_repeat-Simple_repeat	UTR3	INTS3(NM_001324475:c.*738G>T,NM_023015:c.*738G>T)	-	-	0	N
chr1_153846335	-	AG	N	Alu-SINE	intronic	GATAD2B	-	-	0.1	N
chr1_153848772	-	AG	N	SINE/AluSg7	intronic	GATAD2B	-	-		Y
chr1_153860413	-	AG	N	SINE/AluJr4	intronic	GATAD2B	-	-		Y
chr1_153860451	-	AG	N	Alu-SINE	intronic	GATAD2B	-	-	0	Y
chr1_153860455	-	AG	N	Alu-SINE	intronic	GATAD2B	-	-	0	Y
chr1_153870076	-	AG	N	Alu-SINE	intronic	GATAD2B	-	-	0.1	Y
chr1_153870080	-	AG	N	Alu-SINE	intronic	GATAD2B	-	-	0.1	Y
chr1_153870085	-	AG	N	Alu-SINE	intronic	GATAD2B	-	-	0.1	Y
chr1_154016181	+	AG	N	SINE/AluJo	intronic	NUP210L	-	-		Y
chr1_154163055	-	AG	N	SINE/AluSc	UTR3	TPM3	-	-		Y
chr1_154219165	-	TA	Y	L2-LINE	intronic	C1orf43	-	-	0	Y
chr1_154583016	-	AG	N	-/-	UTR3	ADAR	-	-		N
chr1_154592460	-	AC	Y	L2-LINE	intronic	ADAR	-	-	0	N
chr1_154594477	-	CA	Y	-	intronic	ADAR	-	-	0.1	N
chr1_154599809	-	TA	Y	-	intronic	ADAR	-	-	0	N
chr1_154599810	-	CG	Y	-	intronic	ADAR	-	-	0	N
chr1_154602344	-	AG	Y	-	exonic	ADAR	nonsynonymous	ADAR:NM_001111:exon2:c.298A>G:p.R100G,ADAR:NM_001365045:exon2:c.325A>G:p.R109G,ADAR:NM_015840:exon2:c.298A>G:p.R100G,ADAR:NM_015841:exon2:c.298A>G:p.R100G	0	N
chr1_154602564	-	GA	Y	-	exonic	ADAR	synonymous	ADAR:NM_001111:exon2:c.78G>A:p.R26R,ADAR:NM_001365045:exon2:c.105G>A:p.R35R,ADAR:NM_015840:exon2:c.78G>A:p.R26R,ADAR:NM_015841:exon2:c.78G>A:p.R26R	0	N
chr1_155054743	+	AG	N	SINE/AluSx4	intronic	ADAM15	-	-		Y
chr1_155054802	+	AG	N	Alu-SINE	ncRNA_intronic	DCST1-AS1	-	-	0	Y
chr1_155054833	+	AG	N	SINE/AluSx4	intronic	ADAM15	-	-		Y
chr1_155132770	+	AG	N	Alu-SINE	intronic	EFNA1	-	-	0	Y
chr1_15513285	-	AG	N	L2-LINE	intronic	CASP9	-	-	0.5	N
chr1_155356886	-	AG	N	Alu-SINE	intronic	ASH1L	-	-	0.2	Y
chr1_155356916	-	AG	N	SINE/AluJo	intronic	ASH1L	-	-		Y
chr1_155430821	-	AG	N	SINE/FLAM_C	intronic	ASH1L	-	-		N
chr1_155452760	-	AG	N	Alu-SINE	intronic	ASH1L	-	-	0.1	Y
chr1_155452761	-	AG	N	Alu-SINE	intronic	ASH1L	-	-	0.1	Y
chr1_155452784	-	AG	N	Alu-SINE	intronic	ASH1L	-	-	0	Y
chr1_155468231	-	TA	Y	L1-LINE	intronic	ASH1L	-	-	0	N
chr1_155496714	-	AG	N	Alu-SINE	intronic	ASH1L	-	-	0	N
chr1_155496717	-	AG	N	Alu-SINE	intronic	ASH1L	-	-	0	N
chr1_155496763	-	AG	N	Alu-SINE	intronic	ASH1L	-	-	0.1	Y
chr1_155501328	-	AG	N	SINE/FLAM_A	intronic	ASH1L	-	-		Y
chr1_155503798	-	AG	N	SINE/AluJb	intronic	ASH1L	-	-		N
chr1_155527014	-	AG	N	Alu-SINE	intronic	ASH1L	-	-	0	N
chr1_155538763	-	AG	N	Alu-SINE	intronic	ASH1L	-	-	0	Y
chr1_155539528	-	AG	N	Alu-SINE	intronic	ASH1L	-	-	0	N
chr1_155662378	-	AG	N	Alu-SINE	intronic	YY1AP1	-	-	0.1	Y
chr1_155669185	-	AG	N	SINE/AluJr	intronic	YY1AP1	-	-		Y
chr1_155669246	-	AG	N	Alu-SINE	intronic	YY1AP1	-	-	0	N
chr1_155669310	-	AG	N	Alu-SINE	intronic	YY1AP1	-	-	0	N
chr1_155669317	-	AG	N	SINE/AluJr	intronic	YY1AP1	-	-		Y
chr1_155670086	-	AG	N	Alu-SINE	intronic	YY1AP1	-	-	0	N
chr1_155671174	-	AG	N	Alu-SINE	intronic	YY1AP1	-	-	0	N
chr1_155671187	-	AG	N	Alu-SINE	intronic	YY1AP1	-	-	0	N
chr1_155671276	-	AG	N	Alu-SINE	intronic	YY1AP1	-	-	0	Y
chr1_155671283	-	AG	N	Alu-SINE	intronic	YY1AP1	-	-	0	Y
chr1_155673286	-	AG	N	Alu-SINE	intronic	YY1AP1	-	-	0	Y
chr1_155673287	-	AG	N	Alu-SINE	intronic	YY1AP1	-	-	0	Y
chr1_155680655	-	AG	N	Alu-SINE	intronic	YY1AP1	-	-	0	N
chr1_155680664	-	AG	N	Alu-SINE	intronic	YY1AP1	-	-	0	N
chr1_155680681	-	AG	N	Alu-SINE	intronic	YY1AP1	-	-	0	N
chr1_155680713	-	AG	N	Alu-SINE	intronic	YY1AP1	-	-	0	N
chr1_155680723	-	AG	N	Alu-SINE	intronic	YY1AP1	-	-	0	Y
chr1_155680749	-	AG	N	Alu-SINE	intronic	YY1AP1	-	-	0	Y
chr1_155680760	-	AG	N	Alu-SINE	intronic	YY1AP1	-	-	0.1	Y
chr1_155680817	-	AG	N	SINE/AluJb	intronic	YY1AP1	-	-		Y
chr1_155680818	-	AG	N	Alu-SINE	intronic	YY1AP1	-	-	0	N
chr1_155680822	-	AG	N	Alu-SINE	intronic	YY1AP1	-	-	0	N
chr1_155684706	-	AG	N	SINE/AluSx3	intronic	YY1AP1	-	-		Y
chr1_155684714	-	AG	N	Alu-SINE	intronic	YY1AP1	-	-	0	N
chr1_155684724	-	AG	N	Alu-SINE	intronic	YY1AP1	-	-	0	N
chr1_155684779	-	AG	N	Alu-SINE	intronic	YY1AP1	-	-	0	N
chr1_155684858	-	AG	N	Alu-SINE	intronic	YY1AP1	-	-	0	N
chr1_155690429	+	AG	N	Alu-SINE	intronic	DAP3	-	-	0.2	N
chr1_155734266	+	AG	N	Alu-SINE	intronic	DAP3	-	-	0.3	N
chr1_155736556	+	AG	N	Alu-SINE	intronic	DAP3	-	-	0.2	Y
chr1_155736669	+	AG	N	Alu-SINE	intronic	DAP3	-	-	0.3	N
chr1_155751011	+	AG	N	Alu-SINE	intronic	GON4L	-	-	0	N
chr1_155751040	+	AG	Y	Alu-SINE	intronic	GON4L	-	-	0	N
chr1_155875670	+	AG	N	Alu-SINE	intronic	SYT11	-	-	0	N
chr1_155878168	+	AG	N	Alu-SINE	intronic	SYT11	-	-	0	Y
chr1_155878187	+	AG	N	Alu-SINE	intronic	SYT11	-	-	0	Y
chr1_155881785	+	AG	N	Alu-SINE	UTR3	SYT11(NM_152280:c.*277A>G)	-	-	0	N
chr1_155881809	+	AG	N	SINE/AluSq2	UTR3	SYT11	-	-		Y
chr1_155881822	+	AG	N	SINE/AluSq2	UTR3	SYT11	-	-		Y
chr1_155881828	+	AG	N	SINE/AluSq2	UTR3	SYT11	-	-		Y
chr1_155881829	+	AG	N	Alu-SINE	UTR3	SYT11(NM_152280:c.*321A>G)	-	-	0	N
chr1_155881846	+	AG	N	SINE/AluSq2	UTR3	SYT11	-	-		Y
chr1_155881854	+	AG	N	Alu-SINE	UTR3	SYT11(NM_152280:c.*346A>G)	-	-	0.4	N
chr1_155881855	+	AG	N	SINE/AluSq2	UTR3	SYT11	-	-		Y
chr1_155881991	+	AG	N	SINE/AluSq2	UTR3	SYT11	-	-		Y
chr1_155882003	+	AG	N	SINE/AluSq2	UTR3	SYT11	-	-		Y
chr1_155883270	+	AG	N	Alu-SINE	UTR3	SYT11(NM_152280:c.*1762A>G)	-	-	0	Y
chr1_155883278	+	AG	N	Alu-SINE	UTR3	SYT11(NM_152280:c.*1770A>G)	-	-	0	Y
chr1_155883279	+	AG	N	SINE/AluJb	UTR3	SYT11	-	-		Y
chr1_155883332	+	AG	N	SINE/AluJb	UTR3	SYT11	-	-		Y
chr1_155883428	+	AG	N	Alu-SINE	UTR3	SYT11(NM_152280:c.*1920A>G)	-	-	0	Y
chr1_155883455	+	AG	N	SINE/AluJb	UTR3	SYT11	-	-		N
chr1_155883460	+	AG	N	SINE/AluJb	UTR3	SYT11	-	-		N
chr1_155883466	+	AG	N	SINE/AluJb	UTR3	SYT11	-	-		N
chr1_155915321	+	AG	N	SINE/AluSx	UTR3	KHDC4	-	-		N
chr1_155947297	-	GA	Y	-	UTR3	ARHGEF2(NM_001162384:c.*645G>A,NM_004723:c.*645G>A,NM_001350110:c.*645G>A,NM_001350111:c.*645G>A,NM_001350112:c.*645G>A,NM_001162383:c.*645G>A)	-	-	0	N
chr1_155953620	-	AG	N	SINE/AluSx1	intronic	ARHGEF2	-	-		Y
chr1_155953630	-	AG	N	SINE/AluSx1	intronic	ARHGEF2	-	-		Y
chr1_155953634	-	AG	N	SINE/AluSx1	intronic	ARHGEF2	-	-		Y
chr1_155955130	-	AG	N	SINE/AluSx	intronic	ARHGEF2	-	-		Y
chr1_155955134	-	AG	N	SINE/AluSx	intronic	ARHGEF2	-	-		Y
chr1_155955235	-	AG	N	SINE/AluSx	intronic	ARHGEF2	-	-		Y
chr1_155955249	-	AG	N	SINE/AluSx	intronic	ARHGEF2	-	-		Y
chr1_155955818	-	AG	N	Alu-SINE	intronic	ARHGEF2	-	-	0	Y
chr1_155956558	-	AG	N	Alu-SINE	intronic	ARHGEF2	-	-	0	Y
chr1_155956564	-	AG	N	Alu-SINE	intronic	ARHGEF2	-	-	0	Y
chr1_155956574	-	AG	N	Alu-SINE	intronic	ARHGEF2	-	-	0	Y
chr1_155956629	-	AG	N	Alu-SINE	intronic	ARHGEF2	-	-	0	Y
chr1_155956630	-	AG	N	Alu-SINE	intronic	ARHGEF2	-	-	0	N
chr1_155956633	-	AG	N	Alu-SINE	intronic	ARHGEF2	-	-	0	Y
chr1_155956639	-	AG	N	Alu-SINE	intronic	ARHGEF2	-	-	0	Y
chr1_155956764	-	AG	N	SINE/AluSc	intronic	ARHGEF2	-	-		Y
chr1_155956790	-	AG	N	Alu-SINE	intronic	ARHGEF2	-	-	0	Y
chr1_155956812	-	AG	N	SINE/AluSc	intronic	ARHGEF2	-	-		Y
chr1_155956978	-	AG	N	Alu-SINE	intronic	ARHGEF2	-	-	0	Y
chr1_155959701	-	AG	N	SINE/AluSx	intronic	ARHGEF2	-	-		Y
chr1_155959705	-	AG	N	SINE/AluSx	intronic	ARHGEF2	-	-		Y
chr1_155972708	-	GA	Y	Alu-SINE	intronic	ARHGEF2	-	-	0	Y
chr1_155972903	-	AG	N	Alu-SINE	intronic	ARHGEF2	-	-	0	Y
chr1_155972972	-	AG	N	Alu-SINE	intronic	ARHGEF2	-	-	0	Y
chr1_155973483	-	AG	N	Alu-SINE	intronic	ARHGEF2	-	-	0	N
chr1_155973495	-	AG	N	Alu-SINE	intronic	ARHGEF2	-	-	0	N
chr1_155973501	-	AG	N	Alu-SINE	intronic	ARHGEF2	-	-	0	N
chr1_155973563	-	AG	N	Alu-SINE	intronic	ARHGEF2	-	-	0	Y
chr1_155974136	-	AG	N	Alu-SINE	intronic	ARHGEF2	-	-	0	Y
chr1_155974137	-	AG	N	Alu-SINE	intronic	ARHGEF2	-	-	0	Y
chr1_155974142	-	AG	N	SINE/AluJo	intronic	ARHGEF2	-	-		Y
chr1_156214718	+	AG	N	Alu-SINE	intronic	PMF1,PMF1-BGLAP	-	-	0	Y
chr1_156233993	+	AG	N	Alu-SINE	intronic	PMF1,PMF1-BGLAP	-	-	0	Y
chr1_156234079	+	AG	N	Alu-SINE	intronic	PMF1,PMF1-BGLAP	-	-	0	Y
chr1_156249659	+	AG	N	-/-	UTR3	SMG5	-	-		N
chr1_156260507	-	GA	Y	-	exonic	SMG5	nonsynonymous	SMG5:NM_001323615:exon14:c.2089G>A:p.A697T,SMG5:NM_001323614:exon15:c.2227G>A:p.A743T,SMG5:NM_015327:exon15:c.2227G>A:p.A743T,SMG5:NM_001323616:exon16:c.2029G>A:p.A677T,SMG5:NM_001323617:exon16:c.2029G>A:p.A677T	1	Y
chr1_156406312	-	AG	N	-/-	intronic	C1orf61	-	-		Y
chr1_156406888	-	TC	Y	-	intronic	C1orf61	-	-	0	N
chr1_156406925	-	AG	N	-/-	intronic	C1orf61	-	-		N
chr1_156409392	-	CG	Y	-	intronic	C1orf61	-	-	0	N
chr1_156411618	-	AG	N	SINE/AluSc8	intronic	C1orf61	-	-		N
chr1_156411627	-	AG	N	Alu-SINE	intronic	C1orf61	-	-	0	Y
chr1_156411630	-	AG	N	SINE/AluSc8	intronic	C1orf61	-	-		N
chr1_156411631	-	AG	N	SINE/AluSc8	intronic	C1orf61	-	-		Y
chr1_156411670	-	AG	N	SINE/AluSc8	intronic	C1orf61	-	-		Y
chr1_156411685	-	AG	N	Alu-SINE	intronic	C1orf61	-	-	0	Y
chr1_156411691	-	AG	N	Alu-SINE	intronic	C1orf61	-	-	0	Y
chr1_156411693	-	AG	N	Alu-SINE	intronic	C1orf61	-	-	0	Y
chr1_156411701	-	AG	N	SINE/AluSc8	intronic	C1orf61	-	-		Y
chr1_156411752	-	AG	N	SINE/AluSc8	intronic	C1orf61	-	-		Y
chr1_156425094	-	CT	Y	-	intronic	C1orf61	-	-	0	N
chr1_156486505	-	GA	Y	-	intronic	MEF2D	-	-	0	N
chr1_15652911	+	AG	N	Alu-SINE	intronic	DDI2	-	-	0	Y
chr1_15652926	+	AG	N	Alu-SINE	intronic	DDI2	-	-	0	Y
chr1_15653381	+	AG	N	Alu-SINE	intronic	DDI2	-	-	0.1	N
chr1_15653382	+	AG	N	Alu-SINE	intronic	DDI2	-	-	0	N
chr1_15653681	+	AG	N	Alu-SINE	intronic	DDI2	-	-	0.9	Y
chr1_15653697	+	AG	N	Alu-SINE	intronic	DDI2	-	-	0.7	Y
chr1_15658660	+	AG	N	Alu-SINE	intronic	DDI2	-	-	0	N
chr1_156599205	+	AG	N	Alu-SINE	intronic	GPATCH4	-	-	0	N
chr1_156599262	+	AG	N	SINE/FLAM_A	intronic	GPATCH4	-	-		Y
chr1_156599347	+	AG	N	Alu-SINE	intronic	GPATCH4	-	-	0	N
chr1_156599356	+	AG	N	Alu-SINE	intronic	GPATCH4	-	-	0	N
chr1_156605186	+	AG	N	Alu-SINE	intergenic	GPATCH4(dist=3699),LOC101928177(dist=9556)	-	-	0	Y
chr1_156605187	+	AG	N	Alu-SINE	intergenic	GPATCH4(dist=3700),LOC101928177(dist=9555)	-	-	0.1	Y
chr1_156605195	+	AG	N	Alu-SINE	intergenic	GPATCH4(dist=3708),LOC101928177(dist=9547)	-	-	0.1	Y
chr1_156605211	+	AG	N	Alu-SINE	intergenic	GPATCH4(dist=3724),LOC101928177(dist=9531)	-	-	0	Y
chr1_156605223	+	AG	N	Alu-SINE	intergenic	GPATCH4(dist=3736),LOC101928177(dist=9519)	-	-	0	Y
chr1_156621340	+	AG	Y	Alu-SINE	ncRNA_intronic	LOC101928177	-	-	0	Y
chr1_156621343	+	AG	N	Alu-SINE	ncRNA_intronic	LOC101928177	-	-	0	Y
chr1_156621357	+	AG	N	Alu-SINE	ncRNA_intronic	LOC101928177	-	-	0	Y
chr1_156623037	+	AT	Y	Alu-SINE	intronic	HAPLN2	-	-	0	Y
chr1_156623082	+	TA	Y	Alu-SINE	intronic	HAPLN2	-	-	0.3	Y
chr1_156624750	+	TC	Y	-	exonic	HAPLN2	nonsynonymous	HAPLN2:NM_021817:exon6:c.706T>C:p.Y236H	1	Y
chr1_156626225	+	TG	Y	-	downstream	HAPLN2(dist=500)	-	-	0	Y
chr1_156628107	+	AG	Y	Alu-SINE	intergenic	HAPLN2(dist=2382),BCAN(dist=14010)	-	-	0	Y
chr1_156650767	+	AG	N	SINE/AluSz	ncRNA_intronic	AL590666.2	-	-		Y
chr1_156650822	+	AG	N	Alu-SINE	intronic	BCAN	-	-	0.4	Y
chr1_156775921	+	AG	N	Alu-SINE	intronic	PRCC	-	-	0	N
chr1_156776309	+	AG	N	Alu-SINE	intronic	PRCC	-	-	0.2	Y
chr1_15830143	-	AG	N	Alu-SINE	intergenic	UQCRHL(dist=22444),FLJ37453(dist=4072)	-	-	0	N
chr1_15863127	+	AG	N	Alu-SINE	intronic	SPEN	-	-	0	Y
chr1_15863129	+	AG	N	Alu-SINE	intronic	SPEN	-	-	0	N
chr1_15863198	+	AG	N	Alu-SINE	intronic	SPEN	-	-	0.2	N
chr1_15863199	+	AG	N	Alu-SINE	intronic	SPEN	-	-	0.2	N
chr1_15881142	+	AG	N	Alu-SINE	intronic	SPEN	-	-	0.1	Y
chr1_15881160	+	AG	N	Alu-SINE	intronic	SPEN	-	-	0	N
chr1_15881161	+	AG	N	Alu-SINE	intronic	SPEN	-	-	0	Y
chr1_15881205	+	AG	N	Alu-SINE	intronic	SPEN	-	-	0	N
chr1_15881237	+	AG	N	Alu-SINE	intronic	SPEN	-	-	0	N
chr1_159041716	+	TC	Y	-	intronic	IFI16	-	-	0	Y
chr1_15913801	+	AG	N	SINE/AluJo	intronic	SPEN	-	-		Y
chr1_15915382	+	AG	N	Alu-SINE	intronic	SPEN	-	-	0.1	Y
chr1_15915438	+	AG	N	Alu-SINE	intronic	SPEN	-	-	0	Y
chr1_15916698	+	AG	N	Alu-SINE	intronic	SPEN	-	-	0	Y
chr1_15926214	+	AG	N	Alu-SINE	intronic	SPEN	-	-	0	Y
chr1_15926321	+	AG	N	Alu-SINE	intronic	SPEN	-	-	0	N
chr1_160052380	-	AG	N	-	intronic	KCNJ10	-	-	0	Y
chr1_160052404	-	AG	Y	-	intronic	KCNJ10	-	-	1	Y
chr1_160052452	-	AG	N	Simple_repeat/(TTCC)n	intronic	KCNJ10	-	-		Y
chr1_160053483	-	AG	Y	-	intronic	KCNJ10	-	-	1	Y
chr1_160060840	-	TC	Y	-	intronic	KCNJ10	-	-	0	Y
chr1_160064717	-	AG	Y	-	intronic	KCNJ10	-	-	0	Y
chr1_160067393	-	TC	Y	-	intronic	KCNJ10	-	-	0	Y
chr1_160142737	+	AG	N	SINE/AluSx3	UTR3	ATP1A2	-	-		Y
chr1_160142957	+	AG	N	-/-	UTR3	ATP1A2	-	-		Y
chr1_160143592	+	GA	Y	TcMar-Tigger-DNA	downstream	ATP1A2(dist=8)	-	-	0	Y
chr1_160208566	+	AG	Y	-	ncRNA_intronic	LOC729867	-	-	0	N
chr1_160216658	-	CA	Y	-	UTR3	DCAF8(NM_015726:c.*934C>A)	-	-	0	Y
chr1_160251545	-	AG	N	Alu-SINE	intronic	DCAF8	-	-	0	Y
chr1_160251570	-	AG	N	SINE/AluJb	intronic	AL139011.2;DCAF8	-	-		Y
chr1_160251575	-	AG	N	Alu-SINE	intronic	DCAF8	-	-	0.5	Y
chr1_160251611	-	AG	N	Alu-SINE	intronic	DCAF8	-	-	0	Y
chr1_160255380	-	AG	N	SINE/AluJo	intronic	AL139011.2;DCAF8	-	-		Y
chr1_160255385	-	AG	N	SINE/AluJo	intronic	AL139011.2;DCAF8	-	-		Y
chr1_160255406	-	AG	N	SINE/AluJo	intronic	AL139011.2;DCAF8	-	-		N
chr1_160255409	-	AG	N	SINE/AluJo	intronic	AL139011.2;DCAF8	-	-		Y
chr1_160255413	-	AG	N	SINE/AluJo	intronic	AL139011.2;DCAF8	-	-		N
chr1_160255429	-	AG	N	SINE/AluJo	intronic	AL139011.2;DCAF8	-	-		N
chr1_160257846	-	AG	N	Alu-SINE	intronic	DCAF8	-	-	0	N
chr1_160257869	-	AG	N	Alu-SINE	intronic	DCAF8	-	-	0	Y
chr1_160257889	-	AG	N	Alu-SINE	intronic	DCAF8	-	-	0	Y
chr1_160257907	-	AG	N	Alu-SINE	intronic	DCAF8	-	-	0	Y
chr1_160257908	-	AG	N	Alu-SINE	intronic	DCAF8	-	-	0	Y
chr1_160257913	-	AG	N	Alu-SINE	intronic	DCAF8	-	-	0	Y
chr1_160257930	-	AG	N	SINE/AluJb	intronic	AL139011.2;DCAF8	-	-		Y
chr1_160257937	-	AG	N	Alu-SINE	intronic	DCAF8	-	-	0	Y
chr1_160258758	-	AT	Y	Alu-SINE	intronic	DCAF8	-	-	0	Y
chr1_160259284	-	AG	N	Alu-SINE	intronic	DCAF8	-	-	0.1	Y
chr1_160267623	-	AG	N	Alu-SINE	intergenic	LOC100287049(dist=4845),PEX19(dist=9186)	-	-	0	Y
chr1_160267631	-	AG	N	Alu-SINE	intergenic	LOC100287049(dist=4853),PEX19(dist=9178)	-	-	0	Y
chr1_160326292	-	AG	N	SINE/AluJb	intronic	COPA	-	-		Y
chr1_160326738	-	AG	N	-	intronic	COPA	-	-	0	N
chr1_160326744	-	AG	N	-	intronic	COPA	-	-	0	Y
chr1_160326756	-	AG	N	-	intronic	COPA	-	-	0	N
chr1_160328044	-	AG	N	-	intronic	COPA	-	-	0	N
chr1_160328045	-	AG	N	-	intronic	COPA	-	-	0	N
chr1_160328061	-	AG	N	-	intronic	COPA	-	-	0	N
chr1_160328085	-	AG	N	-/-	intronic	COPA	-	-		Y
chr1_160328089	-	AG	N	-	intronic	COPA	-	-	0	N
chr1_160328125	-	AG	N	-	intronic	COPA	-	-	0	N
chr1_160328484	-	AG	N	-/-	intronic	COPA	-	-		Y
chr1_160332454	-	AG	N	-	exonic	COPA	nonsynonymous	COPA:NM_001098398:exon6:c.490A>G:p.I164V,COPA:NM_004371:exon6:c.490A>G:p.I164V	1	Y
chr1_161106729	-	AG	Y	Alu-SINE	intronic	PFDN2	-	-	0.1	Y
chr1_161106739	-	AG	N	Alu-SINE	intronic	PFDN2	-	-	0.1	Y
chr1_161112516	-	AG	N	Alu-SINE	intronic	PFDN2	-	-	0	Y
chr1_161112554	-	AG	N	Alu-SINE	intronic	PFDN2	-	-	0	Y
chr1_161112562	-	AG	N	Alu-SINE	intronic	PFDN2	-	-	0	Y
chr1_161135043	+	AG	N	Alu-SINE	upstream	LOC112543491(dist=107)	-	-	0.4	N
chr1_161186885	-	AG	N	Alu-SINE	UTR3	ADAMTS4(NM_005099:c.*4253A>G)	-	-	0	Y
chr1_161186995	-	AG	N	SINE/AluJr	UTR3	ADAMTS4	-	-		Y
chr1_161188432	-	AG	N	SINE/AluJr	UTR3	ADAMTS4	-	-		Y
chr1_161188443	-	AG	N	SINE/AluJr	UTR3	ADAMTS4	-	-		Y
chr1_161188753	-	AG	N	Alu-SINE	UTR3	ADAMTS4(NM_005099:c.*2385A>G)	-	-	0	Y
chr1_161188796	-	AG	N	Alu-SINE	UTR3	ADAMTS4(NM_005099:c.*2342A>G)	-	-	0	Y
chr1_161188803	-	AG	N	Alu-SINE	UTR3	ADAMTS4(NM_005099:c.*2335A>G)	-	-	0	Y
chr1_161188846	-	AG	N	Alu-SINE	UTR3	ADAMTS4(NM_005099:c.*2292A>G)	-	-	0	Y
chr1_161188850	-	AG	N	Alu-SINE	UTR3	ADAMTS4(NM_005099:c.*2288A>G)	-	-	0	Y
chr1_161188856	-	AG	N	Alu-SINE	UTR3	ADAMTS4(NM_005099:c.*2282A>G)	-	-	0	Y
chr1_161188866	-	AG	N	Alu-SINE	UTR3	ADAMTS4(NM_005099:c.*2272A>G)	-	-	0	Y
chr1_161188940	-	AG	N	Alu-SINE	UTR3	ADAMTS4(NM_005099:c.*2198A>G)	-	-	0	Y
chr1_161190236	-	AG	N	SINE/AluSq2	UTR3	ADAMTS4	-	-		Y
chr1_161190241	-	AG	N	Alu-SINE	UTR3	ADAMTS4(NM_005099:c.*897A>G,NM_001320336:c.*709A>G)	-	-	0.6	Y
chr1_161194640	-	AG	N	Alu-SINE	intronic	ADAMTS4	-	-	0	Y
chr1_161194655	-	AG	N	SINE/AluJo	intronic	ADAMTS4	-	-		Y
chr1_161195272	-	AG	N	CR1-LINE	intronic	ADAMTS4	-	-	0	Y
chr1_161786635	+	CG	Y	-	intronic	ATF6	-	-	0	N
chr1_161797309	+	AG	N	L1-LINE	intronic	ATF6	-	-	0.2	N
chr1_161797324	+	AG	N	L1-LINE	intronic	ATF6	-	-	0.4	Y
chr1_161797345	+	AG	N	L1-LINE	intronic	ATF6	-	-	0.5	Y
chr1_161805178	+	AG	N	-	intronic	ATF6	-	-	0	Y
chr1_161851141	+	TC	Y	Simple_repeat-Simple_repeat	intronic	ATF6	-	-	0	Y
chr1_16279354	-	AG	N	Alu-SINE	intronic	FBXO42	-	-	0	N
chr1_16279378	-	AG	N	Alu-SINE	intronic	FBXO42	-	-	0	N
chr1_16292361	-	AG	N	Alu-SINE	intronic	FBXO42	-	-	0	N
chr1_16325691	-	AG	N	Alu-SINE	intronic	FBXO42	-	-	0.1	N
chr1_16325699	-	AG	N	Alu-SINE	intronic	FBXO42	-	-	0.1	N
chr1_163311107	-	AG	N	ERVL-MaLR-LTR	intronic	RGS5	-	-	0.3	Y
chr1_163312155	-	AG	N	ERVL-MaLR-LTR	intronic	RGS5	-	-	0.7	Y
chr1_16335603	-	AG	Y	Alu-SINE	intronic	FBXO42	-	-	0	N
chr1_16335609	-	AG	N	Alu-SINE	intronic	FBXO42	-	-	0	N
chr1_16335615	-	AG	N	Alu-SINE	intronic	FBXO42	-	-	0	N
chr1_16335621	-	AG	Y	Alu-SINE	intronic	FBXO42	-	-	0	N
chr1_16335640	-	AG	Y	Alu-SINE	intronic	FBXO42	-	-	0	Y
chr1_16336238	-	AG	N	-/-	intronic	FBXO42	-	-		Y
chr1_16336434	-	AG	N	Alu-SINE	intronic	FBXO42	-	-	0	N
chr1_16336435	-	AG	N	Alu-SINE	intronic	FBXO42	-	-	0	Y
chr1_1645735	-	GA	Y	L1-LINE	intronic	CDK11B	-	-	0	Y
chr1_164588373	+	AG	Y	-	intronic	PBX1	-	-	0	N
chr1_16460517	-	GC	Y	Alu-SINE	upstream;downstream	LINC01772(dist=431);NECAP2(dist=428)	-	-	0.1	N
chr1_16460975	-	AG	N	SINE/AluJr	ncRNA_exonic	LINC01772	-	-		Y
chr1_16463054	-	AG	N	Alu-SINE	ncRNA_exonic	LINC01772	-	-	0	N
chr1_16463117	-	AG	N	SINE/AluSz	ncRNA_exonic	LINC01772	-	-		Y
chr1_16463180	-	AG	N	SINE/AluSz	ncRNA_exonic	LINC01772	-	-		Y
chr1_16463246	-	AG	N	Alu-SINE	ncRNA_exonic	LINC01772	-	-	0	N
chr1_16463266	-	AG	N	Alu-SINE	ncRNA_exonic	LINC01772	-	-	0	N
chr1_164634646	+	TC	Y	-	intronic	PBX1	-	-	0	N
chr1_1646398	-	CT	Y	L1-LINE	intronic	CDK11B	-	-	0	Y
chr1_16466290	-	AG	N	SINE/AluSc8	ncRNA_intronic	LINC01772	-	-		N
chr1_164664662	+	AG	Y	ERVL-MaLR-LTR	intronic	PBX1	-	-	0	N
chr1_1646745	-	AG	Y	L1-LINE	intronic	CDK11B	-	-	0	Y
chr1_16470380	-	GA	Y	Simple_repeat-Simple_repeat	ncRNA_intronic	CROCCP3	-	-	0	Y
chr1_164706672	+	GA	Y	-	intronic	PBX1	-	-	0	N
chr1_164707420	+	AT	Y	Simple_repeat-Simple_repeat	intronic	PBX1	-	-	0	N
chr1_164707422	+	AT	Y	Simple_repeat-Simple_repeat	intronic	PBX1	-	-	0	N
chr1_1647094	-	CT	Y	L1-LINE	intronic	CDK11B	-	-	0	N
chr1_1647255	-	AG	Y	L1-LINE	intronic	CDK11B	-	-	0.1	N
chr1_1647280	-	AG	Y	L1-LINE	intronic	CDK11B	-	-	0	N
chr1_1647433	-	GT	Y	-	intronic	CDK11B	-	-	0	N
chr1_16474745	-	AG	N	Alu-SINE	ncRNA_intronic	CROCCP3	-	-	0	N
chr1_1647480	-	TC	Y	-	intronic	CDK11B	-	-	0	N
chr1_1647483	-	CA	Y	-	intronic	CDK11B	-	-	0	Y
chr1_16474831	-	AG	N	Alu-SINE	ncRNA_intronic	CROCCP3	-	-	0	N
chr1_16474841	-	AG	N	SINE/AluSz	intergenic	LINC01772;RNU1-1	-	-		Y
chr1_16474848	-	AG	N	SINE/AluSz	intergenic	LINC01772;RNU1-1	-	-		Y
chr1_16474851	-	AG	N	Alu-SINE	ncRNA_intronic	CROCCP3	-	-	0	N
chr1_16474855	-	AG	N	Alu-SINE	ncRNA_intronic	CROCCP3	-	-	0	Y
chr1_164820207	+	AG	Y	-	intronic	PBX1	-	-	0.7	N
chr1_16492901	-	AG	N	Alu-SINE	upstream	CROCCP3(dist=200)	-	-	0.1	N
chr1_16496274	-	AG	N	SINE/AluSz	intergenic	LINC01772;RNU1-1	-	-		N
chr1_16497748	-	AG	N	SINE/AluJb	intergenic	LINC01772;RNU1-1	-	-		N
chr1_16497783	-	AG	N	SINE/AluJb	intergenic	LINC01772;RNU1-1	-	-		N
chr1_16497802	-	AG	N	SINE/AluJb	intergenic	LINC01772;RNU1-1	-	-		N
chr1_16497810	-	AG	N	SINE/AluJb	intergenic	LINC01772;RNU1-1	-	-		N
chr1_16497815	-	AG	N	SINE/AluJb	intergenic	LINC01772;RNU1-1	-	-		N
chr1_16497816	-	AG	N	SINE/AluJb	intergenic	LINC01772;RNU1-1	-	-		N
chr1_1657220	-	CT	Y	-	intronic	CDK11B	-	-	0.1	N
chr1_165725026	-	TG	Y	Simple_repeat-Simple_repeat	UTR3	TMCO1(NM_001366129:c.*2997T>G,NM_001256165:c.*2997T>G,NM_001256164:c.*2997T>G,NM_019026:c.*2997T>G)	-	-	0	N
chr1_1657267	-	CT	Y	-	intronic	CDK11B	-	-	1	N
chr1_1657293	-	TA	Y	-	intronic	CDK11B	-	-	1	N
chr1_165849042	+	TC	Y	Alu-SINE	intronic	UCK2	-	-	0	N
chr1_1663038	-	GA	Y	-	UTR3	SLC35E2B(NM_001290264:c.*2723G>A,NM_001110781:c.*2723G>A)	-	-	0	N
chr1_1663538	-	AG	N	Alu-SINE	UTR3	SLC35E2B(NM_001290264:c.*2244A>G,NM_001110781:c.*2244A>G)	-	-	0	N
chr1_1663567	-	AG	N	Alu-SINE	UTR3	SLC35E2B(NM_001290264:c.*2215A>G,NM_001110781:c.*2215A>G)	-	-	0	N
chr1_1663586	-	AG	N	SINE/AluSg	UTR3	SLC35E2B	-	-		Y
chr1_1663609	-	AG	N	Alu-SINE	UTR3	SLC35E2B(NM_001290264:c.*2173A>G,NM_001110781:c.*2173A>G)	-	-	0	N
chr1_16642106	-	AG	N	SINE/AluJo	intergenic	AL137798.1;AL137798.2	-	-		N
chr1_16642116	-	AG	N	SINE/AluJo	intergenic	AL137798.1;AL137798.2	-	-		N
chr1_16642139	-	AG	N	SINE/AluJo	intergenic	AL137798.1;AL137798.2	-	-		N
chr1_1668373	-	GA	Y	-	exonic	SLC35E2B	nonsynonymous	SLC35E2B:NM_001110781:exon8:c.934G>A:p.V312I,SLC35E2B:NM_001290264:exon9:c.934G>A:p.V312I	1	N
chr1_1668449	-	TC	Y	-	exonic	SLC35E2B	synonymous	SLC35E2B:NM_001110781:exon8:c.858T>C:p.S286S,SLC35E2B:NM_001290264:exon9:c.858T>C:p.S286S	0	N
chr1_166913815	-	CG	Y	-	UTR3	ILDR2(NM_199351:c.*5540C>G)	-	-	0	N
chr1_166926716	-	AG	N	-	intronic	ILDR2	-	-	0	N
chr1_166926718	-	AG	N	-	intronic	ILDR2	-	-	0	N
chr1_1671348	-	CA	Y	-	intronic	CDK11B,SLC35E2B	-	-	0	N
chr1_167229175	+	AT	Y	Low_complexity-Low_complexity	intronic	POU2F1	-	-	0	N
chr1_167239741	+	AG	N	-	intronic	POU2F1	-	-	1	N
chr1_167239745	+	AG	N	-	intronic	POU2F1	-	-	1	N
chr1_167239748	+	AG	N	-	intronic	POU2F1	-	-	0.9	N
chr1_167239821	+	AG	N	-/-	intronic	POU2F1	-	-		N
chr1_167239840	+	AG	Y	-	intronic	POU2F1	-	-	0	N
chr1_167239841	+	AG	N	-	intronic	POU2F1	-	-	0	N
chr1_167241933	+	AG	N	-	intronic	POU2F1	-	-	0	N
chr1_167241934	+	AG	N	-	intronic	POU2F1	-	-	0	N
chr1_167241941	+	AG	N	-	intronic	POU2F1	-	-	0	N
chr1_167251428	+	GA	Y	-	intronic	POU2F1	-	-	0	Y
chr1_167408022	+	AG	N	L1-LINE	intronic	POU2F1	-	-	0	Y
chr1_167409198	+	AG	N	L1-LINE	intronic	POU2F1	-	-	0	N
chr1_167409211	+	AG	Y	L1-LINE	intronic	POU2F1	-	-	0	N
chr1_167423321	+	AG	Y	-	UTR3	POU2F1(NM_001365848:c.*7511A>G,NM_001365849:c.*7511A>G,NM_001198786:c.*7511A>G,NM_002697:c.*7511A>G,NM_001198783:c.*7511A>G)	-	-	0	N
chr1_167937001	+	AC	Y	-	exonic	DCAF6	synonymous	DCAF6:NM_001017977:exon1:c.90A>C:p.R30R,DCAF6:NM_001198956:exon1:c.90A>C:p.R30R,DCAF6:NM_001198957:exon1:c.90A>C:p.R30R,DCAF6:NM_001349773:exon1:c.90A>C:p.R30R,DCAF6:NM_018442:exon1:c.90A>C:p.R30R	1	N
chr1_168034391	+	AG	N	Alu-SINE	intronic	DCAF6	-	-	0.1	N
chr1_168041894	+	GA	Y	-	intronic	DCAF6	-	-	0	N
chr1_169110587	+	GT	Y	-	intronic	ATP1B1	-	-	0	N
chr1_169110588	+	CT	Y	-	intronic	ATP1B1	-	-	0	Y
chr1_169114755	+	AG	N	Alu-SINE	intronic	ATP1B1	-	-	0	N
chr1_169114914	+	AG	N	Alu-SINE	intronic	ATP1B1	-	-	0	Y
chr1_169114956	+	AG	N	Alu-SINE	intronic	ATP1B1	-	-	0	N
chr1_169115478	+	AG	N	Alu-SINE	intronic	ATP1B1	-	-	0	Y
chr1_169115515	+	AG	N	Alu-SINE	intronic	ATP1B1	-	-	0	Y
chr1_169115529	+	AG	N	SINE/AluSx	intronic	ATP1B1	-	-		Y
chr1_169115532	+	AG	N	Alu-SINE	intronic	ATP1B1	-	-	0	N
chr1_169115549	+	AG	N	Alu-SINE	intronic	ATP1B1	-	-	0	N
chr1_169115551	+	AG	N	Alu-SINE	intronic	ATP1B1	-	-	0	N
chr1_169115569	+	AG	N	Alu-SINE	intronic	ATP1B1	-	-	0	N
chr1_169115571	+	AG	N	Alu-SINE	intronic	ATP1B1	-	-	0	N
chr1_169129554	+	AG	Y	-	intronic	ATP1B1	-	-	0	N
chr1_169132042	+	GT	Y	Simple_repeat-Simple_repeat	UTR3	ATP1B1(NM_001677:c.*487G>T)	-	-	0	N
chr1_169153730	-	AG	N	Alu-SINE	intronic	NME7	-	-	0	N
chr1_169153766	-	AG	N	SINE/AluJb	intronic	NME7	-	-		Y
chr1_169921328	-	TA	Y	-	downstream	KIFAP3(dist=1)	-	-	0.1	N
chr1_17039334	-	AG	N	Alu-SINE	intronic	SDHB	-	-	0.1	N
chr1_17040558	-	AG	N	SINE/AluJr4	intronic	SDHB	-	-		Y
chr1_17040569	-	AG	N	Alu-SINE	intronic	SDHB	-	-	0.1	Y
chr1_17040593	-	AG	N	Alu-SINE	intronic	SDHB	-	-	0.2	Y
chr1_17067223	-	CT	Y	Simple_repeat-Simple_repeat	UTR3	PADI2(NM_007365:c.*1821C>T)	-	-	0	Y
chr1_17074135	-	AG	N	SINE/AluSq2	intronic	PADI2	-	-		Y
chr1_17083042	-	TA	Y	Alu-SINE	intronic	PADI2	-	-	0	Y
chr1_17083145	-	AG	N	Alu-SINE	intronic	PADI2	-	-	0	Y
chr1_17087187	-	AG	N	-	intronic	PADI2	-	-	0	Y
chr1_17087516	-	AT	Y	Alu-SINE	intronic	PADI2	-	-	0	Y
chr1_17105175	-	AG	N	Alu-SINE	intronic	PADI2	-	-	0	Y
chr1_17105190	-	AG	N	SINE/AluJb	intronic	PADI2	-	-		Y
chr1_17107561	-	AG	N	DNA/MER5A	intronic	PADI2	-	-		Y
chr1_17107580	-	AG	N	DNA/MER5A	intronic	PADI2	-	-		Y
chr1_171487128	+	AG	N	MIR-SINE	intronic	PRRC2C	-	-	0	N
chr1_171487138	+	AG	N	MIR-SINE	intronic	PRRC2C	-	-	0	N
chr1_171487140	+	AG	N	MIR-SINE	intronic	PRRC2C	-	-	0	N
chr1_171487151	+	AG	N	MIR-SINE	intronic	PRRC2C	-	-	0	N
chr1_171487652	+	AG	N	MIR-SINE	intronic	PRRC2C	-	-	0.1	Y
chr1_171487653	+	AG	N	MIR-SINE	intronic	PRRC2C	-	-	0	Y
chr1_171487735	+	AG	N	MIR-SINE	intronic	PRRC2C	-	-	0	N
chr1_171487738	+	AG	N	MIR-SINE	intronic	PRRC2C	-	-	0	N
chr1_171492935	+	AG	N	Alu-SINE	intronic	PRRC2C	-	-	0.1	N
chr1_171492984	+	AG	N	Alu-SINE	intronic	PRRC2C	-	-	0.1	N
chr1_171492985	+	AG	N	Alu-SINE	intronic	PRRC2C	-	-	0.1	N
chr1_171493009	+	AG	N	Alu-SINE	intronic	PRRC2C	-	-	0.1	N
chr1_171493010	+	AG	Y	Alu-SINE	intronic	PRRC2C	-	-	0.1	N
chr1_171493011	+	AG	N	Alu-SINE	intronic	PRRC2C	-	-	0.1	N
chr1_171499684	+	AG	N	Alu-SINE	intronic	PRRC2C	-	-	0	N
chr1_171499710	+	AG	N	Alu-SINE	intronic	PRRC2C	-	-	0	N
chr1_171499736	+	AG	N	Alu-SINE	intronic	PRRC2C	-	-	0	Y
chr1_171499754	+	AG	N	Alu-SINE	intronic	PRRC2C	-	-	0	N
chr1_171503282	+	AG	N	Alu-SINE	intronic	PRRC2C	-	-	0	N
chr1_171507116	+	AG	N	SINE/FLAM_A	intronic	PRRC2C	-	-		Y
chr1_171507139	+	AG	N	Alu-SINE	intronic	PRRC2C	-	-	0.4	N
chr1_171507199	+	AG	N	Alu-SINE	intronic	PRRC2C	-	-	0	N
chr1_171507210	+	AG	Y	Alu-SINE	intronic	PRRC2C	-	-	0	N
chr1_171518127	+	CA	Y	hAT-Charlie-DNA	intronic	PRRC2C	-	-	0	N
chr1_1715436	-	GC	Y	-	intronic	CDK11A,CDK11B	-	-	0	N
chr1_1715478	-	GA	Y	-	intronic	CDK11A,CDK11B	-	-	0	N
chr1_1715546	-	GA	Y	-	intronic	CDK11A,CDK11B	-	-	0	N
chr1_1715553	-	CT	Y	-	intronic	CDK11A,CDK11B	-	-	0	N
chr1_171589979	+	CT	Y	Simple_repeat-Simple_repeat	intronic	PRRC2C	-	-	0	N
chr1_171589983	+	CT	Y	Simple_repeat-Simple_repeat	intronic	PRRC2C	-	-	0	N
chr1_1716375	-	AG	Y	-	exonic	CDK11A,CDK11B	synonymous	CDK11A:NM_001313896:exon5:c.429A>G:p.E143E,CDK11A:NM_001313982:exon5:c.429A>G:p.E143E,CDK11A:NM_024011:exon5:c.459A>G:p.E153E,CDK11A:NM_033529:exon5:c.429A>G:p.E143E,CDK11B:NM_001291345:exon6:c.429A>G:p.E143E,CDK11B:NM_001787:exon6:c.459A>G:p.E153E,CDK11B:NM_033486:exon6:c.459A>G:p.E153E,CDK11B:NM_033489:exon7:c.357A>G:p.E119E	1	N
chr1_1716432	-	AG	Y	-	exonic	CDK11A,CDK11B	synonymous	CDK11A:NM_001313896:exon5:c.372A>G:p.R124R,CDK11A:NM_001313982:exon5:c.372A>G:p.R124R,CDK11A:NM_024011:exon5:c.402A>G:p.R134R,CDK11A:NM_033529:exon5:c.372A>G:p.R124R,CDK11B:NM_001291345:exon6:c.372A>G:p.R124R,CDK11B:NM_001787:exon6:c.402A>G:p.R134R,CDK11B:NM_033486:exon6:c.402A>G:p.R134R,CDK11B:NM_033489:exon7:c.300A>G:p.R100R	0	N
chr1_171703473	-	TG	Y	Simple_repeat-Simple_repeat	UTR3	VAMP4(NM_001185127:c.*1033T>G,NM_003762:c.*1033T>G)	-	-	0	N
chr1_1717990	-	CT	Y	-	intronic	CDK11A,CDK11B	-	-	1	N
chr1_1718002	-	CG	Y	-	intronic	CDK11A,CDK11B	-	-	1	N
chr1_1718012	-	GA	Y	-	intronic	CDK11A,CDK11B	-	-	1	N
chr1_1718180	-	TC	Y	-	intronic	CDK11A,CDK11B	-	-	0.2	N
chr1_1718193	-	GA	Y	-	intronic	CDK11A,CDK11B	-	-	0	N
chr1_1718403	-	CA	Y	-	intronic	CDK11A,CDK11B	-	-	0.1	N
chr1_1718426	-	GC	Y	-	intronic	CDK11A,CDK11B	-	-	0	Y
chr1_1718427	-	GA	Y	-	intronic	CDK11A,CDK11B	-	-	0	N
chr1_171850767	+	GT	Y	-	intronic	DNM3	-	-	0	Y
chr1_1718568	-	GA	Y	-	intronic	CDK11A,CDK11B	-	-	0	N
chr1_171856907	+	AG	N	-	intronic	DNM3	-	-	0.1	N
chr1_171856910	+	AG	N	-	intronic	DNM3	-	-	0.3	N
chr1_171856911	+	AG	N	-	intronic	DNM3	-	-	0.3	N
chr1_171856930	+	AG	N	-	intronic	DNM3	-	-	0	N
chr1_171856938	+	AG	N	-	intronic	DNM3	-	-	0	N
chr1_171856949	+	AG	N	-	intronic	DNM3	-	-	0	N
chr1_171856953	+	AG	N	-	intronic	DNM3	-	-	0	N
chr1_171906293	+	AG	Y	Alu-SINE	intronic	DNM3	-	-	0	Y
chr1_171906300	+	AG	Y	Alu-SINE	intronic	DNM3	-	-	0	Y
chr1_171906342	+	AG	N	Alu-SINE	intronic	DNM3	-	-	0	Y
chr1_171906363	+	AG	N	Alu-SINE	intronic	DNM3	-	-	0	Y
chr1_1719203	-	AC	Y	-	intronic	CDK11A,CDK11B	-	-	0	Y
chr1_1719218	-	GC	Y	-	intronic	CDK11A,CDK11B	-	-	0	Y
chr1_171930982	+	AG	Y	Alu-SINE	intronic	DNM3	-	-	0	N
chr1_1719358	-	TC	Y	-	exonic;splicing	CDK11A,CDK11B;CDK11A,CDK11B	nonsynonymous	CDK11B:NM_001291345:exon4:c.325T>C:p.W109R,CDK11A:NM_001313896:exon4:c.325T>C:p.W109R,CDK11A:NM_001313982:exon4:c.325T>C:p.W109R,CDK11B:NM_001787:exon4:c.325T>C:p.C109R,CDK11A:NM_024011:exon4:c.325T>C:p.C109R,CDK11B:NM_033486:exon4:c.325T>C:p.C109R,CDK11A:NM_033529:exon4:c.325T>C:p.W109R,CDK11B:NM_033489:exon5:c.223T>C:p.C75R	1	N
chr1_1719362	-	AG	Y	-	exonic	CDK11A,CDK11B	synonymous	CDK11B:NM_001291345:exon4:c.321A>G:p.E107E,CDK11A:NM_001313896:exon4:c.321A>G:p.E107E,CDK11A:NM_001313982:exon4:c.321A>G:p.E107E,CDK11B:NM_001787:exon4:c.321A>G:p.E107E,CDK11A:NM_024011:exon4:c.321A>G:p.E107E,CDK11B:NM_033486:exon4:c.321A>G:p.E107E,CDK11A:NM_033529:exon4:c.321A>G:p.E107E,CDK11B:NM_033489:exon5:c.219A>G:p.E73E	1	N
chr1_171936266	+	AG	Y	Alu-SINE	intronic	DNM3	-	-	0	Y
chr1_171936326	+	AG	N	SINE/AluSz	intronic	DNM3	-	-		Y
chr1_171936358	+	GA	Y	Alu-SINE	intronic	DNM3	-	-	0	Y
chr1_171936359	+	AG	Y	Alu-SINE	intronic	DNM3	-	-	0	Y
chr1_171936868	+	AG	Y	-	intronic	DNM3	-	-	0	N
chr1_171942931	+	AG	N	Alu-SINE	intronic	DNM3	-	-	0.1	Y
chr1_171942934	+	AG	N	Alu-SINE	intronic	DNM3	-	-	0.1	Y
chr1_171942991	+	AG	N	Alu-SINE	intronic	DNM3	-	-	0	Y
chr1_171960517	+	AG	N	ERVL-MaLR-LTR	intronic	DNM3	-	-	0	N
chr1_171960519	+	AG	Y	ERVL-MaLR-LTR	intronic	DNM3	-	-	0	Y
chr1_171960524	+	AG	N	ERVL-MaLR-LTR	intronic	DNM3	-	-	0	Y
chr1_171960563	+	AG	N	LTR/MSTC	intronic	DNM3	-	-		Y
chr1_171960576	+	AG	N	LTR/MSTC	intronic	DNM3	-	-		Y
chr1_171960584	+	AG	N	LTR/MSTC	intronic	DNM3	-	-		Y
chr1_171960592	+	AG	N	LTR/MSTC	intronic	DNM3	-	-		Y
chr1_171960597	+	AG	N	ERVL-MaLR-LTR	intronic	DNM3	-	-	0	N
chr1_171960632	+	AG	Y	ERVL-MaLR-LTR	intronic	DNM3	-	-	0	N
chr1_171962098	+	AG	N	ERVL-MaLR-LTR	intronic	DNM3	-	-	0	Y
chr1_171962134	+	AG	N	ERVL-MaLR-LTR	intronic	DNM3	-	-	0	Y
chr1_171962138	+	AG	N	ERVL-MaLR-LTR	intronic	DNM3	-	-	0	Y
chr1_171962139	+	AG	N	ERVL-MaLR-LTR	intronic	DNM3	-	-	0	Y
chr1_171967723	+	AG	N	ERV1-LTR	intronic	DNM3	-	-	0	Y
chr1_171969248	+	AG	Y	ERV1-LTR	intronic	DNM3	-	-	0.5	N
chr1_171969260	+	AG	Y	ERV1-LTR	intronic	DNM3	-	-	0.1	N
chr1_171969263	+	AG	Y	ERV1-LTR	intronic	DNM3	-	-	0.1	N
chr1_171969583	+	AG	N	ERV1-LTR	intronic	DNM3	-	-	0	N
chr1_171972866	+	CA	Y	Alu-SINE	intronic	DNM3	-	-	0	Y
chr1_172027421	+	AG	Y	Alu-SINE	intronic	DNM3	-	-	0.1	Y
chr1_172027425	+	AG	Y	Alu-SINE	intronic	DNM3	-	-	0.1	Y
chr1_172027428	+	AG	Y	Alu-SINE	intronic	DNM3	-	-	0.1	Y
chr1_172027470	+	AG	Y	Alu-SINE	intronic	DNM3	-	-	0	Y
chr1_172027474	+	AG	N	Alu-SINE	intronic	DNM3	-	-	0	N
chr1_172027513	+	AG	N	Alu-SINE	intronic	DNM3	-	-	0.1	N
chr1_172057842	+	AC	Y	L1-LINE	intronic	DNM3	-	-	0	Y
chr1_172059882	+	GA	Y	L1-LINE	intronic	DNM3	-	-	0	Y
chr1_172073383	+	AG	Y	Simple_repeat-Simple_repeat	intronic	DNM3	-	-	0	Y
chr1_172073656	+	AG	Y	-	intronic	DNM3	-	-	0	N
chr1_172081197	+	AG	Y	Alu-SINE	intronic	DNM3	-	-	0	Y
chr1_172101998	+	AG	N	SINE/AluSx	intronic	DNM3	-	-		Y
chr1_172103916	+	AG	N	Alu-SINE	intronic	DNM3	-	-	0	Y
chr1_172103942	+	AG	N	Alu-SINE	intronic	DNM3	-	-	0	Y
chr1_172104932	+	AG	Y	MIR-SINE	intronic	DNM3	-	-	0	N
chr1_172106165	+	AG	N	Alu-SINE	intronic	DNM3	-	-	0	Y
chr1_172106166	+	AG	N	Alu-SINE	intronic	DNM3	-	-	0	Y
chr1_172106192	+	AG	N	Alu-SINE	intronic	DNM3	-	-	0.4	Y
chr1_172106196	+	AG	N	Alu-SINE	intronic	DNM3	-	-	0.4	Y
chr1_172106211	+	AG	N	Alu-SINE	intronic	DNM3	-	-	0.1	Y
chr1_172106234	+	AG	N	Alu-SINE	intronic	DNM3	-	-	0.3	Y
chr1_172106235	+	AG	N	Alu-SINE	intronic	DNM3	-	-	0.3	Y
chr1_172106242	+	AG	N	Alu-SINE	intronic	DNM3	-	-	0.3	N
chr1_172106243	+	AG	N	Alu-SINE	intronic	DNM3	-	-	0.3	N
chr1_172106244	+	AG	N	SINE/AluSz	intronic	DNM3	-	-		Y
chr1_172106245	+	AG	N	Alu-SINE	intronic	DNM3	-	-	0.2	N
chr1_172106290	+	AG	N	Alu-SINE	intronic	DNM3	-	-	0	Y
chr1_172106294	+	AG	N	SINE/AluSz	intronic	DNM3	-	-		Y
chr1_172106300	+	AG	N	Alu-SINE	intronic	DNM3	-	-	0	N
chr1_172106301	+	AG	N	Alu-SINE	intronic	DNM3	-	-	0	N
chr1_172106310	+	AG	N	Alu-SINE	intronic	DNM3	-	-	0	N
chr1_172106314	+	AG	N	Alu-SINE	intronic	DNM3	-	-	0.1	N
chr1_172106323	+	AG	N	SINE/AluSz	intronic	DNM3	-	-		Y
chr1_172106327	+	AG	N	SINE/AluSz	intronic	DNM3	-	-		Y
chr1_172106342	+	AG	N	SINE/AluSz	intronic	DNM3	-	-		N
chr1_172106346	+	AG	N	SINE/AluSz	intronic	DNM3	-	-		Y
chr1_172106352	+	AG	N	SINE/AluSz	intronic	DNM3	-	-		Y
chr1_172106356	+	AG	N	Alu-SINE	intronic	DNM3	-	-	0	N
chr1_172106366	+	AG	N	SINE/AluSz	intronic	DNM3	-	-		Y
chr1_172117444	+	AG	N	ERVL-MaLR-LTR	intronic	DNM3	-	-	0	N
chr1_172120094	+	AG	N	ERVL-MaLR-LTR	intronic	DNM3	-	-	0	N
chr1_172120113	+	AG	N	ERVL-MaLR-LTR	intronic	DNM3	-	-	0	N
chr1_172120153	+	AG	Y	ERVL-MaLR-LTR	intronic	DNM3	-	-	0.1	N
chr1_172120161	+	AG	Y	ERVL-MaLR-LTR	intronic	DNM3	-	-	0	Y
chr1_172120208	+	AG	N	ERVL-MaLR-LTR	intronic	DNM3	-	-	0	N
chr1_172120394	+	AG	Y	ERVL-MaLR-LTR	intronic	DNM3	-	-	0	N
chr1_172120411	+	AG	N	ERVL-MaLR-LTR	intronic	DNM3	-	-	0	N
chr1_172121657	+	CT	Y	-	intronic	DNM3	-	-	0	N
chr1_172127600	+	AG	N	SINE/AluSc8	intronic	DNM3	-	-		Y
chr1_172129451	+	AG	Y	ERVL-MaLR-LTR	intronic	DNM3	-	-	0	Y
chr1_172129473	+	AG	N	LTR/THE1B	intronic	DNM3	-	-		Y
chr1_172129474	+	AG	Y	ERVL-MaLR-LTR	intronic	DNM3	-	-	0	Y
chr1_172129475	+	AG	N	LTR/THE1B	intronic	DNM3	-	-		Y
chr1_172129506	+	AG	N	LTR/THE1B	intronic	DNM3	-	-		Y
chr1_172129729	+	AG	Y	ERVL-MaLR-LTR	intronic	DNM3	-	-	0	Y
chr1_172131290	+	TA	Y	-	splicing	DNM3(NM_001350205:exon15:c.1689+2T>A,NM_015569:exon14:c.1659+2T>A,NM_001136127:exon14:c.1659+2T>A,NM_001350206:exon15:c.1689+2T>A,NM_001278252:exon14:c.1659+2T>A,NM_001350204:exon15:c.1689+2T>A)	-	-	1	Y
chr1_172138865	+	AG	N	-	ncRNA_exonic	DNM3OS,MIR214,MIR3120	-	-	1	N
chr1_172160060	+	GA	Y	TcMar-Tigger-DNA	intronic	DNM3	-	-	0.1	Y
chr1_172164222	+	CT	Y	Low_complexity-Low_complexity	intronic	DNM3	-	-	0	Y
chr1_172164227	+	CT	Y	Low_complexity-Low_complexity	intronic	DNM3	-	-	0	Y
chr1_172164232	+	CT	Y	Low_complexity-Low_complexity	intronic	DNM3	-	-	0	N
chr1_1721654	-	TC	Y	L2-LINE	exonic	CDK11A,CDK11B	nonsynonymous	CDK11B:NM_001291345:exon3:c.169T>C:p.C57R,CDK11A:NM_001313896:exon3:c.169T>C:p.C57R,CDK11A:NM_001313982:exon3:c.169T>C:p.C57R,CDK11B:NM_001787:exon3:c.169T>C:p.C57R,CDK11A:NM_024011:exon3:c.169T>C:p.C57R,CDK11B:NM_033486:exon3:c.169T>C:p.C57R,CDK11A:NM_033529:exon3:c.169T>C:p.C57R,CDK11B:NM_033489:exon4:c.67T>C:p.C23R	1	N
chr1_172172287	+	AG	N	TcMar-Tigger-DNA	intronic	DNM3	-	-	0	N
chr1_172172306	+	AG	N	DNA/MER44B	intronic	DNM3	-	-		Y
chr1_172177169	+	AG	N	TcMar-Tigger-DNA	intronic	DNM3	-	-	0.1	N
chr1_172177409	+	AG	Y	TcMar-Tigger-DNA	intronic	DNM3	-	-	0	Y
chr1_172221396	+	AG	Y	MIR-SINE	intronic	DNM3	-	-	0	N
chr1_1722599	-	CT	Y	-	UTR5	CDK11B(NM_033489:c.-3C>T)	-	-	1	N
chr1_1722619	-	GA	Y	-	UTR5	CDK11B(NM_033489:c.-23G>A)	-	-	0.5	Y
chr1_172298879	+	GA	Y	Low_complexity-Low_complexity	intronic	DNM3	-	-	0	N
chr1_172320107	+	CT	Y	L1-LINE	intronic	DNM3	-	-	0	Y
chr1_172354108	+	TA	Y	Simple_repeat-Simple_repeat	intronic	DNM3	-	-	0	Y
chr1_172354112	+	TA	Y	Simple_repeat-Simple_repeat	intronic	DNM3	-	-	0	N
chr1_172367428	+	TC	Y	L1-LINE	intronic	DNM3	-	-	0	N
chr1_172380996	+	CA	Y	-	intronic	DNM3	-	-	0	Y
chr1_172382558	+	AG	Y	MIR-SINE	intronic	DNM3	-	-	0	Y
chr1_172387297	+	AG	Y	-	exonic	DNM3	synonymous	DNM3:NM_001136127:exon18:c.2211A>G:p.T737T,DNM3:NM_001350204:exon19:c.2241A>G:p.T747T,DNM3:NM_001350206:exon19:c.2241A>G:p.T747T,DNM3:NM_015569:exon19:c.2223A>G:p.T741T	0	N
chr1_172399922	+	GT	Y	-	intronic	DNM3	-	-	0	Y
chr1_172415009	+	AG	N	SINE/AluJo	intergenic	DNM3;C1orf105	-	-		Y
chr1_1729859	-	TC	Y	Alu-SINE	UTR3	SLC35E2A(NM_182838:c.*2596T>C)	-	-	0	N
chr1_1731255	-	AG	N	Alu-SINE	UTR3	SLC35E2A(NM_182838:c.*1200A>G)	-	-	0	Y
chr1_1731265	-	AG	N	Alu-SINE	UTR3	SLC35E2A(NM_182838:c.*1190A>G)	-	-	0	N
chr1_1731269	-	AG	N	Alu-SINE	UTR3	SLC35E2A(NM_182838:c.*1186A>G)	-	-	0	N
chr1_1731294	-	AG	N	Alu-SINE	UTR3	SLC35E2A(NM_182838:c.*1161A>G)	-	-	0.1	Y
chr1_1731325	-	AG	N	SINE/AluY	ncRNA_intronic	AL031282.2	-	-		Y
chr1_173314180	-	GA	Y	-	ncRNA_intronic	LOC100506023	-	-	0	N
chr1_173355220	-	AG	N	LTR/MLT1D	intergenic	TNFSF4;AL645568.1	-	-		Y
chr1_173355246	-	AG	N	LTR/MLT1D	intergenic	TNFSF4;AL645568.1	-	-		Y
chr1_173355274	-	AG	Y	ERVL-MaLR-LTR	ncRNA_intronic	LOC100506023	-	-	0	N
chr1_173391457	-	TG	Y	Simple_repeat-Simple_repeat	ncRNA_intronic	LOC100506023	-	-	0	N
chr1_173401101	-	CT	Y	ERVL-LTR	ncRNA_intronic	LOC100506023	-	-	0	N
chr1_173441393	-	AG	N	Alu-SINE	ncRNA_intronic	LOC100506023,LOC101928673	-	-	0	N
chr1_173451935	-	AG	N	ERVL-LTR	ncRNA_intronic	LOC100506023,LOC101928673	-	-	0	N
chr1_173451961	-	AG	N	ERVL-LTR	ncRNA_intronic	LOC100506023,LOC101928673	-	-	0	N
chr1_173451996	-	AG	N	ERVL-LTR	ncRNA_intronic	LOC100506023,LOC101928673	-	-	0	N
chr1_173452009	-	AG	Y	ERVL-LTR	ncRNA_intronic	LOC100506023,LOC101928673	-	-	0	N
chr1_173452011	-	AG	N	ERVL-LTR	ncRNA_intronic	LOC100506023,LOC101928673	-	-	0	N
chr1_173452012	-	AG	Y	ERVL-LTR	ncRNA_intronic	LOC100506023,LOC101928673	-	-	0	N
chr1_173452043	-	AG	N	CR1-LINE	ncRNA_intronic	LOC100506023,LOC101928673	-	-	0	N
chr1_173452044	-	AG	N	CR1-LINE	ncRNA_intronic	LOC100506023,LOC101928673	-	-	0.1	Y
chr1_173452051	-	AG	N	CR1-LINE	ncRNA_intronic	LOC100506023,LOC101928673	-	-	0	N
chr1_173452084	-	AG	N	CR1-LINE	ncRNA_intronic	LOC100506023,LOC101928673	-	-	0	N
chr1_173452183	-	AG	N	-	ncRNA_intronic	LOC100506023,LOC101928673	-	-	0	N
chr1_173472059	-	AG	N	ERVL-MaLR-LTR	ncRNA_intronic	LOC100506023	-	-	0	N
chr1_173891670	+	AG	N	Alu-SINE	UTR3	ZBTB37(NM_001346115:c.*6031A>G,NM_001369846:c.*6031A>G,NM_001122770:c.*5546A>G,NM_032522:c.*18041A>G)	-	-	0.3	Y
chr1_173895403	+	TC	Y	-	UTR3	ZBTB37(NM_001346115:c.*9764T>C,NM_001369846:c.*9764T>C,NM_001122770:c.*9279T>C,NM_032522:c.*21774T>C)	-	-	0	Y
chr1_173943893	-	AG	N	Alu-SINE	intronic	RC3H1	-	-	0	Y
chr1_173943894	-	AG	N	Alu-SINE	intronic	RC3H1	-	-	0	N
chr1_173943902	-	AG	N	SINE/AluJr4	intronic	RC3H1	-	-		Y
chr1_173943908	-	AG	N	Alu-SINE	intronic	RC3H1	-	-	0	N
chr1_173943941	-	AG	N	Alu-SINE	intronic	RC3H1	-	-	0	Y
chr1_173943974	-	AG	N	Alu-SINE	intronic	RC3H1	-	-	0	Y
chr1_173944039	-	AG	N	SINE/AluJr4	intronic	RC3H1	-	-		Y
chr1_173944052	-	AG	N	Alu-SINE	intronic	RC3H1	-	-	0	Y
chr1_173944058	-	AG	N	Alu-SINE	intronic	RC3H1	-	-	0	Y
chr1_173944078	-	AG	N	Alu-SINE	intronic	RC3H1	-	-	0.4	Y
chr1_173944098	-	AG	N	Alu-SINE	intronic	RC3H1	-	-	0	Y
chr1_173945277	-	AG	N	SINE/AluJb	intronic	RC3H1	-	-		Y
chr1_173946029	-	AG	N	Alu-SINE	intronic	RC3H1	-	-	0	Y
chr1_174003106	-	AG	N	LINE/L2	intronic	RC3H1	-	-		Y
chr1_174003115	-	AG	N	Alu-SINE	intergenic	RC3H1(dist=10043),RABGAP1L-DT(dist=118523)	-	-	0	N
chr1_174003122	-	AG	N	Alu-SINE	intergenic	RC3H1(dist=10050),RABGAP1L-DT(dist=118516)	-	-	0.1	N
chr1_174003123	-	AG	N	Alu-SINE	intergenic	RC3H1(dist=10051),RABGAP1L-DT(dist=118515)	-	-	0.1	N
chr1_174003131	-	AG	N	Alu-SINE	intergenic	RC3H1(dist=10059),RABGAP1L-DT(dist=118507)	-	-	0.2	N
chr1_174003143	-	AG	N	Alu-SINE	intergenic	RC3H1(dist=10071),RABGAP1L-DT(dist=118495)	-	-	0.2	N
chr1_174004252	-	AG	N	SINE/AluJb	intronic	RC3H1	-	-		Y
chr1_174007498	-	AG	N	Alu-SINE	intergenic	RC3H1(dist=14426),RABGAP1L-DT(dist=114140)	-	-	0.3	N
chr1_174007556	-	AG	N	SINE/AluJr	intronic	RC3H1	-	-		Y
chr1_174007588	-	AG	N	Alu-SINE	intergenic	RC3H1(dist=14516),RABGAP1L-DT(dist=114050)	-	-	0.5	Y
chr1_174009716	-	AG	N	SINE/AluSz	ncRNA_intronic	RC3H1-IT1	-	-		Y
chr1_174010477	-	AG	N	SINE/AluJb	ncRNA_intronic	RC3H1-IT1	-	-		Y
chr1_174513523	+	AG	N	Alu-SINE	intronic	RABGAP1L	-	-	0	Y
chr1_174513533	+	AG	N	Alu-SINE	intronic	RABGAP1L	-	-	0.1	Y
chr1_174513539	+	AG	N	Alu-SINE	intronic	RABGAP1L	-	-	0.1	N
chr1_174821186	+	AG	Y	-	intronic	RABGAP1L	-	-	0	N
chr1_174833593	+	GA	Y	-	intronic	RABGAP1L	-	-	0	N
chr1_174840827	+	TA	Y	Alu-SINE	intronic	RABGAP1L	-	-	0.3	N
chr1_174905830	+	AG	N	SINE/AluSx1	intronic	RABGAP1L	-	-		Y
chr1_174920640	+	AG	Y	ERVL-MaLR-LTR	intronic	RABGAP1L	-	-	0	N
chr1_174920646	+	AG	Y	ERVL-MaLR-LTR	intronic	RABGAP1L	-	-	0	Y
chr1_175315811	-	GA	Y	Simple_repeat-Simple_repeat	UTR3	TNR(NM_003285:c.*7546G>A,NM_001328635:c.*7546G>A)	-	-	0	Y
chr1_175320771	-	GA	Y	Simple_repeat-Simple_repeat	UTR3	TNR(NM_003285:c.*2586G>A,NM_001328635:c.*2586G>A)	-	-	0	Y
chr1_175331078	-	GA	Y	Simple_repeat-Simple_repeat	intronic	TNR	-	-	1	N
chr1_175621086	-	AG	Y	-	intronic	TNR	-	-	0	N
chr1_175622726	-	AG	N	ERVL-MaLR-LTR	intronic	TNR	-	-	0	N
chr1_175622831	-	AG	N	LTR/MLT1C	intronic	TNR	-	-		Y
chr1_175622834	-	AG	N	ERVL-MaLR-LTR	intronic	TNR	-	-	0	N
chr1_175622843	-	AG	Y	ERVL-MaLR-LTR	intronic	TNR	-	-	0	N
chr1_175622845	-	AG	N	ERVL-MaLR-LTR	intronic	TNR	-	-	0	N
chr1_175622854	-	AG	Y	ERVL-MaLR-LTR	intronic	TNR	-	-	0	N
chr1_175623026	-	AG	N	ERVL-MaLR-LTR	intronic	TNR	-	-	0	N
chr1_175623031	-	AG	Y	ERVL-MaLR-LTR	intronic	TNR	-	-	0	Y
chr1_175623032	-	AG	N	ERVL-MaLR-LTR	intronic	TNR	-	-	0	N
chr1_175623038	-	AG	Y	ERVL-MaLR-LTR	intronic	TNR	-	-	0	N
chr1_175624353	-	AG	Y	ERVL-MaLR-LTR	intronic	TNR	-	-	0	N
chr1_175624420	-	AG	N	LTR/MLT1C	intronic	TNR	-	-		Y
chr1_175624423	-	AG	Y	ERVL-MaLR-LTR	intronic	TNR	-	-	0	N
chr1_175624424	-	AG	Y	ERVL-MaLR-LTR	intronic	TNR	-	-	0	N
chr1_175624427	-	AG	Y	ERVL-MaLR-LTR	intronic	TNR	-	-	0	N
chr1_175624441	-	AG	N	ERVL-MaLR-LTR	intronic	TNR	-	-	0	N
chr1_175624443	-	AG	N	LTR/MLT1C	intronic	TNR	-	-		Y
chr1_175649483	-	CT	Y	L2-LINE	intronic	TNR	-	-	0	N
chr1_175650199	-	AG	Y	Alu-SINE	intronic	TNR	-	-	0	N
chr1_175722602	-	AG	N	Alu-SINE	intronic	TNR	-	-	0	N
chr1_175722603	-	AG	N	SINE/AluSz	intronic	TNR	-	-		Y
chr1_175724316	-	AG	Y	ERVL-MaLR-LTR	intronic	TNR	-	-	0	Y
chr1_175965583	-	CA	Y	Alu-SINE	intronic	COP1	-	-	0	N
chr1_176021052	-	AG	N	Alu-SINE	intronic	COP1	-	-	0	N
chr1_176021096	-	AG	N	Alu-SINE	intronic	COP1	-	-	0	N
chr1_176040396	-	AG	N	Alu-SINE	intronic	COP1	-	-	0.1	N
chr1_176040438	-	AG	N	Alu-SINE	intronic	COP1	-	-	0	N
chr1_176055177	-	AG	N	Alu-SINE	intronic	COP1	-	-	0	N
chr1_176055242	-	AG	N	Alu-SINE	intronic	COP1	-	-	0.1	N
chr1_176116305	-	AG	N	Alu-SINE	intronic	COP1	-	-	0	N
chr1_176127591	-	TC	Y	Simple_repeat-Simple_repeat	intronic	COP1	-	-	0	N
chr1_176127593	-	CT	Y	Simple_repeat-Simple_repeat	intronic	COP1	-	-	0	N
chr1_176127597	-	TC	Y	Simple_repeat-Simple_repeat	intronic	COP1	-	-	0	N
chr1_176142020	-	AG	N	Alu-SINE	intronic	COP1	-	-	0	N
chr1_177262925	+	AG	N	L2-LINE	intronic	BRINP2	-	-	0	N
chr1_177262931	+	AG	N	LINE/L2a	intronic	BRINP2	-	-		Y
chr1_177262938	+	AG	N	L2-LINE	intronic	BRINP2	-	-	0	N
chr1_177262945	+	AG	N	L2-LINE	intronic	BRINP2	-	-	0	N
chr1_177262951	+	AG	N	L2-LINE	intronic	BRINP2	-	-	0	N
chr1_177262985	+	AG	N	L2-LINE	intronic	BRINP2	-	-	0	N
chr1_177263013	+	AG	N	L2-LINE	intronic	BRINP2	-	-	0	N
chr1_178096488	+	AG	Y	-	intronic	RASAL2	-	-	0	Y
chr1_178096489	+	AT	Y	-	intronic	RASAL2	-	-	0	Y
chr1_178096490	+	GA	Y	-	intronic	RASAL2	-	-	0	Y
chr1_178317883	-	AG	Y	L1-LINE	intronic	RASAL2	-	-	NA	N
chr1_178318028	-	AG	Y	L1-LINE	intronic	RASAL2	-	-	NA	N
chr1_178318045	-	AG	Y	L1-LINE	intronic	RASAL2	-	-	NA	N
chr1_179203905	-	AG	N	MIR-SINE	intronic	ABL2	-	-	0	Y
chr1_179859866	-	AG	N	Alu-SINE	UTR3	TOR1AIP2(NM_022347:c.*4915A>G,NM_001349933:c.*4915A>G,NM_001349931:c.*4915A>G)	-	-	0.1	N
chr1_179875078	-	AG	N	Alu-SINE	intronic	TOR1AIP2	-	-	0	N
chr1_179875111	-	AG	N	Alu-SINE	intronic	TOR1AIP2	-	-	0	N
chr1_179875138	-	AG	N	Alu-SINE	intronic	TOR1AIP2	-	-	0	N
chr1_179875139	-	AG	N	SINE/AluSx1	intronic	TOR1AIP2	-	-		Y
chr1_179974723	+	AG	N	Alu-SINE	intronic	CEP350	-	-	0.1	Y
chr1_179974736	+	AG	N	Alu-SINE	intronic	CEP350	-	-	0	Y
chr1_179974834	+	AG	N	Alu-SINE	intronic	CEP350	-	-	0	N
chr1_179974835	+	AG	N	SINE/AluJr4	intronic	CEP350	-	-		Y
chr1_179974852	+	AG	N	Alu-SINE	intronic	CEP350	-	-	0	Y
chr1_179974870	+	AG	N	Alu-SINE	intronic	CEP350	-	-	0	N
chr1_179974882	+	AG	N	Alu-SINE	intronic	CEP350	-	-	0	N
chr1_179974884	+	AG	N	Alu-SINE	intronic	CEP350	-	-	0	N
chr1_179974897	+	AG	Y	Alu-SINE	intronic	CEP350	-	-	0	N
chr1_179974930	+	AG	Y	Alu-SINE	intronic	CEP350	-	-	0	N
chr1_179974936	+	AG	N	Alu-SINE	intronic	CEP350	-	-	0	N
chr1_179974978	+	AG	N	Alu-SINE	intronic	CEP350	-	-	0	N
chr1_179974998	+	GA	Y	Alu-SINE	intronic	CEP350	-	-	0	Y
chr1_180308228	-	AG	Y	L1-LINE	intronic	ACBD6	-	-	0	N
chr1_180390015	-	AG	Y	L1-LINE	intronic	ACBD6	-	-	0.1	Y
chr1_180884931	+	AG	Y	-	UTR3	XPR1(NM_004736:c.*865A>G,NM_001135669:c.*865A>G)	-	-	0	N
chr1_180989650	-	AG	N	Alu-SINE	intronic	STX6	-	-	0	N
chr1_180989698	-	AG	N	SINE/AluJr4	intronic	STX6	-	-		Y
chr1_180989757	-	AG	N	Alu-SINE	intronic	STX6	-	-	0	Y
chr1_1821917	-	AG	N	SINE/AluJb	intronic	GNB1	-	-		Y
chr1_1821925	-	AG	Y	Alu-SINE	intronic	GNB1	-	-	0	N
chr1_1822980	-	AG	N	SINE/AluY	intronic	GNB1	-	-		N
chr1_1822986	-	AG	N	SINE/AluY	intronic	GNB1	-	-		N
chr1_1823907	-	AG	N	SINE/AluJb	intronic	GNB1	-	-		Y
chr1_1823938	-	AG	N	SINE/AluJb	intronic	GNB1	-	-		N
chr1_183820015	+	AG	N	SINE/AluJr	intronic	RGL1	-	-		Y
chr1_183820022	+	AG	N	SINE/AluJr	intronic	RGL1	-	-		Y
chr1_183855871	+	AG	N	-	intronic	RGL1	-	-	0	Y
chr1_183867954	+	GA	Y	-	intronic	RGL1	-	-	0	N
chr1_183882419	+	GC	Y	-	intronic	RGL1	-	-	0	Y
chr1_183896234	+	AG	N	SINE/FLAM_A	intronic	RGL1	-	-		Y
chr1_183896319	+	AG	N	Alu-SINE	intronic	RGL1	-	-	0	N
chr1_183990390	-	CG	Y	L2-LINE	intronic	COLGALT2	-	-	0	N
chr1_184031970	-	AG	N	Alu-SINE	intronic	COLGALT2	-	-	0	N
chr1_184034298	-	CA	Y	L2-LINE	intronic	COLGALT2	-	-	0	Y
chr1_1846010	-	CG	Y	L1-LINE	intronic	GNB1	-	-	0.2	N
chr1_1846011	-	CG	Y	L1-LINE	intronic	GNB1	-	-	0.2	N
chr1_185061334	+	AG	N	Alu-SINE	intronic	RNF2	-	-	0	N
chr1_185170732	+	GA	Y	-	intronic	SWT1	-	-	0	Y
chr1_1856146	-	AG	N	Alu-SINE	intronic	GNB1	-	-	0	N
chr1_1862668	-	AG	N	Alu-SINE	intronic	GNB1	-	-	0	N
chr1_186399808	+	CG	Y	-	intronic	ODR4	-	-	0	N
chr1_186411166	+	AG	N	TcMar-Tigger-DNA	intronic	ODR4	-	-	0.2	N
chr1_186411221	+	AG	Y	TcMar-Tigger-DNA	intronic	ODR4	-	-	0	N
chr1_186411224	+	AG	N	TcMar-Tigger-DNA	intronic	ODR4	-	-	0.1	N
chr1_186419563	+	AG	N	SINE/AluJr	UTR3	ODR4	-	-		Y
chr1_186421572	+	AG	Y	L1-LINE	downstream	ODR4(dist=197)	-	-	0	Y
chr1_186424972	+	GA	Y	ERVL-MaLR-LTR	intergenic	ODR4(dist=3597),LOC102724919(dist=10189)	-	-	0	Y
chr1_186429130	+	AG	N	Alu-SINE	intergenic	ODR4(dist=7755),LOC102724919(dist=6031)	-	-	0.1	N
chr1_1870269	-	AG	N	Alu-SINE	intronic	GNB1	-	-	0	Y
chr1_1872017	-	GA	Y	Alu-SINE	intronic	GNB1	-	-	0	N
chr1_1872064	-	AG	N	Alu-SINE	intronic	GNB1	-	-	0	N
chr1_1872153	-	AG	N	SINE/AluJo	intronic	GNB1	-	-		Y
chr1_1872176	-	AG	N	Alu-SINE	intronic	GNB1	-	-	0	Y
chr1_190198907	-	AG	N	ERVL-MaLR-LTR	intronic	BRINP3	-	-	0	N
chr1_19215256	+	AG	N	Alu-SINE	ncRNA_intronic	EMC1-AS1	-	-	0	Y
chr1_19215284	+	AG	N	SINE/AluSx	ncRNA_intronic	EMC1-AS1	-	-		Y
chr1_19216952	+	AG	Y	Alu-SINE	ncRNA_intronic	EMC1-AS1	-	-	0.4	Y
chr1_19216970	+	AG	Y	Alu-SINE	ncRNA_intronic	EMC1-AS1	-	-	0.4	Y
chr1_193164048	+	AG	N	Alu-SINE	intronic	CDC73	-	-	0	N
chr1_193260405	+	CG	Y	L2-LINE	intergenic	CDC73(dist=5593),LINC01031(dist=44340)	-	-	0	N
chr1_19373964	-	GA	Y	-	intronic	CAPZB	-	-	0	N
chr1_19459375	-	CT	Y	-	intronic	CAPZB	-	-	0	N
chr1_19467553	-	TC	Y	-	intronic	CAPZB	-	-	0	N
chr1_19475393	-	TG	Y	-	intronic	CAPZB	-	-	0	N
chr1_19478363	-	GA	Y	MIR-SINE	intronic	CAPZB	-	-	0	N
chr1_197199766	-	GA	Y	-	exonic	ZBTB41	synonymous	ZBTB41:NM_194314:exon1:c.708G>A:p.G236G	1	N
chr1_198265867	+	AG	N	-	intronic	NEK7	-	-	0.1	Y
chr1_198265899	+	AG	N	-/-	intronic	NEK7	-	-		Y
chr1_198265903	+	AG	N	-	intronic	NEK7	-	-	0	Y
chr1_198265906	+	AG	N	MIR-SINE	intronic	NEK7	-	-	0	Y
chr1_198265913	+	AG	N	MIR-SINE	intronic	NEK7	-	-	0	Y
chr1_198265940	+	AG	N	MIR-SINE	intronic	NEK7	-	-	0	Y
chr1_198266737	+	AG	N	-	intronic	NEK7	-	-	0	Y
chr1_198834497	-	AG	N	-/-	ncRNA_intronic	MIR181A1HG	-	-		N
chr1_198834500	-	AG	N	-	ncRNA_intronic	MIR181A1HG	-	-	0	N
chr1_198834501	-	AG	N	-/-	ncRNA_intronic	MIR181A1HG	-	-		Y
chr1_198834502	-	AG	N	-/-	ncRNA_intronic	MIR181A1HG	-	-		N
chr1_198834522	-	AG	N	-	ncRNA_intronic	MIR181A1HG	-	-	0	N
chr1_198871351	-	GA	Y	-	ncRNA_intronic	MIR181A1HG	-	-	0	Y
chr1_198871358	-	GA	Y	-	ncRNA_intronic	MIR181A1HG	-	-	0	Y
chr1_198897069	-	CT	Y	-	ncRNA_intronic	MIR181A1HG	-	-	0	Y
chr1_198909474	-	CT	Y	Simple_repeat-Simple_repeat	ncRNA_intronic	MIR181A1HG	-	-	0	Y
chr1_198909478	-	AT	Y	Simple_repeat-Simple_repeat	ncRNA_intronic	MIR181A1HG	-	-	0	Y
chr1_198919240	-	GA	Y	TcMar-Tigger-DNA	ncRNA_intronic	MIR181A1HG	-	-	0	Y
chr1_198921870	-	AG	N	SINE/FRAM	ncRNA_intronic	MIR181A1HG	-	-		Y
chr1_200341958	-	AG	N	Alu-SINE	downstream	LINC00862(dist=586)	-	-	0	Y
chr1_200356365	-	AG	N	Alu-SINE	ncRNA_intronic	LINC00862	-	-	0	Y
chr1_200356391	-	AG	Y	Alu-SINE	ncRNA_intronic	LINC00862	-	-	0	Y
chr1_200359763	-	AG	N	Alu-SINE	ncRNA_intronic	LINC00862	-	-	0	Y
chr1_200763405	+	AG	N	Alu-SINE	intronic	CAMSAP2	-	-	0	Y
chr1_200763474	+	AG	N	SINE/AluSx	intronic	CAMSAP2	-	-		Y
chr1_200765061	+	AG	N	Alu-SINE	intronic	CAMSAP2	-	-	0	N
chr1_200768859	+	AG	N	SINE/AluSc	intronic	CAMSAP2	-	-		Y
chr1_200773825	+	AG	N	SINE/FRAM	intronic	CAMSAP2	-	-		Y
chr1_200776752	+	AG	N	-	intronic	CAMSAP2	-	-	0	N
chr1_200776753	+	AG	N	-	intronic	CAMSAP2	-	-	0	N
chr1_200776754	+	AG	N	-	intronic	CAMSAP2	-	-	0	N
chr1_200776775	+	AG	N	-	intronic	CAMSAP2	-	-	0	N
chr1_200776816	+	AG	Y	-	intronic	CAMSAP2	-	-	0	N
chr1_200813911	+	AG	N	Alu-SINE	intronic	CAMSAP2	-	-	0.7	Y
chr1_200813916	+	AG	N	Alu-SINE	intronic	CAMSAP2	-	-	0.8	Y
chr1_200814002	+	AG	N	Alu-SINE	intronic	CAMSAP2	-	-	0	Y
chr1_201489714	-	AG	N	SINE/AluSx	intronic	CSRP1	-	-		Y
chr1_201502877	+	AG	N	SINE/AluSz	intronic	CSRP1	-	-		Y
chr1_201515270	+	AG	N	-/-	ncRNA_intronic	AC096677.1	-	-		Y
chr1_201515320	+	AG	N	ERV1-LTR	ncRNA_exonic	LOC107985246	-	-	0.1	Y
chr1_201515331	+	AG	N	ERV1-LTR	ncRNA_exonic	LOC107985246	-	-	0.2	Y
chr1_201515487	+	AG	N	ERV1-LTR	ncRNA_exonic	LOC107985246	-	-	0.7	Y
chr1_201515495	+	AG	N	ERV1-LTR	ncRNA_exonic	LOC107985246	-	-	0.7	Y
chr1_201515541	+	AG	N	ERV1-LTR	ncRNA_exonic	LOC107985246	-	-	0	Y
chr1_201515569	+	AG	N	ERV1-LTR	ncRNA_exonic	LOC107985246	-	-	0.1	Y
chr1_201515656	+	AG	N	ERV1-LTR	ncRNA_exonic	LOC107985246	-	-	0.1	Y
chr1_201515671	+	AG	N	ERV1-LTR	ncRNA_exonic	LOC107985246	-	-	0	Y
chr1_201515677	+	AG	N	LTR/LTR8	ncRNA_intronic	AC096677.1	-	-		Y
chr1_201515744	+	AG	N	LTR/LTR8	ncRNA_intronic	AC096677.1	-	-		Y
chr1_201515758	+	AG	N	LTR/LTR8	ncRNA_intronic	AC096677.1	-	-		Y
chr1_201515770	+	AG	N	ERV1-LTR	ncRNA_exonic	LOC107985246	-	-	0	Y
chr1_201515779	+	AG	N	ERV1-LTR	ncRNA_exonic	LOC107985246	-	-	0.1	Y
chr1_201515780	+	AG	N	ERV1-LTR	ncRNA_exonic	LOC107985246	-	-	0.1	Y
chr1_201515828	+	AG	N	ERV1-LTR	ncRNA_exonic	LOC107985246	-	-	0	Y
chr1_201515845	+	AG	N	ERV1-LTR	ncRNA_exonic	LOC107985246	-	-	0	Y
chr1_201515851	+	AG	N	ERV1-LTR	ncRNA_exonic	LOC107985246	-	-	0	Y
chr1_201515852	+	AG	N	ERV1-LTR	ncRNA_exonic	LOC107985246	-	-	0	Y
chr1_201515853	+	AG	N	ERV1-LTR	ncRNA_exonic	LOC107985246	-	-	0	Y
chr1_201515856	+	AG	N	ERV1-LTR	ncRNA_exonic	LOC107985246	-	-	0.1	Y
chr1_201515880	+	AG	N	LTR/LTR8	ncRNA_intronic	AC096677.1	-	-		Y
chr1_201515884	+	AG	N	ERV1-LTR	ncRNA_exonic	LOC107985246	-	-	0	Y
chr1_201515890	+	AG	N	ERV1-LTR	ncRNA_exonic	LOC107985246	-	-	0	Y
chr1_201515908	+	AG	N	ERV1-LTR	ncRNA_exonic	LOC107985246	-	-	0	Y
chr1_201515910	+	AG	N	ERV1-LTR	ncRNA_exonic	LOC107985246	-	-	0	Y
chr1_201515911	+	AG	N	ERV1-LTR	ncRNA_exonic	LOC107985246	-	-	0	Y
chr1_201515914	+	AG	N	LTR/LTR8	ncRNA_intronic	AC096677.1	-	-		Y
chr1_201515916	+	AG	N	LTR/LTR8	ncRNA_intronic	AC096677.1	-	-		Y
chr1_201515921	+	AG	N	ERV1-LTR	ncRNA_exonic	LOC107985246	-	-	0	Y
chr1_201515928	+	AG	N	ERV1-LTR	ncRNA_exonic	LOC107985246	-	-	0.1	Y
chr1_201515936	+	AG	N	ERV1-LTR	ncRNA_exonic	LOC107985246	-	-	0.2	Y
chr1_201515947	+	AG	N	ERV1-LTR	ncRNA_exonic	LOC107985246	-	-	0.4	Y
chr1_201515962	+	AG	N	LTR/LTR8	ncRNA_intronic	AC096677.1	-	-		Y
chr1_201515983	+	AG	N	ERV1-LTR	ncRNA_exonic	LOC107985246	-	-	0.4	Y
chr1_201515986	+	AG	N	ERV1-LTR	ncRNA_exonic	LOC107985246	-	-	0.3	Y
chr1_201517184	+	AG	N	ERV1-LTR	ncRNA_intronic	LOC107985246	-	-	0.2	Y
chr1_201517194	+	AG	N	ERV1-LTR	ncRNA_intronic	LOC107985246	-	-	0	Y
chr1_201517251	+	AG	N	ERV1-LTR	ncRNA_intronic	LOC107985246	-	-	0	Y
chr1_201517252	+	AG	N	ERV1-LTR	ncRNA_intronic	LOC107985246	-	-	0	Y
chr1_201517312	+	AG	N	ERV1-LTR	ncRNA_intronic	LOC107985246	-	-	0	Y
chr1_201517313	+	AG	N	ERV1-LTR	ncRNA_intronic	LOC107985246	-	-	0	Y
chr1_201517317	+	AG	N	ERV1-LTR	ncRNA_intronic	LOC107985246	-	-	0	Y
chr1_201517399	+	AG	N	ERV1-LTR	ncRNA_intronic	LOC107985246	-	-	0	Y
chr1_201517771	+	AG	N	LTR/LTR8	ncRNA_intronic	AC096677.1	-	-		Y
chr1_201517772	+	AG	N	ERV1-LTR	ncRNA_intronic	LOC107985246	-	-	0	Y
chr1_201517777	+	AG	N	ERV1-LTR	ncRNA_intronic	LOC107985246	-	-	0.1	Y
chr1_201517780	+	AG	N	ERV1-LTR	ncRNA_intronic	LOC107985246	-	-	0.2	Y
chr1_201517860	+	AG	N	ERV1-LTR	ncRNA_intronic	LOC107985246	-	-	0.1	Y
chr1_201517870	+	AG	N	ERV1-LTR	ncRNA_intronic	LOC107985246	-	-	0.1	Y
chr1_201517873	+	AG	N	ERV1-LTR	ncRNA_intronic	LOC107985246	-	-	0	Y
chr1_201517913	+	AG	N	ERV1-LTR	ncRNA_intronic	LOC107985246	-	-	0	Y
chr1_201517914	+	AG	N	ERV1-LTR	ncRNA_intronic	LOC107985246	-	-	0	Y
chr1_201517959	+	AG	N	ERV1-LTR	ncRNA_intronic	LOC107985246	-	-	0.1	Y
chr1_201518411	+	AG	N	SINE/AluJb	ncRNA_intronic	AC096677.1	-	-		Y
chr1_201518417	+	AG	N	Alu-SINE	ncRNA_intronic	LOC107985246	-	-	0.3	Y
chr1_201518467	+	AG	N	Alu-SINE	ncRNA_intronic	LOC107985246	-	-	0.1	Y
chr1_201518482	+	AG	N	Alu-SINE	ncRNA_intronic	LOC107985246	-	-	0	Y
chr1_201518498	+	AG	N	SINE/AluJb	ncRNA_intronic	AC096677.1	-	-		Y
chr1_201518508	+	AG	N	Alu-SINE	ncRNA_intronic	LOC107985246	-	-	0	Y
chr1_201518509	+	AG	N	Alu-SINE	ncRNA_intronic	LOC107985246	-	-	0	Y
chr1_201523198	+	AG	N	SINE/FLAM_C	ncRNA_intronic	AC096677.1	-	-		Y
chr1_201523214	+	AG	N	Alu-SINE	ncRNA_intronic	LOC107985246	-	-	0.1	Y
chr1_201525059	+	AG	N	Alu-SINE	ncRNA_intronic	LOC107985246	-	-	0.1	Y
chr1_201548442	+	AG	N	SINE/AluJr4	intergenic	AC096677.1;NAV1	-	-		Y
chr1_201548510	+	AG	N	Alu-SINE	intergenic	LOC107985246(dist=13726),NAV1(dist=99812)	-	-	0	N
chr1_201548518	+	AG	N	Alu-SINE	intergenic	LOC107985246(dist=13734),NAV1(dist=99804)	-	-	0	N
chr1_201734229	+	AG	N	SINE/AluJr	ncRNA_intronic	AL645504.1;IPO9-AS1	-	-		Y
chr1_201734452	+	GA	Y	Simple_repeat-Simple_repeat	ncRNA_intronic	IPO9-AS1	-	-	0	Y
chr1_201734485	+	GA	Y	Simple_repeat-Simple_repeat	ncRNA_intronic	IPO9-AS1	-	-	0	Y
chr1_201734493	+	GA	Y	Simple_repeat-Simple_repeat	ncRNA_intronic	IPO9-AS1	-	-	0	N
chr1_201734499	+	GA	Y	Simple_repeat-Simple_repeat	ncRNA_intronic	IPO9-AS1	-	-	0	N
chr1_201746857	+	AG	N	Alu-SINE	ncRNA_intronic	IPO9-AS1	-	-	0.1	Y
chr1_201746893	+	AG	N	Alu-SINE	ncRNA_intronic	IPO9-AS1	-	-	0	Y
chr1_201746929	+	AG	Y	Alu-SINE	ncRNA_intronic	IPO9-AS1	-	-	0	N
chr1_201757417	-	AG	N	SINE/AluJr4	ncRNA_intronic	IPO9-AS1	-	-		Y
chr1_201761962	+	AG	N	Alu-SINE	ncRNA_intronic	IPO9-AS1	-	-	0	Y
chr1_201761971	+	AG	N	Alu-SINE	ncRNA_intronic	IPO9-AS1	-	-	0	Y
chr1_201762057	+	AG	N	Alu-SINE	ncRNA_intronic	IPO9-AS1	-	-	0	Y
chr1_201762102	+	AG	N	Alu-SINE	ncRNA_intronic	IPO9-AS1	-	-	0	N
chr1_201762134	+	AG	N	SINE/AluJr	ncRNA_intronic	IPO9-AS1	-	-		Y
chr1_201768732	+	AG	Y	-	ncRNA_intronic	IPO9-AS1	-	-	0	Y
chr1_201773238	+	AG	N	Alu-SINE	ncRNA_intronic	IPO9-AS1	-	-	0	Y
chr1_201778482	+	AG	Y	-	ncRNA_intronic	IPO9-AS1	-	-	0	N
chr1_201798532	+	AG	N	Alu-SINE	ncRNA_intronic	IPO9-AS1	-	-	0.1	Y
chr1_201799092	+	GA	Y	Simple_repeat-Simple_repeat	ncRNA_intronic	IPO9-AS1	-	-	0.1	N
chr1_201800968	+	AG	N	SINE/AluJb	ncRNA_intronic	IPO9-AS1	-	-		Y
chr1_201805441	+	AG	N	-	ncRNA_intronic	IPO9-AS1	-	-	0	N
chr1_201805649	+	AG	N	Alu-SINE	ncRNA_intronic	IPO9-AS1	-	-	0	N
chr1_201805668	+	AG	N	SINE/AluJb	ncRNA_intronic	IPO9-AS1	-	-		Y
chr1_201805721	+	AG	N	Alu-SINE	ncRNA_intronic	IPO9-AS1	-	-	0	Y
chr1_201805722	+	AG	N	Alu-SINE	ncRNA_intronic	IPO9-AS1	-	-	0	Y
chr1_201805741	+	AG	N	Alu-SINE	ncRNA_intronic	IPO9-AS1	-	-	0	N
chr1_201805765	+	AG	N	SINE/AluJb	ncRNA_intronic	IPO9-AS1	-	-		Y
chr1_201805773	+	AG	N	SINE/AluJb	ncRNA_intronic	IPO9-AS1	-	-		Y
chr1_201805836	+	AG	N	SINE/AluJb	ncRNA_intronic	IPO9-AS1	-	-		Y
chr1_201806084	+	AG	N	SINE/AluSx	ncRNA_intronic	IPO9-AS1	-	-		Y
chr1_201806085	+	AG	N	Alu-SINE	ncRNA_intronic	IPO9-AS1	-	-	0	Y
chr1_201806102	+	AG	N	Alu-SINE	ncRNA_intronic	IPO9-AS1	-	-	0	Y
chr1_201806114	+	AG	N	Alu-SINE	ncRNA_intronic	IPO9-AS1	-	-	0	N
chr1_201806147	+	AG	N	Alu-SINE	ncRNA_intronic	IPO9-AS1	-	-	0	N
chr1_201806150	+	AG	N	Alu-SINE	ncRNA_intronic	IPO9-AS1	-	-	0	N
chr1_201806165	+	AG	N	Alu-SINE	ncRNA_intronic	IPO9-AS1	-	-	0	N
chr1_201806168	+	AG	N	SINE/AluSx	ncRNA_intronic	IPO9-AS1	-	-		Y
chr1_201806185	+	AG	N	Alu-SINE	ncRNA_intronic	IPO9-AS1	-	-	0	N
chr1_201806199	+	AG	N	Alu-SINE	ncRNA_intronic	IPO9-AS1	-	-	0	N
chr1_201806205	+	AG	N	Alu-SINE	ncRNA_intronic	IPO9-AS1	-	-	0	N
chr1_201806207	+	AG	N	SINE/AluSx	ncRNA_intronic	IPO9-AS1	-	-		Y
chr1_201806219	+	AG	N	Alu-SINE	ncRNA_intronic	IPO9-AS1	-	-	0	N
chr1_201806259	+	AG	N	Alu-SINE	ncRNA_intronic	IPO9-AS1	-	-	0	N
chr1_201820827	+	CT	Y	Low_complexity-Low_complexity	ncRNA_intronic	IPO9-AS1	-	-	0	N
chr1_201876754	+	GA	Y	-	UTR3	IPO9(NM_018085:c.*700G>A)	-	-	0	N
chr1_201958616	+	AG	N	Alu-SINE	intronic	TIMM17A	-	-	0	N
chr1_201960306	+	AG	N	SINE/AluSx1	intronic	TIMM17A	-	-		N
chr1_201960332	+	AG	N	Alu-SINE	intronic	TIMM17A	-	-	0	N
chr1_201960387	+	AG	N	SINE/AluSx1	intronic	TIMM17A	-	-		Y
chr1_202127303	-	GA	Y	Simple_repeat-Simple_repeat	intronic	GPR37L1	-	-	0	Y
chr1_202127307	-	AG	Y	Simple_repeat-Simple_repeat	intronic	GPR37L1	-	-	0	Y
chr1_202127407	-	AG	N	Alu-SINE	intronic	GPR37L1	-	-	0	Y
chr1_202127412	-	AG	N	SINE/AluJb	intronic	GPR37L1	-	-		Y
chr1_202127434	-	AG	N	SINE/AluJb	intronic	GPR37L1	-	-		Y
chr1_202136947	-	AG	N	Alu-SINE	intronic	ARL8A	-	-	0	Y
chr1_202136966	-	AG	N	Alu-SINE	intronic	ARL8A	-	-	0.1	Y
chr1_202356034	+	AG	N	Alu-SINE	intronic	PPP1R12B	-	-	0.1	Y
chr1_202356070	+	AG	N	Alu-SINE	intronic	PPP1R12B	-	-	0	Y
chr1_202356090	+	AG	N	Alu-SINE	intronic	PPP1R12B	-	-	0.1	Y
chr1_202356096	+	AG	N	Alu-SINE	intronic	PPP1R12B	-	-	0	N
chr1_202356101	+	AG	Y	Alu-SINE	intronic	PPP1R12B	-	-	0	Y
chr1_202356106	+	AG	Y	Alu-SINE	intronic	PPP1R12B	-	-	0	N
chr1_202457648	+	TC	Y	L2-LINE	intronic	PPP1R12B	-	-	0	Y
chr1_202475258	+	AC	Y	-	intronic	PPP1R12B	-	-	0	Y
chr1_202486670	+	AG	N	SINE/AluJo	intronic	PPP1R12B	-	-		Y
chr1_202486718	+	AG	N	Alu-SINE	intronic	PPP1R12B	-	-	0	Y
chr1_202486733	+	AG	N	SINE/AluJo	intronic	PPP1R12B	-	-		Y
chr1_202486747	+	AG	N	Alu-SINE	intronic	PPP1R12B	-	-	0	N
chr1_202488904	+	AG	N	Alu-SINE	intronic	PPP1R12B	-	-	0	Y
chr1_202489472	+	AG	Y	L1-LINE	intronic	PPP1R12B	-	-	0	Y
chr1_202514871	+	AG	Y	L1-LINE	intronic	PPP1R12B	-	-	0.3	Y
chr1_202514946	+	AG	N	L1-LINE	intronic	PPP1R12B	-	-	0.5	N
chr1_202534581	+	GT	Y	L1-LINE	intronic	PPP1R12B	-	-	0	Y
chr1_202548810	+	AC	Y	Simple_repeat-Simple_repeat	intronic	PPP1R12B	-	-	0	Y
chr1_202548812	+	AC	Y	Simple_repeat-Simple_repeat	intronic	PPP1R12B	-	-	0	Y
chr1_202567395	+	GT	Y	-	intronic	PPP1R12B	-	-	0	N
chr1_202567398	+	AT	Y	-	intronic	PPP1R12B	-	-	0	Y
chr1_202583174	+	TC	Y	-	UTR3	PPP1R12B(NM_001331029:c.*2614T>C,NM_002481:c.*2614T>C,NM_032104:c.*2747T>C,NM_032103:c.*2614T>C,NM_001197131:c.*2614T>C)	-	-	0	N
chr1_202585129	+	AG	N	SINE/AluJb	UTR3	PPP1R12B	-	-		Y
chr1_202585197	+	AG	N	Alu-SINE	UTR3	PPP1R12B(NM_001331029:c.*4637A>G,NM_002481:c.*4637A>G,NM_032104:c.*4770A>G,NM_032103:c.*4637A>G,NM_001197131:c.*4637A>G)	-	-	0	N
chr1_202585217	+	AG	N	SINE/AluJb	UTR3	PPP1R12B	-	-		Y
chr1_202610623	+	AG	Y	L1-LINE	intronic	SYT2	-	-	0.4	N
chr1_202903471	-	GA	Y	Alu-SINE	intronic	KLHL12	-	-	0	N
chr1_202903490	-	AG	N	Alu-SINE	intronic	KLHL12	-	-	0	N
chr1_202904087	-	AG	N	Alu-SINE	intronic	KLHL12	-	-	0	Y
chr1_202904090	-	AG	N	Alu-SINE	intronic	KLHL12	-	-	0	N
chr1_203132732	+	AG	Y	Alu-SINE	intronic	ADORA1	-	-	0	Y
chr1_203134046	+	AG	N	-	intronic	ADORA1	-	-	0	N
chr1_203143989	+	AG	Y	-	intronic	ADORA1	-	-	0	N
chr1_203144036	+	AG	Y	-	intronic	ADORA1	-	-	0	N
chr1_203144041	+	AG	Y	-	intronic	ADORA1	-	-	0.1	N
chr1_203144051	+	AG	Y	-	intronic	ADORA1	-	-	0	N
chr1_203145156	+	AG	Y	-	intronic	ADORA1	-	-	0	Y
chr1_203145177	+	AG	Y	-	intronic	ADORA1	-	-	0	Y
chr1_203149130	+	AG	N	Alu-SINE	intronic	ADORA1	-	-	0	N
chr1_203158234	+	TG	Y	ERVL-MaLR-LTR	intronic	ADORA1	-	-	0.2	N
chr1_203161343	+	AG	N	Alu-SINE	intronic	ADORA1	-	-	0	Y
chr1_203161363	+	AG	N	Alu-SINE	intronic	ADORA1	-	-	0	Y
chr1_203161373	+	AG	N	SINE/AluJo	intronic	ADORA1	-	-		Y
chr1_203802724	+	GT	Y	Simple_repeat-Simple_repeat	UTR5	ZC3H11A(NM_001350265:c.-14347G>T,NM_001350264:c.-14347G>T,NM_001319239:c.-14347G>T,NM_001319238:c.-14347G>T)	-	-	0	N
chr1_203802735	+	GT	Y	Simple_repeat-Simple_repeat	UTR5	ZC3H11A(NM_001350265:c.-14336G>T,NM_001350264:c.-14336G>T,NM_001319239:c.-14336G>T,NM_001319238:c.-14336G>T)	-	-	0.1	N
chr1_203802740	+	GT	Y	Simple_repeat-Simple_repeat	UTR5	ZC3H11A(NM_001350265:c.-14331G>T,NM_001350264:c.-14331G>T,NM_001319239:c.-14331G>T,NM_001319238:c.-14331G>T)	-	-	0	N
chr1_203802745	+	GT	Y	Simple_repeat-Simple_repeat	UTR5	ZC3H11A(NM_001350265:c.-14326G>T,NM_001350264:c.-14326G>T,NM_001319239:c.-14326G>T,NM_001319238:c.-14326G>T)	-	-	0.3	N
chr1_203802750	+	GT	Y	Simple_repeat-Simple_repeat	UTR5	ZC3H11A(NM_001350265:c.-14321G>T,NM_001350264:c.-14321G>T,NM_001319239:c.-14321G>T,NM_001319238:c.-14321G>T)	-	-	0.7	N
chr1_203805330	+	AG	N	Alu-SINE	intronic	ZC3H11A	-	-	0	Y
chr1_203805333	+	AG	N	Alu-SINE	intronic	ZC3H11A	-	-	0	N
chr1_203805383	+	AG	N	Alu-SINE	intronic	ZC3H11A	-	-	0	N
chr1_203805393	+	AG	N	Alu-SINE	intronic	ZC3H11A	-	-	0.1	N
chr1_203816361	+	AG	N	SINE/AluJr4	intronic	ZBED6;ZC3H11A	-	-		N
chr1_203816363	+	AG	N	Alu-SINE	intronic	ZC3H11A	-	-	0.1	N
chr1_203816367	+	AG	N	Alu-SINE	intronic	ZC3H11A	-	-	0.1	N
chr1_203816490	+	AG	N	Alu-SINE	intronic	ZC3H11A	-	-	0	Y
chr1_203836155	+	AG	N	Alu-SINE	intronic	ZC3H11A	-	-	0	Y
chr1_203853176	+	TC	Y	-	UTR3	ZC3H11A(NM_001350265:c.*777T>C,NM_001350266:c.*777T>C,NM_001350264:c.*777T>C,NM_001350263:c.*777T>C,NM_001350262:c.*777T>C,NM_001350261:c.*777T>C,NM_001319239:c.*777T>C,NM_001319238:c.*777T>C,NM_014827:c.*777T>C)	-	-	0.5	N
chr1_204118607	+	AG	N	Alu-SINE	intronic	SOX13	-	-	0	Y
chr1_204422631	-	GA	Y	-	UTR3	PIK3C2B(NM_002646:c.*2221G>A)	-	-	0.1	Y
chr1_204422632	-	TA	Y	-	UTR3	PIK3C2B(NM_002646:c.*2220T>A)	-	-	0.2	Y
chr1_204428568	-	AG	N	Alu-SINE	intronic	PIK3C2B	-	-	0	Y
chr1_204428631	-	AG	N	Alu-SINE	intronic	PIK3C2B	-	-	0	Y
chr1_204428989	-	AG	N	Alu-SINE	intronic	PIK3C2B	-	-	0.1	Y
chr1_204429006	-	AG	N	Alu-SINE	intronic	PIK3C2B	-	-	0	Y
chr1_204429007	-	AG	N	Alu-SINE	intronic	PIK3C2B	-	-	0	Y
chr1_204452861	-	AG	N	SINE/AluJr	intronic	PIK3C2B	-	-		Y
chr1_204453558	-	AG	Y	-	intronic	PIK3C2B	-	-	0	N
chr1_204476327	-	AG	N	Alu-SINE	intronic	PIK3C2B	-	-	0	Y
chr1_204476354	-	AG	N	Alu-SINE	intronic	PIK3C2B	-	-	0	Y
chr1_204476424	-	AG	N	SINE/AluJb	intronic	PIK3C2B	-	-		Y
chr1_204479313	-	GA	Y	-	intronic	PIK3C2B	-	-	0	Y
chr1_204483176	-	AG	N	SINE/AluJo	intronic	PIK3C2B	-	-		Y
chr1_204483177	-	AG	N	Alu-SINE	intronic	PIK3C2B	-	-	0	N
chr1_204483178	-	AG	N	Alu-SINE	intronic	PIK3C2B	-	-	0	Y
chr1_204483179	-	AG	N	SINE/AluJo	intronic	PIK3C2B	-	-		Y
chr1_204483251	-	AG	N	Alu-SINE	intronic	PIK3C2B	-	-	0	Y
chr1_204483252	-	AG	N	SINE/AluJo	intronic	PIK3C2B	-	-		Y
chr1_204483274	-	AG	N	SINE/AluJo	intronic	PIK3C2B	-	-		Y
chr1_204483278	-	AG	N	Alu-SINE	intronic	PIK3C2B	-	-	0	Y
chr1_204483487	-	GC	Y	-	intronic	PIK3C2B	-	-	0	Y
chr1_204485641	-	AG	N	SINE/AluSx3	intronic	PIK3C2B	-	-		Y
chr1_204485642	-	AG	N	SINE/AluSx3	intronic	PIK3C2B	-	-		Y
chr1_204485656	-	AG	N	SINE/AluSx3	intronic	PIK3C2B	-	-		Y
chr1_204485692	-	AG	N	Alu-SINE	intronic	PIK3C2B	-	-	0	N
[truncated: 62,376 more rows]

## Sheet: matrix information
A matrix of 15221 RNA editing sites found in common across MGE-GABA, GLU and OLIG nuclei: https://github.com/BreenMS/RNA-editing-in-CNS-cell-types/blob/master/CNS_A2G_15221edits.txt
A matrix of RNA editing sites in MGE-GABA nuclei: https://github.com/BreenMS/RNA-editing-in-CNS-cell-types/blob/master/MGE-GABA_sites.txt
A matrix of RNA editing sites in GLU nuclei:https://github.com/BreenMS/RNA-editing-in-CNS-cell-types/blob/master/GLU_sites.txt
A matrix of RNA editing sites in OLIG nuclei: https://github.com/BreenMS/RNA-editing-in-CNS-cell-types/blob/master/OLIG_sites.txt
