# Supplementary material for: Cellular and genetic drivers of RNA editing variation in the human brain
Source: Nat Commun. 2022 May 30;13:2997. doi: 10.1038/s41467-022-30531-0 (PMC9151768; doi:10.1038/s41467-022-30531-0)
Supplement: Supplementary file 6 — Supplementary Data 3 [file 41467_2022_30531_MOESM6_ESM.xlsx]

## Sheet: description
Sheet	Description
ADAR associations	Moderated t-test (from the limma package in R) tested associations between RNA editing levels and ADAR expression for all sites in common across the three cell populations. Tests were adjusted for multiple comparisons using the Benjamini-Hochberg method.
RBP expression	Matrix of RBPs detected in the current study and their associations with the AEI. Associations with the AEI are reported using a Pearon's correlation analysis.
Differential gene expression	Moderated t-test (from the limma package in R) tested for differential gene expression between cell types in the current study. Tests were adjusted for multiple comparisons using the Benjamini-Hochberg method.

## Sheet: ADAR associations
	ADAR1 associations				ADAR2 associations				ADAR3 associations
RNA editing site (hg38)	t-statistic	P.Value	adj.P.Val	Pearson's R	t	P.Value	adj.P.Val	Pearson's R	t	P.Value	adj.P.Val	Pearson's R
chr1_100139989	4.70278	7.75777e-05	0.000534303	0.685335	4.05097	0.000423935	0.00183838	0.629294	-2.54101	0.0175267	0.0786478	-0.452632
chr1_100279729	-0.459526	0.649764	0.756505	-0.0910004	-0.531312	0.599818	0.708287	-0.105071	-1.04581	0.305503	0.498238	-0.203762
chr1_100280984	2.49081	0.0196247	0.0451425	0.447272	3.3803	0.00234519	0.00741354	0.562239	-2.1454	0.0416672	0.136449	-0.396011
chr1_10038979	-1.40985	0.170708	0.266881	-0.270822	-1.92813	0.0650866	0.117728	-0.35919	3.38474	0.00232067	0.0245468	0.561048
chr1_10110928	2.06335	0.0494361	0.0967679	0.407954	2.23042	0.0347779	0.0701317	0.435163	-1.06769	0.295708	0.487646	-0.225243
chr1_10114685	-3.38634	0.00230984	0.00788827	-0.561765	-2.04023	0.0518501	0.0974695	-0.377916	0.320912	0.750903	0.871882	0.06409
chr1_10114743	-2.08451	0.0473151	0.093288	-0.384265	-2.16327	0.0401199	0.0790096	-0.396535	1.81329	0.0816251	0.210948	0.340728
chr1_10141294	4.68929	8.03601e-05	0.000547742	0.682898	5.0603	3.05146e-05	0.000231883	0.710304	-2.73464	0.0112239	0.0605239	-0.478398
chr1_10237964	3.27125	0.00307624	0.00997531	0.559251	3.09453	0.00475031	0.0132937	0.537213	-1.59263	0.123617	0.27658	-0.310678
chr1_10261504	1.64032	0.113261	0.191805	0.310811	2.59851	0.0153708	0.0354268	0.46021	-0.24275	0.81015	0.911403	-0.0483607
chr1_10261516	1.6362	0.114126	0.192969	0.309911	3.51775	0.0016604	0.00555694	0.574439	-1.60212	0.121498	0.273494	-0.304308
chr1_10306514	1.48906	0.148779	0.239181	0.29112	1.20147	0.240649	0.345885	0.238139	-0.693722	0.494155	0.675129	-0.14064
chr1_10313248	0.76049	0.453961	0.579628	0.150917	1.2443	0.224747	0.327263	0.2424	0.233042	0.817597	0.915874	0.0468076
chr1_10313341	2.06792	0.0489708	0.0959928	0.383084	3.58676	0.00139441	0.00483139	0.585084	-4.03859	0.000438164	0.0111527	-0.632002
chr1_10313347	3.81997	0.000768946	0.00325859	0.621984	5.17187	2.28203e-05	0.000185154	0.73707	-3.08894	0.00481756	0.0362472	-0.540235
chr1_10393617	1.31314	0.20087	0.304194	0.254386	0.0231203	0.981735	0.999999	0.00462778	-0.530716	0.600227	0.763579	-0.105823
chr1_10393621	1.40479	0.172191	0.268784	0.270895	2.38977	0.0245846	0.0523579	0.432218	-1.2079	0.238217	0.423143	-0.235507
chr1_10396869	1.27359	0.214336	0.320788	0.246415	-0.425017	0.674402	0.769611	-0.0845113	0.461947	0.648053	0.801458	0.0919068
chr1_10396907	-0.436347	0.66627	0.769504	-0.0873614	0.46688	0.644565	0.74571	0.0934051	0.466439	0.644879	0.798998	0.0935279
chr1_108942984	1.19833	0.241847	0.353554	0.232405	1.33117	0.194955	0.291407	0.256556	-2.10618	0.0452361	0.144257	-0.387772
chr1_108950647	4.31923	0.000211137	0.00116186	0.651914	3.76301	0.000889944	0.00334891	0.599355	-0.440556	0.663262	0.811687	-0.0872875
chr1_108950657	5.23882	1.91675e-05	0.000184885	0.72266	4.10267	0.000370792	0.00165363	0.633037	-1.71261	0.0989728	0.239481	-0.322841
chr1_108953351	4.33402	0.000203158	0.00113228	0.654368	3.97971	0.000509701	0.00213664	0.621933	-0.764262	0.451755	0.639168	-0.150587
chr1_108954298	-0.14234	0.887934	0.936932	-0.0283548	0.727711	0.473444	0.591844	0.143528	-1.70406	0.10058	0.242021	-0.322007
chr1_108961600	3.62615	0.00126159	0.00482581	0.587718	4.93407	4.24116e-05	0.000298461	0.703929	-2.02672	0.0533146	0.16114	-0.375874
chr1_108979779	4.28628	0.000230058	0.00124572	0.649968	3.48937	0.00178357	0.00588324	0.571061	-1.55908	0.131356	0.287349	-0.296706
chr1_108979783	2.84951	0.00856257	0.022821	0.493287	3.27028	0.00308395	0.00928376	0.54556	-1.44181	0.161576	0.328439	-0.275843
chr1_108979784	2.59742	0.0154083	0.0369338	0.45946	2.53694	0.0176844	0.0397893	0.450936	-0.95371	0.349222	0.542842	-0.186616
chr1_109348772	-0.227599	0.821779	0.890228	-0.045993	-0.880695	0.386738	0.506195	-0.175434	1.4058	0.171904	0.342601	0.274702
chr1_109366656	4.55009	0.000115605	0.000722935	0.671927	5.38244	1.32079e-05	0.000120961	0.731912	-4.41732	0.000163732	0.0073084	-0.66129
chr1_109418355	2.56799	0.0164793	0.0391007	0.455547	1.78824	0.0856699	0.148197	0.335522	-1.98262	0.0583287	0.170307	-0.367614
chr1_109418423	-1.63111	0.115201	0.19442	-0.310436	-0.88407	0.384948	0.504242	-0.174169	1.33657	0.193217	0.369235	0.258806
chr1_1100017	6.83752	3.32644e-07	9.77448e-06	0.806199	6.5529	6.72343e-07	1.43531e-05	0.79388	-3.5824	0.00141088	0.0194959	-0.580486
chr1_1100034	6.34128	1.14019e-06	2.27324e-05	0.783801	6.6343	5.49341e-07	1.2536e-05	0.797243	-3.98224	0.000506865	0.0119265	-0.620933
chr1_11028095	-0.317193	0.753689	0.839571	-0.0631571	0.236045	0.81529	0.881011	0.0470381	-0.218131	0.829071	0.922342	-0.0435261
chr1_11028102	-2.1808	0.0386577	0.0789492	-0.398446	-1.94005	0.0635497	0.115552	-0.36043	1.38196	0.179023	0.351555	0.265533
chr1_11028111	1.35825	0.186324	0.286555	0.262277	1.35695	0.186732	0.281021	0.262015	-0.762399	0.452847	0.63988	-0.150969
chr1_11028143	2.49493	0.019444	0.0448216	0.444864	3.57882	0.00142276	0.00491062	0.580561	-3.33617	0.00261971	0.0261876	-0.55385
chr1_11028163	3.12031	0.00446029	0.0134436	0.528393	2.19289	0.0376786	0.0750761	0.400464	-1.68698	0.103856	0.246816	-0.318877
chr1_11028166	-0.0371651	0.970644	0.994291	-0.00741354	0.0135253	0.989314	1	0.00269788	0.471703	0.641167	0.795945	0.0937894
chr1_11028205	-1.22676	0.23116	0.34117	-0.237479	-0.426797	0.673122	0.768502	-0.084726	0.578596	0.567959	0.737809	0.11463
chr1_11028207	-1.21674	0.234885	0.345457	-0.236707	-1.05316	0.302183	0.415946	-0.206287	1.18531	0.246871	0.432967	0.231263
chr1_110365994	-0.450689	0.656036	0.761731	-0.0898842	0.183996	0.855477	0.910638	0.0368128	1.20866	0.237931	0.422979	0.235711
chr1_110366003	0.0359081	0.971636	0.994768	0.00723606	1.41555	0.16905	0.25923	0.274568	-0.465015	0.645884	0.799529	-0.0935386
chr1_110366009	-0.812165	0.424241	0.549376	-0.162217	-0.732058	0.470833	0.589175	-0.146516	0.735888	0.468543	0.653804	0.147743
chr1_110366010	3.91024	0.000609646	0.00269203	0.623554	5.24606	1.88165e-05	0.000157973	0.733344	-4.6186	9.68173e-05	0.00566416	-0.688937
chr1_110366024	3.46051	0.00191778	0.00676488	0.571269	4.2562	0.000248844	0.00120679	0.65108	-2.43824	0.0220823	0.0908173	-0.440182
chr1_110366049	4.02034	0.000458824	0.00215017	0.632314	5.53829	8.82617e-06	8.87148e-05	0.749769	-2.79169	0.00981945	0.0555001	-0.492338
chr1_110366050	6.20655	1.6005e-06	2.90706e-05	0.780507	5.07125	2.96559e-05	0.000226603	0.713074	-2.08555	0.0472211	0.148269	-0.384806
chr1_110366051	1.67709	0.105786	0.181223	0.318701	2.60502	0.0151433	0.034966	0.463416	-1.0149	0.319726	0.513621	-0.199578
chr1_110366079	1.37363	0.181554	0.280695	0.265856	1.52879	0.138673	0.221066	0.293424	-1.07032	0.294547	0.486205	-0.210402
chr1_110367441	1.61421	0.118833	0.199532	0.305967	3.46026	0.00191919	0.00625926	0.56777	-3.03771	0.00545596	0.038788	-0.518193
chr1_110367461	4.36299	0.000188383	0.00106594	0.657457	3.37432	0.00238053	0.00750808	0.558805	-4.89505	4.70343e-05	0.00417471	-0.700426
chr1_110367553	0.687019	0.498294	0.622857	0.135591	1.82493	0.0797924	0.139825	0.341779	-1.97541	0.0591862	0.171581	-0.366661
chr1_110367565	1.11937	0.273452	0.389137	0.217592	1.95802	0.0612947	0.112216	0.363421	-1.87983	0.0716534	0.194024	-0.351009
chr1_110367621	1.39809	0.17417	0.271235	0.268727	2.34987	0.0268416	0.0563915	0.424798	-1.29106	0.208313	0.387857	-0.249736
chr1_110367958	4.17336	0.000308583	0.00156304	0.639576	5.3813	1.3247e-05	0.000121028	0.731921	-1.93419	0.0643082	0.180553	-0.359537
chr1_110368030	-0.357351	0.72378	0.815928	-0.0710329	1.64712	0.111848	0.184686	0.311984	0.0302085	0.976137	1	0.0060255
chr1_110368035	-3.28825	0.00294926	0.00963941	-0.592406	-1.86225	0.0741727	0.131445	-0.3752	1.17648	0.250316	0.437035	0.24894
chr1_110368088	2.91241	0.00737217	0.0202263	0.519968	2.61857	0.0146801	0.0340671	0.478796	-1.97141	0.0596669	0.172529	-0.380539
chr1_110368089	1.81692	0.0810428	0.145913	0.341202	2.78716	0.00992119	0.0245506	0.486856	-0.509362	0.614897	0.775037	-0.101282
chr1_110368090	0.084036	0.933686	0.967766	0.016863	-0.19829	0.844397	0.903075	-0.0397574	1.67373	0.10646	0.250685	0.319379
chr1_110368102	7.02215	2.11888e-07	7.199e-06	0.814727	7.56021	5.83617e-08	2.85635e-06	0.834402	-3.86426	0.000686926	0.0134912	-0.610541
chr1_110368104	-0.0793527	0.937374	0.970376	-0.0160845	-0.34907	0.729913	0.814696	-0.0705686	0.833669	0.412242	0.603746	0.167263
chr1_110368124	5.10814	2.69297e-05	0.000240268	0.722143	6.11831	2.00143e-06	3.10855e-05	0.78282	-3.25225	0.00322639	0.0293012	-0.551208
chr1_11059842	1.9748e-14	1	1	NA	2.71032e-14	1	1	NA	-6.47082e-14	1	1	NA
chr1_1112951	0.091291	0.927977	0.963655	0.0181892	0.949499	0.351312	0.469187	0.185936	-0.330703	0.743582	0.868016	-0.0658235
chr1_1112952	3.03628	0.00547213	0.0158801	0.518603	2.53697	0.0176834	0.0397893	0.451828	0.0507275	0.95994	0.993151	0.0101247
chr1_1112985	-1.4723	0.15322	0.244692	-0.281923	-1.5132	0.142569	0.226027	-0.289099	1.68442	0.104356	0.247568	0.319034
chr1_1113261	-0.282873	0.779566	0.858967	-0.0566537	-0.714382	0.481503	0.599506	-0.14186	1.8286	0.0792306	0.207354	0.345433
chr1_1113318	-1.76584	0.089438	0.158258	-0.333344	-1.8536	0.0754432	0.133341	-0.347939	2.34355	0.0272215	0.103507	0.425657
chr1_1113574	0.776433	0.444661	0.570722	0.153048	1.25584	0.2206	0.322489	0.243025	-0.136228	0.892715	0.95947	-0.0271888
chr1_111971935	-0.445144	0.659985	0.764449	-0.321778	-0.681431	0.501763	0.618859	-0.485465	0.730077	0.472026	0.657037	0.55557
chr1_112589297	2.66886	0.0130731	0.0321843	0.470527	2.49856	0.0192863	0.0427988	0.446554	-0.976944	0.337814	0.531294	-0.191537
chr1_112625489	2.02236	0.0537846	0.103864	0.373526	1.18191	0.248184	0.355006	0.228997	1.14793	0.261699	0.4505	0.222916
chr1_112961859	-1.24999	0.222693	0.330823	-0.242069	-0.907626	0.372604	0.491712	-0.178214	0.637636	0.52942	0.705877	0.126358
chr1_112961863	6.88336	2.97287e-07	9.01819e-06	0.809614	4.74264	6.9921e-05	0.00044363	0.687604	-1.94768	0.0625904	0.178068	-0.361957
chr1_112979240	1.78214	0.0866815	0.154269	0.334929	0.825536	0.416752	0.535713	0.162388	1.35375	0.187745	0.362603	0.26087
chr1_113086963	0.0968924	0.923572	0.961046	0.0193643	0.392546	0.697929	0.789886	0.0782218	0.915908	0.368332	0.562157	0.180376
chr1_113108999	2.54887	0.0172117	0.0404977	0.452186	2.68561	0.0125762	0.0299942	0.47119	0.168372	0.867625	0.945131	0.0334748
chr1_114415270	3.38713	0.00230525	0.00787966	0.560913	3.92397	0.000588542	0.00240489	0.617725	-1.18298	0.247775	0.433891	-0.230031
chr1_114415716	1.49792	0.146475	0.236025	0.286119	2.69011	0.0124457	0.0297131	0.472896	-2.02601	0.0533923	0.161307	-0.374929
chr1_114490960	-1.16742	0.253879	0.367347	-0.226615	-1.08119	0.289771	0.402317	-0.210632	0.563219	0.578226	0.745357	0.111635
chr1_114493227	1.73485	0.094884	0.166118	0.328392	0.542408	0.592264	0.701544	0.107947	-0.272931	0.787114	0.896555	-0.0546426
chr1_114753657	3.0541	0.00524078	0.0153256	0.519611	4.0403	0.000435808	0.00187863	0.627124	-3.70514	0.00103258	0.0167202	-0.59424
chr1_116054902	1.9748e-14	1	1	NA	2.71032e-14	1	1	NA	-6.47082e-14	1	1	NA
chr1_116072176	1.9748e-14	1	1	NA	2.71032e-14	1	1	NA	-6.47082e-14	1	1	NA
chr1_11654924	-0.0863961	0.931829	0.966235	-0.124758	-0.118567	0.906551	0.948228	-0.169495	0.283812	0.778856	0.891015	0.435051
chr1_11824498	-0.0987963	0.922075	0.959717	-0.142657	-0.124032	0.902266	0.944915	-0.177303	0.0664672	0.947526	0.987269	0.102039
chr1_119143356	1.37647	0.180684	0.279686	0.264712	0.947031	0.352544	0.470543	0.185539	-1.02725	0.31399	0.507766	-0.200861
chr1_119143366	4.33379	0.000203276	0.00113253	0.655491	5.94645	3.0972e-06	4.13894e-05	0.766908	-4.04544	0.000430465	0.0111053	-0.629915
chr1_119143409	2.40286	0.0238818	0.0530353	0.433152	3.36303	0.00244861	0.00767351	0.558617	-2.82311	0.00911845	0.0529336	-0.492447
chr1_1221498	3.29639	0.00289029	0.00948711	0.551311	2.54632	0.0173121	0.0390788	0.454136	-2.01181	0.0549653	0.164178	-0.373863
chr1_1221502	4.29188	0.000226725	0.00123294	0.652064	2.43079	0.0224469	0.0485663	0.43686	-1.45857	0.156943	0.322466	-0.279883
chr1_1316160	-0.0851958	0.932773	0.967017	-0.0170664	0.665109	0.511974	0.629209	0.132089	-2.825	0.00907783	0.0527783	-0.49451
chr1_1317300	-0.306537	0.761694	0.84558	-0.0611655	-1.15008	0.26082	0.369399	-0.224126	1.77972	0.0870949	0.220504	0.335929
chr1_1318395	3.29968	0.00286677	0.00943055	0.557004	4.48081	0.000138562	0.000760292	0.675468	-3.84877	0.00071483	0.0138072	-0.618673
chr1_1318401	3.59697	0.0013586	0.00512193	0.587191	5.03999	3.21736e-05	0.000241819	0.714629	-3.65282	0.00117986	0.0179228	-0.594168
chr1_1318413	3.18046	0.00384887	0.0119534	0.544662	2.94857	0.0067613	0.0178874	0.515176	-2.52376	0.0182248	0.0805606	-0.458308
chr1_1318423	5.70893	5.68534e-06	7.45362e-05	0.752682	4.81527	5.7837e-05	0.000380933	0.69354	-3.83137	0.000747498	0.0142043	-0.608069
chr1_1318564	0.657631	0.516689	0.640486	0.130535	1.4049	0.172161	0.262741	0.270865	-3.0478	0.00532421	0.038222	-0.522838
chr1_1342153	0.717577	0.479563	0.605016	0.265876	0.832303	0.412993	0.53178	0.305107	-0.43338	0.668398	0.815227	-0.169142
chr1_143573009	-0.16758	0.86824	0.92274	-0.124321	-0.362747	0.719794	0.807011	-0.266046	0.257321	0.799005	0.904885	0.202161
chr1_143791376	0.890949	0.381316	0.504784	0.174777	0.122348	0.903586	0.945877	0.024365	-0.967991	0.34218	0.535449	-0.189545
chr1_143791422	0.405414	0.688566	0.787783	0.0804366	0.0454875	0.964074	0.98825	0.00905364	-0.410314	0.685017	0.827446	-0.0814683
chr1_145741847	4.14781	0.000329754	0.00165322	0.680314	4.25441	0.000250002	0.00121033	0.68971	-2.67019	0.0130374	0.0661472	-0.505536
chr1_145774996	2.395	0.0243012	0.0537864	0.430346	2.26464	0.0323109	0.0658638	0.410945	-0.312672	0.757084	0.876451	-0.0621279
chr1_14611516	1.27253	0.214705	0.321244	0.245696	-0.0773803	0.938927	0.971016	-0.0154068	0.762405	0.452843	0.63988	0.150242
chr1_14663040	-1.07825	0.29105	0.409056	-0.210959	-0.308696	0.76007	0.839857	-0.0616397	0.306479	0.761739	0.879524	0.0612966
chr1_14663045	-1.40047	0.173467	0.270388	-0.271243	-1.83741	0.0778735	0.137046	-0.34694	0.682109	0.501346	0.681785	0.136159
chr1_14663071	1.40135	0.173205	0.270119	0.271261	0.217741	0.82937	0.891488	0.0436974	1.02783	0.313724	0.507406	0.202745
chr1_14663083	-0.236596	0.814867	0.885383	-0.0479893	-0.154433	0.878488	0.928614	-0.0313311	0.682295	0.50123	0.681785	0.137753
chr1_14663100	0.652063	0.520216	0.643809	0.129959	1.25825	0.219741	0.321572	0.245287	-0.870862	0.391989	0.585921	-0.172811
chr1_14663107	1.11976	0.27329	0.388979	0.223734	-0.091844	0.927542	0.963134	-0.0187847	0.0558849	0.955871	0.99094	0.0114875
chr1_14663109	-0.787454	0.4383	0.564032	-0.156283	-0.933999	0.359097	0.477454	-0.18444	0.524089	0.604762	0.766643	0.10492
chr1_14663212	5.10197	2.73662e-05	0.000243098	0.714993	5.75224	5.08921e-06	6.02355e-05	0.755868	-2.35001	0.0268391	0.102267	-0.425108
chr1_14692877	-0.251845	0.803187	0.876628	-0.0502609	0.742313	0.464706	0.582931	0.146733	-1.06364	0.297504	0.48923	-0.208228
chr1_146953461	5.24986	1.86253e-05	0.000180801	0.722664	3.62508	0.00126518	0.00446288	0.584933	-3.9597	0.000537225	0.0122412	-0.619174
chr1_146995600	0.410758	0.684693	0.784472	0.0817016	1.47044	0.153719	0.240568	0.281686	-1.00632	0.323755	0.517362	-0.197163
chr1_147000305	2.69268	0.0123712	0.0307834	0.473169	1.55792	0.131623	0.211803	0.296525	-0.100975	0.920363	0.973378	-0.0201313
chr1_147000312	0.837915	0.409891	0.534111	0.16464	0.451915	0.655165	0.754617	0.0896523	1.4582	0.157046	0.322634	0.279254
chr1_147000376	1.07174	0.29391	0.412086	0.209249	1.37783	0.180272	0.273081	0.265273	0.105338	0.916935	0.971304	0.0210464
chr1_147000379	1.69124	0.103021	0.177466	0.322202	0.703936	0.487875	0.605968	0.140067	0.221889	0.826176	0.921093	0.0446362
chr1_147000412	-2.89654	0.00765671	0.0208708	-0.516346	-2.13267	0.0427905	0.0833842	-0.403554	1.76783	0.0891068	0.223996	0.344648
chr1_14703653	0.163571	0.871363	0.924534	0.0324952	0.775172	0.445393	0.564051	0.152289	-1.21704	0.234779	0.419483	-0.235292
chr1_14727705	3.73704	0.000950936	0.0038567	0.600116	4.68332	8.16428e-05	0.000501285	0.685789	-2.90538	0.0075004	0.0468844	-0.503838
chr1_14753465	2.45059	0.0214764	0.0485217	0.444233	0.574938	0.57039	0.681737	0.115109	-0.615849	0.543476	0.717392	-0.123515
chr1_14753469	4.47735	0.000139789	0.000838494	0.678816	2.33157	0.027939	0.0583988	0.428953	-2.08314	0.0474585	0.148727	-0.391626
chr1_14753517	5.90118	3.47482e-06	5.11017e-05	0.808949	6.41602	9.45944e-07	1.80429e-05	0.835621	-3.16284	0.00402143	0.0328731	-0.569928
chr1_1483156	0.335536	0.739975	0.828713	0.0667611	0.222502	0.825702	0.888923	0.0443234	1.23555	0.227936	0.411436	0.239542
chr1_1483377	-0.668798	0.509655	0.633469	-0.13351	-0.554907	0.583811	0.694396	-0.111047	0.0391828	0.969051	0.997628	0.00790855
chr1_14853213	-0.743107	0.464233	0.589971	-0.146801	0.409446	0.685644	0.779343	0.0814857	0.22298	0.825335	0.920523	0.044537
chr1_149941821	1.92517	0.0654714	0.122365	0.357714	2.51886	0.018423	0.0412085	0.448159	-1.09952	0.281857	0.471691	-0.21382
chr1_149941827	5.93018	3.22697e-06	4.86771e-05	0.762839	5.42612	1.1795e-05	0.000111649	0.733517	-3.23589	0.00335958	0.0299392	-0.541083
chr1_149941828	1.82854	0.0792313	0.143381	0.342383	2.06844	0.0489188	0.0928421	0.381144	-0.969846	0.341272	0.534744	-0.189866
chr1_149941834	3.18017	0.00385164	0.0119596	0.536589	3.40183	0.00222223	0.00707479	0.562512	-0.78206	0.441412	0.63049	-0.154348
chr1_150083570	3.10429	0.00463815	0.0138834	0.528489	3.73055	0.00096698	0.00359511	0.599475	-1.73351	0.0951348	0.23409	-0.328198
chr1_150102650	-4.06938	0.000404124	0.00193555	-0.630543	-1.81108	0.0819684	0.142914	-0.339403	1.78273	0.0865927	0.219598	0.334971
chr1_150102651	-3.34402	0.0025673	0.00862053	-0.555217	-2.36773	0.0258091	0.0545688	-0.426982	2.31247	0.0291337	0.10821	0.419153
chr1_150102679	-0.462772	0.647467	0.755179	-0.162591	-0.528916	0.601454	0.709725	-0.184317	0.640822	0.52738	0.704145	0.234261
chr1_150102692	-5.39624	1.27395e-05	0.000136363	-0.7333	-6.15712	1.81423e-06	2.90983e-05	-0.776411	3.17464	0.0039066	0.0323693	0.535144
chr1_150102693	-0.703057	0.488412	0.613618	-0.140118	0.857069	0.399419	0.518424	0.169987	-1.33984	0.192165	0.367871	-0.261139
chr1_150102695	-2.72315	0.0115246	0.0290568	-0.479094	-3.31562	0.00275563	0.00847	-0.553856	2.59374	0.0155436	0.0732143	0.4618
chr1_150102780	-1.85617	0.0750619	0.136714	-0.349493	-1.0886	0.286551	0.398792	-0.213464	1.02428	0.315363	0.509218	0.201772
chr1_150104988	-1.62125	0.117309	0.197408	-0.308053	-3.31413	0.00276591	0.00849473	-0.552679	3.27606	0.00304171	0.0283629	0.548852
chr1_150104994	-2.46411	0.0208365	0.0473645	-0.441085	-3.52112	0.00164632	0.00552173	-0.575118	3.17806	0.00387388	0.0322048	0.536096
chr1_150105039	-0.404263	0.689402	0.788502	-0.0815797	-1.25722	0.22011	0.321989	-0.246868	2.37952	0.0251526	0.0981159	0.436901
chr1_150105040	-1.75411	0.0914662	0.161116	-0.333058	-0.429318	0.67131	0.766957	-0.0859806	0.138175	0.891192	0.958442	0.0278267
chr1_150105044	1.17706	0.250079	0.362933	0.228855	0.33353	0.741472	0.824729	0.0664419	-0.44282	0.661645	0.810666	-0.0881805
chr1_150105069	4.65811	8.71805e-05	0.000580987	0.681866	5.05531	3.0914e-05	0.000234759	0.7114	-2.89222	0.00773935	0.0478604	-0.500449
chr1_150131756	0.393414	0.697295	0.795331	0.0783036	0.373773	0.711674	0.800561	0.0744109	0.609192	0.54781	0.720427	0.120886
chr1_150131761	-1.36331	0.184744	0.284672	-0.263361	-0.70048	0.489993	0.607897	-0.138828	1.36475	0.184305	0.358	0.264013
chr1_150131771	0.304887	0.762936	0.846456	0.0610275	1.14505	0.26286	0.371892	0.223877	-0.587801	0.561858	0.732383	-0.117286
chr1_150131785	-0.986255	0.333307	0.454733	-0.193544	-0.912735	0.369962	0.489243	-0.179573	1.32845	0.195846	0.372469	0.257226
chr1_150131833	-0.0590488	0.953375	0.981622	-0.012775	0.677859	0.503988	0.620999	0.145128	-0.336999	0.738887	0.865256	-0.0735384
chr1_150131834	1.37562	0.180947	0.279954	0.276976	2.14879	0.0413641	0.0810614	0.412171	-4.37791	0.000181448	0.00779439	-0.694381
chr1_150295675	5.21687	2.0293e-05	0.000192569	0.722449	2.83354	0.00889322	0.0224298	0.492241	-1.36136	0.185358	0.359223	-0.262177
chr1_150295682	6.37716	1.04207e-06	2.13764e-05	0.795925	7.26742	1.17226e-07	4.52866e-06	0.833418	-3.23659	0.00335378	0.0299362	-0.549325
chr1_150295735	5.39166	1.28915e-05	0.000137563	0.734979	3.66265	0.00114984	0.00413212	0.591389	-1.92469	0.0655423	0.182815	-0.35931
chr1_150346988	1.63649	0.114065	0.192908	0.311882	2.2737	0.0316843	0.0647947	0.41523	-1.44856	0.159698	0.325932	-0.27942
chr1_150347036	1.86718	0.0734553	0.134417	0.352625	2.21587	0.0358778	0.0719778	0.40843	-1.5188	0.141168	0.301236	-0.293545
chr1_150372410	3.50511	0.00171403	0.00616767	0.574533	2.46951	0.0205871	0.0452109	0.442712	-0.747711	0.461504	0.647966	-0.147838
chr1_150372411	6.32613	1.18439e-06	2.34349e-05	0.784184	4.22209	0.00027193	0.00129832	0.643818	-1.86369	0.0739703	0.198327	-0.347947
chr1_150372422	2.06573	0.0491933	0.0963422	0.381811	1.55476	0.132374	0.212718	0.29674	-0.112565	0.911261	0.968026	-0.0225077
chr1_150388138	0.117536	0.90736	0.949726	0.0233795	-0.282649	0.779736	0.854269	-0.0561497	0.977961	0.33732	0.530737	0.191164
chr1_150392768	4.23841	0.000260581	0.00136675	0.65801	3.01764	0.00572518	0.0155059	0.524962	-0.992371	0.33038	0.524425	-0.198132
chr1_150620706	4.73793	7.0769e-05	0.00049777	0.687797	6.08465	2.17964e-06	3.29784e-05	0.773303	-4.15968	0.000320141	0.00973037	-0.639687
chr1_150620956	-0.944214	0.353952	0.476277	-0.185041	-0.255895	0.800092	0.870556	-0.0509528	0.0692987	0.945295	0.98701	0.0138298
chr1_150854119	3.31662	0.00274855	0.00911254	0.565036	4.73427	7.14668e-05	0.000452118	0.703397	-2.83125	0.00894453	0.0524252	-0.505337
chr1_150854121	4.47791	0.000139583	0.000838105	0.71109	4.47773	0.000139681	0.00076423	0.710177	-2.96689	0.00647286	0.0429296	-0.547804
chr1_150854124	-1.66457	0.108283	0.184567	-0.343706	-3.58451	0.00140239	0.0048506	-0.634169	1.82646	0.0795618	0.207504	0.377635
chr1_150854133	2.37634	0.0253232	0.0556449	0.445869	3.33439	0.00262986	0.00814593	0.576398	-4.81748	5.75923e-05	0.00438409	-0.726628
chr1_150854143	1.52409	0.139837	0.227399	0.30832	3.22523	0.0034474	0.0101652	0.573493	-3.78333	0.000845485	0.0149545	-0.64464
chr1_150854148	1.86558	0.0736861	0.134693	0.355772	1.07753	0.291369	0.404133	0.214176	-0.627001	0.536256	0.711564	-0.12697
chr1_150854154	-0.119771	0.905606	0.948375	-0.0250708	-0.760632	0.453878	0.572131	-0.157325	0.227098	0.822166	0.918724	0.0478389
chr1_150854158	2.93738	0.00694475	0.019353	0.528435	3.17267	0.00392357	0.0113	0.558581	-2.88139	0.00794155	0.0484482	-0.524164
chr1_150854170	4.84674	5.32586e-05	0.000399531	0.711811	3.28895	0.00294442	0.00894372	0.560922	-1.35058	0.188746	0.363704	-0.266789
chr1_150854178	1.65195	0.110851	0.188394	0.318533	1.36481	0.184279	0.277906	0.267207	-1.9575	0.0613666	0.175866	-0.371459
chr1_150854183	-0.40624	0.687967	0.787216	-0.083716	-0.358373	0.723024	0.809203	-0.0738496	2.02258	0.0537686	0.161998	0.390227
chr1_150854201	1.6243	0.116654	0.196502	0.309208	1.98534	0.0580004	0.107111	0.369409	-0.80859	0.426263	0.616904	-0.159907
chr1_150854202	1.95361	0.0618398	0.116753	0.36466	1.83839	0.0777244	0.136842	0.3457	-0.714216	0.481608	0.664662	-0.141782
chr1_150854224	4.44815	0.000150858	0.000892771	0.665321	3.24102	0.0033155	0.00983343	0.543775	-2.36328	0.0260681	0.100198	-0.427285
chr1_150854226	2.71643	0.0117065	0.0294471	0.479889	1.26218	0.218348	0.31978	0.245665	-0.886013	0.383925	0.577295	-0.175447
chr1_151199494	-0.754052	0.45775	0.583242	-0.148918	0.069514	0.945125	0.975635	0.0138787	1.5622	0.13062	0.286398	0.298328
chr1_151202315	0.927236	0.362528	0.485155	0.190891	1.5722	0.128275	0.207182	0.313868	-1.44085	0.161846	0.3289	-0.292032
chr1_151202898	-2.725	0.011475	0.0289626	-0.478827	-3.02209	0.0056639	0.0153807	-0.517689	0.982952	0.334905	0.528303	0.192955
chr1_151202974	-3.67233	0.0011217	0.00439582	-0.590881	-2.28514	0.0309099	0.0634519	-0.414311	0.794049	0.434526	0.624054	0.156275
chr1_151211305	-1.54297	0.135202	0.221495	-0.29363	-1.40803	0.17124	0.261639	-0.269888	0.135963	0.892923	0.959558	0.0270706
chr1_151212184	4.08143	0.000391706	0.00189155	0.631341	5.35952	1.40161e-05	0.000126092	0.730802	-3.21619	0.00352689	0.0307488	-0.540021
chr1_151214633	3.55987	0.00149252	0.00551534	0.602819	4.66433	8.57973e-05	0.000521742	0.709143	-2.75522	0.0106968	0.0586521	-0.504115
chr1_151220203	-3.64804	0.00119326	0.00461333	-0.588861	-2.85099	0.00853313	0.0216681	-0.494443	0.416156	0.680793	0.82424	0.0827181
chr1_151220211	0.100396	0.920818	0.958802	0.0201858	0.0551772	0.956429	0.983104	0.0110932	-0.213417	0.832706	0.925445	-0.0429722
chr1_151220266	0.870485	0.392185	0.515764	0.171167	-0.078169	0.938306	0.970571	-0.0155953	-0.389307	0.700295	0.838646	-0.0775415
chr1_151221890	0.485435	0.631527	0.742276	0.0968088	0.245987	0.807669	0.875229	0.0492178	-0.278645	0.782774	0.8938	-0.0558338
chr1_151221966	0.831726	0.413312	0.537766	0.163947	1.01136	0.321381	0.436918	0.198085	0.936347	0.357916	0.551456	0.184154
chr1_151259012	-0.547582	0.588757	0.705795	-0.109057	0.542764	0.592022	0.701313	0.108093	0.366822	0.716791	0.850391	0.0734135
chr1_151259019	1.85845	0.0747265	0.136184	0.348552	2.52208	0.0182895	0.0409526	0.450807	-1.33625	0.193322	0.369296	-0.258531
chr1_151259032	-2.19383	0.0376021	0.0771455	-0.400995	-1.02378	0.315587	0.430966	-0.199992	0.853509	0.401357	0.594731	0.167921
chr1_151259038	-3.16956	0.00395334	0.0122007	-0.535591	-3.34536	0.00255896	0.00795872	-0.556335	2.27394	0.0316742	0.114164	0.414208
chr1_151259070	-1.33632	0.193289	0.29518	-0.256711	-0.549216	0.587652	0.697874	-0.10851	1.26499	0.21736	0.3988	0.243986
chr1_151317839	0.364308	0.718642	0.812	0.0725557	0.242252	0.81053	0.877709	0.0483133	-1.18548	0.246805	0.432939	-0.230708
chr1_151434993	1.81333	0.0816101	0.146709	0.342441	1.00543	0.324172	0.439966	0.19785	-0.606455	0.549597	0.722153	-0.121067
chr1_151443470	3.29798	0.00287891	0.00946432	0.54977	3.49235	0.00177024	0.00584995	0.571838	-1.05433	0.301664	0.494013	-0.205766
chr1_151446497	3.48535	0.00180154	0.00641284	0.572893	5.1119	2.6676e-05	0.000209189	0.71718	-3.60659	0.00132694	0.0188233	-0.586855
chr1_151447127	3.90392	0.000619649	0.00272592	0.629257	5.26716	1.78123e-05	0.000151211	0.742081	-4.81736	5.76099e-05	0.00438409	-0.712649
chr1_151447129	4.87489	4.94849e-05	0.000379069	0.697627	6.58071	6.27435e-07	1.37084e-05	0.796621	-3.85786	0.000698321	0.0136403	-0.610328
chr1_151447135	2.28066	0.03121	0.0660154	0.416798	1.60838	0.120108	0.196176	0.307303	-1.83565	0.0781484	0.205496	-0.346595
chr1_151447151	1.76515	0.089555	0.158336	0.333836	1.08503	0.288098	0.400615	0.212524	-2.95938	0.00659076	0.0434196	-0.512212
chr1_151447206	0.868473	0.393264	0.51687	0.170605	-0.00859931	0.993206	1	-0.00171408	0.121963	0.903889	0.964803	0.0243289
chr1_151448337	2.47729	0.0202304	0.0462283	0.463623	2.87547	0.00805131	0.0206555	0.520358	-1.45956	0.156674	0.32226	-0.294276
chr1_151448361	2.56518	0.0165849	0.0392826	0.459168	4.16605	0.00031456	0.00145854	0.644827	-1.80196	0.0834374	0.214346	-0.341453
chr1_151448377	4.24057	0.000259121	0.00136277	0.645918	4.75109	6.83944e-05	0.000435395	0.688167	-2.52049	0.0183598	0.0809118	-0.449062
chr1_151448382	3.06597	0.00509188	0.0149702	0.522294	2.94605	0.00680237	0.0179693	0.507113	-2.32655	0.0282526	0.106181	-0.421598
chr1_151448391	2.14536	0.0416626	0.0840152	0.394172	3.17342	0.00391642	0.0112816	0.536202	-1.87885	0.0717924	0.194302	-0.351958
chr1_151448395	6.19239	1.65874e-06	2.97381e-05	0.780002	5.59108	7.70264e-06	8.04954e-05	0.746923	-2.84674	0.00862254	0.0511671	-0.495088
chr1_151448419	-1.38262	0.178812	0.277159	-0.267867	-1.90092	0.0687142	0.123279	-0.357247	0.933693	0.359257	0.552684	0.184804
chr1_151448678	4.0321	0.000445075	0.00209736	0.627501	1.92301	0.0657555	0.118769	0.358047	-1.26055	0.218934	0.400528	-0.243939
chr1_151450604	5.44742	1.11585e-05	0.000124331	0.738068	5.4183	1.20364e-05	0.0001133	0.736177	-2.54557	0.0173463	0.078006	-0.453758
chr1_151450943	3.93997	0.000564672	0.00253387	0.620746	2.71408	0.0117715	0.0283727	0.477806	-3.11155	0.0045592	0.035185	-0.530155
chr1_151450955	3.6835	0.00109022	0.00429678	0.592828	4.69157	7.99029e-05	0.000493388	0.684516	-3.08661	0.00484506	0.0363463	-0.525178
chr1_151450956	1.87392	0.0724858	0.132944	0.350498	2.07754	0.0480056	0.0914166	0.383263	-0.505537	0.617543	0.776892	-0.100489
chr1_151450970	0.810397	0.425237	0.550433	0.160126	2.03429	0.0524861	0.0985434	0.377483	-0.73177	0.47101	0.656223	-0.145146
chr1_151450974	-0.758346	0.455221	0.580846	-0.149561	-1.35185	0.188338	0.282962	-0.260394	2.28659	0.0308185	0.111981	0.415723
chr1_151450982	-0.68453	0.499837	0.624376	-0.136992	1.06755	0.295765	0.408923	0.210863	-1.23251	0.22905	0.412393	-0.242443
chr1_151450983	-0.316374	0.754303	0.839911	-0.0629074	0.429638	0.671081	0.766887	0.0852847	0.169822	0.866496	0.944432	0.033846
chr1_151450988	0.145107	0.885771	0.935408	0.0289223	-0.369021	0.71517	0.803543	-0.0733827	0.0231093	0.981744	1	0.00461274
chr1_151453199	-4.61948	9.64402e-05	0.000628928	-0.679578	-3.04291	0.00538531	0.0147614	-0.519779	2.19457	0.03755	0.127379	0.40194
chr1_151454837	-4.02536	0.0004529	0.00212819	-0.645915	-2.33188	0.0279204	0.058368	-0.43432	0.514622	0.611268	0.772389	0.105629
chr1_151454851	2.15946	0.0404425	0.0819674	0.525248	2.1582	0.0405517	0.0797465	0.522684	-0.88191	0.386099	0.579266	-0.236494
chr1_151454853	5.73216	5.35613e-06	7.12014e-05	0.755913	9.96523	2.90459e-10	2.21808e-07	0.898133	-3.59076	0.00138129	0.0193311	-0.584678
chr1_151454865	4.4857	0.000136775	0.000825805	0.674505	6.81352	3.53043e-07	9.0994e-06	0.815455	-2.7906	0.00984471	0.055581	-0.492491
chr1_151454866	2.87709	0.00801986	0.0216398	0.51045	3.70366	0.00103572	0.00379051	0.609387	-1.54533	0.13464	0.292004	-0.303055
chr1_151454884	4.27748	0.000235386	0.00126735	0.660631	6.2715	1.35945e-06	2.34871e-05	0.795527	-5.43592	1.15233e-05	0.00228239	-0.750822
chr1_151454904	5.91803	3.32857e-06	4.94767e-05	0.802866	6.58052	6.27737e-07	1.37084e-05	0.83639	-5.2415	1.90764e-05	0.00302388	-0.765325
chr1_151454905	-4.66333	8.60012e-05	0.00057565	-0.686054	-2.6948	0.012311	0.02944	-0.476215	2.12773	0.0432424	0.139922	0.393514
chr1_151454916	1.70777	0.0998712	0.173156	0.339493	1.45033	0.159202	0.24709	0.292244	-3.36002	0.0024685	0.0253358	-0.591089
chr1_151454919	-5.90774	3.41713e-06	5.04483e-05	-0.770862	-5.15312	2.39613e-05	0.000192057	-0.724216	2.16108	0.0403123	0.133419	0.4001
chr1_151454923	-3.98819	0.000498583	0.00230107	-0.633631	-2.77763	0.0101458	0.0249886	-0.492665	2.65384	0.0135393	0.0676342	0.477162
chr1_151454925	3.19646	0.00370037	0.0115677	0.54111	4.87252	4.98049e-05	0.00033869	0.702127	-2.5012	0.0191769	0.0831836	-0.449859
chr1_151454928	-5.54171	8.74534e-06	0.000103348	-0.752626	-3.81041	0.00078814	0.00303242	-0.613323	2.17637	0.0390294	0.130823	0.40431
chr1_151454967	2.09428	0.0463643	0.0916753	0.392225	2.70278	0.012085	0.029009	0.482887	-2.62351	0.0145186	0.0707158	-0.473443
chr1_151454985	2.33883	0.0274982	0.0594869	0.426165	3.28533	0.002971	0.00901186	0.552754	-4.7143	7.54039e-05	0.0049901	-0.692891
chr1_151454995	1.6823	0.104761	0.179912	0.328811	2.40158	0.0239507	0.0513202	0.446427	-4.02343	0.000455681	0.0113663	-0.651201
chr1_154163055	1.59007	0.124184	0.206716	0.302953	2.45441	0.0212949	0.0465235	0.440821	-0.91397	0.36933	0.563097	-0.179896
chr1_154583016	-1.37669	0.180618	0.279616	-0.263811	-1.57366	0.127938	0.206725	-0.298404	1.59917	0.122154	0.274557	0.302951
chr1_154602344	-0.0860939	0.932067	0.966416	-0.124321	-0.186183	0.85378	0.909718	-0.266046	0.131719	0.896245	0.961681	0.202161
chr1_15513285	-1.34848	0.189402	0.290439	-0.260513	-1.00134	0.326106	0.442039	-0.196392	0.803645	0.429062	0.619733	0.158937
chr1_155430821	2.30534	0.029583	0.0631936	0.420754	1.39945	0.173769	0.264785	0.270578	-1.05304	0.302239	0.494559	-0.20726
chr1_155496714	1.69568	0.102167	0.176353	0.321441	2.07993	0.0477683	0.0910559	0.384497	-1.07379	0.293015	0.484307	-0.210346
chr1_155496717	2.74171	0.011036	0.0280713	0.480215	3.32868	0.00266755	0.00824217	0.553793	-1.39119	0.176237	0.348068	-0.267654
chr1_155503798	3.38265	0.00233126	0.00794362	0.565709	1.87804	0.0718995	0.127998	0.354354	-0.709958	0.4842	0.666848	-0.14192
chr1_155669246	5.79689	4.53692e-06	6.2683e-05	0.757048	5.71639	5.57966e-06	6.38557e-05	0.752437	-2.78661	0.0099373	0.0560206	-0.485718
chr1_155671174	6.4452	8.78928e-07	1.9117e-05	0.789785	5.70114	5.80267e-06	6.55319e-05	0.751122	-2.93914	0.00691863	0.044698	-0.505351
chr1_155671187	2.07552	0.0482067	0.0946779	0.383405	3.22207	0.00347432	0.0102325	0.542301	-1.91088	0.0673732	0.186249	-0.357399
chr1_155680655	3.19972	0.00367081	0.0114895	0.547414	4.70757	7.66308e-05	0.000477054	0.696912	-3.3137	0.00277037	0.0268974	-0.562784
chr1_155680664	-1.92121	0.0659909	0.122943	-0.36615	-1.4083	0.171163	0.261574	-0.276501	3.68207	0.00109517	0.0172207	0.608725
chr1_155680681	2.8933	0.00771606	0.02098	0.506853	5.27585	1.74148e-05	0.000148666	0.73593	-3.28211	0.00299646	0.0282171	-0.556999
chr1_155680713	-1.80283	0.0832886	0.149251	-0.341485	-1.47321	0.152977	0.239529	-0.284395	1.98847	0.0576404	0.168915	0.3729
chr1_155680723	-2.04347	0.0515038	0.10012	-0.38664	-1.45246	0.158613	0.246428	-0.284799	2.22436	0.0352379	0.122038	0.417135
chr1_155680818	2.00186	0.0560842	0.107541	0.373725	2.08135	0.0476285	0.0908122	0.386361	-0.49517	0.624738	0.782709	-0.0991867
chr1_155680822	3.80481	0.00079943	0.00336322	0.60742	3.24677	0.00326869	0.0097193	0.545894	-3.44215	0.00200976	0.0230605	-0.56933
chr1_155684706	0.950598	0.350763	0.472926	0.188232	2.2224	0.0353803	0.0711392	0.409658	-1.57834	0.126866	0.280917	-0.304231
chr1_155684714	-1.60198	0.12152	0.203102	-0.30476	-2.2396	0.0341	0.0690208	-0.408517	1.43213	0.164303	0.331943	0.27531
chr1_155684724	-0.959429	0.346384	0.468431	-0.187843	0.0169463	0.986612	1	0.00337727	0.417736	0.679652	0.823786	0.0830519
chr1_155684779	-1.67781	0.105644	0.181102	-0.318921	-0.786449	0.438879	0.557517	-0.155647	-0.117869	0.907099	0.965974	-0.0236458
chr1_155684858	-0.738951	0.466708	0.592304	-0.145876	-0.307426	0.761025	0.840545	-0.06122	-0.938863	0.356647	0.550445	-0.184359
chr1_155690429	0.950712	0.350706	0.472926	0.186786	1.43192	0.164356	0.253538	0.275363	-0.707091	0.485949	0.668471	-0.140194
chr1_155734266	-0.209984	0.835354	0.900725	-0.0419663	0.760928	0.453705	0.572007	0.150485	0.127234	0.899757	0.962553	0.0254792
chr1_155736669	2.76774	0.0103836	0.026702	0.483279	1.73956	0.0940399	0.16028	0.327553	-1.51949	0.140994	0.301084	-0.290059
chr1_155881785	-4.63365	9.29359e-05	0.000609469	-0.691861	-4.35071	0.00019455	0.000993042	-0.667707	1.45938	0.156722	0.322273	0.28521
chr1_155881829	-7.65251	4.69164e-08	2.67458e-06	-0.843542	-6.77426	3.88816e-07	9.80347e-06	-0.810222	1.94492	0.0629391	0.178512	0.364202
chr1_155881854	-6.06852	2.26963e-06	3.74279e-05	-0.790235	-4.70078	7.80036e-05	0.000483933	-0.700277	1.86564	0.0736864	0.197984	0.357919
chr1_155883428	-7.78957	3.40327e-08	2.13343e-06	-0.859377	-5.89539	3.52811e-06	4.57033e-05	-0.777657	2.66453	0.0132092	0.0666496	0.479934
chr1_155883460	-5.7255	5.44858e-06	7.21782e-05	-0.778695	-5.32995	1.51335e-05	0.00013338	-0.753253	2.45337	0.0213493	0.0887862	0.45628
chr1_155915321	-0.228243	0.821284	0.889798	-0.0454099	-0.0481557	0.961969	0.986984	-0.00958995	-0.0935034	0.926238	0.977078	-0.0186353
chr1_156249659	0.127169	0.899808	0.944704	0.0252574	-0.871888	0.391435	0.510724	-0.170693	0.679333	0.503073	0.683066	0.133834
chr1_156406312	4.34061	0.000199698	0.00111668	0.662257	5.34883	1.44102e-05	0.000128871	0.738416	-2.98236	0.00623643	0.0420593	-0.517935
chr1_156406925	4.20242	0.000286145	0.00147242	0.651295	3.71157	0.001015	0.00373262	0.602879	-3.02695	0.00559996	0.0393366	-0.524904
chr1_156411618	-1.22658	0.231225	0.341233	-0.239281	-0.448289	0.657744	0.756729	-0.0896335	0.533125	0.598583	0.76211	0.106648
chr1_156411627	-0.422332	0.676335	0.777471	-0.0843849	-0.231699	0.818628	0.883607	-0.0464009	0.263132	0.794572	0.901408	0.0527809
chr1_15653381	2.68297	0.0126527	0.0313809	0.474668	3.27982	0.00301189	0.00910977	0.550881	-1.19165	0.244416	0.430152	-0.232814
chr1_15653382	2.45048	0.0214816	0.0485217	0.438626	3.48496	0.00180352	0.005938	0.57051	-1.41322	0.169735	0.339403	-0.271034
chr1_15658660	5.68202	6.09248e-06	7.85878e-05	0.751625	5.48223	1.02016e-05	9.96011e-05	0.739583	-2.97288	0.00638035	0.0426506	-0.510881
chr1_156599205	-1.5972	0.122584	0.204567	-0.304145	-0.728365	0.47305	0.591449	-0.143986	0.878598	0.387858	0.581348	0.173116
chr1_156599262	2.6971	0.0122448	0.0305438	0.477349	2.54604	0.0173234	0.0390927	0.456087	-0.473262	0.64007	0.795332	-0.0947605
chr1_156599347	1.34194	0.191485	0.292865	0.259366	0.619805	0.540905	0.655108	0.123026	0.382205	0.70549	0.842547	0.076335
chr1_156599356	1.93142	0.0646576	0.121082	0.365002	1.57296	0.128099	0.206962	0.303778	-1.22494	0.231841	0.415676	-0.241595
chr1_15863198	-1.38789	0.177222	0.275282	-0.266867	-0.54591	0.589889	0.699603	-0.108237	0.956919	0.347631	0.541209	0.187695
chr1_15863199	0.602227	0.55236	0.673287	0.119253	3.17822	0.00387045	0.0111936	0.53612	-1.27645	0.21335	0.393739	-0.247027
chr1_15881205	-1.24858	0.2232	0.331479	-0.243064	-0.804079	0.428811	0.547561	-0.159223	0.399638	0.692765	0.8333	0.0800418
chr1_15881237	-0.883585	0.385204	0.508649	-0.174768	-1.57105	0.128543	0.207569	-0.301135	0.127503	0.899547	0.962531	0.0256457
chr1_15926321	3.40136	0.00222464	0.0076661	0.561655	1.9701	0.0598178	0.109989	0.365511	-1.61232	0.119255	0.270117	-0.306179
chr1_160208566	-0.795905	0.43346	0.558937	-0.222259	-0.735664	0.468673	0.586892	-0.204755	0.478143	0.63664	0.792338	0.139052
chr1_160255380	3.19353	0.00372716	0.0116358	0.538887	3.42827	0.00207975	0.00668973	0.566213	-0.895285	0.379044	0.572705	-0.176307
chr1_160255385	3.57303	0.0014436	0.00538555	0.587109	4.07107	0.000402428	0.00176219	0.637724	-3.51048	0.00169225	0.0212874	-0.581493
chr1_160255406	2.90995	0.00741556	0.0203044	0.504768	3.88256	0.000654777	0.00262342	0.615985	-1.45725	0.157304	0.323035	-0.28084
chr1_160255409	2.14213	0.0419471	0.0844658	0.393365	3.67539	0.00111313	0.00402444	0.592506	-0.905414	0.373758	0.567772	-0.178007
chr1_160255413	0.0549204	0.956631	0.983977	0.0110334	0.439915	0.663719	0.76124	0.0880309	0.739618	0.466316	0.652425	0.147318
chr1_160328045	5.77692	4.7751e-06	6.52439e-05	0.755473	5.34704	1.44772e-05	0.000129394	0.729539	-2.32986	0.0280496	0.105601	-0.420936
chr1_160328061	7.25133	1.21764e-07	4.94231e-06	0.822193	7.7723	3.5459e-08	2.09105e-06	0.840107	-3.08028	0.00492023	0.0366735	-0.522353
chr1_160328085	5.50182	9.69428e-06	0.00011204	0.738482	5.58629	7.79824e-06	8.12994e-05	0.743587	-2.60649	0.0150966	0.0720032	-0.46026
chr1_160332454	-2.42846	0.0225625	0.0506152	-0.50768	-1.10471	0.279639	0.390817	-0.249735	0.709159	0.484687	0.667278	0.16588
chr1_16279354	-0.10148	0.919966	0.958243	-0.0202745	0.292177	0.772524	0.849179	0.0582819	0.47678	0.637597	0.793269	0.0949757
chr1_16279378	0.332824	0.741998	0.830071	0.0660837	-0.510497	0.614111	0.720137	-0.101064	0.497381	0.623201	0.781491	0.0985698
chr1_16292361	0.409444	0.685645	0.785274	0.0820378	0.391386	0.698775	0.790398	0.0784255	-0.0348842	0.972445	0.999364	-0.00702708
chr1_16325691	1.33772	0.19284	0.294641	0.259123	0.555227	0.583595	0.694194	0.110588	1.06082	0.29876	0.490764	0.208393
chr1_16325699	1.63203	0.115007	0.194243	0.309183	2.4158	0.0232072	0.0499556	0.433797	-0.833958	0.412082	0.60357	-0.163978
chr1_16335609	2.07922	0.0478375	0.09405	0.389069	3.87392	0.000669495	0.00267254	0.62152	-1.2415	0.225768	0.40895	-0.244727
chr1_16335615	1.13881	0.265404	0.380245	0.221498	2.72684	0.0114265	0.0276442	0.478216	-1.59767	0.122487	0.274942	-0.303997
chr1_16336434	-3.81366	0.000781496	0.00330301	-0.607231	-1.95023	0.0622637	0.113703	-0.363121	1.84192	0.0771963	0.20388	0.345824
chr1_164588373	2.39683	0.0242026	0.0536227	0.578117	1.54464	0.134798	0.215953	0.392667	-1.60604	0.120631	0.271979	-0.420734
chr1_16463180	0.973903	0.339286	0.461229	0.190785	1.09888	0.282126	0.393606	0.214203	-1.06854	0.295331	0.487131	-0.208791
chr1_16463246	-0.624701	0.537737	0.660019	-0.123419	-0.546367	0.58958	0.6994	-0.108133	-0.320217	0.751424	0.872154	-0.0636722
chr1_16463266	-2.93113	0.00704946	0.0195695	-0.506081	-5.49902	9.76821e-06	9.62965e-05	-0.742066	2.47333	0.020416	0.0864643	0.444005
chr1_16466290	2.95084	0.00672411	0.0188486	0.506643	4.15742	0.000321687	0.00148331	0.638077	-2.45653	0.0211989	0.0883782	-0.43963
chr1_164664662	1.9748e-14	1	1	NA	2.71032e-14	1	1	NA	-6.47082e-14	1	1	NA
chr1_1647255	0.308382	0.760306	0.844408	0.061553	-0.560121	0.580303	0.690871	-0.111312	0.0559178	0.955845	0.99094	0.0111972
chr1_16474745	2.99366	0.00606591	0.0172901	0.512407	2.12577	0.0434142	0.0843619	0.38992	-1.51309	0.142606	0.303073	-0.288729
chr1_16474831	6.40622	9.68906e-07	2.03417e-05	0.788096	4.89445	4.70332e-05	0.00032364	0.698559	-2.66593	0.0131663	0.0665353	-0.469142
chr1_16474841	0.424626	0.674683	0.776009	0.0847318	0.8096	0.425688	0.544533	0.16005	-0.327955	0.745635	0.869013	-0.0656394
chr1_164820207	-0.20937	0.835829	0.900747	-0.155276	-0.0918056	0.927572	0.963134	-0.0674951	0.0369635	0.970803	0.998361	0.0290769
chr1_16492901	-4.29334	0.000225868	0.00123003	-0.650734	-4.24095	0.000258911	0.00124554	-0.646071	2.45437	0.0213015	0.0886745	0.439677
chr1_16496274	-2.37936	0.0251552	0.0553225	-0.432164	-3.17497	0.00390149	0.0112449	-0.539465	2.23594	0.0343744	0.120215	0.411299
chr1_16497748	2.39602	0.0242464	0.053704	0.433809	5.29819	1.64337e-05	0.000142521	0.731968	-2.18156	0.0386022	0.129899	-0.402029
chr1_16497783	1.21571	0.235272	0.345897	0.239433	1.45809	0.157067	0.24472	0.283668	-2.0047	0.0557684	0.165791	-0.378541
chr1_16497802	0.786431	0.438888	0.564597	0.159496	0.670648	0.508496	0.625434	0.136374	-2.60431	0.0151721	0.072212	-0.477129
chr1_16497810	0.610194	0.547153	0.669094	0.12212	0.610029	0.547261	0.66047	0.122055	-0.972092	0.340175	0.533464	-0.192893
chr1_16497815	0.562371	0.578791	0.696536	0.116908	1.39328	0.175606	0.267129	0.280635	-0.765529	0.451014	0.638594	-0.159417
chr1_16497816	0.507536	0.616156	0.729107	0.10242	1.7443	0.0931946	0.159098	0.334197	-1.4101	0.170642	0.340814	-0.276302
chr1_1663538	4.11464	0.000359392	0.00176753	0.634034	3.94579	0.000556348	0.00229739	0.618018	-3.00706	0.00587582	0.0406342	-0.513998
chr1_1663567	0.581506	0.566023	0.685115	0.115278	2.78693	0.00992659	0.0245519	0.486675	-1.64346	0.112615	0.260268	-0.312153
chr1_1663609	0.140242	0.889574	0.938013	0.0279688	1.74952	0.0922719	0.157894	0.329729	-0.975251	0.338637	0.531874	-0.19124
chr1_16642106	-0.395824	0.695539	0.793963	-0.0789037	0.546426	0.58954	0.6994	0.108612	-0.596192	0.556326	0.727352	-0.118552
chr1_16642116	-1.12309	0.2719	0.387472	-0.219896	-0.585332	0.563488	0.675822	-0.116612	1.64952	0.111359	0.258266	0.31504
chr1_16642139	-0.652975	0.519637	0.643406	-0.130831	0.112779	0.911092	0.951474	0.0227725	0.604298	0.551008	0.723257	0.121552
chr1_167239841	2.18399	0.0383962	0.0785312	0.400118	3.07612	0.0049681	0.0137841	0.524225	-1.96185	0.0608308	0.174992	-0.365458
chr1_167241933	0.6632	0.513175	0.637011	0.13199	1.20285	0.240124	0.345294	0.234817	0.144984	0.885868	0.95555	0.0291469
chr1_167241934	1.93473	0.0642307	0.120401	0.360837	1.96039	0.0610029	0.111763	0.364964	0.343368	0.734148	0.862095	0.0685244
chr1_167241941	3.73626	0.000952826	0.00386334	0.597471	3.65399	0.00117549	0.00420103	0.58886	-1.36265	0.184958	0.358813	-0.262041
chr1_167409198	-1.54094	0.135693	0.22206	-0.294408	-0.107033	0.915603	0.954548	-0.0213769	-0.643552	0.525636	0.702865	-0.127701
chr1_167409211	-2.83345	0.00889459	0.0235649	-0.492285	-1.67534	0.106133	0.177192	-0.316851	0.831246	0.413584	0.604664	0.163625
chr1_167423321	1.9748e-14	1	1	NA	2.71032e-14	1	1	NA	-6.47082e-14	1	1	NA
chr1_168034391	0.204936	0.839255	0.902754	0.0408751	-0.698947	0.490935	0.608908	-0.13819	-0.595741	0.556622	0.727427	-0.118238
chr1_169114755	0.111142	0.912377	0.952853	0.0225958	1.4276	0.165583	0.254962	0.279203	-0.938458	0.356851	0.55047	-0.188281
chr1_169114914	-1.94262	0.0632223	0.118935	-0.363107	-0.437927	0.66514	0.76236	-0.0873824	1.23553	0.227942	0.411436	0.240771
chr1_169114956	-0.721415	0.47724	0.602428	-0.142905	-0.0814764	0.935702	0.969141	-0.0163	1.36275	0.184927	0.358798	0.263636
chr1_169115532	2.77553	0.0101954	0.0263025	0.484535	2.7916	0.00981816	0.0243233	0.486659	-0.192636	0.848777	0.935227	-0.0383991
chr1_169115549	-1.05658	0.300647	0.418879	-0.20753	-1.10899	0.277821	0.388847	-0.217322	0.245445	0.808085	0.910218	0.0492913
chr1_169115551	-0.594921	0.557157	0.67741	-0.119161	-0.392258	0.698139	0.790065	-0.0788535	0.357134	0.723942	0.855201	0.07203
chr1_169115569	1.96097	0.0609304	0.115265	0.366664	2.69791	0.0122225	0.0292607	0.477143	-1.88798	0.070508	0.19233	-0.35536
chr1_169115571	4.39364	0.000173911	0.00100269	0.659722	3.00094	0.00596073	0.0160496	0.513595	-0.410768	0.684689	0.82718	-0.081622
chr1_169129554	4.0837	0.000389407	0.00188349	0.640503	4.53365	0.000120704	0.000679704	0.680208	-2.50876	0.0188527	0.0823404	-0.454513
chr1_169153730	-0.52823	0.601923	0.716833	-0.10648	-1.33525	0.193637	0.289724	-0.261511	3.40391	0.00221201	0.024085	0.57349
chr1_169153766	1.42623	0.165973	0.260736	0.274439	1.78935	0.085487	0.147981	0.337175	-0.611268	0.546456	0.719143	-0.121522
chr1_17039334	-0.736663	0.468075	0.593338	-0.145356	-0.58282	0.565152	0.677283	-0.115447	0.710438	0.483908	0.666506	0.14043
chr1_171487128	2.33458	0.0277548	0.0599652	0.421634	1.23895	0.226689	0.329586	0.23946	-0.446061	0.659334	0.808681	-0.0885057
chr1_171487138	3.60207	0.00134113	0.00506658	0.582445	4.2943	0.000225346	0.00111508	0.649657	-2.68005	0.0127432	0.0652858	-0.470539
chr1_171487151	6.4603	8.46377e-07	1.86436e-05	0.789971	5.8361	4.10532e-06	5.11351e-05	0.758286	-3.20681	0.00360934	0.0310151	-0.538114
chr1_171487738	4.92359	4.3576e-05	0.000344556	0.706522	3.64579	0.00120028	0.00427055	0.592457	-1.92024	0.0661274	0.183739	-0.360585
chr1_171492935	-1.97305	0.0594617	0.113006	-0.366234	-0.338069	0.738089	0.821713	-0.0672336	0.524633	0.604389	0.766412	0.104117
chr1_171492984	-1.13348	0.267594	0.382698	-0.232892	-1.23714	0.22735	0.330389	-0.252753	1.32293	0.197651	0.374278	0.271565
chr1_171492985	-0.761687	0.453259	0.578934	-0.150761	0.0270453	0.978635	0.998024	0.0054131	-0.270714	0.788799	0.897467	-0.0541966
chr1_171493009	8.43883	7.69193e-09	9.00607e-07	0.879409	6.01636	2.59234e-06	3.67736e-05	0.784829	-3.39802	0.00224488	0.0242508	-0.574491
chr1_171493010	4.90844	4.53345e-05	0.000355071	0.721564	4.1254	0.000349567	0.00158309	0.65465	-4.46982	0.000142775	0.00689806	-0.6893
chr1_171493011	2.35974	0.0262654	0.057317	0.437706	3.58657	0.00139507	0.00483258	0.598167	-2.6157	0.0147812	0.0713329	-0.477579
chr1_171499684	-1.04026	0.308015	0.427179	-0.20318	-1.2941	0.207272	0.306419	-0.249964	0.923208	0.364589	0.558015	0.181295
chr1_171499710	4.65223	8.85314e-05	0.000587584	0.681628	3.28701	0.00295861	0.00897787	0.548927	-2.4396	0.0220153	0.0906281	-0.438246
chr1_171499754	3.30747	0.0028118	0.00928784	0.555595	2.07428	0.0483318	0.0919114	0.385316	-1.16703	0.254041	0.441309	-0.228888
chr1_171507116	1.12381	0.2716	0.387118	0.227859	0.36318	0.719475	0.806891	0.075187	1.27842	0.212664	0.392977	0.259001
chr1_171507139	6.73939	4.23446e-07	1.16762e-05	0.813751	6.4668	8.33199e-07	1.64703e-05	0.80123	-2.05447	0.0503589	0.154852	-0.384456
chr1_171507199	4.49369	0.000133952	0.000813273	0.668858	7.05731	1.94665e-07	6.25104e-06	0.817857	-3.41468	0.00215312	0.023825	-0.564249
chr1_171507210	3.11732	0.00449298	0.0135314	0.561022	3.37584	0.00237149	0.00748579	0.592829	-2.24741	0.0335385	0.118513	-0.437931
chr1_1716375	1.59511	0.123052	0.205212	0.304731	1.73448	0.0949514	0.161589	0.328591	0.151325	0.880915	0.952843	0.0303594
chr1_1716432	0.844873	0.406067	0.530081	0.167955	0.912057	0.370312	0.489494	0.180854	0.792093	0.435645	0.625081	0.158106
chr1_171856930	2.59105	0.0156346	0.0373938	0.463745	2.57054	0.0163844	0.0373222	0.460724	-1.60509	0.120841	0.27229	-0.308457
chr1_1719362	1.46516	0.155143	0.247322	0.282531	1.61092	0.119553	0.195437	0.308082	0.756175	0.456503	0.643579	0.150463
chr1_171936868	0.542552	0.592165	0.708875	0.107457	0.295912	0.769703	0.846873	0.0588435	0.541968	0.592565	0.756664	0.107441
chr1_171960517	-2.44935	0.0215361	0.0486207	-0.442111	-2.16321	0.0401253	0.07901	-0.398861	3.57777	0.00142752	0.0195398	0.586532
chr1_171960563	2.58789	0.0157478	0.0376077	0.475535	3.41845	0.0021316	0.00682186	0.583955	-1.36794	0.183316	0.356718	-0.274178
chr1_171960576	3.30605	0.00282171	0.00930978	0.551948	5.33216	1.50468e-05	0.000132924	0.731272	-2.12058	0.0438951	0.141253	-0.390707
chr1_171960584	6.90185	2.84138e-07	8.84432e-06	0.811996	8.04996	1.86341e-08	1.46958e-06	0.85213	-4.18768	0.00029769	0.00949771	-0.643135
chr1_171960592	3.77762	0.000857144	0.0035472	0.606871	3.63694	0.00122759	0.00434741	0.591987	-1.35805	0.186395	0.360407	-0.263746
chr1_171960597	2.1526	0.0410328	0.0829319	0.396226	2.67583	0.0128644	0.030557	0.472986	-1.47405	0.15276	0.317473	-0.283597
chr1_171969248	-0.367355	0.716396	0.810063	-0.0738374	-0.463223	0.647148	0.747703	-0.0929378	1.02246	0.316205	0.509794	0.20243
chr1_172027513	1.14035	0.264774	0.379663	0.221753	1.82317	0.0800653	0.14019	0.341805	-1.11889	0.273659	0.462882	-0.217998
chr1_172073656	2.0835	0.0474152	0.0934235	0.383777	0.993914	0.329637	0.446031	0.194349	0.035921	0.971626	0.998928	0.00716639
chr1_172106242	-0.599974	0.553837	0.674289	-0.11917	-0.487707	0.629939	0.7335	-0.0970904	0.348912	0.730032	0.859777	0.0697264
chr1_172106290	-2.92768	0.00710788	0.0196815	-0.519185	-2.46934	0.0205951	0.0452218	-0.454495	4.00066	0.000483302	0.011676	0.645505
chr1_172106301	-3.04097	0.00541028	0.0157366	-0.522451	-1.65103	0.111041	0.183632	-0.31476	3.87172	0.000673887	0.0134652	0.617143
chr1_172106310	6.16556	1.77507e-06	3.1235e-05	0.813535	6.28558	1.31213e-06	2.2799e-05	0.819006	-3.02343	0.00564797	0.03958	-0.544005
chr1_172106314	-2.1379	0.0423214	0.0850171	-0.394563	-1.41428	0.169417	0.25959	-0.272936	2.00912	0.055268	0.164786	0.374773
chr1_172106327	5.12548	2.57408e-05	0.000231584	0.72404	6.73936	4.23727e-07	1.04115e-05	0.812981	-3.14286	0.00422323	0.0337083	-0.538504
chr1_172106346	6.48459	7.96597e-07	1.7861e-05	0.794053	6.31366	1.22268e-06	2.15149e-05	0.785898	-1.99816	0.0565159	0.166964	-0.371017
chr1_172106356	1.32495	0.196979	0.299791	0.256435	2.43	0.0224861	0.0486234	0.437985	-1.03851	0.308821	0.502036	-0.203853
chr1_172120411	6.0085	2.64348e-06	4.17538e-05	0.767087	6.43796	8.95445e-07	1.72964e-05	0.788371	-3.42101	0.00211923	0.0236534	-0.562514
chr1_172138865	5.51052	9.47883e-06	0.000110135	0.738929	5.92211	3.2955e-06	4.33404e-05	0.762598	-2.82972	0.00897698	0.0524525	-0.490453
chr1_172172306	5.77363	4.81553e-06	6.5561e-05	0.754845	6.94494	2.55901e-07	7.56323e-06	0.81094	-4.63199	9.34904e-05	0.00555866	-0.678329
chr1_172177169	3.59527	0.00136449	0.0051408	0.582975	5.0108	3.47175e-05	0.000254909	0.707755	-1.36898	0.182994	0.356319	-0.263356
chr1_172221396	5.37973	1.32965e-05	0.000140156	0.731668	6.15569	1.82079e-06	2.91267e-05	0.775732	-3.51906	0.00165599	0.0211287	-0.574298
chr1_172387297	-0.0731919	0.942227	0.974163	-0.0145754	-0.468262	0.64359	0.744779	-0.0928573	-0.268262	0.790665	0.899006	-0.0533991
chr1_1731265	-1.26571	0.217101	0.324224	-0.244229	-1.45173	0.158813	0.246562	-0.277537	2.87177	0.00812535	0.0490296	0.496751
chr1_173355220	2.22854	0.034917	0.0724667	0.407051	2.18331	0.0384531	0.0762896	0.40007	-0.622953	0.538871	0.713626	-0.123622
chr1_173355246	1.10844	0.278053	0.394504	0.217267	1.68131	0.104956	0.175612	0.320036	-0.0751696	0.940669	0.985234	-0.0151128
chr1_173355274	-1.57626	0.127335	0.210945	-0.300857	-0.398427	0.693644	0.786206	-0.0794218	1.4697	0.153925	0.318805	0.282558
chr1_173441393	2.45238	0.0213906	0.0483783	0.440728	2.52347	0.0182322	0.0408397	0.450925	-0.154187	0.878682	0.951441	-0.0308417
chr1_173451935	6.48451	7.9677e-07	1.7861e-05	0.791587	7.13563	1.61027e-07	5.48141e-06	0.818877	-4.10529	0.000368651	0.0101958	-0.633505
chr1_173451961	1.34785	0.189603	0.29057	0.264721	1.83586	0.0781087	0.137381	0.350549	-0.128515	0.898754	0.96234	-0.026211
chr1_173451996	3.96557	0.000528574	0.00240665	0.62151	8.34174	9.58182e-09	8.87544e-07	0.860241	-3.40164	0.00222463	0.0241189	-0.562803
chr1_173452009	-0.428596	0.671829	0.773576	-0.0908982	0.747766	0.461467	0.579776	0.157238	-0.926136	0.363095	0.556395	-0.195623
chr1_173452011	3.63688	0.00122764	0.00472458	0.597136	5.19365	2.15632e-05	0.000176845	0.732074	-2.46751	0.0206845	0.0873142	-0.450016
chr1_173452012	0.986264	0.333303	0.454733	0.196079	1.60862	0.120056	0.196112	0.310337	-0.559514	0.580714	0.747425	-0.113
chr1_173452043	2.4075	0.0236374	0.0525772	0.434855	2.98224	0.00623571	0.0166837	0.513698	-1.13931	0.26521	0.454079	-0.222782
chr1_173452051	1.37506	0.181118	0.280134	0.265108	1.75706	0.0909545	0.155956	0.331537	-0.482765	0.633399	0.790065	-0.0961653
chr1_173452084	3.98249	0.000505983	0.00232887	0.622986	4.80108	6.00213e-05	0.000391256	0.693038	-2.09743	0.0460686	0.146055	-0.386433
chr1_173452183	0.272575	0.787382	0.86517	0.0543249	0.859108	0.398314	0.517431	0.169023	0.651898	0.520325	0.698216	0.12919
chr1_173472059	2.22547	0.0351475	0.0728361	0.405286	2.84654	0.00862364	0.0218622	0.493413	-1.5797	0.126555	0.280556	-0.300321
chr1_174003106	1.9047	0.0681982	0.126406	0.359099	2.10272	0.0455569	0.0874598	0.39102	-2.45983	0.0210429	0.0881099	-0.446591
chr1_174003115	1.34486	0.190553	0.291763	0.259278	1.89896	0.0689817	0.123642	0.354561	-1.46677	0.154716	0.319744	-0.281329
chr1_174003122	0.520211	0.607419	0.721722	0.103216	0.563405	0.578098	0.689001	0.111678	-0.760449	0.453991	0.640976	-0.150147
chr1_174003123	1.52478	0.139666	0.22717	0.291049	2.55231	0.0170786	0.0386719	0.454066	-0.522566	0.605806	0.767519	-0.103764
chr1_174003131	0.51827	0.608754	0.722652	0.102855	1.38757	0.17732	0.269361	0.266881	-0.0620259	0.951028	0.988695	-0.0123872
chr1_174007498	2.81512	0.00928821	0.0244046	0.489112	4.4458	0.000151818	0.000815682	0.663509	-2.49624	0.0193919	0.0836871	-0.445482
chr1_174007556	5.1372	2.49671e-05	0.000226339	0.7155	4.82787	5.59654e-05	0.000370853	0.693349	-2.69336	0.012356	0.0640569	-0.472687
chr1_174010477	4.19757	0.000289771	0.00148856	0.641853	2.73567	0.0111936	0.0271821	0.47843	-0.795131	0.433907	0.623533	-0.156406
chr1_174821186	1.12893	0.269472	0.384733	0.237393	0.383778	0.704336	0.795127	0.0823391	-0.903521	0.374742	0.568745	-0.193631
chr1_174905830	3.26859	0.00309661	0.0100263	0.553811	4.5896	0.000104294	0.000607294	0.685085	-2.1751	0.0391348	0.131003	-0.404342
chr1_174920640	-1.03082	0.312336	0.432266	-0.203061	-0.025037	0.980221	0.999059	-0.00503295	0.335708	0.739849	0.865373	0.067493
chr1_176040396	-3.94749	0.000553824	0.00249549	-0.618869	-2.45765	0.0211407	0.0462465	-0.439873	1.341	0.191794	0.367537	0.258271
chr1_176040438	-1.35486	0.187386	0.287955	-0.26047	0.441072	0.662892	0.760467	0.0874692	-0.27782	0.7834	0.893863	-0.0552681
chr1_176055177	2.22466	0.0352083	0.0729421	0.40546	3.84864	0.000714467	0.00282099	0.609371	-0.568288	0.574832	0.742617	-0.112603
chr1_176116305	-0.349595	0.729523	0.820304	-0.069601	0.585882	0.563124	0.675544	0.116134	-0.38342	0.7046	0.842013	-0.0763861
chr1_176142020	0.341134	0.735808	0.825695	0.0676933	-0.629342	0.534744	0.650107	-0.124206	1.32261	0.197755	0.374327	0.254616
chr1_177262925	-4.6551	8.78706e-05	0.000584583	-0.689065	-2.61677	0.0147408	0.0341765	-0.467826	1.56614	0.129695	0.285148	0.302058
chr1_177262931	2.53701	0.0176808	0.0414399	0.455578	2.37943	0.0251519	0.0533794	0.43248	-3.39421	0.00226635	0.0243445	-0.567122
chr1_177262938	-3.99413	0.000490994	0.00227153	-0.625478	-4.21446	0.000277376	0.00131771	-0.645938	3.09167	0.00478562	0.0360961	0.527199
chr1_177262945	2.789	0.00987773	0.0256262	0.486885	4.81785	5.74483e-05	0.000378701	0.69482	-2.98665	0.00617231	0.0417736	-0.51317
chr1_177262951	-4.95772	3.98625e-05	0.000322738	-0.70635	-4.34502	0.000197456	0.0010025	-0.657609	3.14228	0.00422923	0.0337385	0.533535
chr1_177262985	-0.378371	0.708297	0.804372	-0.0764769	-2.01366	0.0547507	0.101953	-0.378883	0.218944	0.828444	0.922102	0.0444752
chr1_177263013	2.44674	0.0216615	0.0488604	0.43949	3.23915	0.00333088	0.00986943	0.544042	-2.44623	0.0216922	0.0897218	-0.439918
chr1_178317883	2.20589	0.0366486	0.0754184	0.460346	1.7474	0.0926457	0.158371	0.375196	-0.738382	0.467053	0.652742	-0.169114
chr1_178318028	-0.867011	0.39405	0.51759	-0.20152	-0.863317	0.39604	0.51518	-0.200103	1.51019	0.143341	0.304252	0.347816
chr1_179859866	1.86185	0.0742297	0.13549	0.347619	1.12457	0.271285	0.381664	0.218455	0.0773249	0.938971	0.984303	0.0154009
chr1_179875078	1.40715	0.171499	0.267897	0.270671	1.67828	0.105553	0.176396	0.317978	-0.147846	0.883632	0.954102	-0.0295502
chr1_179875111	3.20413	0.00363113	0.011384	0.539285	2.30101	0.0298634	0.0617092	0.417436	-1.98884	0.0575969	0.168853	-0.369335
chr1_179875138	1.02268	0.316097	0.436281	0.199748	1.23259	0.229014	0.332362	0.238612	0.254918	0.80084	0.905884	0.0507893
chr1_179875139	2.18377	0.0384147	0.0785478	0.398934	1.29656	0.206434	0.305329	0.249987	-1.22191	0.232964	0.417121	-0.236614
chr1_179974870	-3.36677	0.00242561	0.00821994	-0.557219	-2.88501	0.0078706	0.0202739	-0.498334	3.57484	0.00143817	0.0196126	0.580752
chr1_179974884	-3.96975	0.000522909	0.00239015	-0.622732	-2.5815	0.0159801	0.036527	-0.458754	2.61875	0.014678	0.0711058	0.464546
chr1_179974978	3.16708	0.00397747	0.0122602	0.538064	3.15281	0.00411957	0.0117909	0.536221	-0.959144	0.346531	0.540376	-0.1894
chr1_180308228	0.482989	0.633239	0.743771	0.0955535	-0.0616266	0.951342	0.979596	-0.0122472	0.0629568	0.950294	0.988345	0.012519
chr1_180884931	-0.37556	0.710361	0.806231	-0.193428	-0.1906	0.850354	0.907215	-0.097523	-0.179115	0.859269	0.941472	-0.0975382
chr1_180989650	6.48125	8.03274e-07	1.79276e-05	0.790412	6.31924	1.20566e-06	2.1314e-05	0.782784	-2.93485	0.00699009	0.0449498	-0.504049
chr1_1821917	1.19978	0.241291	0.35294	0.232306	0.907124	0.372865	0.492013	0.17769	-0.987008	0.332951	0.526428	-0.192938
chr1_1821925	1.9748e-14	1	1	NA	2.71032e-14	1	1	NA	-6.47082e-14	1	1	NA
chr1_1822980	2.22779	0.0349735	0.0725447	0.406751	2.59209	0.0155983	0.0358588	0.460114	-0.284317	0.778473	0.890968	-0.0567316
chr1_1822986	1.04965	0.303759	0.422511	0.204855	1.28868	0.209119	0.30864	0.248883	-0.571038	0.572994	0.741272	-0.113227
chr1_1823907	4.2566	0.000248536	0.00131995	0.655749	4.24332	0.00025732	0.00124024	0.654363	-3.07532	0.00497998	0.0369037	-0.530608
chr1_1823938	3.1216	0.00444626	0.0134093	0.531487	4.93726	4.206e-05	0.000296662	0.706261	-2.23429	0.034496	0.120369	-0.409699
chr1_183896319	5.43654	1.14773e-05	0.000126421	0.734559	3.73122	0.000965313	0.00359013	0.595977	-0.907796	0.372522	0.566392	-0.177649
chr1_185061334	0.598235	0.554978	0.675293	0.119165	-0.438543	0.664699	0.762015	-0.0876228	0.116487	0.908183	0.966472	0.0234027
chr1_1856146	2.75425	0.0107172	0.0274023	0.481439	3.52475	0.00163131	0.00548005	0.575356	-1.80572	0.0828318	0.213148	-0.338904
chr1_186411166	7.31978	1.03326e-07	4.3916e-06	0.824735	7.5649	5.7719e-08	2.85241e-06	0.833316	-2.72175	0.0115667	0.0616011	-0.475989
chr1_186411221	7.69704	4.22577e-08	2.5323e-06	0.84498	4.37001	0.000185003	0.000955996	0.66152	-1.96066	0.0609761	0.175183	-0.366745
chr1_186411224	7.49854	6.74874e-08	3.34601e-06	0.831082	7.06707	1.90112e-07	6.13069e-06	0.815261	-2.35737	0.026409	0.1011	-0.424428
chr1_186429130	0.904393	0.374282	0.497767	0.178649	1.62793	0.11588	0.190394	0.310839	-0.350047	0.729191	0.859137	-0.0702132
chr1_190198907	-3.10034	0.00468312	0.0139878	-0.527215	-1.66829	0.107537	0.179084	-0.316167	1.65885	0.109451	0.255662	0.314943
chr1_198834497	4.32233	0.000209438	0.00115476	0.653567	3.54913	0.00153384	0.00521187	0.578002	-2.45719	0.0211676	0.0882961	-0.440311
chr1_200773825	3.24785	0.00325968	0.0104344	0.543652	2.0515	0.050661	0.0956951	0.378357	-1.46813	0.154348	0.319203	-0.280913
chr1_200776752	0.369418	0.714877	0.809006	0.0745447	1.83372	0.0784367	0.137814	0.348545	-2.15682	0.0406766	0.134303	-0.402355
chr1_200776753	1.5582	0.131554	0.216358	0.298903	2.28644	0.0308227	0.0633133	0.417997	-1.02828	0.313514	0.50725	-0.202683
chr1_200776754	0.115629	0.908855	0.950769	0.02335	0.450937	0.65586	0.755132	0.0906957	-0.574076	0.570968	0.740387	-0.115525
chr1_200776775	-1.56189	0.130684	0.215347	-0.318233	-1.2696	0.215735	0.316654	-0.262265	0.467559	0.644088	0.798409	0.100223
chr1_200776816	0.411578	0.6841	0.784109	0.0852707	0.766151	0.450646	0.568922	0.157317	-1.11888	0.273666	0.462882	-0.228465
chr1_201762102	0.441055	0.662904	0.76687	0.0878888	1.39366	0.175493	0.267011	0.268663	-2.32439	0.0283864	0.1065	-0.422811
chr1_201762134	5.01958	3.39219e-05	0.000288289	0.716574	5.7381	5.27729e-06	6.14581e-05	0.762734	-4.82601	5.6324e-05	0.00438409	-0.703832
chr1_201805441	2.89595	0.00766761	0.0208878	0.506401	4.31681	0.000212518	0.00106467	0.661039	-1.53106	0.13812	0.296897	-0.296169
chr1_201806185	-3.63118	0.00124555	0.00477423	-0.586097	-3.51544	0.0016701	0.00558696	-0.573585	2.33639	0.0276518	0.104542	0.421954
chr1_201806199	-2.67746	0.0128154	0.0316814	-0.470954	-1.85359	0.0754442	0.133341	-0.346484	2.26427	0.0323423	0.115779	0.411718
chr1_201806205	-0.384931	0.703492	0.800587	-0.0766533	0.432359	0.669128	0.765325	0.0860258	-1.1255	0.270905	0.459897	-0.219648
chr1_201806219	-3.34774	0.00254354	0.00855585	-0.558184	-2.61437	0.0148222	0.0343393	-0.464458	2.61273	0.0148822	0.0715481	0.464967
chr1_201806259	2.1091	0.0449541	0.0894088	0.388195	3.45709	0.00193456	0.00629386	0.568788	-2.48486	0.0198949	0.0849425	-0.44515
chr1_201958616	2.45437	0.0212958	0.0482141	0.441346	1.71711	0.0981278	0.166156	0.325047	-1.00588	0.323964	0.517587	-0.19757
chr1_201960332	1.68255	0.104713	0.17985	0.31881	1.68755	0.103737	0.174166	0.319634	-1.22482	0.231884	0.415676	-0.238048
chr1_202514946	2.88103	0.00794493	0.0214795	0.500566	2.40747	0.0236401	0.0507293	0.434691	-2.40381	0.0238375	0.0947458	-0.434837
chr1_202610623	2.6658	0.0131658	0.0323951	0.46881	1.63848	0.113648	0.187313	0.30999	-0.936133	0.358024	0.55146	-0.183236
chr1_203805383	1.35987	0.185815	0.286003	0.270922	0.363951	0.718906	0.806432	0.0748522	-0.431735	0.669578	0.816115	-0.0892374
chr1_203805393	1.98376	0.0581851	0.110954	0.371052	2.80719	0.00946418	0.0235845	0.49287	-1.05046	0.303404	0.495931	-0.207137
chr1_204522253	0.819105	0.420343	0.545163	0.161413	1.2285	0.230518	0.334291	0.23827	0.204309	0.839741	0.930023	0.0408048
chr1_204535803	0.714899	0.481189	0.606407	0.141412	0.955685	0.348237	0.465774	0.187575	0.97585	0.338345	0.53169	0.191653
chr1_204535815	0.904955	0.37399	0.497466	0.178367	1.85775	0.0748316	0.132397	0.349017	0.0613423	0.951567	0.988984	0.0123026
chr1_204551314	-0.632772	0.532536	0.655115	-0.125566	0.288872	0.775024	0.850882	0.057672	-0.654514	0.518666	0.696782	-0.129995
chr1_204555786	4.04662	0.000428665	0.00203516	0.628279	5.87783	3.68992e-06	4.72365e-05	0.761798	-3.18479	0.00381037	0.0319712	-0.536459
chr1_204555806	3.20574	0.00361675	0.0113483	0.540871	3.82125	0.000766522	0.00296646	0.608802	-2.84784	0.00860012	0.0510739	-0.496421
chr1_204555810	5.34199	1.46632e-05	0.000151211	0.732132	6.38248	1.02879e-06	1.912e-05	0.789875	-2.62032	0.0146254	0.0709654	-0.464821
chr1_204555822	7.12762	1.64071e-07	6.06149e-06	0.820614	7.11424	1.69577e-07	5.67281e-06	0.820031	-5.02522	3.34933e-05	0.00372603	-0.710215
chr1_204556465	-5.62696	7.01972e-06	8.70091e-05	-0.746555	-2.80755	0.00945613	0.0235722	-0.487704	3.86735	0.000681501	0.0134652	0.610435
chr1_204556653	6.23078	1.5056e-06	2.79813e-05	0.779715	6.0218	2.55673e-06	3.64417e-05	0.76902	-4.55182	0.000115264	0.0061776	-0.672551
chr1_204557599	-3.27332	0.00306051	0.00994324	-0.548581	-1.61504	0.118653	0.194237	-0.307309	0.0191829	0.984845	1	0.00383829
chr1_204557624	7.34187	9.8006e-08	4.26895e-06	0.826276	6.41977	9.37102e-07	1.79618e-05	0.78829	-3.69518	0.00105917	0.0169345	-0.592887
chr1_204557667	5.60264	7.47366e-06	9.12974e-05	0.746579	6.48925	7.87804e-07	1.59812e-05	0.793058	-3.77699	0.000859338	0.0150865	-0.60268
chr1_204845781	0.457462	0.651226	0.757764	0.0912068	0.246621	0.807183	0.875018	0.049307	-1.42181	0.167249	0.336066	-0.27437
chr1_204845851	0.196484	0.845795	0.907056	0.0392614	1.82801	0.0793146	0.1391	0.343614	-0.871997	0.391381	0.585246	-0.172065
chr1_204852353	-1.68	0.105213	0.180527	-0.317103	-1.68135	0.10495	0.175612	-0.317329	1.14434	0.263156	0.452088	0.222191
chr1_204852379	2.13487	0.0425921	0.085448	0.391129	2.02053	0.0539878	0.100803	0.373146	-0.316806	0.753981	0.874322	-0.0629562
chr1_204852397	0.944337	0.353891	0.476277	0.184749	1.45896	0.15683	0.244455	0.278942	0.22581	0.823157	0.919377	0.0449371
chr1_204852412	0.743415	0.464049	0.589837	0.147942	0.625733	0.537071	0.652103	0.124884	0.208985	0.836128	0.927872	0.042094
chr1_204885000	6.4472	8.7455e-07	1.90822e-05	0.802439	6.52511	7.20474e-07	1.49823e-05	0.805799	-2.51766	0.0184777	0.0812594	-0.456351
chr1_204885004	5.37515	1.34551e-05	0.000141047	0.73992	4.31119	0.000215652	0.00107762	0.659146	-2.32231	0.0285156	0.106705	-0.425367
chr1_204885007	1.68392	0.104444	0.17953	0.322925	1.06952	0.294892	0.407902	0.211465	0.463279	0.647111	0.800596	0.0935392
chr1_204885020	2.62595	0.0144327	0.0349977	0.467492	2.41229	0.0233885	0.0502537	0.436711	-1.85916	0.0746317	0.199214	-0.350797
chr1_204902220	4.14643	0.000330936	0.00165806	0.638177	2.19552	0.0374686	0.0747065	0.401127	-2.11161	0.0447264	0.143292	-0.388498
chr1_204972685	1.9748e-14	1	1	NA	2.71032e-14	1	1	NA	-6.47082e-14	1	1	NA
chr1_204993590	0.324227	0.74842	0.83572	0.0829772	-0.197471	0.84503	0.903245	-0.0504001	0.158942	0.874972	0.949377	0.0418202
chr1_204994704	9.01324	2.16204e-09	4.44708e-07	0.873576	5.99196	2.75828e-06	3.84467e-05	0.765931	-2.57828	0.0161021	0.0744956	-0.455978
chr1_204995059	6.83897	3.31463e-07	9.77448e-06	0.806738	7.97218	2.22912e-08	1.62342e-06	0.847048	-4.56227	0.000112163	0.00611806	-0.672845
chr1_204995064	7.11159	1.7056e-07	6.13734e-06	0.821274	7.76928	3.57105e-08	2.09105e-06	0.844388	-3.44239	0.00200858	0.0230605	-0.568343
chr1_204995069	4.78925	6.18895e-05	0.000446667	0.692776	3.83305	0.000743656	0.00290384	0.608744	-3.62901	0.00125351	0.0184062	-0.588238
chr1_204995077	7.27993	1.13683e-07	4.68933e-06	0.824261	8.75214	3.83224e-09	5.45145e-07	0.868746	-4.32311	0.0002093	0.00806522	-0.653035
chr1_204995080	3.9774	0.000512678	0.00235328	0.625312	3.38538	0.00231563	0.00733684	0.562734	-2.19401	0.0375952	0.127455	-0.403495
chr1_204995083	5.71933	5.53559e-06	7.31399e-05	0.754291	6.32505	1.1882e-06	2.11034e-05	0.786217	-3.382	0.00233663	0.0246643	-0.560722
chr1_205714152	1.9748e-14	1	1	NA	2.71032e-14	1	1	NA	-6.47082e-14	1	1	NA
chr1_205725119	3.57903	0.00142184	0.00531871	0.582102	2.93458	0.00699183	0.0183899	0.505842	-1.38393	0.178426	0.350943	-0.266483
chr1_205733688	5.93589	3.18034e-06	4.82152e-05	0.765165	3.85039	0.000711257	0.00281269	0.609323	-2.24082	0.0340164	0.119355	-0.4081
chr1_205733757	2.44588	0.0217034	0.0489475	0.446101	3.07929	0.00492988	0.013698	0.532512	-0.733798	0.469794	0.655009	-0.147673
chr1_205733906	-0.208935	0.836165	0.900756	-0.0429369	0.646236	0.523922	0.640274	0.131753	0.578389	0.568096	0.737912	0.118773
chr1_205733909	1.58457	0.125431	0.208313	0.302244	2.8693	0.00817022	0.0209042	0.498527	-0.526669	0.602994	0.765422	-0.10488
chr1_205733912	2.83712	0.00881765	0.0233984	0.496469	3.19707	0.00369515	0.0107685	0.542027	-1.56271	0.130499	0.286279	-0.300301
chr1_205733967	6.19001	1.66874e-06	2.9847e-05	0.779832	7.86383	2.86504e-08	1.85569e-06	0.8466	-4.56123	0.000112468	0.00611806	-0.675418
chr1_205733972	1.39972	0.173688	0.270678	0.271416	1.05601	0.3009	0.41463	0.207953	0.750414	0.459903	0.64631	0.149703
chr1_205733977	-2.08283	0.0474804	0.0935209	-0.384202	-1.14627	0.262364	0.371379	-0.223071	2.36192	0.0261463	0.100397	0.427343
chr1_205733991	2.62485	0.0144692	0.0350582	0.469282	1.71526	0.0984701	0.166627	0.327229	-0.123906	0.902366	0.963988	-0.0250291
chr1_205734078	1.18552	0.246779	0.358715	0.229848	1.68058	0.1051	0.175776	0.317526	-1.62737	0.116007	0.265087	-0.30871
chr1_205736224	2.45181	0.0214178	0.0484327	0.439535	3.99376	0.000491538	0.00207602	0.623997	-4.09029	0.00038326	0.0103616	-0.633722
chr1_205736225	2.26858	0.0320361	0.0674909	0.411891	2.22998	0.0348108	0.070182	0.406027	-1.34458	0.19065	0.365983	-0.25888
chr1_205736233	-0.660215	0.515057	0.638827	-0.130377	-0.320409	0.751279	0.832681	-0.0636836	1.98424	0.0581371	0.169978	0.368032
chr1_205736568	1.52795	0.138879	0.22618	0.293334	0.845837	0.40554	0.524566	0.167311	0.937275	0.357447	0.551013	0.185188
chr1_205740362	4.62916	9.40322e-05	0.000615597	0.680783	6.90123	2.8474e-07	8.04086e-06	0.812677	-5.24774	1.87699e-05	0.00302388	-0.726609
chr1_205740401	1.42792	0.16549	0.260247	0.273384	1.42694	0.165773	0.255207	0.273206	-0.787319	0.438383	0.627307	-0.15491
chr1_205740402	2.17024	0.0395318	0.0804538	0.404448	2.13852	0.0422683	0.0824827	0.399284	-0.315877	0.754677	0.874604	-0.0641749
chr1_205745327	-1.56381	0.130232	0.214764	-0.297863	-1.55396	0.132563	0.212954	-0.296134	1.60008	0.121952	0.274186	0.304458
chr1_205745367	-3.84505	0.000720977	0.00308865	-0.609661	-3.66735	0.00113618	0.00409416	-0.591348	2.61503	0.0148037	0.0714074	0.463359
chr1_205745394	-2.63906	0.0140038	0.0341424	-0.466472	-3.82456	0.000760048	0.00295044	-0.607846	3.55533	0.00151099	0.0202412	0.580245
chr1_205745407	3.96537	0.000528847	0.00240717	0.624358	2.91619	0.00730637	0.0190461	0.505602	-2.06285	0.0494946	0.153184	-0.383078
chr1_205745413	3.14526	0.00419615	0.0128021	0.533054	2.27064	0.0318949	0.0651466	0.413531	-0.120506	0.905031	0.965312	-0.0240967
chr1_206313927	-0.524709	0.604333	0.719031	-0.10382	0.0408323	0.967749	0.990515	0.00812252	0.836494	0.410681	0.602403	0.164279
chr1_206386086	-1.23776	0.227119	0.336511	-0.239634	-2.36828	0.0257778	0.0545102	-0.42729	2.03989	0.051893	0.158067	0.377325
chr1_206386146	-0.293229	0.771729	0.852678	-0.0582797	-1.30489	0.203627	0.301939	-0.251492	1.12638	0.270536	0.459528	0.219032
chr1_206386153	-0.196993	0.8454	0.906761	-0.0391988	-0.889727	0.38196	0.501667	-0.174477	0.426509	0.673331	0.819226	0.0847055
chr1_206386172	0.698849	0.490994	0.61606	0.138218	0.491153	0.627534	0.731426	0.0975993	0.355542	0.72512	0.856058	0.0709018
chr1_206457120	1.05618	0.300824	0.419001	0.206046	1.0385	0.30882	0.423359	0.20273	-0.732229	0.470734	0.65596	-0.144576
chr1_206457151	0.510057	0.614414	0.727682	0.101243	-0.492853	0.626349	0.730661	-0.0978551	0.219777	0.827802	0.921927	0.0438543
chr1_206457588	1.44207	0.161496	0.255204	0.277881	0.81505	0.422619	0.541563	0.161239	0.665225	0.511904	0.690753	0.132408
chr1_206457589	0.403939	0.689637	0.788703	0.080296	0.260092	0.796889	0.867857	0.0517961	-0.0128336	0.989861	1	-0.00256198
chr1_206457590	0.489282	0.628839	0.740031	0.0973437	0.361926	0.7204	0.807275	0.0721515	0.295855	0.769747	0.884651	0.0591162
chr1_206457591	1.28135	0.211642	0.317473	0.248394	0.394022	0.696852	0.788902	0.0785633	0.727198	0.473757	0.658424	0.14417
chr1_206457644	3.59172	0.00137682	0.00518343	0.586679	3.30784	0.0028095	0.00860951	0.554575	-1.38199	0.179013	0.351555	-0.267789
chr1_20756494	4.37044	0.000184761	0.00105013	0.6577	3.76368	0.000888418	0.00334635	0.600643	-3.31656	0.00275073	0.0268562	-0.552276
chr1_20756758	5.77214	4.83398e-06	6.57533e-05	0.754429	7.05577	1.95394e-07	6.26125e-06	0.814985	-2.53791	0.0176502	0.0789695	-0.45065
chr1_20756783	6.1888	1.67383e-06	2.98489e-05	0.77691	5.26317	1.79982e-05	0.0001524	0.723638	-2.26212	0.0324928	0.116099	-0.410481
chr1_20774875	4.85811	5.17008e-05	0.000392063	0.697657	4.63967	9.15058e-05	0.000548999	0.680801	-2.38445	0.0248805	0.097454	-0.430326
chr1_20775406	7.61877	5.07932e-08	2.82874e-06	0.834663	9.41871	9.0698e-10	2.97974e-07	0.882387	-3.57917	0.00142249	0.0195372	-0.579619
chr1_20775407	7.50795	6.59982e-08	3.28287e-06	0.835201	8.60405	5.32039e-09	6.39925e-07	0.867898	-4.91099	4.51183e-05	0.00413703	-0.702681
chr1_20775410	0.184509	0.855079	0.913327	0.0369922	1.82197	0.0802533	0.140455	0.343704	-1.05751	0.300237	0.49266	-0.20802
chr1_20775424	5.86721	3.78983e-06	5.47296e-05	0.760807	7.70073	4.19247e-08	2.29545e-06	0.839188	-2.94371	0.00684324	0.044376	-0.506158
chr1_20775430	6.44509	8.79173e-07	1.9117e-05	0.794774	4.87507	4.94742e-05	0.000337085	0.701334	-2.59724	0.0154198	0.0728669	-0.462813
chr1_20775439	4.33691	0.000201633	0.00112543	0.657215	4.20013	0.000287908	0.00135711	0.644983	-2.01918	0.0541441	0.162678	-0.375201
chr1_20775450	2.95984	0.00658041	0.0185003	0.519546	1.65847	0.109519	0.181675	0.320532	-1.40402	0.172428	0.3431	-0.276318
chr1_20775457	3.56564	0.00147089	0.00545333	0.620955	3.49817	0.00174447	0.00577229	0.612235	-1.16776	0.253754	0.441023	-0.244909
chr1_207768991	-0.171158	0.865455	0.921002	-0.0342417	0.0552394	0.95638	0.983104	0.0110554	-0.123043	0.903042	0.964304	-0.0246609
chr1_207768998	0.0268558	0.978785	0.999335	0.00535173	0.217196	0.82979	0.891777	0.043241	0.855831	0.400096	0.593611	0.168304
chr1_207769004	-0.797889	0.432329	0.557664	-0.157433	0.152292	0.88016	0.929575	0.0304066	-0.074233	0.941407	0.985234	-0.0148468
chr1_207769056	1.28939	0.208875	0.314128	0.248855	1.32447	0.197138	0.294152	0.255185	-0.958564	0.346818	0.540595	-0.18777
chr1_207769100	2.58396	0.0158899	0.0378794	0.461348	4.24287	0.000257623	0.00124091	0.651144	-2.62157	0.0145832	0.0708854	-0.467465
chr1_207769102	0.174696	0.862703	0.919166	0.0349994	-0.314254	0.755894	0.836335	-0.0628652	0.800605	0.430788	0.621687	0.15878
chr1_207769111	-0.982226	0.335249	0.456915	-0.192365	-0.199398	0.843539	0.902348	-0.0397522	-0.46652	0.644821	0.798992	-0.0927928
chr1_207769127	-1.74466	0.0931305	0.163544	-0.336314	-2.0738	0.0483791	0.0919783	-0.391021	1.05735	0.300306	0.49272	0.211921
chr1_207769131	-3.22172	0.00347706	0.0109991	-0.542421	-2.10758	0.0450977	0.0867611	-0.388492	2.37248	0.0255458	0.0989899	0.429456
chr1_207769138	-6.72008	4.44107e-07	1.19854e-05	-0.808616	-4.09791	0.000375397	0.00167116	-0.637512	3.33902	0.00260122	0.0261481	0.559138
chr1_207769164	3.76898	0.000876325	0.00361087	0.602943	4.37507	0.000182579	0.000945894	0.659922	-1.99263	0.0571546	0.168175	-0.370605
chr1_207769178	-4.75603	6.75007e-05	0.000479434	-0.697756	-3.8477	0.000716193	0.00282634	-0.616729	4.4759	0.000140529	0.00683448	0.676677
chr1_207769179	0.235967	0.81535	0.885496	0.047344	0.899564	0.3768	0.49606	0.17784	-2.36837	0.0257781	0.0995594	-0.431378
chr1_207769183	0.211194	0.834421	0.900185	0.0426549	0.964738	0.343769	0.46134	0.191482	-1.00092	0.326307	0.520076	-0.199014
chr1_207769190	-1.40611	0.171804	0.268235	-0.323143	-1.28047	0.211946	0.312065	-0.295191	0.241085	0.811425	0.912246	0.0586325
chr1_207769192	-4.98521	3.71028e-05	0.000307594	-0.708065	-3.8166	0.000775728	0.0029951	-0.607772	1.21575	0.235265	0.420153	0.236386
chr1_207769199	2.39116	0.0245085	0.0541821	0.431144	4.05702	0.000417347	0.00181447	0.630678	-4.93829	4.20154e-05	0.00402212	-0.704668
chr1_207769203	1.43011	0.164867	0.259481	0.27377	2.96223	0.00654321	0.0173812	0.508183	-2.45183	0.0214227	0.0890187	-0.439045
chr1_207769207	5.962	2.97556e-06	4.57024e-05	0.765145	7.00016	2.23675e-07	6.94806e-06	0.813082	-5.15747	2.37345e-05	0.00317692	-0.716878
chr1_207769208	4.65144	8.87136e-05	0.000588149	0.680218	7.08872	1.80388e-07	5.94303e-06	0.817405	-4.4489	0.000150783	0.00697989	-0.664135
chr1_207769213	4.77188	6.47622e-05	0.000464099	0.689457	7.06485	1.91135e-07	6.15067e-06	0.816355	-3.8977	0.000630308	0.0131073	-0.61384
chr1_207769218	5.65127	6.59391e-06	8.32266e-05	0.748085	8.50661	6.61295e-09	7.09941e-07	0.862368	-6.31925	1.20911e-06	0.00110754	-0.784022
chr1_207769223	0.329047	0.744817	0.832124	0.0660513	0.446561	0.658975	0.757682	0.0894607	-0.624979	0.537561	0.712799	-0.125038
chr1_207769240	0.642747	0.526146	0.649406	0.132697	1.34725	0.189793	0.284675	0.270651	-0.952449	0.349849	0.543431	-0.196022
chr1_207770040	3.67804	0.0011055	0.00434576	0.592837	4.36385	0.000187999	0.000967715	0.658244	-4.25889	0.000247383	0.00878913	-0.649739
chr1_20782193	2.26533	0.0322613	0.0678245	0.41605	1.91122	0.0673206	0.121136	0.359745	-0.222334	0.825833	0.920879	-0.0448269
chr1_20782227	4.68337	8.16122e-05	0.000554067	0.683319	4.38846	0.000176314	0.000920328	0.659155	-5.16319	2.33838e-05	0.00317692	-0.718835
chr1_20782241	1.56057	0.130994	0.215622	0.298243	1.43939	0.162248	0.250948	0.276863	-2.25943	0.0326818	0.116552	-0.413063
chr1_20784067	1.96199	0.0608052	0.115114	0.364916	1.65845	0.109523	0.181675	0.3144	-1.24277	0.225307	0.408511	-0.241103
chr1_20784086	3.71151	0.00101502	0.00405609	0.598048	2.965	0.00649973	0.017305	0.511321	-1.15478	0.258932	0.447457	-0.22557
chr1_20784108	2.88008	0.00796295	0.021513	0.498204	3.93355	0.000574184	0.00235697	0.617789	-3.29466	0.0029046	0.0277185	-0.549885
chr1_20784999	-0.373709	0.711721	0.806996	-0.0746139	-0.833464	0.41235	0.531132	-0.164608	1.76578	0.0894567	0.224542	0.334151
chr1_20785013	3.04445	0.00536488	0.0156315	0.520817	4.52082	0.000124818	0.00069873	0.672534	-1.73781	0.0943604	0.232884	-0.328765
chr1_20785047	2.79359	0.00977168	0.0254074	0.486654	2.21051	0.0362908	0.0726723	0.403182	-0.67369	0.506595	0.686468	-0.133112
chr1_20785140	2.93259	0.00702489	0.0195191	0.505891	1.39307	0.175668	0.267171	0.267959	0.149921	0.882012	0.953352	0.0299419
chr1_20785191	2.80905	0.00942232	0.0246845	0.489583	2.88993	0.00777883	0.0200913	0.500193	-2.22681	0.0350534	0.121537	-0.406844
chr1_20844577	1.34738	0.189752	0.29074	0.261146	2.01761	0.0543103	0.101318	0.375728	-2.05907	0.0498827	0.153853	-0.383103
chr1_20871964	-0.146329	0.884816	0.934484	-0.0294635	-1.61549	0.118556	0.194099	-0.309813	1.70626	0.100164	0.241539	0.326311
chr1_20872215	1.64127	0.113063	0.191577	0.312089	1.5148	0.142167	0.225525	0.290076	0.424257	0.674952	0.820431	0.0846623
chr1_20872233	1.4501	0.159262	0.252461	0.278895	1.39916	0.173857	0.264892	0.269776	-0.228103	0.821393	0.91833	-0.0456723
chr1_20875241	1.87266	0.0726662	0.133179	0.350324	2.50295	0.0190964	0.0424392	0.447353	-2.39723	0.0241872	0.0954756	-0.432506
chr1_20876975	1.46175	0.156068	0.248511	0.280107	0.813185	0.423667	0.542495	0.160165	-1.49713	0.146688	0.308901	-0.286657
chr1_20898851	3.86388	0.000686917	0.00296897	0.61111	2.73884	0.011111	0.0270074	0.479551	-2.10745	0.045116	0.144009	-0.387822
chr1_20919297	0.935335	0.35842	0.480874	0.184032	0.942713	0.354706	0.473055	0.185413	0.115449	0.908998	0.966799	0.0231317
chr1_20968304	-2.23953	0.0341035	0.0709943	-0.410333	-1.20202	0.240438	0.345679	-0.234385	0.0857032	0.932375	0.980562	0.0172104
chr1_20972412	0.648675	0.522368	0.645895	0.128004	0.893782	0.379827	0.499231	0.175094	-1.08933	0.286242	0.476548	-0.211998
chr1_21009272	3.9776	0.000512407	0.00235274	0.625867	2.82246	0.00912927	0.022915	0.493528	-2.57019	0.0164021	0.0754477	-0.459692
chr1_21009279	-0.600152	0.55372	0.674289	-0.119179	-0.296149	0.769524	0.84686	-0.0591169	0.236143	0.815216	0.914733	0.0472404
chr1_210114572	1.9748e-14	1	1	NA	2.71032e-14	1	1	NA	-6.47082e-14	1	1	NA
chr1_210860071	1.9748e-14	1	1	NA	2.71032e-14	1	1	NA	-6.47082e-14	1	1	NA
chr1_210902989	-0.218332	0.828914	0.896151	-0.229316	-0.252351	0.8028	0.87238	-0.262383	0.0676325	0.946608	0.987142	0.0755048
chr1_21113781	1.74793	0.0925516	0.16278	0.32888	1.2784	0.212663	0.31296	0.246769	-0.52838	0.601824	0.764702	-0.104742
chr1_21120405	1.51359	0.14247	0.230891	0.289882	1.77493	0.0878924	0.151542	0.334743	-0.164781	0.870421	0.946599	-0.0329797
chr1_21120417	-0.0455643	0.964014	0.989552	-0.00909913	1.45758	0.157206	0.244842	0.27961	0.309371	0.759564	0.877936	0.0617442
chr1_21120440	1.87063	0.0729575	0.133665	0.350483	2.35434	0.0265799	0.0559343	0.426257	-1.56631	0.129656	0.285112	-0.299312
chr1_21120462	0.918988	0.366744	0.489581	0.18059	0.956115	0.348024	0.465571	0.187621	-0.616805	0.542855	0.716697	-0.122449
chr1_21120516	-0.960983	0.345617	0.467904	-0.187796	0.136016	0.892881	0.938225	0.0270491	-0.637736	0.529355	0.705853	-0.125961
chr1_211264500	0.0533606	0.957862	0.984788	0.0106226	-0.424947	0.674453	0.769611	-0.0842996	0.739279	0.466518	0.652533	0.145741
chr1_211264564	-0.689891	0.496516	0.621413	-0.137665	0.489006	0.629032	0.732668	0.0980044	0.632613	0.532643	0.70821	0.126715
chr1_211264578	-1.56182	0.130699	0.215347	-0.298215	-0.300629	0.766144	0.844551	-0.0599818	-0.127871	0.899258	0.962425	-0.0255876
chr1_211264613	3.70189	0.00104027	0.00413529	0.593151	6.13679	1.90995e-06	3.0157e-05	0.774334	-3.69348	0.00106377	0.0169811	-0.592581
chr1_211264628	-0.183941	0.85552	0.913559	-0.036669	1.21994	0.233692	0.338121	0.236517	-1.37096	0.182386	0.355612	-0.264183
chr1_211264629	0.020027	0.984178	1	0.00398624	0.818392	0.420743	0.539841	0.160789	-0.524575	0.604429	0.766412	-0.103937
chr1_21127018	2.6723	0.0129694	0.0319791	0.470028	2.85656	0.00842123	0.0214347	0.49474	-2.04415	0.0514398	0.157096	-0.377409
chr1_21127065	0.582167	0.565584	0.684702	0.115441	0.862681	0.396383	0.515406	0.169723	0.128856	0.898487	0.96234	0.0257435
chr1_211307287	4.28752	0.000229315	0.00124391	0.650229	2.4246	0.0227577	0.0491437	0.435007	-1.98029	0.058604	0.170622	-0.367256
chr1_211307330	1.58933	0.124353	0.206861	0.304667	1.09361	0.284389	0.396327	0.21477	-0.460164	0.649315	0.802345	-0.0923
chr1_211307332	0.990463	0.331286	0.452934	0.195149	0.589003	0.56106	0.67344	0.117448	0.327072	0.746295	0.869501	0.0656642
chr1_211307490	-2.6715	0.0129935	0.0320281	-0.470712	-3.53826	0.00157658	0.00533093	-0.577468	1.52276	0.140178	0.299964	0.290981
chr1_21132526	-2.79946	0.00963768	0.0251061	-0.487176	-3.17999	0.00385368	0.0111536	-0.535365	1.41452	0.169357	0.338825	0.271319
chr1_21137215	2.313	0.0290934	0.0623495	0.418082	3.17519	0.00389944	0.0112412	0.534292	-0.854134	0.401018	0.594574	-0.167592
chr1_21137226	0.282592	0.779779	0.859077	0.0563533	1.72445	0.0967738	0.164195	0.325853	0.00141217	0.998884	1	0.000282406
chr1_21137236	2.2015	0.0369932	0.0760397	0.404436	1.59114	0.123945	0.201452	0.304127	0.176849	0.86103	0.942322	0.0354917
chr1_21137303	-1.72031	0.0975344	0.169918	-0.32413	-1.06068	0.298814	0.412165	-0.206636	-0.218583	0.828723	0.922342	-0.0435119
chr1_21139815	1.39899	0.173905	0.270933	0.268664	2.04854	0.0509704	0.0961483	0.378218	-1.503	0.145175	0.306733	-0.287334
chr1_21144324	1.5942	0.123257	0.205441	0.303388	3.10267	0.00465698	0.0130728	0.527348	-2.26357	0.0323914	0.115883	-0.412615
chr1_21144325	3.09448	0.00475052	0.0141502	0.527585	3.59913	0.00135135	0.00470684	0.58591	-1.10966	0.277546	0.467098	-0.217117
chr1_21144327	2.96831	0.00644775	0.0181844	0.510328	3.71554	0.00100476	0.00370391	0.596686	-1.85127	0.0757961	0.201378	-0.347094
chr1_21145560	1.25586	0.220591	0.328341	0.243346	2.49946	0.0192475	0.0427376	0.447127	-1.21321	0.236217	0.421309	-0.235827
chr1_21148207	3.09175	0.00478218	0.0142199	0.526733	2.63308	0.0141985	0.0331924	0.466396	-2.24542	0.0336823	0.118841	-0.410462
chr1_21148223	0.518327	0.608715	0.722652	0.103165	0.781535	0.44171	0.560553	0.154509	-0.63926	0.528379	0.705046	-0.127078
chr1_21148267	0.33945	0.737061	0.826797	0.0676304	2.23076	0.0347522	0.0700986	0.407313	-1.83666	0.0779943	0.205354	-0.345005
chr1_21157434	2.08042	0.0477188	0.0938651	0.386353	1.6946	0.102375	0.172221	0.32264	-0.11498	0.909365	0.967007	-0.0231405
chr1_21157454	2.29128	0.0304999	0.0648456	0.425086	2.86159	0.00832118	0.0212262	0.506896	-0.636291	0.530281	0.706568	-0.129139
chr1_21157469	0.239173	0.81289	0.883915	0.0478704	0.164558	0.870594	0.922344	0.0329508	-0.492354	0.626699	0.784263	-0.0983525
chr1_21157587	0.559742	0.580556	0.698326	0.111216	-0.26904	0.790071	0.86281	-0.0537028	0.972227	0.340109	0.53346	0.191104
chr1_21157615	1.13905	0.265306	0.380176	0.225135	0.537004	0.595937	0.704963	0.108164	-0.767403	0.44992	0.637638	-0.154207
chr1_21157617	1.04207	0.307193	0.426234	0.205814	1.14584	0.262541	0.371561	0.225283	-0.7965	0.433126	0.623016	-0.159067
chr1_21158651	6.58113	6.26448e-07	1.53545e-05	0.811482	5.61092	7.31874e-06	7.79738e-05	0.760069	-2.00352	0.0559023	0.165997	-0.378731
chr1_21158676	3.99899	0.000484857	0.00224794	0.653021	4.64529	9.01733e-05	0.000543145	0.711381	-4.70526	7.72066e-05	0.00502855	-0.721544
chr1_21167412	5.15323	2.3947e-05	0.000218786	0.722479	5.72059	5.5198e-06	6.3409e-05	0.758131	-2.99572	0.00603879	0.0413294	-0.517184
chr1_21167426	6.43259	9.07055e-07	1.95004e-05	0.793624	4.8136	5.80907e-05	0.000381449	0.696237	-3.17484	0.00390463	0.0323693	-0.538063
chr1_21167434	3.68221	0.0010938	0.00430869	0.596562	3.35844	0.00247684	0.00774603	0.56065	-1.42294	0.166926	0.335682	-0.27525
chr1_21167452	3.79908	0.000811274	0.00340083	0.610659	3.42574	0.00209297	0.00672657	0.570149	-2.56176	0.0167199	0.0764245	-0.46067
chr1_21172573	0.582834	0.565142	0.684439	0.116674	0.924952	0.363693	0.482589	0.183286	-0.382954	0.704941	0.842156	-0.0771355
chr1_21172645	1.13825	0.265634	0.380502	0.220836	2.4265	0.0226618	0.0489756	0.434863	-0.942765	0.354686	0.548531	-0.184448
chr1_211766134	0.459623	0.649695	0.756505	0.0910967	-0.397279	0.694479	0.787044	-0.0788217	-0.1016	0.919872	0.973129	-0.0202325
chr1_211801500	1.89747	0.0691846	0.127938	0.358212	1.42054	0.167608	0.257399	0.275725	-1.15461	0.259001	0.447512	-0.227594
chr1_211817329	3.66836	0.00113309	0.00442907	0.593158	4.26468	0.000243412	0.00118567	0.65101	-2.02592	0.0534015	0.161307	-0.376434
chr1_212756240	2.54126	0.0175116	0.0410954	0.451292	2.06694	0.0490711	0.0930692	0.380334	-1.95778	0.0613317	0.175866	-0.363181
chr1_212798163	-3.41342	0.00215839	0.00747506	-0.563237	-5.58025	7.92062e-06	8.22933e-05	-0.745374	2.38323	0.0249475	0.0976286	0.429743
chr1_212803422	-1.57955	0.126579	0.209921	-0.300732	-1.62725	0.116024	0.190548	-0.308947	1.67043	0.107118	0.251766	0.316708
chr1_212803431	2.17962	0.038754	0.0791035	0.399659	2.59946	0.0153373	0.0353697	0.461492	-0.853508	0.401358	0.594731	-0.168325
chr1_212803445	-2.02826	0.0531384	0.102877	-0.376288	-0.369494	0.714821	0.80327	-0.0736851	0.973908	0.33929	0.53257	0.191493
chr1_212803446	-0.0222914	0.98239	1	-0.00443857	0.193916	0.847784	0.905506	0.0385828	0.541218	0.593075	0.75706	0.107242
chr1_212803458	3.97264	0.000519013	0.00237602	0.620999	4.21633	0.000276031	0.00131214	0.643663	-2.43208	0.0223874	0.091418	-0.436281
chr1_212816223	2.54735	0.017271	0.0406257	0.453176	5.04511	3.17466e-05	0.000239809	0.710732	-3.27291	0.00306559	0.028475	-0.547645
chr1_212886789	-0.550993	0.586451	0.703528	-0.109081	-0.192108	0.849185	0.906603	-0.0382299	-0.846837	0.404997	0.597274	-0.166463
chr1_213178473	1.52887	0.138651	0.225905	0.291131	2.94242	0.0068618	0.0181074	0.505652	-0.69886	0.490992	0.672369	-0.137853
chr1_213178480	1.77593	0.0877232	0.155767	0.333346	2.88293	0.00790972	0.0203471	0.498024	-1.10776	0.278349	0.467995	-0.215484
chr1_213178483	1.13953	0.26511	0.379949	0.221601	3.38044	0.00234439	0.00741254	0.559722	-1.65502	0.11023	0.256517	-0.313814
chr1_213182977	0.299893	0.766698	0.848906	0.060698	-1.01266	0.320768	0.436163	-0.201226	0.364323	0.718634	0.851489	0.0739109
chr1_213183647	4.87422	4.95706e-05	0.000379534	0.701086	5.36178	1.39346e-05	0.000125797	0.734715	-3.18404	0.00381736	0.0319712	-0.539359
chr1_21685866	2.91107	0.00739585	0.0202723	0.50488	2.71749	0.0116784	0.0281796	0.479	-1.32572	0.196738	0.373197	-0.257188
chr1_21685871	0.813337	0.423581	0.548624	0.159991	1.24163	0.225713	0.328473	0.24021	0.392064	0.698282	0.837158	0.0779585
chr1_21685872	0.214783	0.831651	0.89828	0.0427846	-0.693564	0.494248	0.612169	-0.136986	1.52553	0.139488	0.298909	0.291412
chr1_21690780	0.164963	0.870278	0.923938	0.0328088	0.00150531	0.998811	1	0.000299543	-1.05585	0.300981	0.493402	-0.205799
chr1_21749708	3.35656	0.0024882	0.00840125	0.556371	5.09291	2.80282e-05	0.000217218	0.713423	-1.66221	0.108768	0.254701	-0.314629
chr1_21749862	3.25897	0.00317127	0.0102202	0.544281	6.26336	1.38759e-06	2.38112e-05	0.780955	-4.52945	0.000122195	0.00641089	-0.670392
chr1_219969850	1.17675	0.250201	0.363076	0.22892	1.29724	0.206207	0.305081	0.250945	-0.422034	0.676552	0.821499	-0.0841218
chr1_220008719	0.527891	0.602155	0.716999	0.106208	0.272248	0.787631	0.860584	0.0549755	-0.565491	0.576703	0.744276	-0.114011
chr1_220008802	-0.813757	0.423345	0.548403	-0.159564	-0.752928	0.458413	0.576606	-0.147912	-1.63219	0.114981	0.263525	-0.308578
chr1_22060258	-1.59139	0.123888	0.20632	-0.303465	-2.92808	0.00710151	0.0186269	-0.506246	2.05321	0.0504896	0.155065	0.380763
chr1_22060259	1.32019	0.19854	0.301474	0.254797	1.59027	0.124141	0.201659	0.302555	-0.798106	0.432211	0.622274	-0.157445
chr1_22060270	2.8002	0.00962073	0.025079	0.488641	2.60154	0.0152645	0.0352244	0.461444	-1.76516	0.0895624	0.224622	-0.332941
chr1_22060279	1.20258	0.240226	0.351618	0.233859	0.806417	0.427487	0.546466	0.15918	-1.30078	0.205016	0.383642	-0.252149
chr1_22060294	0.168495	0.867528	0.922177	0.0336114	0.305865	0.7622	0.841477	0.0609319	-0.449691	0.656749	0.807262	-0.0895039
chr1_220640578	1.57356	0.127958	0.211748	0.300146	2.17004	0.0395493	0.0780475	0.398242	-0.329028	0.744833	0.868422	-0.0656934
chr1_220640638	5.21803	2.0232e-05	0.000192229	0.722882	2.83661	0.00882884	0.0222896	0.492883	-1.82257	0.0801666	0.208406	-0.342095
chr1_220641494	3.86181	0.000690571	0.00298359	0.6196	3.88556	0.000649744	0.00260737	0.621784	-4.04771	0.000427943	0.0110777	-0.639581
chr1_22066932	-1.62409	0.116698	0.196532	-0.307806	-1.78066	0.08693	0.150103	-0.334309	2.49462	0.0194627	0.0839084	0.445544
chr1_22066942	-0.959721	0.346239	0.468329	-0.18916	-0.56835	0.574787	0.685753	-0.113296	-0.617932	0.542124	0.716216	-0.123287
chr1_22066956	1.9748e-14	1	1	NA	2.71032e-14	1	1	NA	-6.47082e-14	1	1	NA
chr1_22066973	2.47221	0.0204621	0.0466457	0.444194	2.62968	0.0143101	0.0333764	0.466517	-0.866806	0.394166	0.58762	-0.171213
chr1_22068057	3.48652	0.00179625	0.00640045	0.570282	3.90374	0.000620042	0.00251202	0.613821	-0.788057	0.437959	0.627148	-0.154956
chr1_222628664	1.7481	0.0925222	0.162759	0.424756	1.46642	0.154803	0.242003	0.360654	-0.322229	0.749917	0.871579	-0.0849108
chr1_222638471	1.60968	0.119823	0.200753	0.306383	2.46898	0.0206115	0.0452382	0.442988	-2.13407	0.0426714	0.13864	-0.393155
chr1_222638489	-0.441831	0.662349	0.766546	-0.0877958	-0.455372	0.652709	0.752301	-0.09046	-0.128307	0.898917	0.962357	-0.0256131
chr1_222666496	0.156589	0.876806	0.928349	0.0311321	-1.03207	0.311763	0.426531	-0.201117	0.2463	0.80743	0.909934	0.0489683
chr1_223993460	3.11016	0.00457221	0.0137374	0.52896	3.37446	0.00237969	0.00750808	0.560324	-1.38541	0.177979	0.350542	-0.267312
chr1_224184866	3.44978	0.00197018	0.00692676	0.568129	2.59749	0.0154066	0.035504	0.460742	-0.522595	0.605787	0.767519	-0.103851
chr1_224184879	1.08016	0.290219	0.408076	0.210353	1.59975	0.122017	0.198804	0.303677	-0.526554	0.603073	0.765458	-0.104395
chr1_224184880	2.77977	0.0100945	0.0260773	0.485119	3.65873	0.0011614	0.00416337	0.590075	-1.42031	0.16768	0.336577	-0.27271
chr1_224184953	-0.233993	0.816866	0.886525	-0.0467978	-0.782446	0.441185	0.560026	-0.154781	-0.313409	0.75653	0.875876	-0.0627258
chr1_224391569	3.49	0.00178056	0.00635597	0.570609	3.84117	0.000728307	0.00285932	0.607555	-2.33264	0.0278795	0.105142	-0.421243
chr1_224391603	3.57087	0.00145154	0.0054058	0.580607	3.91921	0.000595817	0.00242679	0.616484	-3.05516	0.00523004	0.0379209	-0.521054
chr1_224391642	0.573925	0.571064	0.689776	0.113824	-0.374041	0.711477	0.800458	-0.074451	1.67804	0.105607	0.249524	0.318165
chr1_224391664	1.66717	0.107761	0.183887	0.315783	2.39351	0.0243821	0.0520286	0.431326	-1.25499	0.22091	0.403125	-0.243223
chr1_224391665	0.614533	0.544327	0.66671	0.121541	-0.272206	0.787663	0.860584	-0.0541542	-0.205234	0.839026	0.929748	-0.0408958
chr1_224409632	0.391761	0.698501	0.796515	0.0778114	1.84582	0.0766019	0.135152	0.345288	-0.859141	0.398301	0.591583	-0.168878
chr1_224409644	-0.715603	0.480761	0.606011	-0.141255	-0.052356	0.958655	0.984742	-0.0104373	1.4214	0.167367	0.336247	0.273025
chr1_225626419	1.11326	0.276018	0.392202	0.22085	1.93172	0.0646197	0.117092	0.36631	0.229797	0.820091	0.917433	0.0467976
chr1_225626544	-0.086818	0.931497	0.966088	-0.0174889	0.204248	0.839787	0.899557	0.0411065	0.587089	0.562328	0.732683	0.117768
chr1_225786325	2.46028	0.021016	0.0476941	0.441222	2.28071	0.031208	0.0639925	0.414635	0.389092	0.700452	0.838768	0.077505
chr1_227027874	5.95491	3.0298e-06	4.64416e-05	0.76481	6.32637	1.18426e-06	2.10827e-05	0.783666	-3.17022	0.00394924	0.0326026	-0.533745
chr1_227027914	-0.364857	0.718237	0.811723	-0.0724914	-0.825961	0.416515	0.535545	-0.162365	-0.719041	0.478682	0.662796	-0.14193
chr1_227045861	4.87673	4.92476e-05	0.000377631	0.707789	6.36158	1.08413e-06	1.97387e-05	0.797571	-3.07369	0.00499972	0.03696	-0.531315
chr1_227086890	-0.0516333	0.959225	0.985711	-0.0102628	-0.0167989	0.986728	1	-0.00333922	-0.247487	0.806522	0.909675	-0.0491659
chr1_227164417	-0.569949	0.573717	0.692236	-0.175657	-0.539581	0.594184	0.703272	-0.16542	-0.185039	0.854669	0.939028	-0.0595662
chr1_227269116	-1.15384	0.259303	0.37326	-0.224312	-0.450615	0.656089	0.755339	-0.0895059	1.50954	0.143507	0.30447	0.288696
chr1_229328374	0.837553	0.410091	0.534252	0.165306	0.621978	0.539498	0.654111	0.12349	-1.36496	0.184239	0.357965	-0.263984
chr1_229328376	1.1704	0.252702	0.366043	0.227423	0.772799	0.446772	0.56528	0.15237	-1.50413	0.144887	0.306423	-0.287825
chr1_229328403	-0.787859	0.438068	0.56378	-0.155775	0.323318	0.749101	0.830872	0.0645617	0.567202	0.575558	0.74324	0.112966
chr1_229450837	-2.39039	0.02455	0.0542582	-0.429598	-0.63953	0.528203	0.643852	-0.126192	1.06461	0.297073	0.488784	0.207328
chr1_229462789	5.97387	2.887e-06	4.47485e-05	0.765257	5.77832	4.75999e-06	5.72289e-05	0.754532	-3.61694	0.00129252	0.0186479	-0.583979
chr1_23025606	-0.605919	0.549944	0.67115	-0.120158	0.252903	0.802378	0.872108	0.0504461	0.619476	0.541122	0.715775	0.122962
chr1_230331789	5.40874	1.23335e-05	0.000132952	0.737629	5.19363	2.15639e-05	0.000176845	0.723447	-2.35491	0.026552	0.101519	-0.427367
chr1_230418568	2.04287	0.0515676	0.100206	0.378273	1.41398	0.169505	0.259692	0.271983	-1.48175	0.150713	0.314678	-0.28439
chr1_230418716	0.143078	0.887357	0.936648	0.028493	-0.658632	0.516057	0.632949	-0.130105	0.393909	0.696937	0.836005	0.0783102
chr1_230418756	-1.47932	0.151346	0.242235	-0.282766	-0.942402	0.354862	0.47317	-0.18453	2.83637	0.00883694	0.0519407	0.49283
chr1_230984226	-0.43708	0.665745	0.769078	-0.0866961	-1.40747	0.171404	0.261837	-0.269895	0.777063	0.444301	0.633628	0.153033
chr1_231391202	5.76507	4.92241e-06	6.65991e-05	0.758009	5.08922	2.82991e-05	0.000218984	0.715304	-2.57806	0.0161104	0.0745112	-0.459033
chr1_231391230	1.72514	0.0966475	0.16872	0.326437	0.757129	0.455937	0.574013	0.149729	0.0491256	0.961204	0.993513	0.00983869
chr1_231413122	3.65124	0.0011836	0.0045841	0.58848	5.43657	1.14805e-05	0.000109731	0.735596	-2.30092	0.0298753	0.109886	-0.416866
chr1_231413191	0.687162	0.498205	0.622797	0.135798	1.11501	0.275283	0.385827	0.217128	-1.47212	0.153276	0.317935	-0.282137
chr1_23295751	2.32545	0.0283143	0.060975	0.420974	3.4627	0.00190744	0.00622763	0.568981	-1.48676	0.149393	0.312565	-0.284579
chr1_23298388	6.35806	1.09318e-06	2.20859e-05	0.78503	7.00847	2.19197e-07	6.85093e-06	0.813286	-3.23215	0.00339068	0.0300974	-0.541022
chr1_23298419	4.40895	0.000167103	0.000969683	0.660412	4.37519	0.000182521	0.000945894	0.657512	-2.08182	0.0475886	0.149012	-0.383191
chr1_23298486	1.29461	0.207096	0.311884	0.250058	-0.342484	0.734804	0.81874	-0.068138	1.73766	0.0943866	0.232884	0.327942
chr1_23299908	-0.222217	0.825921	0.893486	-0.0442007	0.28326	0.779273	0.853946	0.0563073	-0.601814	0.552634	0.724767	-0.119077
chr1_23300926	0.406769	0.687584	0.787014	0.0812421	1.29678	0.206361	0.305251	0.25161	-2.99668	0.00602489	0.0413294	-0.516956
chr1_23300951	2.32014	0.0286445	0.0615555	0.42017	2.18731	0.0381276	0.0757921	0.400003	-1.72676	0.0963595	0.23565	-0.325986
chr1_23300964	-1.77813	0.0873532	0.155219	-0.333735	0.0451745	0.964321	0.98825	0.00899035	0.373731	0.711707	0.847047	0.0742369
chr1_23300968	0.679403	0.503025	0.627431	0.13434	1.90942	0.0675627	0.121485	0.35624	-2.46441	0.0208284	0.0876255	-0.442198
chr1_23300974	0.897376	0.377942	0.501715	0.176538	1.67484	0.106233	0.1773	0.317565	-0.847435	0.40467	0.597109	-0.16721
chr1_23303015	3.29402	0.00290736	0.00952496	0.549994	3.6253	0.00126445	0.00446135	0.586994	-0.968588	0.341887	0.535157	-0.189923
chr1_23303081	-1.09699	0.282932	0.399565	-0.21348	-0.268542	0.790451	0.862964	-0.0534057	0.370546	0.714049	0.848508	0.0736643
chr1_23303099	1.94221	0.0632738	0.119018	0.365234	2.43404	0.0222848	0.0482775	0.441604	-1.11731	0.274323	0.463317	-0.220358
chr1_23303131	5.07795	2.91336e-05	0.000254706	0.711556	5.12071	2.6071e-05	0.00020561	0.714493	-3.26913	0.00309439	0.0285441	-0.545878
chr1_233247520	5.66506	6.3641e-06	8.1228e-05	0.749932	4.6601	8.67493e-05	0.000526479	0.681404	-3.92639	0.000585414	0.0126751	-0.617309
chr1_233617370	4.33531	0.000202472	0.0011297	0.656022	4.13835	0.000338008	0.00154592	0.638328	-3.57156	0.00145017	0.0196818	-0.582243
chr1_233617388	5.25621	1.83204e-05	0.000178406	0.731027	6.06459	2.29341e-06	3.41048e-05	0.778747	-3.76011	0.00089727	0.015467	-0.606757
chr1_233617389	4.71602	7.49394e-05	0.000520133	0.69568	5.34937	1.43901e-05	0.000128767	0.740844	-2.68755	0.0125235	0.0646264	-0.480331
chr1_233617421	6.20239	1.61739e-06	2.92031e-05	0.779697	6.92279	2.70124e-07	7.78401e-06	0.812158	-2.71388	0.0117804	0.062282	-0.476717
chr1_233669711	-0.800799	0.430672	0.555766	-0.157653	-0.149806	0.8821	0.930632	-0.0298476	1.41853	0.168194	0.337202	0.272461
chr1_233669740	-0.311842	0.757705	0.842345	-0.0620255	0.839868	0.408816	0.527753	0.165087	-0.777462	0.44407	0.633417	-0.153269
chr1_233669745	3.6347	0.00123446	0.00474249	0.587464	4.46503	0.000144387	0.000784336	0.665966	-2.61372	0.0148485	0.0714764	-0.46276
chr1_233669751	5.20801	2.07657e-05	0.000196076	0.721327	6.35946	1.08991e-06	1.97729e-05	0.786659	-3.58153	0.00141398	0.0194959	-0.581876
chr1_235114937	2.65129	0.0136144	0.033332	0.467596	4.40715	0.000167927	0.00088566	0.661123	-4.75581	6.76572e-05	0.00468096	-0.689872
chr1_235114962	0.948117	0.352001	0.474268	0.185847	0.950207	0.350959	0.468839	0.186233	-0.792443	0.435444	0.624979	-0.156306
chr1_235211641	2.2147	0.0359659	0.074259	0.403672	3.24022	0.00332209	0.00984915	0.542625	-2.10105	0.0457227	0.145322	-0.386396
chr1_235211671	3.1309	0.00434626	0.013165	0.529771	3.86639	0.000682589	0.00271768	0.611058	-1.16122	0.256353	0.44416	-0.225599
chr1_235211681	-0.15183	0.88052	0.93111	-0.0302413	1.18374	0.247474	0.354196	0.229627	1.33384	0.194099	0.369945	0.257189
chr1_235238638	2.24844	0.0334574	0.069895	0.408338	2.90668	0.00747425	0.0194239	0.500728	-0.385526	0.703059	0.841148	-0.0764938
chr1_235277785	4.3391	0.000200484	0.00112066	0.656132	3.96263	0.000532691	0.00221593	0.621513	-1.85501	0.0752422	0.200466	-0.347714
chr1_235277789	-3.96158	0.000534046	0.00242495	-0.622378	-3.90481	0.000618329	0.00250575	-0.616751	3.39167	0.00228082	0.0243803	0.56295
chr1_235310762	3.07968	0.00492481	0.0145611	0.525216	3.66272	0.00114964	0.00413212	0.592116	-1.32102	0.198277	0.374811	-0.25572
chr1_235310791	3.81266	0.000783497	0.00330991	0.605141	5.52767	9.07146e-06	9.07206e-05	0.741197	-3.17884	0.00386647	0.0322048	-0.535458
chr1_235310795	3.90135	0.000623774	0.0027409	0.613849	4.90671	4.55524e-05	0.00031662	0.699535	-2.01392	0.0547287	0.16366	-0.372359
chr1_235821219	-2.50244	0.0191177	0.0442027	-0.446029	-2.45201	0.0214091	0.0467061	-0.438767	1.71248	0.0989959	0.239481	0.322898
chr1_236558431	-0.218352	0.828899	0.896151	-0.138793	-0.246914	0.806959	0.874962	-0.155478	-0.29815	0.768015	0.883862	-0.200381
chr1_236602737	2.56458	0.0166078	0.0393259	0.456103	1.0007	0.326406	0.44221	0.195847	-2.04218	0.0516495	0.157536	-0.37809
chr1_236844223	-0.24151	0.811098	0.882595	-0.0501402	-1.21838	0.234273	0.338672	-0.245943	0.500045	0.62135	0.779782	0.10407
chr1_236915291	-2.18829	0.0380479	0.0779339	-0.399387	-2.97161	0.00639725	0.0170709	-0.509327	1.64021	0.113293	0.261177	0.310558
chr1_237295141	-0.0869257	0.931412	0.966066	-0.0173348	1.15356	0.259419	0.367827	0.224268	0.307148	0.761235	0.879184	0.0612135
chr1_2393027	1.15909	0.257198	0.370976	0.224984	0.343904	0.733748	0.817957	0.0683348	0.0283089	0.977637	1	0.00564322
chr1_23971773	0.63365	0.531972	0.654579	0.124898	0.401885	0.691129	0.784114	0.0795881	0.0634487	0.949906	0.988096	0.0126108
chr1_23975231	1.9748e-14	1	1	NA	2.71032e-14	1	1	NA	-6.47082e-14	1	1	NA
chr1_241248740	0.533042	0.598636	0.714324	0.107965	1.24949	0.222874	0.32525	0.246898	0.218114	0.829084	0.922342	0.0445488
chr1_241248775	2.14057	0.0420846	0.0846792	0.393454	3.06709	0.00507841	0.0140543	0.523187	-1.41892	0.168082	0.337161	-0.27308
chr1_241248776	0.581809	0.565822	0.684935	0.115229	2.06308	0.0494641	0.0937172	0.380646	-0.381996	0.705643	0.842614	-0.0760178
chr1_241248802	1.66457	0.108283	0.184567	0.317202	2.28968	0.0306072	0.0629643	0.418284	0.253542	0.801891	0.906535	0.0509122
chr1_241248811	2.69539	0.0122934	0.0306449	0.476748	2.63634	0.0140924	0.032995	0.468483	-0.435005	0.667234	0.814589	-0.087084
chr1_241248815	1.2227	0.232664	0.342956	0.238417	1.32176	0.198026	0.295331	0.25649	0.491598	0.627226	0.7846	0.0983534
chr1_241250962	-0.360141	0.721718	0.81445	-0.0718339	-1.06583	0.296524	0.409637	-0.208501	0.826642	0.416141	0.607236	0.163353
chr1_241250968	-2.41815	0.0230855	0.0515303	-0.435617	-1.57439	0.12777	0.206496	-0.300231	0.822119	0.418663	0.609599	0.162328
chr1_241250969	0.639145	0.528449	0.651508	0.126762	0.533087	0.598606	0.707076	0.105972	-0.0381707	0.96985	0.997978	-0.00764137
chr1_243159824	4.86061	5.13647e-05	0.000390571	0.732952	4.12049	0.000354039	0.00159811	0.667617	-2.40629	0.0237072	0.0943393	-0.458112
chr1_243159857	5.32188	1.54484e-05	0.00015669	0.729631	4.26661	0.000242191	0.00118191	0.649228	-2.27877	0.0313446	0.113405	-0.414375
chr1_243159885	4.52606	0.000123094	0.000762253	0.679506	4.63898	9.16727e-05	0.000549637	0.688526	-2.69702	0.0122515	0.0638196	-0.481006
chr1_243159917	2.22808	0.0349513	0.0725182	0.426123	2.18382	0.0384115	0.0762171	0.418603	-0.983788	0.334502	0.52794	-0.203299
chr1_243159926	-0.121721	0.904078	0.947334	-0.0243545	0.858458	0.398666	0.517756	0.169356	0.987483	0.332723	0.526245	0.194246
chr1_243159927	3.21412	0.00354284	0.0111508	0.544229	3.31076	0.00278914	0.00855746	0.555598	-1.23544	0.227978	0.411436	-0.241431
chr1_243159966	-3.17066	0.00394265	0.0121776	-0.539963	-3.09411	0.0047551	0.0132998	-0.530398	3.80614	0.00079748	0.0146599	0.612368
chr1_243159967	-2.47872	0.0201654	0.0461228	-0.446254	-1.87513	0.0723131	0.128659	-0.352528	2.4278	0.0226017	0.0919104	0.439602
chr1_243159968	-4.82092	5.69751e-05	0.000419477	-0.698399	-3.4543	0.00194816	0.00632664	-0.571093	2.7414	0.0110482	0.0599304	0.483551
chr1_243159971	-1.31824	0.199183	0.30231	-0.256995	-1.76422	0.0897166	0.154163	-0.335461	1.43614	0.163169	0.330638	0.278981
chr1_243159982	-0.291642	0.772928	0.853502	-0.0588404	-0.511029	0.613743	0.719873	-0.102716	0.744245	0.463561	0.64995	0.149204
chr1_243159992	4.30112	0.000221338	0.00120796	0.669745	3.14318	0.00421791	0.0120294	0.545638	-3.05476	0.00523507	0.0379209	-0.537044
chr1_243160007	0.171998	0.864801	0.920729	0.0345596	0.83977	0.408871	0.527753	0.166502	-0.40447	0.689255	0.830324	-0.0812275
chr1_243160035	0.183631	0.855761	0.913652	0.036615	0.56347	0.578055	0.689001	0.111725	0.321115	0.750751	0.871865	0.0640137
chr1_243160062	0.657177	0.516976	0.640704	0.130174	0.502948	0.619333	0.724419	0.0999625	0.0495444	0.960873	0.993513	0.009909
chr1_243160064	-0.351553	0.728072	0.819309	-0.0701634	0.255706	0.800237	0.8706	0.0510864	1.03887	0.308657	0.50193	0.203862
chr1_243161532	4.96741	3.88671e-05	0.000317828	0.742196	5.16066	2.34957e-05	0.000189021	0.755645	-1.69604	0.102108	0.244214	-0.339653
chr1_243161553	5.30968	1.59455e-05	0.000160733	0.739304	6.78471	3.78951e-07	9.59735e-06	0.817984	-3.77146	0.000871589	0.0152147	-0.612357
chr1_243161562	4.42189	0.000161557	0.00094289	0.661722	6.31853	1.20781e-06	2.13272e-05	0.784371	-3.99432	0.000491286	0.0117762	-0.62362
chr1_243161567	4.17575	0.000306673	0.00155492	0.641114	3.82386	0.000761401	0.00295268	0.607339	-1.39053	0.176437	0.348225	-0.267514
chr1_243161580	4.60524	0.000100096	0.000645058	0.677091	4.6014	0.000101128	0.000594769	0.676752	-1.7362	0.0946495	0.233343	-0.327184
chr1_243161584	4.22871	0.000267237	0.00139588	0.645052	2.96018	0.00657541	0.0174576	0.508224	-0.501101	0.620616	0.779149	-0.0993682
chr1_243161586	4.84891	5.29575e-05	0.000398254	0.695222	2.83355	0.00889303	0.0224298	0.491392	-0.869726	0.392598	0.586259	-0.170632
chr1_243161631	-0.368738	0.715378	0.809316	-0.0733007	-1.06974	0.294794	0.40784	-0.208567	1.97888	0.0587725	0.170871	0.367497
chr1_243254022	1.9748e-14	1	1	NA	2.71032e-14	1	1	NA	-6.47082e-14	1	1	NA
chr1_243309686	3.89043	0.000641559	0.00280608	0.613076	3.59411	0.00136865	0.00475839	0.582518	-1.82711	0.0794614	0.207467	-0.342204
chr1_243430712	2.8577	0.0083979	0.0224569	0.494999	3.88245	0.000654972	0.00262351	0.612427	-1.21788	0.234466	0.419022	-0.235913
chr1_243477020	0.445775	0.659535	0.764161	0.0882621	-0.848478	0.404095	0.523466	-0.166315	-0.0155176	0.987741	1	-0.00308637
chr1_243516615	2.92964	0.00707469	0.0196181	0.50849	2.39614	0.0242407	0.0517922	0.434362	-1.57071	0.128629	0.283543	-0.301615
chr1_243516621	3.96934	0.000523459	0.00239154	0.624003	3.95151	0.000548194	0.00226864	0.622182	-1.57918	0.126673	0.280648	-0.301976
chr1_243567156	-2.93303	0.00701746	0.0195056	-0.504462	-3.76296	0.00089006	0.00334891	-0.600024	2.25423	0.0330495	0.117507	0.409781
chr1_243567608	-0.565635	0.576603	0.694891	-0.111813	0.839725	0.408895	0.527753	0.164766	-0.332481	0.742255	0.867066	-0.0660411
chr1_243567615	-1.63012	0.115411	0.194709	-0.308713	-0.967045	0.342637	0.460101	-0.189027	-0.168616	0.867435	0.945131	-0.0335689
chr1_243583193	-0.503406	0.619015	0.731637	-0.0995548	0.394864	0.696239	0.788501	0.0782393	-0.297577	0.768447	0.883982	-0.0590757
chr1_243583195	-1.02026	0.317221	0.437674	-0.198792	-0.58409	0.56431	0.676648	-0.115344	1.60796	0.12021	0.271431	0.304723
chr1_243612297	1.62634	0.116216	0.195873	0.309757	1.39591	0.174822	0.266176	0.269197	-0.164708	0.870478	0.946599	-0.0329954
chr1_243612314	-2.01863	0.0541963	0.104553	-0.393738	0.473549	0.639866	0.741603	0.0989582	1.41838	0.168237	0.337202	0.289021
chr1_243612379	0.226305	0.822775	0.890672	0.045159	0.362371	0.720072	0.807145	0.0721915	1.27013	0.215555	0.396348	0.246328
chr1_243628647	3.32382	0.00269976	0.00898995	0.555675	2.04279	0.0515775	0.097041	0.379071	-1.09193	0.285119	0.475073	-0.214042
chr1_243739767	0.308159	0.760473	0.844532	0.0635661	1.01796	0.318295	0.43342	0.206057	-1.73627	0.0946361	0.233343	-0.341125
chr1_243775001	-1.45225	0.158669	0.25173	-0.278075	-1.33527	0.193629	0.289724	-0.257194	1.23882	0.226743	0.41018	0.239946
chr1_243794166	3.69297	0.0010642	0.0042117	0.592766	3.06214	0.00513977	0.0141931	0.520736	-1.41408	0.169483	0.339009	-0.271114
chr1_243817506	-0.877568	0.388401	0.512203	-0.172411	-1.41844	0.168214	0.258181	-0.272274	1.46173	0.156081	0.321825	0.280252
chr1_24428119	-0.50676	0.616692	0.729686	-0.101208	-0.0190531	0.984948	1	-0.00382365	-0.438565	0.664686	0.812821	-0.0878645
chr1_24428133	1.52246	0.140242	0.227912	0.292464	2.15678	0.0406735	0.0799551	0.397835	-1.2197	0.233789	0.418106	-0.23833
chr1_24428192	2.50095	0.019182	0.0443183	0.463022	2.35453	0.0265688	0.0559186	0.440561	-1.98777	0.0577223	0.169092	-0.384274
chr1_24428195	1.19702	0.242347	0.353991	0.233846	1.16707	0.254021	0.362149	0.228252	-0.818268	0.420817	0.611539	-0.16249
chr1_24433991	4.25552	0.000249231	0.00132226	0.646163	4.32551	0.000207755	0.00104503	0.652302	-2.0416	0.0517111	0.157671	-0.376227
chr1_244421734	1.96464	0.0604808	0.114642	0.364426	3.10849	0.00459128	0.0129175	0.526729	-1.00859	0.322686	0.516602	-0.197053
chr1_244840706	1.59322	0.123476	0.205739	0.403302	1.25497	0.220912	0.322851	0.321871	-1.45137	0.15892	0.325257	-0.381018
chr1_245006502	-2.2826	0.0310791	0.0657935	-0.413762	-0.804089	0.428805	0.547561	-0.158004	2.21648	0.0358368	0.123382	0.40403
chr1_246265214	2.79046	0.00984401	0.0255561	0.487373	5.33728	1.48486e-05	0.000131861	0.731524	-2.72402	0.0115057	0.0613836	-0.478948
chr1_247974356	2.53431	0.0177895	0.0416319	0.450239	2.63568	0.0141138	0.0330399	0.464439	-0.75348	0.458092	0.644777	-0.14828
chr1_25314526	2.58622	0.0158081	0.0377336	0.459896	2.87621	0.00803713	0.0206251	0.499238	-1.5123	0.142805	0.303249	-0.289888
chr1_26453007	-1.51622	0.141807	0.230038	-0.289116	-1.11968	0.273323	0.383751	-0.217643	1.79437	0.0846706	0.216337	0.336883
chr1_26928660	0.789887	0.436903	0.562472	0.155233	0.961745	0.345242	0.462738	0.187924	-1.67092	0.10702	0.251575	-0.315723
chr1_26928824	6.41639	9.44575e-07	2.00337e-05	0.802105	6.03759	2.45614e-06	3.55548e-05	0.782712	-3.77144	0.000871642	0.0152147	-0.612774
chr1_28408503	0.957943	0.347118	0.469142	0.187278	0.534868	0.597391	0.70608	0.105843	-0.1941	0.847642	0.934518	-0.0386273
chr1_28753584	3.03741	0.00545721	0.0158429	0.520003	3.83825	0.000733796	0.00287567	0.610305	-1.45023	0.159237	0.325466	-0.278938
chr1_31263398	5.77082	4.85039e-06	6.58993e-05	0.758193	4.4982	0.000132414	0.000732364	0.670208	-1.50249	0.145308	0.306844	-0.287913
chr1_31263446	4.03096	0.000446386	0.00210224	0.627145	4.77741	6.38501e-05	0.000411981	0.690725	-4.58972	0.000104402	0.00579966	-0.676569
chr1_31311998	-3.58401	0.00140399	0.00526885	-0.581184	-2.90211	0.00755625	0.0196087	-0.500415	0.985689	0.333586	0.526932	0.192621
chr1_31311999	-6.82591	3.42257e-07	9.94177e-06	-0.807193	-5.95202	3.05357e-06	4.11143e-05	-0.765693	2.1764	0.0390267	0.130823	0.398056
chr1_31312004	-0.235684	0.815567	0.885496	-0.0468659	-0.0945209	0.925437	0.961966	-0.0188125	0.702385	0.488829	0.670916	0.138598
chr1_31312050	-3.81573	0.00077736	0.00329038	-0.606177	-2.53086	0.0179298	0.0402403	-0.450629	1.1278	0.269951	0.458855	0.219489
chr1_31312056	1.54004	0.135914	0.222345	0.29478	2.01978	0.0540702	0.100932	0.375198	-2.11576	0.0443402	0.142354	-0.391035
chr1_31312080	-1.30861	0.202379	0.306082	-0.252791	-1.63392	0.114607	0.188629	-0.310184	1.47774	0.151776	0.316031	0.283334
chr1_31312088	2.81287	0.0093377	0.0245081	0.502483	2.40689	0.0236707	0.0507739	0.444072	-2.08921	0.046863	0.147783	-0.396491
chr1_31922240	-0.58743	0.562099	0.681404	-0.117283	-0.488701	0.629246	0.732804	-0.0977525	1.79371	0.0847792	0.216478	0.340372
chr1_31922752	-1.93577	0.0640967	0.120239	-0.362362	-1.38417	0.178346	0.270702	-0.267604	0.933396	0.359407	0.552806	0.184361
chr1_31922821	-0.0297419	0.976505	0.998174	-0.00595225	0.399866	0.692597	0.785253	0.0797663	-0.0572601	0.954786	0.990715	-0.0114763
chr1_32053010	-1.59133	0.1239	0.20632	-0.302373	-1.24548	0.22432	0.326766	-0.240915	1.56881	0.129072	0.284236	0.298747
chr1_32054034	1.80672	0.0826632	0.148305	0.340982	2.41203	0.0234023	0.0502761	0.436139	-2.00099	0.0561918	0.166465	-0.3735
chr1_32083924	2.22103	0.035483	0.0734212	0.405115	5.16992	2.29361e-05	0.000185894	0.719332	-2.47166	0.020493	0.086718	-0.442745
chr1_32117608	0.357084	0.723977	0.81609	0.0709245	-0.0141788	0.988798	1	-0.00282321	-1.12405	0.271506	0.46057	-0.218639
chr1_32379559	5.77058	4.85337e-06	6.58993e-05	0.773397	4.90413	4.58602e-05	0.000317542	0.71574	-2.14418	0.0417745	0.136742	-0.403456
chr1_32379622	5.28646	1.69361e-05	0.00016761	0.729619	6.11851	2.00041e-06	3.10855e-05	0.777984	-3.08258	0.00489279	0.0365961	-0.526658
chr1_32379683	3.9077	0.000613642	0.00270622	0.615316	6.28881	1.30153e-06	2.26665e-05	0.783588	-2.12998	0.0430386	0.13947	-0.391247
chr1_32379693	0.816652	0.421718	0.546555	0.161329	-0.135809	0.893042	0.938289	-0.0271657	0.0811985	0.935921	0.982526	0.0162724
chr1_32379729	1.61329	0.119034	0.199753	0.306534	2.00673	0.055531	0.103216	0.371927	-0.615	0.544028	0.717561	-0.121924
chr1_32379764	2.13769	0.0423407	0.0850446	0.392646	2.59126	0.0156278	0.035905	0.459761	-1.02799	0.313651	0.507366	-0.201181
chr1_32638741	0.489892	0.628413	0.739644	0.0970654	1.37804	0.180206	0.273009	0.264612	-0.750421	0.459899	0.64631	-0.147879
chr1_32638747	-0.580914	0.566416	0.685382	-0.116811	-1.3382	0.192687	0.288528	-0.261709	0.567634	0.575269	0.742929	0.114513
chr1_32639636	0.671039	0.50825	0.632152	0.132518	1.03942	0.308399	0.422934	0.202804	-0.633457	0.5321	0.707928	-0.125331
chr1_32640654	2.38576	0.0248022	0.0547	0.429594	1.11262	0.276288	0.386986	0.216434	-1.10806	0.278224	0.467836	-0.215789
chr1_32640676	1.83374	0.0784317	0.142086	0.344531	1.29962	0.205401	0.304184	0.251578	0.236335	0.815069	0.914704	0.0472641
chr1_32676100	1.3683	0.183198	0.282833	0.266085	2.01477	0.0546264	0.101796	0.376884	-3.83773	0.000735392	0.0140093	-0.616674
chr1_32676114	2.58617	0.0158099	0.0377336	0.460417	4.58673	0.000105078	0.000611156	0.678723	-5.56364	8.2852e-06	0.00191074	-0.748433
chr1_32676130	1.2125	0.236473	0.347127	0.238044	2.51311	0.0186639	0.0416973	0.454007	-2.32083	0.0286075	0.106936	-0.426788
chr1_32676135	0.833676	0.412232	0.536611	0.185856	1.31985	0.198655	0.295995	0.287857	-0.441601	0.662516	0.81119	-0.100932
chr1_32676150	1.80532	0.0828878	0.148638	0.341407	2.34407	0.0271853	0.0570269	0.42687	-2.53094	0.0179309	0.0798498	-0.45522
chr1_32680141	0.299723	0.766826	0.848986	0.0594484	0.538813	0.594706	0.703794	0.106455	-1.04726	0.304848	0.497383	-0.203849
chr1_32680900	1.9748e-14	1	1	NA	2.71032e-14	1	1	NA	-6.47082e-14	1	1	NA
chr1_32683885	5.10333	2.72697e-05	0.000242733	0.713267	4.39553	0.000173092	0.000906616	0.658883	-3.82043	0.000768782	0.014404	-0.60591
chr1_32683901	1.67557	0.106087	0.181616	0.318233	1.79602	0.0843931	0.146418	0.338567	-0.844297	0.406389	0.598475	-0.166911
chr1_32683907	1.02296	0.315969	0.436184	0.199791	2.44654	0.0216724	0.0471992	0.438612	0.447065	0.658618	0.808324	0.0888322
chr1_32814486	0.133352	0.894965	0.941298	0.026552	-0.00569655	0.995499	1	-0.00113462	-0.476478	0.637809	0.793469	-0.0945692
chr1_32814504	-2.33702	0.0276074	0.0596977	-0.422391	-2.91442	0.00733739	0.0191204	-0.502622	1.57558	0.127502	0.281813	0.29986
chr1_32830519	3.13562	0.00429639	0.0130504	0.529446	2.79938	0.00964008	0.0239679	0.486648	-2.08587	0.0471901	0.148252	-0.383501
chr1_33343832	5.57829	7.95781e-06	9.59032e-05	0.74645	5.2587	1.82083e-05	0.000153972	0.726217	-3.62037	0.00128132	0.0186056	-0.587498
chr1_33344728	1.32661	0.196439	0.29909	0.257154	1.01078	0.321651	0.437157	0.19862	-0.0612704	0.951624	0.988984	-0.0123015
chr1_33380111	-9.58226e-05	0.999924	1	-1.90698e-05	-0.0816655	0.935553	0.969141	-0.0162501	0.232391	0.818097	0.916281	0.0462358
chr1_33380140	1.8188	0.0807479	0.14552	0.342199	1.66008	0.109192	0.181283	0.315348	-1.16389	0.255291	0.442723	-0.227154
chr1_33380185	-0.241752	0.810913	0.882519	-0.0486233	-1.55384	0.132591	0.212954	-0.298926	1.34785	0.189609	0.36489	0.262791
chr1_33380191	-0.978378	0.337111	0.458948	-0.192101	-0.818725	0.420556	0.539692	-0.161618	0.0276967	0.978121	1	0.00554754
chr1_33380193	-1.77102	0.0885535	0.156912	-0.332585	-2.69649	0.0122628	0.0293432	-0.473255	2.59444	0.0155188	0.0731533	0.459502
chr1_33380197	-4.09434	0.000378819	0.00184659	-0.633613	-4.23629	0.000262071	0.00125915	-0.646534	3.98791	0.000499488	0.0118805	0.624084
chr1_33380204	3.78149	0.00084868	0.0035227	0.604055	4.14508	0.000332163	0.00152331	0.639276	-1.86433	0.0738771	0.198217	-0.34959
chr1_33380226	-1.68119	0.104979	0.180186	-0.317668	-2.26441	0.032327	0.0658816	-0.411418	2.31713	0.0288397	0.107615	0.419709
chr1_34995257	-0.36106	0.72104	0.814105	-0.0716348	-2.90158	0.00756587	0.0196218	-0.500198	3.40535	0.00220406	0.024085	0.561623
chr1_35182049	3.18264	0.00382835	0.0119018	0.542259	4.38611	0.000177398	0.000925036	0.666547	-3.53544	0.0015889	0.0208309	-0.58456
chr1_35330016	-0.602172	0.552396	0.673287	-0.119154	-0.422529	0.676193	0.770934	-0.0839046	0.795952	0.433439	0.623217	0.156827
chr1_35330017	-0.355449	0.725187	0.816909	-0.0708418	-0.586057	0.563008	0.675459	-0.116299	1.17086	0.252529	0.439385	0.22816
chr1_35330033	0.732683	0.470457	0.595643	0.144939	-0.323009	0.749332	0.830947	-0.0644304	-0.0314728	0.975139	1	-0.00629985
chr1_35330141	2.61186	0.0149072	0.0359479	0.462208	2.12628	0.0433677	0.0843064	0.390454	-1.00562	0.324085	0.517727	-0.196748
chr1_35330144	0.990256	0.331385	0.453028	0.194522	2.15254	0.0410385	0.0805372	0.396246	-1.18418	0.247309	0.433402	-0.231135
chr1_35330154	0.828134	0.415306	0.539826	0.162603	0.669744	0.509062	0.626035	0.132104	0.318584	0.752648	0.873308	0.0633143
chr1_35568330	7.59236	5.40568e-08	2.9491e-06	0.834959	9.17155	1.53715e-09	3.63786e-07	0.878286	-3.63794	0.00122537	0.018245	-0.586831
chr1_35582611	0.640869	0.527346	0.65057	0.126778	1.30887	0.202293	0.300341	0.252618	-0.618934	0.541473	0.716009	-0.122633
chr1_35582673	-0.865683	0.394764	0.51835	-0.17077	-0.0345823	0.972683	0.994144	-0.00692078	2.053	0.0505111	0.155068	0.381129
chr1_35582680	1.02284	0.316023	0.436219	0.201129	1.14452	0.263078	0.372078	0.223903	-1.90571	0.06807	0.187664	-0.35831
chr1_35813664	0.97232	0.340057	0.461979	0.19909	2.11148	0.0447318	0.0862281	0.405751	-3.10388	0.00464538	0.035513	-0.554741
chr1_35813674	0.346055	0.73215	0.82244	0.0696841	1.66647	0.107904	0.179517	0.319268	-0.168116	0.867824	0.945225	-0.0340024
chr1_36069338	1.52085	0.140645	0.228421	0.290735	2.11353	0.0445407	0.0859911	0.389165	0.443286	0.661313	0.810324	0.0882817
chr1_36069339	2.58299	0.015925	0.0379394	0.458136	4.41322	0.000165286	0.000874764	0.661717	-1.32701	0.196316	0.372838	-0.255998
chr1_36069342	5.59513	7.61976e-06	9.27101e-05	0.744366	5.07359	2.94756e-05	0.000225451	0.710738	-2.48523	0.0198781	0.0849187	-0.443286
chr1_36069356	3.57993	0.00141857	0.00530909	0.584009	2.67272	0.0129576	0.030759	0.472413	-0.729421	0.47242	0.657252	-0.144658
chr1_36263368	0.331792	0.742768	0.830566	0.0658942	0.797594	0.432498	0.551021	0.156793	-0.912925	0.369869	0.563598	-0.178933
chr1_3739760	1.55608	0.132059	0.217093	0.319861	2.13248	0.0428076	0.0834068	0.421883	0.92354	0.36442	0.558015	0.197413
chr1_37498897	1.34766	0.189661	0.290631	0.260208	2.75088	0.0108026	0.0263841	0.482559	-2.76005	0.0105765	0.0582236	-0.484459
chr1_37498967	-3.05782	0.00519365	0.0152161	-0.520291	-2.34832	0.0269332	0.0565587	-0.423617	1.53081	0.138181	0.296971	0.291722
chr1_37498984	-1.34825	0.189474	0.290516	-0.260156	0.078323	0.938185	0.970522	0.0156411	-0.513134	0.612294	0.773164	-0.102096
chr1_37500995	6.41335	9.51788e-07	2.01211e-05	0.792427	3.30424	0.00283471	0.00867368	0.552482	-2.14586	0.0416266	0.136346	-0.395309
chr1_37860971	2.78719	0.00991998	0.0257047	0.485899	3.44372	0.00200066	0.00646814	0.566422	-4.01091	0.000470675	0.0115301	-0.625714
chr1_37861028	3.40597	0.00219908	0.00758834	0.561559	3.09587	0.00473474	0.0132544	0.524919	-2.15509	0.0408249	0.134676	-0.394584
chr1_37884407	1.1862	0.246517	0.35855	0.230092	2.86463	0.00826145	0.0211057	0.496274	-1.42797	0.165487	0.333669	-0.274036
chr1_37884420	1.5797	0.126545	0.209888	0.301247	2.25495	0.0329923	0.0670373	0.411314	-0.983253	0.33476	0.52823	-0.193117
chr1_37884479	-1.0458	0.305502	0.424429	-0.204586	-0.307567	0.760919	0.84049	-0.0613303	2.07265	0.0485017	0.151156	0.383467
chr1_37884482	0.615549	0.543667	0.666169	0.121932	0.789765	0.436974	0.555794	0.155694	0.172482	0.864426	0.94359	0.0344395
chr1_3860464	1.47349	0.1529	0.244207	0.282032	3.89269	0.000637937	0.00256879	0.614343	-0.789809	0.436953	0.626307	-0.155763
chr1_3860509	2.87178	0.00812163	0.0218565	0.498345	5.60512	7.42882e-06	7.87488e-05	0.748471	-3.49284	0.00176919	0.0216993	-0.574031
chr1_38861919	3.54742	0.00154029	0.00565633	0.577579	4.70721	7.67043e-05	0.000477316	0.684929	-2.95325	0.00668839	0.0438432	-0.507696
chr1_38861943	1.80204	0.0834164	0.149409	0.342934	1.4108	0.170431	0.260742	0.274483	-1.29704	0.206279	0.385059	-0.254559
chr1_38861944	2.12272	0.0436909	0.0872959	0.389777	2.83124	0.00894177	0.0225298	0.4918	-0.753972	0.457802	0.644726	-0.148705
chr1_38861945	3.23207	0.00338932	0.0107769	0.542236	2.64477	0.0138215	0.0324355	0.466715	-2.80774	0.00945517	0.0541653	-0.489274
chr1_38865545	1.33967	0.192211	0.293769	0.25773	2.6449	0.0138174	0.0324309	0.466205	-1.39328	0.175613	0.347188	-0.267537
chr1_38865620	-0.437075	0.665749	0.769078	-0.0868951	0.124492	0.901906	0.944712	0.024834	0.386213	0.702556	0.840626	0.0769341
chr1_38865621	1.12727	0.270162	0.385536	0.220003	2.38997	0.0245735	0.0523417	0.431827	-2.10202	0.04563	0.145118	-0.388524
chr1_38865695	4.31018	0.000216177	0.00118404	0.654429	3.20018	0.00366691	0.0106985	0.539669	-2.4022	0.0239231	0.0949997	-0.433738
chr1_38865717	0.094032	0.925821	0.962235	0.0190171	0.789181	0.437309	0.556034	0.157659	0.331207	0.743206	0.867777	0.0670438
chr1_38865731	1.56153	0.130767	0.215389	0.298936	2.35697	0.0264271	0.0556819	0.427832	-0.921021	0.365708	0.559292	-0.181885
chr1_38865759	4.06623	0.000407438	0.00194897	0.629867	5.67128	6.26561e-06	6.91079e-05	0.7498	-2.71064	0.0118697	0.0626449	-0.475464
chr1_38897573	4.08966	0.000383439	0.00186405	0.631521	3.08535	0.00485773	0.0135316	0.523275	-2.80146	0.00959603	0.0547046	-0.487212
chr1_38897608	6.76207	4.00432e-07	1.12246e-05	0.803707	5.689	5.98646e-06	6.68034e-05	0.75027	-3.55139	0.00152611	0.0203763	-0.577681
chr1_38897609	7.87544	2.78662e-08	1.87678e-06	0.844023	4.90546	4.57002e-05	0.000317072	0.698882	-2.63321	0.0141984	0.0697051	-0.464252
chr1_38897640	3.26388	0.0031329	0.0101072	0.54552	3.27014	0.00308504	0.00928376	0.546236	-4.42224	0.000161645	0.00725781	-0.662381
chr1_39043492	3.28972	0.00293856	0.00961268	0.549753	3.41331	0.00215924	0.00690023	0.56395	-1.27383	0.214262	0.394731	-0.246723
chr1_39044187	6.08984	2.15017e-06	3.5768e-05	0.77213	8.17292	1.40598e-08	1.15087e-06	0.853088	-3.4827	0.00181498	0.0219426	-0.570069
chr1_39050676	1.2168	0.23486	0.345457	0.237098	2.11142	0.0447371	0.0862281	0.390309	-1.60515	0.120828	0.27229	-0.307101
chr1_39114516	3.19292	0.00373274	0.0116498	0.536793	5.95369	3.0406e-06	4.09928e-05	0.765576	-3.33052	0.00265688	0.0263971	-0.553372
chr1_39339151	-0.0227444	0.982032	1	-0.00455278	1.6253	0.11644	0.191149	0.309605	-0.0429142	0.966106	0.996483	-0.00860327
chr1_39339180	2.45327	0.0213481	0.0483037	0.439249	2.30047	0.0298989	0.0617658	0.416721	-1.06063	0.298845	0.490852	-0.206847
chr1_39393750	-0.425403	0.674124	0.775542	-0.0874562	-0.724135	0.475599	0.59366	-0.147777	-0.156328	0.877011	0.950579	-0.0324092
chr1_39546565	1.18138	0.248392	0.360795	0.232214	1.20886	0.237845	0.342534	0.237256	-1.5079	0.143922	0.305061	-0.292419
chr1_39546569	5.6955	5.885e-06	7.65603e-05	0.750693	4.68548	8.11843e-05	0.000499074	0.682495	-3.48678	0.0017964	0.0218556	-0.570619
chr1_39546588	3.26645	0.00311305	0.0100624	0.545408	3.02966	0.00556106	0.0151612	0.516647	-1.31096	0.201606	0.378798	-0.252622
chr1_39546675	5.3982	1.26751e-05	0.000135865	0.732397	4.79764	6.05627e-05	0.000394279	0.690835	-2.14962	0.0412983	0.13554	-0.393306
chr1_39546877	7.11428	1.69453e-07	6.12645e-06	0.81752	4.67083	8.43514e-05	0.000514594	0.680983	-3.24548	0.00328089	0.0295843	-0.54267
chr1_39546996	-2.58787	0.0157487	0.0376077	-0.457975	-1.08732	0.287104	0.399416	-0.211435	1.23509	0.228106	0.41152	0.238806
chr1_39547030	3.92739	0.000583295	0.00259752	0.617125	5.90884	3.409e-06	4.45394e-05	0.763858	-2.93564	0.00697689	0.0449218	-0.505734
chr1_39547062	0.0185179	0.98537	1	0.00372732	0.535235	0.597142	0.70584	0.107107	-0.814997	0.422653	0.613095	-0.162307
chr1_40074510	2.79293	0.00978693	0.025434	0.486246	2.49213	0.0195675	0.0433218	0.44464	-2.26696	0.0321552	0.115269	-0.411813
chr1_40074556	1.84123	0.0772926	0.140223	0.344076	2.47491	0.0203392	0.0447633	0.441977	-1.46048	0.156423	0.321966	-0.279284
chr1_40074565	-1.4367	0.163002	0.257237	-0.275426	-1.36784	0.18334	0.27682	-0.263138	1.24702	0.22377	0.406687	0.241546
chr1_40378527	0.488804	0.629173	0.740315	0.0971864	1.07434	0.292768	0.405624	0.209875	0.336085	0.739568	0.865373	0.0670723
chr1_41242094	1.9748e-14	1	1	NA	2.71032e-14	1	1	NA	-6.47082e-14	1	1	NA
chr1_42023518	0.610695	0.546826	0.668926	0.120539	1.32492	0.19699	0.293988	0.254773	-0.644115	0.525277	0.70257	-0.127116
chr1_42290765	2.71219	0.0118227	0.0296697	0.474834	3.63781	0.00122489	0.00434089	0.58645	-1.62314	0.116912	0.266515	-0.30735
chr1_43413369	0.311165	0.758214	0.842638	0.0620913	0.550471	0.586804	0.697248	0.109391	0.123408	0.902755	0.964134	0.0246991
chr1_43663869	3.57177	0.00144822	0.00539883	0.580844	4.49976	0.000131873	0.0007307	0.669003	-2.35869	0.0263327	0.100833	-0.426184
chr1_43663886	6.22528	1.52659e-06	2.82335e-05	0.779058	6.11775	2.00427e-06	3.10978e-05	0.773624	-3.03652	0.00547175	0.0388096	-0.517561
chr1_43663902	0.919203	0.366633	0.48952	0.181358	1.8736	0.0725325	0.129004	0.352154	-0.942936	0.3546	0.548512	-0.186215
chr1_43758988	0.364209	0.718715	0.812022	0.0723515	-0.583888	0.564444	0.676702	-0.115518	-0.570316	0.573476	0.741747	-0.112971
chr1_43766073	-0.878803	0.387743	0.511469	-0.172531	-1.21213	0.236614	0.341213	-0.234856	0.552157	0.585668	0.751514	0.109489
chr1_43766075	-0.0281738	0.977744	0.998706	-0.00560778	-0.0453894	0.964152	0.98825	-0.00903406	0.0156917	0.987603	1	0.00312587
chr1_44215417	3.87941	0.000660019	0.00287361	0.621801	3.91069	0.00060903	0.0024742	0.624718	-4.19114	0.000295023	0.00949771	-0.653578
chr1_45107864	2.60591	0.0151118	0.0363893	0.461418	2.71327	0.0117937	0.0284173	0.476198	0.162631	0.872096	0.947758	0.0324322
chr1_45107865	-1.86684	0.0735036	0.134471	-0.348404	-3.02042	0.00568677	0.0154265	-0.515618	2.65366	0.013545	0.0676403	0.467651
chr1_45141998	1.30764	0.202703	0.306429	0.252408	0.115304	0.90911	0.949861	0.0229861	0.847894	0.404419	0.596942	0.166913
chr1_45142029	0.13596	0.892924	0.940135	0.0270545	-0.661049	0.514531	0.631434	-0.13047	-0.506212	0.617075	0.776496	-0.100345
chr1_45610131	0.394791	0.696291	0.794472	0.0784753	0.937934	0.35711	0.475413	0.183846	-1.50812	0.143868	0.304995	-0.28837
chr1_45610790	0.319257	0.752141	0.8384	0.0635871	-0.384824	0.703571	0.794381	-0.0765719	1.21008	0.237393	0.422382	0.235093
chr1_45610795	-4.89757	4.66392e-05	0.000361823	-0.698963	-3.65429	0.00117459	0.00419976	-0.588707	3.4427	0.00200702	0.0230605	0.566068
chr1_45610796	-2.93622	0.00696394	0.0193887	-0.505244	-1.82027	0.0805186	0.140838	-0.340925	2.18034	0.0387026	0.130043	0.398827
chr1_45610809	1.89889	0.0689898	0.127625	0.357137	1.081	0.289854	0.402395	0.212383	-0.874538	0.390022	0.583803	-0.173532
chr1_45610828	-2.4375	0.0221129	0.049768	-0.441063	-2.03738	0.0521543	0.0979567	-0.379582	3.05255	0.00526321	0.0379751	0.525853
chr1_45610845	-2.09053	0.0467272	0.0922723	-0.389487	-0.701246	0.489523	0.607489	-0.140051	0.718828	0.47881	0.662904	0.143894
chr1_45610856	3.59608	0.00136166	0.00513141	0.586321	4.90814	4.53824e-05	0.000316019	0.704184	-2.61653	0.0147532	0.0712932	-0.46583
chr1_45610857	1.601	0.121738	0.203356	0.30727	2.17986	0.0387355	0.07672	0.402801	-2.18574	0.0382612	0.128958	-0.404729
chr1_45610861	-1.746	0.0928919	0.163211	-0.332488	-1.11415	0.275644	0.386262	-0.219184	0.526103	0.603382	0.765596	0.105705
chr1_45610871	1.70262	0.100843	0.174563	0.322935	0.401159	0.691657	0.784468	0.0800473	0.989609	0.331703	0.525568	0.194706
chr1_45610961	3.7151	0.00100578	0.00402972	0.595387	4.08176	0.000391441	0.00172451	0.631508	-3.44632	0.00198885	0.022951	-0.566795
chr1_45610970	0.111777	0.911879	0.952557	0.0222349	-0.375082	0.710712	0.799949	-0.0744246	0.42099	0.677304	0.822175	0.0835381
chr1_45667840	-0.56936	0.574111	0.692491	-0.113172	0.0450267	0.964438	0.98825	0.00900553	-0.557546	0.582037	0.748495	-0.111013
chr1_45667844	0.486521	0.630768	0.74167	0.0981007	1.86413	0.0738985	0.131071	0.354052	-1.67914	0.10539	0.249146	-0.323696
chr1_45667845	-3.92415	0.000588181	0.00261775	-0.622291	-2.7499	0.0108274	0.0264278	-0.485038	1.07265	0.293517	0.484803	0.211276
chr1_45675109	0.229711	0.820156	0.888955	0.0461116	0.174895	0.862548	0.916243	0.0351162	-0.00501158	0.996041	1	-0.00100911
chr1_45675134	0.209857	0.835453	0.900725	0.0420459	0.808699	0.426197	0.545046	0.160094	-0.555226	0.583599	0.749617	-0.110866
chr1_45675153	-0.277249	0.783832	0.862419	-0.0553642	-0.0895425	0.929353	0.964325	-0.0179031	-0.0409933	0.967622	0.996917	-0.00820985
chr1_45886078	0.721931	0.476929	0.602084	0.142876	0.42637	0.673429	0.768789	0.0849315	1.52335	0.140029	0.299815	0.291935
chr1_46594262	-0.462161	0.647899	0.755494	-0.238146	-0.629041	0.534938	0.650239	-0.320213	0.158806	0.875078	0.949377	0.0866577
chr1_46641138	3.45234	0.00195756	0.00688612	0.569096	7.23378	1.27094e-07	4.77535e-06	0.826207	-4.02588	0.000452804	0.0113663	-0.629243
chr1_46641176	0.765712	0.450902	0.576738	0.155385	1.29228	0.207891	0.307215	0.256782	-1.57308	0.128079	0.282658	-0.309665
chr1_46641210	0.831372	0.413508	0.537903	0.164034	1.585	0.125335	0.203187	0.302326	-1.38215	0.178966	0.351555	-0.266921
chr1_46641215	1.44517	0.160631	0.254176	0.277689	1.669	0.107396	0.178933	0.316677	-1.64783	0.11171	0.258921	-0.313498
chr1_46641216	0.32291	0.749406	0.836292	0.0642158	0.105519	0.916793	0.955395	0.0210217	-0.754205	0.457665	0.644593	-0.14878
chr1_46645469	4.28696	0.000229648	0.00124438	0.649709	4.60529	0.000100106	0.000590817	0.676413	-2.06029	0.0497574	0.153653	-0.379691
chr1_46648154	1.09157	0.285267	0.402302	0.213454	1.05411	0.301755	0.415476	0.206417	-1.68822	0.103617	0.246469	-0.320759
chr1_46651313	5.12803	2.55706e-05	0.000230848	0.715337	4.4714	0.000142006	0.000774998	0.66561	-4.28486	0.000231219	0.00854218	-0.650056
chr1_50642926	1.81658	0.0810972	0.145977	0.341177	2.01761	0.0543103	0.101318	0.373918	-1.81434	0.0814592	0.210651	-0.3412
chr1_50776424	1.00238	0.325612	0.44674	0.195483	1.489	0.148797	0.23414	0.283942	-0.220444	0.827289	0.921625	-0.0438202
chr1_50776433	-1.61707	0.118211	0.198685	-0.306417	0.139996	0.889767	0.936011	0.0278483	0.431946	0.669426	0.816061	0.0857102
chr1_50934472	2.76231	0.0105165	0.0269891	0.482363	2.18901	0.0379908	0.075609	0.399799	-1.5495	0.133637	0.290732	-0.295168
chr1_51246666	0.380627	0.706644	0.802942	0.0757225	0.0573376	0.954725	0.981851	0.0114379	1.1986	0.24175	0.42718	0.2329
chr1_51358090	4.45926	0.000146548	0.000870989	0.670589	6.35247	1.10917e-06	2.00506e-05	0.792634	-3.29244	0.00292063	0.0277844	-0.554464
chr1_51358118	0.528164	0.601968	0.716833	0.105112	-0.457028	0.651535	0.751402	-0.0910686	1.29567	0.206743	0.385784	0.251478
chr1_51358182	-0.591732	0.559258	0.679042	-0.117204	-0.384366	0.703905	0.7947	-0.0764281	0.789751	0.436987	0.626307	0.155765
chr1_52324193	-5.33413	1.49651e-05	0.00015339	-0.729218	-2.72204	0.0115551	0.0279131	-0.476713	1.52811	0.138848	0.298017	0.291298
chr1_52324269	-0.975089	0.338708	0.46064	-0.190653	-0.578814	0.567811	0.679388	-0.114515	0.0816034	0.935602	0.982327	0.0162633
chr1_52465900	-0.735351	0.468859	0.594164	-0.145048	-1.00513	0.324311	0.440076	-0.196485	1.21566	0.235298	0.420163	0.235805
chr1_52465965	1.40164	0.173121	0.270119	0.269392	0.858184	0.398815	0.51786	0.168761	-0.102189	0.91941	0.972867	-0.0204039
chr1_52465973	-1.72432	0.0967964	0.168941	-0.326318	-2.04103	0.0517648	0.0973332	-0.378341	2.68505	0.0125965	0.0647958	0.474632
chr1_52802598	-3.22712	0.00343098	0.0108816	-0.557134	-1.8438	0.0769062	0.135595	-0.354749	1.39222	0.17593	0.347634	0.276334
chr1_52823252	1.92901	0.0649699	0.121592	0.360741	1.17787	0.249765	0.356931	0.229631	-0.579891	0.567098	0.737257	-0.115535
chr1_53230472	1.0432	0.306682	0.425757	0.203221	1.74244	0.093525	0.159536	0.327609	-1.65539	0.110156	0.256517	-0.313094
chr1_54035705	3.22952	0.00341077	0.010836	0.541091	3.82406	0.000761024	0.00295268	0.606201	-2.17561	0.0390919	0.130932	-0.39775
chr1_54035710	-1.69204	0.102867	0.17726	-0.319536	-0.868619	0.393187	0.512344	-0.170512	0.0712073	0.943791	0.986299	0.0141961
chr1_54049722	5.46305	1.07164e-05	0.000120825	0.736291	5.98134	2.83382e-06	3.91057e-05	0.766063	-3.28159	0.00300028	0.0282171	-0.54686
chr1_55093478	1.9748e-14	1	1	NA	2.71032e-14	1	1	NA	-6.47082e-14	1	1	NA
chr1_55109738	1.9748e-14	1	1	NA	2.71032e-14	1	1	NA	-6.47082e-14	1	1	NA
chr1_58686883	8.9502	2.47985e-09	4.70566e-07	0.872659	7.12117	1.6676e-07	5.60321e-06	0.817456	-3.30851	0.00280633	0.0270863	-0.549814
chr1_61696896	3.09939	0.00469394	0.0140099	0.525809	4.07121	0.000402287	0.00176219	0.630731	-2.30477	0.0296263	0.109213	-0.417776
chr1_61697451	3.61018	0.00131381	0.00497882	0.586937	5.7165	5.57811e-06	6.38557e-05	0.755963	-2.62051	0.0146189	0.0709654	-0.465579
chr1_61697456	3.56776	0.00146299	0.00542728	0.59398	3.72426	0.000982628	0.00363553	0.61065	-1.17365	0.251427	0.43817	-0.23406
chr1_61697471	2.71707	0.0116891	0.0294082	0.478934	3.79372	0.000822612	0.00313652	0.606885	-2.58854	0.0157294	0.0736798	-0.461796
chr1_61697484	2.64563	0.0137933	0.033684	0.475118	3.76591	0.000883365	0.00333062	0.611643	-1.43196	0.164353	0.331953	-0.280264
chr1_62861448	1.30125	0.204849	0.309029	0.25077	1.61854	0.117894	0.193182	0.306715	-1.3844	0.178282	0.350879	-0.26591
chr1_62861465	0.789594	0.437072	0.562593	0.155671	1.65238	0.110763	0.183312	0.313318	-0.583064	0.564993	0.73502	-0.115716
chr1_62861470	0.379264	0.707643	0.803869	0.0753361	1.16431	0.255116	0.363316	0.225973	-0.345534	0.73254	0.861202	-0.0687315
chr1_6293579	3.78512	0.000840826	0.00349869	0.60358	4.44697	0.000151356	0.000813624	0.664946	-5.1701	2.29674e-05	0.0031561	-0.720346
chr1_6293585	1.05982	0.299197	0.417611	0.208674	1.34432	0.190725	0.285928	0.261284	-0.912663	0.370005	0.563692	-0.181087
chr1_6293593	0.925704	0.363309	0.486038	0.18146	0.780899	0.442077	0.560857	0.153794	-0.668836	0.509636	0.688914	-0.132271
chr1_63421587	2.98082	0.00625653	0.0177437	0.511073	3.80138	0.000806613	0.00309022	0.604524	-2.68551	0.012583	0.0647562	-0.47249
chr1_63422905	2.16282	0.0401568	0.0815001	0.395715	3.04724	0.00532913	0.0146284	0.519172	-1.20847	0.238001	0.423004	-0.23416
chr1_64999487	1.62419	0.116678	0.19652	0.309955	2.65489	0.0135026	0.0318507	0.470893	-4.14397	0.000333463	0.0099153	-0.642852
chr1_65006393	3.77866	0.000854856	0.00354185	0.601302	4.64935	8.92215e-05	0.000538691	0.67967	-2.80114	0.00960332	0.0547256	-0.487248
chr1_65006436	1.77087	0.0885791	0.156921	0.332847	3.08572	0.00485329	0.0135247	0.524274	-0.755456	0.456926	0.643911	-0.148975
chr1_65006454	0.607293	0.549046	0.670493	0.119911	1.01678	0.318842	0.433971	0.198225	0.64485	0.524809	0.702128	0.127299
chr1_65008763	0.812241	0.424198	0.549367	0.160026	1.50562	0.144498	0.228562	0.287872	-2.32987	0.028049	0.105601	-0.422504
chr1_65016371	1.28019	0.212043	0.317887	0.247403	1.8354	0.0781791	0.137457	0.343857	-1.93729	0.0639102	0.179827	-0.360922
chr1_65023201	-0.106062	0.916366	0.955212	-0.0211118	0.524946	0.604172	0.71204	0.103951	1.20913	0.237753	0.42281	0.234287
chr1_65023576	1.38703	0.177481	0.275544	0.26713	1.50161	0.145526	0.229848	0.287437	-0.0561095	0.955694	0.99094	-0.0112214
chr1_65025740	1.47753	0.151821	0.242785	0.282125	2.43905	0.0220374	0.0478503	0.436856	-3.15379	0.00411167	0.0332185	-0.532343
chr1_65025756	2.25547	0.032955	0.0689969	0.409969	3.60189	0.00134191	0.00467718	0.583558	-2.24764	0.0335215	0.118513	-0.409113
chr1_65025816	-0.810565	0.425143	0.550357	-0.15942	-0.0806231	0.936373	0.969326	-0.0160579	-0.935441	0.358373	0.551822	-0.183381
chr1_65025818	-0.0840848	0.933648	0.967766	-0.0167456	0.300401	0.766316	0.844551	0.0597258	-2.03856	0.0520352	0.158406	-0.37674
chr1_65025842	1.59664	0.122708	0.204752	0.303904	3.34947	0.0025329	0.00788733	0.556948	-2.54749	0.0172706	0.0777741	-0.454469
chr1_65033366	-0.846173	0.405355	0.529514	-0.165948	0.629685	0.534523	0.649942	0.124254	-0.625668	0.537116	0.712395	-0.123557
chr1_65037404	5.09302	2.80119e-05	0.000247027	0.71896	4.13456	0.000341352	0.00155654	0.641388	-2.54409	0.0174047	0.0781698	-0.456594
chr1_65037408	1.28116	0.211706	0.317538	0.248068	1.76832	0.0890145	0.153175	0.333333	-0.393664	0.697115	0.836154	-0.07851
chr1_65037414	5.10251	2.73276e-05	0.000243018	0.713965	3.67769	0.00110663	0.00400572	0.591499	-2.74433	0.0109729	0.0597126	-0.480245
chr1_65039005	3.61631	0.00129351	0.00491352	0.585198	3.31642	0.00275016	0.0084549	0.551757	-3.19682	0.0036993	0.0314526	-0.538081
chr1_65052024	-0.930551	0.360843	0.483528	-0.182487	-0.291525	0.773017	0.849486	-0.0580361	-0.0499139	0.960582	0.993478	-0.00996388
chr1_65057466	0.855726	0.400147	0.523881	0.180969	1.48717	0.149277	0.234677	0.305536	-0.109177	0.91392	0.969122	-0.0236446
chr1_65057509	4.94372	4.13457e-05	0.000330874	0.742563	3.49072	0.00177751	0.00586634	0.603104	-2.28311	0.0310517	0.112694	-0.440862
chr1_65057518	2.36212	0.0261284	0.0570931	0.461271	2.86357	0.00828212	0.0211443	0.53614	-2.06132	0.0496517	0.153483	-0.415741
chr1_65057588	3.13336	0.00432014	0.0131054	0.551765	2.73198	0.0112903	0.0273822	0.497609	-2.39327	0.0244004	0.0960679	-0.450893
chr1_65057637	2.17103	0.0394655	0.0803617	0.402865	1.43991	0.162101	0.250797	0.279647	-1.22843	0.230551	0.414214	-0.241793
chr1_6523323	1.37295	0.181764	0.280962	0.268092	0.686768	0.49845	0.615822	0.137669	0.0654766	0.948307	0.987428	0.0132891
chr1_6523397	-0.00460708	0.99636	1	-0.000922639	-1.00164	0.325961	0.441922	-0.196721	1.42721	0.165701	0.333882	0.275445
chr1_65321425	-0.209105	0.836034	0.900756	-0.041494	0.54694	0.589192	0.699206	0.107996	-1.30881	0.202322	0.380003	-0.251722
chr1_66108390	4.09371	0.000379436	0.00184813	0.637388	3.15149	0.00413293	0.0118225	0.535887	-1.9061	0.0680168	0.187619	-0.358235
chr1_66108568	4.84078	5.40949e-05	0.000404013	0.698884	6.18592	1.68684e-06	2.75783e-05	0.782062	-3.18842	0.00377654	0.0318539	-0.540146
chr1_66120085	1.9748e-14	1	1	NA	2.71032e-14	1	1	NA	-6.47082e-14	1	1	NA
chr1_66219800	1.9748e-14	1	1	NA	2.71032e-14	1	1	NA	-6.47082e-14	1	1	NA
chr1_66573716	-0.932297	0.359958	0.482639	-0.186731	-1.08668	0.287381	0.399692	-0.216272	0.426817	0.67311	0.819174	0.086953
chr1_66645941	5.42164	1.19283e-05	0.000129965	0.735342	4.94948	4.074e-05	0.000289633	0.703428	-2.75689	0.0106551	0.0584648	-0.482187
chr1_66646101	5.68025	6.12025e-06	7.88792e-05	0.760774	5.85087	3.95313e-06	4.96423e-05	0.770351	-3.0625	0.00513756	0.0375906	-0.529434
chr1_66646102	7.92194	2.50178e-08	1.77942e-06	0.856688	6.02166	2.55763e-06	3.64417e-05	0.778395	-2.87759	0.0080137	0.0486955	-0.504548
chr1_66646103	2.87467	0.00806615	0.0217455	0.50258	3.17768	0.00387565	0.011203	0.540885	-1.01108	0.321519	0.515195	-0.199962
chr1_66657053	2.95862	0.00659969	0.0185476	0.510927	2.42549	0.022713	0.0490723	0.437587	-1.01706	0.31872	0.51249	-0.199946
chr1_66657069	3.01318	0.00578673	0.0166377	0.519989	1.99427	0.0569576	0.105469	0.372753	-1.0986	0.28225	0.472144	-0.216262
chr1_66657091	0.761983	0.453085	0.578849	0.14965	-0.27012	0.78925	0.862149	-0.0535777	0.684132	0.500088	0.681028	0.134724
chr1_66657115	3.378	0.00235848	0.00802284	0.564858	4.30765	0.000217646	0.00108545	0.659017	-1.11867	0.273753	0.462925	-0.220324
chr1_66659632	4.73885	7.05989e-05	0.000496945	0.693471	2.80402	0.00953527	0.0237446	0.492063	-0.546909	0.589216	0.753842	-0.109421
chr1_66659668	6.39822	9.88506e-07	2.0611e-05	0.788418	4.72462	7.32926e-05	0.000461177	0.686359	-2.262	0.0325011	0.116099	-0.411251
chr1_66659728	4.18992	0.000295591	0.00150929	0.65949	3.90353	0.000620376	0.0025127	0.631323	-2.54893	0.0172144	0.0776818	-0.467553
chr1_66659739	5.59286	7.6643e-06	9.30119e-05	0.757335	7.16725	1.4919e-07	5.2323e-06	0.83364	-3.25302	0.00322026	0.0292826	-0.554356
chr1_66659781	5.31202	1.58486e-05	0.000159862	0.735371	6.29658	1.27632e-06	2.23297e-05	0.791206	-2.50321	0.01909	0.0829925	-0.451828
chr1_66659789	4.63815	9.18495e-05	0.000604427	0.684335	5.39201	1.28844e-05	0.000119001	0.738159	-1.63466	0.11446	0.262933	-0.312301
chr1_66659835	3.73522	0.00095537	0.00386812	0.624096	5.65034	6.61234e-06	7.20963e-05	0.781534	-3.18314	0.00382588	0.031979	-0.563157
chr1_66659891	4.32518	0.00020789	0.00114862	0.657881	5.48323	1.01752e-05	9.94072e-05	0.743624	-1.65594	0.110043	0.256418	-0.315836
chr1_66703517	-1.4012	0.173251	0.270163	-0.268833	-3.14349	0.00421467	0.0120224	-0.53114	6.37169	1.06011e-06	0.00110754	0.787736
chr1_67011568	0.435068	0.667186	0.770229	0.0865289	1.97069	0.0597476	0.109883	0.366366	0.266587	0.791941	0.899596	0.0532065
chr1_6848342	0.604395	0.55094	0.671944	0.119448	0.378661	0.708085	0.798177	0.0751591	-0.303389	0.764065	0.880648	-0.0603291
chr1_6848377	2.3817	0.0250254	0.0550987	0.428785	1.5896	0.124293	0.201857	0.301855	-1.93345	0.0644037	0.180665	-0.35974
chr1_6848431	6.53034	7.10779e-07	1.67214e-05	0.793305	6.23547	1.48859e-06	2.50895e-05	0.779328	-2.92254	0.00719904	0.0458096	-0.502936
chr1_69717923	-0.577273	0.568835	0.687872	-0.113871	-0.577705	0.568548	0.680015	-0.113959	1.27581	0.21357	0.393887	0.245677
chr1_69717977	-0.208525	0.836481	0.901004	-0.0414082	-0.0265494	0.979027	0.998042	-0.00527662	1.33576	0.193479	0.369458	0.256771
chr1_69751540	2.86978	0.00816037	0.0219489	0.496103	2.1803	0.0386991	0.0766677	0.398068	-0.93203	0.360099	0.553308	-0.182443
chr1_69854319	0.343017	0.734408	0.824306	0.0683078	1.10845	0.278052	0.3891	0.216067	-0.573211	0.571544	0.740658	-0.113813
chr1_69854320	3.63715	0.00122679	0.00472254	0.587616	4.54369	0.000117583	0.000668775	0.672342	-2.26371	0.0323816	0.115883	-0.411762
chr1_69854452	-2.01366	0.0547494	0.105446	-0.373789	-1.4983	0.146379	0.230956	-0.287051	1.93541	0.0641512	0.180322	0.361637
chr1_69882142	-2.88173	0.00793177	0.0214516	-0.498101	-2.84898	0.00857386	0.0217558	-0.493802	0.827	0.415942	0.607062	0.162619
chr1_69943380	-2.74498	0.0109521	0.0279047	-0.481354	-3.72917	0.000970401	0.00360519	-0.598552	3.32361	0.00270293	0.0266739	0.554657
chr1_70183676	1.58023	0.126424	0.209734	0.300654	0.893631	0.379906	0.499231	0.175437	-1.2943	0.207209	0.386383	-0.250216
chr1_70183691	-0.548173	0.588357	0.705517	-0.109721	0.0215698	0.98296	1	0.00434171	1.00247	0.325574	0.519153	0.198409
chr1_70183701	3.79769	0.000814161	0.00341011	0.60362	4.23137	0.000265444	0.00127294	0.644931	-1.33603	0.193392	0.369343	-0.257196
chr1_70319349	-2.49118	0.0196088	0.0451195	-0.447448	-1.81145	0.0819104	0.142862	-0.341489	2.24902	0.0334226	0.118308	0.41215
chr1_70319354	1.59542	0.122983	0.205142	0.304003	2.34115	0.02736	0.0573302	0.42433	-1.85412	0.0753737	0.200711	-0.348244
chr1_70319361	-1.33412	0.193998	0.296054	-0.257412	-1.09832	0.282364	0.393867	-0.214172	2.19398	0.0375976	0.127455	0.401955
chr1_70338974	-0.600919	0.553217	0.673857	-0.120395	-0.444223	0.660642	0.759124	-0.0892596	1.73212	0.095385	0.234397	0.331356
chr1_70338977	0.486623	0.630697	0.74167	0.0979328	0.218164	0.829044	0.891478	0.0440542	1.08772	0.286935	0.47716	0.215578
chr1_70338987	1.80058	0.0836524	0.149762	0.338967	3.59321	0.00137177	0.00476815	0.584839	-1.44555	0.160534	0.327194	-0.278149
chr1_70339004	0.0765397	0.939589	0.972208	0.0152541	-0.218725	0.828612	0.891165	-0.0435533	0.815338	0.422461	0.613068	0.160585
chr1_71527511	1.9748e-14	1	1	NA	2.71032e-14	1	1	NA	-6.47082e-14	1	1	NA
chr1_72092721	0.338547	0.737733	0.827245	0.0675253	1.20873	0.237897	0.342576	0.234947	-1.10144	0.281038	0.471029	-0.2154
chr1_72092748	-2.52692	0.0180897	0.0421658	-0.452009	-1.20669	0.238665	0.343553	-0.23479	0.514498	0.611353	0.772425	0.102569
chr1_72173039	4.18249	0.000301352	0.00153407	0.642419	3.80323	0.000802799	0.00307871	0.605892	-3.49551	0.00175732	0.021606	-0.573897
chr1_72173061	2.66148	0.0132979	0.0326885	0.472269	2.57498	0.0162195	0.037002	0.460053	-2.45965	0.0210514	0.0881099	-0.44436
chr1_72173074	2.90191	0.00755931	0.0206312	0.502556	3.42857	0.00207819	0.00668615	0.566443	-3.21286	0.00355601	0.0307892	-0.542058
chr1_72173135	-2.48723	0.0197834	0.0453977	-0.444933	-3.14176	0.00423256	0.0120576	-0.531828	1.38908	0.176872	0.348828	0.267419
chr1_72178787	3.93848	0.000566841	0.0025396	0.618264	4.09461	0.000378615	0.00168309	0.633112	-1.98243	0.0583504	0.170307	-0.367849
chr1_72178836	-4.25146	0.000251884	0.00133261	-0.647106	-2.22614	0.0350979	0.0706748	-0.405468	1.43879	0.162424	0.329634	0.275712
chr1_72178844	-1.67121	0.106953	0.182884	-0.317621	-0.831278	0.413561	0.532122	-0.164205	0.773785	0.446203	0.63482	0.15338
chr1_72178884	-2.24781	0.0335026	0.0699319	-0.413247	-1.06361	0.29751	0.410818	-0.209437	1.1096	0.27757	0.467098	0.218624
chr1_72178886	-5.24437	1.88931e-05	0.000182738	-0.724788	-3.83211	0.000745452	0.00290695	-0.608362	2.03222	0.0527163	0.159808	0.376277
chr1_72178887	-4.63586	9.24005e-05	0.000607529	-0.679805	-2.84773	0.00859932	0.0218041	-0.493943	1.8806	0.0715441	0.193874	0.35134
chr1_72178888	-5.874	3.72461e-06	5.39926e-05	-0.76361	-4.09781	0.000375492	0.00167116	-0.634668	1.98613	0.0579149	0.169556	0.369286
chr1_72178890	-3.45905	0.00192484	0.00678194	-0.570689	-1.84889	0.0761431	0.134436	-0.347281	0.641187	0.527147	0.704072	0.127461
chr1_72178939	0.856016	0.39999	0.523765	0.173375	0.867743	0.393657	0.512738	0.175572	-0.848984	0.403824	0.596333	-0.172817
chr1_72178943	4.05719	0.000417087	0.00198576	0.652356	3.9259	0.000585624	0.00239553	0.638827	-2.83499	0.00886593	0.0520244	-0.512718
chr1_72178946	-1.40644	0.171705	0.268141	-0.282997	-0.0243752	0.980744	0.999324	-0.00508714	-0.571461	0.572711	0.741199	-0.119427
chr1_72178988	4.26029	0.000246161	0.00131008	0.648488	5.75593	5.04125e-06	5.98541e-05	0.755724	-4.26368	0.000244316	0.00877059	-0.649323
chr1_72178991	1.01767	0.318429	0.438943	0.198914	2.47697	0.0202456	0.0445896	0.443265	-1.83346	0.0784835	0.206072	-0.343924
chr1_72180553	1.43344	0.163924	0.258317	0.274744	3.98373	0.000504441	0.00212014	0.622777	-3.18238	0.00383299	0.0319858	-0.53668
chr1_72180569	0.389428	0.700204	0.797928	0.0773747	2.83428	0.00887764	0.0224016	0.492304	-2.10141	0.045688	0.145242	-0.38688
chr1_72180749	-0.0725328	0.942746	0.974365	-0.0144695	2.00495	0.0557331	0.103491	0.371661	-0.93161	0.360312	0.55358	-0.182972
chr1_72233497	-4.61246	9.8226e-05	0.000637568	-0.677048	-4.95761	3.98848e-05	0.000285553	-0.703236	2.96662	0.00647713	0.0429392	0.509029
chr1_72233553	0.327478	0.745989	0.833245	0.0657852	-0.554659	0.583978	0.694541	-0.110961	0.416921	0.68024	0.824095	0.0838337
chr1_72233601	-1.89293	0.0698107	0.128783	-0.354047	-2.06763	0.0490011	0.0929634	-0.382153	2.15428	0.0408948	0.134864	0.396265
chr1_72233609	-2.59756	0.0154034	0.036928	-0.467293	-1.36646	0.183768	0.277329	-0.266815	0.960172	0.346024	0.539966	0.191445
chr1_72233624	-2.80752	0.00945627	0.0247479	-0.49445	-1.55498	0.132321	0.212655	-0.299459	0.131296	0.896576	0.961839	0.0265238
chr1_72233653	-4.42018	0.000162282	0.000945309	-0.661442	-4.70089	7.79798e-05	0.000483933	-0.684206	2.42252	0.0228686	0.0925261	0.434877
chr1_72233692	-1.94476	0.0629508	0.118483	-0.361056	-2.81113	0.00937673	0.0234203	-0.48855	1.6726	0.106686	0.251073	0.316134
chr1_72233737	-2.30367	0.0296907	0.0633833	-0.418325	-3.31892	0.00273311	0.00841098	-0.5534	2.49449	0.0194686	0.0839084	0.446881
chr1_72234185	-4.56773	0.000110402	0.000696694	-0.693414	-3.55233	0.00152144	0.00517956	-0.594511	1.35578	0.187105	0.361458	0.269407
chr1_72234204	-5.19226	2.16343e-05	0.000202146	-0.722108	-6.1832	1.69847e-06	2.77387e-05	-0.779974	3.36219	0.00245519	0.0252406	0.559069
chr1_72234237	-4.45963	0.000146405	0.000870989	-0.672993	-4.76306	6.6289e-05	0.000423765	-0.697364	3.05297	0.00525786	0.0379751	0.527365
chr1_72234238	-4.16986	0.000311403	0.00157617	-0.647034	-6.1033	2.07899e-06	3.20611e-05	-0.782465	4.5112	0.000128158	0.00652994	0.678414
chr1_72234241	-4.48904	0.000135587	0.000820583	-0.671578	-3.27967	0.00301296	0.00910977	-0.550621	3.55992	0.00149353	0.0200821	0.583414
chr1_72234242	-6.49865	7.69158e-07	1.75322e-05	-0.812623	-4.76932	6.52131e-05	0.000419176	-0.706445	3.99002	0.000496773	0.0118805	0.640723
chr1_72234243	-4.36684	0.000186501	0.00105726	-0.668251	-4.3589	0.000190438	0.000978617	-0.667308	3.02125	0.00567776	0.0396974	0.526197
chr1_72234281	-3.65162	0.00118243	0.00458266	-0.598954	-2.83319	0.00890047	0.0224444	-0.500051	2.70123	0.0121322	0.0635021	0.48366
chr1_7708404	-0.531342	0.599797	0.714997	-0.105876	-0.204295	0.83975	0.899557	-0.0408943	-0.130892	0.896893	0.96199	-0.0262611
chr1_7710407	-1.80639	0.0827168	0.148383	-0.339018	-1.23298	0.228872	0.332251	-0.23876	0.544123	0.591103	0.755431	0.107962
chr1_7712587	1.71834	0.0978984	0.170454	0.324987	1.5644	0.130095	0.209742	0.298517	0.0522504	0.958738	0.992515	0.0104536
chr1_7722827	0.837529	0.410104	0.534252	0.164904	0.296841	0.769001	0.846418	0.0591409	-1.20966	0.237551	0.42255	-0.235044
chr1_7722877	-0.585614	0.5633	0.682643	-0.116149	-0.273247	0.786872	0.860106	-0.0544755	-1.08118	0.289778	0.480418	-0.211335
chr1_7722905	0.300884	0.765951	0.84871	0.0598608	-0.148091	0.88344	0.931608	-0.0295013	-1.14043	0.26475	0.453696	-0.221903
chr1_77424400	4.6947	7.92321e-05	0.000542995	0.682835	7.50079	6.7176e-08	3.10281e-06	0.83155	-3.94863	0.000552783	0.0124259	-0.618133
chr1_77654921	4.32622	0.000207327	0.00114629	0.658749	5.64	6.79066e-06	7.33574e-05	0.754011	-4.13738	0.000339215	0.0099292	-0.642821
chr1_77654928	2.57579	0.016189	0.038502	0.475189	2.62356	0.0145127	0.0337454	0.481754	-1.3574	0.186596	0.360658	-0.273121
chr1_77654979	0.989613	0.331694	0.453247	0.193805	2.15473	0.0408494	0.0802282	0.395395	-0.877893	0.388233	0.581853	-0.172808
chr1_77658418	1.85992	0.0745118	0.135842	0.347492	2.31294	0.0290986	0.0603502	0.418628	-1.29107	0.208312	0.387857	-0.249281
chr1_77658591	3.69042	0.00107116	0.00423483	0.592292	4.2573	0.000248132	0.00120434	0.646938	-4.42345	0.000161133	0.00725625	-0.661706
chr1_77658614	4.46658	0.000143773	0.000858519	0.665928	4.41875	0.00016292	0.000865249	0.661871	-2.16346	0.0401097	0.133038	-0.396366
chr1_77658615	3.46725	0.00188553	0.00666813	0.569339	2.75634	0.0106654	0.0260827	0.48196	-1.08851	0.286596	0.476857	-0.212254
chr1_77658619	5.32183	1.54503e-05	0.00015669	0.729146	5.0274	3.32472e-05	0.00024746	0.709167	-2.60698	0.0150797	0.0720032	-0.461753
chr1_77658623	5.2239	1.99255e-05	0.000190148	0.722816	3.81893	0.000771102	0.00297967	0.606533	-3.11411	0.00453081	0.035071	-0.528371
chr1_77676269	1.61674	0.118283	0.198766	0.307216	0.985969	0.333445	0.450104	0.193085	0.389657	0.700039	0.838476	0.077616
chr1_77703873	1.781	0.0868725	0.154527	0.336738	1.1249	0.271146	0.381504	0.220122	-0.175436	0.862128	0.942555	-0.0352209
chr1_77708931	9.96449	2.90564e-10	1.55622e-07	0.893628	7.2049	1.36242e-07	4.95026e-06	0.820564	-3.55744	0.00150294	0.020173	-0.577699
chr1_77708945	8.2203	1.26098e-08	1.13937e-06	0.853877	6.19218	1.66039e-06	2.73148e-05	0.776781	-4.13596	0.000340469	0.0099292	-0.635623
chr1_77822341	2.65946	0.0133601	0.0328202	0.470779	2.86537	0.00824685	0.0210754	0.498506	-1.84976	0.0760217	0.201766	-0.348076
chr1_77827404	0.903898	0.37454	0.498067	0.17741	1.2976	0.206085	0.30493	0.250563	-1.2743	0.214097	0.394524	-0.246602
chr1_77827415	3.5522	0.00152177	0.005603	0.57823	3.54899	0.00153435	0.00521187	0.577857	-2.11832	0.0441031	0.141763	-0.389212
chr1_77827429	5.38284	1.31896e-05	0.000139707	0.731415	4.23554	0.00026258	0.0012608	0.64462	-1.95357	0.0618534	0.176902	-0.36232
chr1_78004467	-0.0874977	0.930962	0.965737	-0.0174255	0.382208	0.705485	0.79623	0.0759098	-0.400749	0.691957	0.832723	-0.0796434
chr1_78024797	0.22016	0.827506	0.89501	0.0439058	-0.342488	0.734801	0.81874	-0.0682044	0.683338	0.500582	0.681578	0.135329
chr1_7817740	5.58133	7.89571e-06	9.52303e-05	0.744632	6.97137	2.39921e-07	7.31832e-06	0.813046	-1.93302	0.0644595	0.180755	-0.359533
chr1_7817745	6.43748	8.96041e-07	1.93182e-05	0.789437	7.72313	3.97805e-08	2.25093e-06	0.839612	-3.4049	0.00220656	0.024085	-0.561568
chr1_7817750	5.23524	1.93466e-05	0.000186094	0.722816	5.37492	1.34679e-05	0.000122605	0.731873	-1.82305	0.0800924	0.208248	-0.341525
chr1_83887066	4.30348	0.000219979	0.00120183	0.651013	4.9389	4.18813e-05	0.000296638	0.701685	-4.35177	0.000194242	0.00795043	-0.655576
chr1_83887073	4.87578	4.93693e-05	0.000378374	0.697139	3.54905	0.00153413	0.00521187	0.57725	-1.69255	0.102779	0.245434	-0.319394
chr1_83887095	5.2954	1.65476e-05	0.000164837	0.72584	5.57367	8.05612e-06	8.31901e-05	0.74323	-3.90779	0.000614143	0.0129423	-0.614299
chr1_83949405	5.01795	3.40663e-05	0.000289031	0.707316	8.41333	8.15311e-09	7.90436e-07	0.859996	-3.74268	0.000938175	0.0158139	-0.598009
chr1_83949425	3.61302	0.00130436	0.00495102	0.5888	3.89158	0.000639758	0.00257408	0.617523	-1.66937	0.10733	0.252187	-0.31829
chr1_83949451	3.03304	0.00551536	0.0159873	0.521217	4.0422	0.000433666	0.00187311	0.632339	-1.86434	0.0738747	0.198217	-0.351302
chr1_83949483	-0.0485445	0.961662	0.987483	-0.00970089	0.62121	0.539995	0.654609	0.123202	0.0158888	0.987447	1	0.0031795
chr1_83949491	4.50709	0.000129344	0.000790663	0.678582	4.63893	9.16844e-05	0.000549637	0.689175	-2.33253	0.0278864	0.105142	-0.428656
chr1_83949530	1.11141	0.276799	0.393165	0.223721	1.77575	0.087755	0.151339	0.344999	-0.757417	0.455772	0.642982	-0.155198
chr1_83949531	2.9042	0.00751822	0.0205442	0.513213	4.78853	6.20225e-05	0.000402921	0.707685	-3.39185	0.00227977	0.0243803	-0.576101
chr1_83949576	3.85826	0.000696902	0.00300412	0.622059	5.54757	8.61729e-06	8.73261e-05	0.757136	-2.39984	0.024048	0.0952222	-0.441384
chr1_83949598	4.10516	0.00036834	0.00180448	0.639706	2.6313	0.0142567	0.0332813	0.468681	-3.64911	0.00119104	0.0180387	-0.595182
chr1_83949599	3.15194	0.00412795	0.0126295	0.543614	3.63752	0.00122578	0.004343	0.599728	-1.94145	0.0633796	0.179105	-0.369826
chr1_83949605	3.75999	0.000896713	0.00367993	0.611449	4.77033	6.50425e-05	0.000418268	0.702637	-2.73034	0.0113371	0.0608042	-0.488608
chr1_83980385	6.97376	2.38383e-07	7.80308e-06	0.811723	4.76436	6.60641e-05	0.000423142	0.687977	-1.98247	0.0583458	0.170307	-0.366767
chr1_83983135	4.00724	0.000474632	0.00220929	0.626359	3.6308	0.00124691	0.00440764	0.588224	-1.23019	0.229901	0.41324	-0.238928
chr1_83983975	1.13783	0.265809	0.380681	0.222213	2.8145	0.00930251	0.0232654	0.491926	-1.39153	0.176137	0.347953	-0.268968
chr1_83989137	1.86093	0.0743633	0.13567	0.351198	1.97911	0.0587374	0.108211	0.370514	0.934257	0.358972	0.552301	0.1852
chr1_83989148	1.90032	0.0687945	0.12731	0.368267	2.64806	0.0137171	0.0322452	0.485129	-0.358148	0.723193	0.854703	-0.0744164
chr1_83989410	0.274559	0.785875	0.864105	0.0548233	1.02175	0.316528	0.431751	0.20023	-0.898283	0.377474	0.571127	-0.177095
chr1_83989537	2.80135	0.00959472	0.0250285	0.503908	3.54121	0.00156484	0.00529888	0.595908	-1.65253	0.110741	0.257421	-0.324765
chr1_8400084	4.17705	0.000305645	0.00155074	0.639733	4.6421	9.09282e-05	0.000546611	0.679185	-1.54296	0.135213	0.292797	-0.293662
chr1_8400292	1.35171	0.188379	0.28919	0.291863	2.65595	0.0134697	0.0317914	0.524177	-2.88655	0.0078446	0.0481197	-0.567918
chr1_8400314	4.5854	0.00010542	0.000673072	0.707306	3.91022	0.000609766	0.00247566	0.643666	-2.09112	0.046678	0.147496	-0.405406
chr1_8400336	0.678165	0.503797	0.628188	0.134309	1.33524	0.193638	0.289724	0.257904	0.130527	0.897178	0.962069	0.0261092
chr1_8400345	3.01645	0.00574116	0.0165316	0.519613	4.22547	0.000269553	0.00128899	0.649933	-2.51704	0.0185038	0.0812832	-0.452894
chr1_8400368	2.80353	0.0095457	0.0249348	0.50403	1.89474	0.0695623	0.124492	0.364619	0.3576	0.723598	0.854982	0.073746
chr1_8400451	0.725695	0.474657	0.599805	0.142917	0.471154	0.641551	0.743041	0.0933374	0.465628	0.645451	0.799285	0.0923225
chr1_8400470	4.2826	0.00023227	0.00125457	0.65027	3.82315	0.000762803	0.00295586	0.606881	-2.63372	0.0141818	0.0696777	-0.465487
chr1_8400478	1.32925	0.195577	0.297956	0.25656	0.503853	0.618706	0.723741	0.100068	0.380292	0.706892	0.843496	0.0757838
chr1_8400503	2.43672	0.0221513	0.049847	0.438158	2.51125	0.0187426	0.0418239	0.448886	-3.55479	0.00151302	0.0202412	-0.580865
chr1_8400524	-0.43906	0.664329	0.767845	-0.0871544	-0.655765	0.51787	0.634496	-0.129568	-0.231099	0.81909	0.916838	-0.0460427
chr1_8400533	2.16172	0.0402508	0.0816658	0.398406	1.54177	0.135493	0.216814	0.295608	-1.15384	0.259313	0.447862	-0.225946
chr1_84107815	5.0288	3.31158e-05	0.000283033	0.709941	4.30438	0.000219508	0.00109223	0.652706	-2.0678	0.048991	0.152136	-0.381878
chr1_84107893	4.20905	0.000281253	0.00145314	0.642324	5.20313	2.10378e-05	0.000173371	0.719763	-2.24007	0.0340709	0.119492	-0.407216
chr1_84108110	4.83671	5.46721e-05	0.000407125	0.69455	4.95716	3.99316e-05	0.000285754	0.70337	-3.05227	0.00526677	0.0379751	-0.519963
chr1_84108148	7.33039	1.00735e-07	4.32865e-06	0.825023	9.55107	6.85984e-10	2.67727e-07	0.885493	-3.70767	0.00102595	0.0167016	-0.593505
chr1_8412391	4.10992	0.000363815	0.00178518	0.633694	3.83494	0.000740052	0.00289497	0.607169	-1.9411	0.0634238	0.179105	-0.360617
chr1_8412456	4.98269	3.73483e-05	0.000309124	0.706732	4.26768	0.000241519	0.00117977	0.649539	-2.45761	0.0211479	0.0882504	-0.441001
chr1_84134435	5.68875	5.98794e-06	7.76341e-05	0.749489	5.80713	4.42126e-06	5.42327e-05	0.756227	-3.34851	0.00254038	0.0257609	-0.554341
chr1_84134441	3.79666	0.000816313	0.00341724	0.603342	2.90044	0.00758641	0.0196683	0.50014	-1.80077	0.0836305	0.214531	-0.337612
chr1_84134449	6.42614	9.21812e-07	1.97618e-05	0.788215	4.71038	7.60714e-05	0.000474153	0.683966	-1.88806	0.0704968	0.19233	-0.35158
chr1_84180362	6.52438	7.21389e-07	1.68927e-05	0.792592	4.34821	0.000195822	0.000996171	0.654212	-3.17167	0.0039352	0.0325531	-0.533655
chr1_84216278	-2.7675	0.0103894	0.0267079	-0.48776	-1.78782	0.0857393	0.148283	-0.33871	1.9218	0.0659215	0.18344	0.361797
chr1_84216294	-2.01006	0.0551535	0.10603	-0.377062	-1.54434	0.134871	0.216023	-0.29811	1.79151	0.0851388	0.217177	0.341808
chr1_85255798	-0.768996	0.448985	0.574962	-0.151403	0.287119	0.77635	0.851663	0.0570893	-2.33334	0.0278366	0.105033	-0.422071
chr1_85256124	2.56404	0.0166281	0.039368	0.455851	2.94955	0.00674543	0.0178529	0.507753	-1.23272	0.228973	0.412354	-0.2391
chr1_85695029	1.95075	0.0621973	0.117327	0.361871	3.36923	0.00241097	0.00758525	0.557165	-0.957082	0.34755	0.541209	-0.187164
chr1_8580861	-0.469018	0.643056	0.751417	-0.0932517	-1.1938	0.243582	0.349704	-0.231946	0.231894	0.818479	0.916506	0.0463129
chr1_8580862	-1.62992	0.115454	0.19476	-0.309088	-1.94799	0.0625445	0.114112	-0.36212	1.57486	0.127669	0.281957	0.299873
chr1_8580898	-0.490288	0.628137	0.739433	-0.0971937	-0.297688	0.768362	0.846044	-0.0591868	1.49117	0.148236	0.311203	0.285049
chr1_8580922	1.0155	0.319439	0.439936	0.198837	1.73628	0.0946281	0.161129	0.327861	0.154747	0.878244	0.951191	0.0309329
chr1_8580981	-0.777916	0.443802	0.569815	-0.154458	-0.975563	0.338479	0.455531	-0.192386	-0.136029	0.892871	0.959558	-0.0273739
chr1_8582226	1.56147	0.130783	0.215392	0.298934	0.375107	0.710694	0.799949	0.07496	0.848856	0.403894	0.59634	0.168049
chr1_8596618	-0.190106	0.850736	0.910687	-0.0382266	0.235049	0.816055	0.881559	0.0472351	0.836383	0.410742	0.602403	0.166396
chr1_8605244	-1.4814	0.150794	0.241681	-0.282765	-1.02972	0.312845	0.427836	-0.200715	0.847689	0.404532	0.596992	0.166434
chr1_8605247	-2.2022	0.0369384	0.0759373	-0.401933	-2.21909	0.0356313	0.0715727	-0.404504	2.01397	0.0547237	0.16366	0.37281
chr1_86378514	6.66247	5.12049e-07	1.33915e-05	0.806621	4.34033	0.000199884	0.00101415	0.659851	-2.58745	0.0157686	0.0737145	-0.462718
chr1_86378604	5.8813	3.6558e-06	5.34021e-05	0.761393	5.9945	2.74049e-06	3.83391e-05	0.767472	-2.72715	0.011422	0.0610655	-0.477477
chr1_86379069	5.45891	1.08317e-05	0.000121585	0.737141	5.27307	1.75411e-05	0.000149576	0.725237	-2.00169	0.0561109	0.166322	-0.370581
chr1_86379110	3.29048	0.00293296	0.00959641	0.549257	4.10865	0.000365081	0.00163438	0.634806	-1.48773	0.149137	0.312175	-0.28471
chr1_86379218	1.51407	0.142348	0.230792	0.28874	2.01458	0.0546483	0.101812	0.372487	-0.407224	0.687257	0.829295	-0.0808927
chr1_86379219	-2.89602	0.00766635	0.0208878	-0.499982	-2.23827	0.0341971	0.0691346	-0.407299	2.37068	0.0256471	0.0992561	0.427479
chr1_8648292	1.71954	0.0976759	0.170125	0.330685	1.83544	0.0781733	0.137457	0.350289	0.320347	0.751327	0.872108	0.0651848
chr1_86872460	-1.10737	0.278505	0.394926	-0.215377	-1.17309	0.251642	0.359276	-0.227513	0.0929307	0.926688	0.977418	0.0185183
chr1_86894580	3.11525	0.0045157	0.0135891	0.529167	3.93164	0.000577027	0.00236609	0.618992	-1.64346	0.112616	0.260268	-0.31238
chr1_86894645	0.491943	0.626983	0.738532	0.0978885	-0.122346	0.903587	0.945877	-0.0244509	-0.851203	0.402613	0.595918	-0.168036
chr1_86894646	-0.89047	0.381568	0.50503	-0.174743	-1.76156	0.0901749	0.15482	-0.331371	1.11996	0.273215	0.462426	0.218074
chr1_86894666	-1.29762	0.206074	0.31056	-0.250908	-0.315189	0.755192	0.835741	-0.0628046	-0.628382	0.535366	0.710692	-0.124652
chr1_86894667	2.80265	0.00956549	0.0249736	0.488223	3.26726	0.00310707	0.00933165	0.546435	-2.54858	0.017228	0.0776968	-0.453739
chr1_8793839	2.31286	0.0291028	0.0623555	0.421092	1.42494	0.166345	0.255932	0.274634	-0.828758	0.414965	0.605984	-0.164081
chr1_8793872	4.42708	0.000159383	0.000933066	0.666249	3.24188	0.00330844	0.00981633	0.54605	-1.72882	0.0959842	0.23511	-0.328062
chr1_8793891	2.03016	0.0529322	0.102569	0.376057	0.654703	0.518542	0.635128	0.129641	-0.437459	0.665477	0.813469	-0.0871383
chr1_8793898	0.532128	0.59926	0.714629	0.106998	0.359282	0.722353	0.808826	0.0724368	1.01521	0.319582	0.513551	0.201794
chr1_8799585	3.67155	0.00112393	0.00439892	0.59217	3.04885	0.00530839	0.0145899	0.520501	-0.202997	0.840756	0.930633	-0.0405176
chr1_8807136	6.87158	3.05994e-07	9.16838e-06	0.809042	6.55499	6.68856e-07	1.42987e-05	0.795357	-3.91753	0.00059893	0.0127859	-0.616131
chr1_8808049	8.27906	1.10335e-08	1.06292e-06	0.854923	7.1328	1.62132e-07	5.48403e-06	0.817403	-2.94334	0.0068494	0.044376	-0.504903
chr1_88773641	2.60148	0.0152659	0.0366832	0.461269	2.28724	0.0307694	0.0632138	0.415564	0.131995	0.896029	0.961681	0.0263577
chr1_88773658	8.84448	3.12482e-09	5.10223e-07	0.870391	6.77405	3.89021e-07	9.80347e-06	0.803707	-2.74844	0.0108679	0.0592719	-0.479834
chr1_88773685	4.18795	0.000297111	0.00151553	0.64201	3.69161	0.00106806	0.00388661	0.593558	-2.85755	0.00840439	0.0502053	-0.495891
chr1_88802540	2.07401	0.0483575	0.0949496	0.382319	1.23214	0.229178	0.332569	0.23857	-0.800174	0.431034	0.621696	-0.157684
chr1_88812675	-0.600407	0.553553	0.674158	-0.119007	0.448197	0.65781	0.756748	0.0891073	-0.372403	0.712683	0.847761	-0.0742214
chr1_88812685	3.82602	0.000757091	0.0032198	0.606775	4.66357	8.59671e-05	0.000522149	0.68154	-2.73211	0.0112904	0.0607034	-0.478602
chr1_89535413	2.31517	0.0289563	0.0621116	0.499331	2.74345	0.0109918	0.026769	0.570191	-1.50115	0.145652	0.307401	-0.348291
chr1_89535420	0.588903	0.561126	0.680712	0.132526	1.3479	0.189586	0.284501	0.294347	-0.288138	0.77558	0.889073	-0.0661958
chr1_89535421	0.943135	0.354493	0.476753	0.214457	1.94657	0.0627235	0.114325	0.418969	-1.78201	0.0867116	0.219753	-0.395515
chr1_89535434	-2.16716	0.0397902	0.0809147	-0.43675	-1.41101	0.170369	0.260742	-0.297538	1.18078	0.248631	0.434834	0.255297
chr1_89654202	-3.72656	0.000976763	0.00393836	-0.614073	-3.89807	0.000629153	0.00253678	-0.631528	2.58441	0.0158786	0.0739108	0.473362
chr1_89688922	-0.164998	0.870251	0.923938	-0.0674435	-0.354858	0.725625	0.811337	-0.143654	0.34405	0.733642	0.861693	0.147337
chr1_89838314	0.155657	0.877534	0.928897	0.0309336	0.606567	0.54952	0.662672	0.119737	-1.08399	0.288555	0.478807	-0.210843
chr1_89869154	0.568964	0.574376	0.692755	0.112601	1.25603	0.220532	0.322421	0.242725	-0.887453	0.383165	0.57653	-0.174223
chr1_89869169	2.30992	0.0292895	0.0626761	0.41754	2.90001	0.00759413	0.0196816	0.499809	-0.603376	0.551611	0.723862	-0.119201
chr1_89880328	8.63575	4.95387e-09	7.24598e-07	0.8654	8.51653	6.46774e-09	7.09941e-07	0.862293	-4.03785	0.000439004	0.0111554	-0.626773
chr1_89880329	7.33267	1.00187e-07	4.31995e-06	0.824867	8.72411	4.07686e-09	5.55632e-07	0.866695	-4.79948	6.03644e-05	0.00442497	-0.690454
chr1_89880336	5.79743	4.53066e-06	6.2683e-05	0.756277	4.60357	0.000100557	0.000592205	0.675816	-3.2967	0.00288989	0.0276322	-0.548833
chr1_89880346	4.37216	0.000183932	0.00104581	0.657324	3.87993	0.000659235	0.0026385	0.61188	-3.5705	0.00145405	0.019708	-0.580248
chr1_90965421	0.864177	0.395575	0.519146	0.170151	0.837399	0.410176	0.528869	0.165009	0.162441	0.872244	0.947758	0.0324751
chr1_90974192	-0.588599	0.561327	0.680847	-0.117621	0.468457	0.643452	0.744708	0.0938234	-0.350031	0.729202	0.859137	-0.070408
chr1_90974208	-0.195801	0.846323	0.907431	-0.0390188	0.268952	0.790139	0.86281	0.0535576	1.24567	0.224259	0.407284	0.241418
chr1_90974218	-2.15138	0.0411385	0.0830838	-0.395699	-1.22669	0.231187	0.335006	-0.23833	1.92986	0.0648681	0.181499	0.360917
chr1_90974245	-0.487428	0.630134	0.741154	-0.0967786	-0.236813	0.814701	0.880534	-0.0471837	0.439355	0.664121	0.812457	0.0874049
chr1_90974246	-3.3092	0.0027997	0.0092539	-0.551582	-2.39506	0.0242987	0.0518869	-0.431312	2.17261	0.039341	0.131545	0.398207
chr1_90974247	-2.40979	0.0235181	0.0523347	-0.435339	-1.79722	0.0841988	0.14615	-0.338922	2.65309	0.0135627	0.0676622	0.470816
chr1_90974253	-1.26971	0.215693	0.322442	-0.246011	-0.881077	0.386535	0.506017	-0.173399	1.8042	0.083077	0.213637	0.339834
chr1_91013136	4.40039	0.000170877	0.000988942	0.662206	4.39769	0.000172122	0.000902472	0.661903	-4.50102	0.00013161	0.00656797	-0.671421
chr1_91013142	3.82149	0.000765951	0.00325022	0.608612	4.04148	0.000434469	0.00187445	0.630099	-1.50337	0.145082	0.306622	-0.288297
chr1_91013147	4.70985	7.61566e-05	0.000527048	0.684308	4.60061	0.000101337	0.000595082	0.675684	-2.24495	0.0337161	0.118901	-0.408035
chr1_91013171	1.22272	0.232657	0.342956	0.241447	1.59821	0.122359	0.199297	0.309429	-0.998669	0.327378	0.521236	-0.199739
chr1_91013172	1.6329	0.114823	0.193997	0.309892	1.1118	0.276635	0.387365	0.216574	0.071947	0.943208	0.986161	0.014367
chr1_91013211	1.84554	0.0766432	0.139144	0.345917	3.3216	0.00271497	0.00836022	0.553564	-1.69951	0.101443	0.243237	-0.321813
chr1_91013214	5.15948	2.35602e-05	0.000217076	0.717712	6.92288	2.70063e-07	7.78401e-06	0.811107	-3.10084	0.00467996	0.0356703	-0.526104
chr1_91394238	1.9748e-14	1	1	NA	2.71032e-14	1	1	NA	-6.47082e-14	1	1	NA
chr1_92130468	-1.06111	0.298623	0.417108	-0.245129	-1.07727	0.291483	0.404251	-0.247974	0.913554	0.369545	0.563329	0.216358
chr1_92130476	7.55312	5.93055e-08	3.07831e-06	0.83407	6.60863	5.85427e-07	1.3137e-05	0.797268	-2.72937	0.0113628	0.0608941	-0.477763
chr1_92130502	2.20779	0.0365009	0.0751699	0.403731	1.31712	0.199553	0.296969	0.254387	-0.844273	0.406401	0.598475	-0.166431
chr1_92144674	0.440281	0.663457	0.767128	0.0874464	1.30608	0.203226	0.301374	0.252059	-1.65878	0.109464	0.255662	-0.314453
chr1_92144704	3.79632	0.000817038	0.00341934	0.604788	2.92921	0.00708233	0.0185862	0.505066	-2.20121	0.0370232	0.126157	-0.402718
chr1_92144726	-1.73662	0.0945652	0.165579	-0.328234	-0.825003	0.417049	0.53605	-0.162744	0.486577	0.630732	0.787819	0.0969542
chr1_92144736	1.24054	0.226108	0.335339	0.240946	2.12524	0.0434623	0.0844131	0.391657	-0.622564	0.539122	0.713874	-0.123766
chr1_92144766	0.108432	0.914504	0.954317	0.0220996	-0.276182	0.784643	0.858286	-0.0561903	2.20573	0.0366686	0.125311	0.413508
chr1_92276004	-1.85449	0.0753103	0.137133	-0.346786	-0.421006	0.677291	0.771808	-0.0835922	0.661141	0.514477	0.692873	0.130738
chr1_92312286	3.36861	0.00241449	0.00818505	0.557643	1.62119	0.117323	0.192412	0.307275	-0.573061	0.571644	0.740658	-0.113464
chr1_92312296	-1.99692	0.0566504	0.108503	-0.370474	-2.06792	0.0489722	0.0929317	-0.381749	1.92885	0.0649999	0.181701	0.359876
chr1_92349902	1.61424	0.118826	0.199532	0.30691	2.25475	0.0330068	0.0670577	0.410865	-0.918342	0.367082	0.56081	-0.18058
chr1_92369525	1.86689	0.0734961	0.134471	0.348658	1.11945	0.273422	0.383855	0.217635	-2.97088	0.00641107	0.0426956	-0.510126
chr1_92369541	2.09574	0.0462231	0.0914905	0.386043	0.846475	0.40519	0.52435	0.166521	-1.55785	0.131647	0.287888	-0.297236
chr1_92647392	3.40799	0.00218799	0.00755864	0.561852	3.64474	0.00120347	0.0042799	0.58776	-1.94263	0.0632286	0.178885	-0.361001
chr1_92648654	3.53017	0.00160892	0.0058615	0.576622	3.83476	0.000740399	0.00289559	0.608566	-4.22836	0.000267822	0.0091671	-0.646589
chr1_92648760	4.61896	9.65707e-05	0.000629509	0.689701	6.52377	7.22873e-07	1.50107e-05	0.807524	-4.21791	0.000275199	0.00926726	-0.657031
chr1_92648788	1.47863	0.151529	0.242424	0.284352	2.87206	0.00811681	0.0207955	0.50003	-2.68864	0.0124921	0.0645645	-0.4762
chr1_92648805	2.59071	0.0156468	0.0374172	0.461776	1.76861	0.088966	0.15315	0.3344	-2.08699	0.0470804	0.148204	-0.38707
chr1_92713020	5.43964	1.13856e-05	0.000126071	0.735009	5.04192	3.20114e-05	0.000240972	0.708645	-3.57453	0.00143928	0.0196126	-0.579948
chr1_92713021	0.631886	0.533106	0.655603	0.131852	0.290016	0.774158	0.850217	0.0608243	-1.14393	0.263321	0.45227	-0.236381
chr1_92728480	3.54002	0.0015694	0.00574501	0.578022	3.04756	0.00532499	0.0146197	0.520317	-2.58026	0.0160295	0.0743178	-0.458757
chr1_92728484	1.08083	0.289924	0.407925	0.210692	0.589516	0.560722	0.673246	0.116728	-0.101981	0.919573	0.972947	-0.0203482
chr1_92839280	-1.16789	0.253692	0.367234	-0.226795	0.300437	0.766288	0.844551	0.0597792	-0.117294	0.90755	0.966136	-0.0233979
chr1_92928705	3.60081	0.00134544	0.00508036	0.583472	4.11716	0.000357114	0.00160722	0.634958	-1.84913	0.0761155	0.201909	-0.345986
chr1_93333213	5.86639	3.79771e-06	5.47914e-05	0.7614	6.81461	3.52091e-07	9.0994e-06	0.807025	-3.52668	0.00162445	0.0210089	-0.575915
chr1_93333225	2.08437	0.0473288	0.0933029	0.386519	3.00291	0.00593257	0.0159884	0.517583	-0.704021	0.487826	0.670024	-0.140174
chr1_93334101	1.74626	0.0928465	0.163151	0.342422	1.15828	0.257521	0.365817	0.234072	-0.695759	0.4929	0.674086	-0.143891
chr1_93334123	3.54595	0.00154601	0.0056717	0.583286	4.46411	0.000144737	0.000785678	0.671962	-2.90454	0.00751536	0.0469221	-0.50718
chr1_93334131	1.54271	0.135265	0.221551	0.297293	2.0691	0.0488528	0.0927282	0.385653	-1.69087	0.103102	0.245794	-0.323841
chr1_93334135	2.53326	0.017832	0.0417121	0.452786	2.60852	0.0150225	0.0347239	0.463373	-2.5895	0.015695	0.0735511	-0.461395
chr1_93334136	-1.17519	0.250815	0.363829	-0.231703	-0.0900508	0.928953	0.964047	-0.0182215	0.00467293	0.996308	1	0.000948864
chr1_93334141	2.12026	0.0439174	0.0876792	0.390084	2.76578	0.010432	0.0256064	0.483927	-2.87757	0.00801407	0.0486955	-0.499329
chr1_93334155	1.9396	0.0636057	0.119583	0.360614	3.32307	0.00270504	0.00833577	0.552672	-1.87163	0.0728227	0.196461	-0.349837
chr1_93334856	2.35588	0.0264892	0.0576813	0.431769	1.09142	0.28533	0.397324	0.215723	-2.08813	0.0469685	0.148028	-0.391381
chr1_93335409	2.75344	0.0107373	0.0274308	0.481458	3.89896	0.000627714	0.0025318	0.614444	-1.70885	0.0996771	0.240632	-0.322741
chr1_93337965	3.18485	0.00380758	0.0118494	0.544362	4.08577	0.000387387	0.00171219	0.641512	-3.84666	0.000718712	0.01383	-0.619923
chr1_93337979	3.17145	0.00393507	0.0121566	0.534114	1.86409	0.0739039	0.131071	0.347874	-1.38696	0.177511	0.349941	-0.266275
chr1_93337985	3.62684	0.00125937	0.00481874	0.593296	4.28337	0.000231853	0.00114208	0.657616	-2.07991	0.0477776	0.14945	-0.388383
chr1_93338065	2.80207	0.00957864	0.024998	0.489908	2.47883	0.0201611	0.0444291	0.444908	-0.743235	0.464161	0.650179	-0.147296
chr1_94916274	3.66086	0.00115495	0.00450161	0.588927	4.80514	5.93874e-05	0.000388457	0.691499	-2.79625	0.00971458	0.0551326	-0.486438
chr1_94916284	2.91738	0.00728508	0.0200481	0.504542	1.92221	0.0658613	0.118903	0.358851	-0.890041	0.3818	0.575096	-0.175367
chr1_94916297	0.726498	0.474173	0.599302	0.145051	-1.19795	0.241991	0.34752	-0.235038	1.57184	0.128368	0.283172	0.303454
chr1_96055084	-0.245327	0.808174	0.880482	-0.0585126	-0.591962	0.559107	0.671785	-0.139958	0.0749681	0.940828	0.985234	0.0182682
chr1_9823820	0.0222861	0.982394	1	0.0175583	-0.149853	0.882064	0.930632	-0.116897	-0.0298477	0.976422	1	-0.0249335
chr10_100361844	-1.67065	0.107065	0.183024	-0.318319	-1.84902	0.0761233	0.134417	-0.348385	1.24156	0.225747	0.40895	0.24244
chr10_100517907	-0.164626	0.870541	0.924044	-0.0397176	0.292718	0.772115	0.848791	0.0703122	-1.2752	0.213784	0.394138	-0.304838
chr10_100525103	5.46089	1.07764e-05	0.000121322	0.736198	5.49467	9.87882e-06	9.71354e-05	0.738272	-3.01225	0.00580257	0.040219	-0.514205
chr10_100554950	1.06128	0.298546	0.417099	0.212294	1.07627	0.291919	0.404782	0.215049	-0.597635	0.555377	0.726764	-0.121829
chr10_100954815	2.31129	0.0292021	0.0625243	0.421274	2.49552	0.0194189	0.0430554	0.448365	-0.710881	0.483637	0.666315	-0.141393
chr10_101364939	-2.10582	0.045263	0.0899175	-0.397168	-0.966015	0.343143	0.460661	-0.193822	0.746087	0.462467	0.648895	0.151489
chr10_101370792	-0.499342	0.621834	0.733773	-0.100398	-1.20445	0.239515	0.344613	-0.236617	0.0873877	0.931049	0.980208	0.0177019
chr10_101370793	3.96921	0.000523627	0.00239154	0.632871	4.97412	3.82033e-05	0.000275719	0.718229	-4.31466	0.000213954	0.008128	-0.667306
chr10_101499496	0.0160471	0.987322	1	0.00319644	1.25612	0.220501	0.322406	0.242776	0.342002	0.735164	0.86278	0.0680293
chr10_101499502	1.91622	0.066652	0.123993	0.358259	1.99384	0.0570083	0.10555	0.370797	-2.5303	0.017957	0.0798726	-0.45293
chr10_101509987	-1.45464	0.158011	0.250843	-0.278327	-0.907903	0.372461	0.491609	-0.177936	0.876297	0.389084	0.582841	0.17208
chr10_101510035	-3.30101	0.00285729	0.00940748	-0.55049	-3.00867	0.00585056	0.0158033	-0.514962	2.93512	0.00698553	0.0449498	0.50608
chr10_101510045	-2.72456	0.0114869	0.0289761	-0.479225	-2.04891	0.0509318	0.0960994	-0.379464	1.8271	0.0794623	0.207467	0.34391
chr10_101510046	-2.00925	0.0552453	0.106151	-0.371411	-2.45494	0.0212695	0.0464813	-0.439195	1.37093	0.182395	0.355612	0.263443
chr10_101510109	-1.88678	0.0706672	0.129985	-0.355868	-0.680895	0.502097	0.61917	-0.135858	0.200454	0.842723	0.931994	0.0404315
chr10_101510116	0.435079	0.667178	0.770229	0.0869604	0.602247	0.552347	0.665238	0.119947	0.831992	0.41317	0.604524	0.164983
chr10_101652867	0.126878	0.900036	0.94479	0.0340498	0.0340665	0.97309	0.994321	0.00910349	0.17635	0.861418	0.94247	0.0487248
chr10_101653151	-0.253695	0.801772	0.875702	-0.0774027	-0.25475	0.800967	0.871009	-0.0772726	-0.0291796	0.97695	1	-0.00925061
chr10_101664468	1.9748e-14	1	1	NA	2.71032e-14	1	1	NA	-6.47082e-14	1	1	NA
chr10_1017507	-0.300646	0.76613	0.84871	-0.222766	-0.226652	0.822508	0.886642	-0.166493	0.556397	0.58281	0.749105	0.435051
chr10_101787835	2.68066	0.0127207	0.0315139	0.495736	3.46041	0.00191843	0.00625813	0.596949	-4.25747	0.000248297	0.00878913	-0.686021
chr10_101787851	4.88529	4.81583e-05	0.000371097	0.698425	5.98812	2.78538e-06	3.86828e-05	0.767717	-3.48326	0.00181243	0.0219292	-0.570927
chr10_101787864	2.98284	0.00622617	0.0176741	0.515061	3.57986	0.00141901	0.00489989	0.585503	-1.76476	0.0896316	0.224717	-0.334799
chr10_101787865	5.19009	2.17564e-05	0.000202876	0.721237	5.60412	7.448e-06	7.88359e-05	0.747453	-2.74842	0.0108684	0.0592719	-0.481777
chr10_101787871	3.17429	0.00390769	0.0120892	0.536161	3.83777	0.000734698	0.00287772	0.609449	-1.10187	0.280852	0.471029	-0.215118
chr10_101787878	6.97806	2.35896e-07	7.75503e-06	0.822255	5.69822	5.84635e-06	6.59177e-05	0.759546	-3.72731	0.000975768	0.0161266	-0.604341
chr10_101787883	3.39778	0.00224462	0.00772273	0.594351	2.84601	0.00863438	0.0218857	0.522209	-3.33171	0.00264898	0.0263406	-0.590933
chr10_101789412	0.52957	0.601007	0.71608	0.105424	0.612711	0.545513	0.658884	0.121735	0.189495	0.851211	0.936841	0.037963
chr10_101789717	-2.26594	0.0322188	0.0677805	-0.413213	-1.91711	0.0665351	0.119921	-0.358223	1.34773	0.189648	0.36489	0.260672
chr10_101789723	-1.77932	0.0871524	0.154898	-0.334712	-1.89763	0.0691642	0.123882	-0.354258	2.54623	0.0173203	0.0779514	0.453848
chr10_101789782	0.0184697	0.985408	1	0.00368898	-0.646835	0.52354	0.639859	-0.128133	0.981229	0.335738	0.529232	0.192613
chr10_101789903	1.78692	0.085887	0.153078	0.335938	2.13474	0.0426048	0.0830542	0.392063	-2.60268	0.015229	0.0723923	-0.46174
chr10_101810729	0.329403	0.744551	0.831949	0.0661395	-0.103975	0.918005	0.956253	-0.0209121	0.798983	0.431711	0.621991	0.159135
chr10_101810858	1.2264	0.231291	0.341265	0.238519	1.65815	0.109585	0.181718	0.315235	-0.387491	0.701622	0.839875	-0.0774509
chr10_101810862	0.657153	0.516991	0.640704	0.131116	0.914674	0.368963	0.488219	0.181043	-0.639438	0.528266	0.704956	-0.12792
chr10_101810863	0.909022	0.37188	0.495049	0.180071	0.754045	0.457754	0.575967	0.150074	0.0131301	0.989627	1	0.00264889
chr10_101810864	-3.48231	0.00181537	0.006453	-0.577991	-2.58834	0.0157325	0.0360856	-0.464364	2.54779	0.0172591	0.0777741	0.459843
chr10_101810869	-0.618329	0.541862	0.664386	-0.123244	-0.992075	0.330516	0.446942	-0.195434	1.19584	0.242806	0.428394	0.234108
chr10_101810884	-0.252188	0.802925	0.876457	-0.050324	-0.849185	0.403709	0.523145	-0.167294	1.65015	0.111231	0.258047	0.313734
chr10_101810885	-2.5497	0.0171791	0.0404272	-0.456897	-2.70614	0.0119909	0.0288285	-0.478705	3.03053	0.00555174	0.039142	0.522545
chr10_101810886	-0.925676	0.363323	0.486038	-0.18218	-1.34972	0.189008	0.283746	-0.260855	1.19556	0.242915	0.428436	0.233116
chr10_101810887	1.17446	0.251101	0.36412	0.228023	1.19095	0.244682	0.351052	0.231045	-1.37854	0.180061	0.352866	-0.265343
chr10_101810918	-0.10466	0.917467	0.956164	-0.0208392	0.9625	0.34487	0.462446	0.188281	0.657549	0.516745	0.694944	0.129969
chr10_101811172	-0.0764841	0.939633	0.972208	-0.0153562	0.430072	0.670769	0.766788	0.0860294	-0.573964	0.571042	0.740387	-0.114734
chr10_101811186	0.0246025	0.980564	1	0.00490387	0.0684215	0.945986	0.976193	0.0136364	-1.34828	0.189473	0.36475	-0.259874
chr10_101811264	-2.60136	0.01527	0.0366832	-0.460346	-2.86164	0.00832032	0.0212262	-0.495556	0.455025	0.652958	0.804821	0.0903246
chr10_101811670	0.477615	0.637007	0.746527	0.0950552	0.987924	0.332506	0.449035	0.193791	0.853601	0.401308	0.594731	0.16848
chr10_102279890	0.463777	0.646756	0.754582	0.0927684	0.139066	0.890494	0.936551	0.0279186	0.508602	0.615422	0.775442	0.101851
chr10_102279919	0.0438275	0.965385	0.990303	0.00876005	0.133681	0.894708	0.939327	0.0267085	0.617993	0.542084	0.716216	0.122775
chr10_102279933	1.06758	0.295749	0.414131	0.210207	0.831255	0.413574	0.532122	0.165038	0.0924629	0.927056	0.977738	0.0186486
chr10_102279981	-2.3549	0.0265463	0.0577808	-0.427264	-1.84339	0.0769682	0.135688	-0.346651	1.62989	0.11547	0.264217	0.311055
chr10_102280025	1.38613	0.177753	0.275855	0.267908	1.37663	0.180637	0.273523	0.26616	-1.33625	0.19332	0.369296	-0.259353
chr10_102280081	-2.32525	0.0283269	0.0609936	-0.427575	-0.363951	0.718906	0.806432	-0.0734844	1.51704	0.14161	0.301837	0.295055
chr10_102280106	2.37953	0.0251455	0.0553092	0.434256	2.75959	0.0105844	0.0259177	0.488351	-1.14871	0.261384	0.450214	-0.226605
chr10_102365130	-0.292092	0.772588	0.853255	-0.0734744	-0.440301	0.663442	0.760984	-0.110101	0.116627	0.908073	0.966423	0.0301161
chr10_103123274	-0.860221	0.397711	0.521499	-0.168936	-0.758164	0.455328	0.573484	-0.149361	0.288551	0.775268	0.888969	0.0574462
chr10_103132624	4.13252	0.000343105	0.00170667	0.636286	3.26137	0.00315273	0.00943526	0.545159	-2.9449	0.00682376	0.0443482	-0.506642
chr10_103132631	0.132639	0.895524	0.941666	0.0264144	-0.264321	0.793665	0.865233	-0.0525825	-0.309314	0.759607	0.877936	-0.0615605
chr10_103139994	4.06985	0.000403632	0.00193407	0.630759	4.53687	0.000119693	0.000675904	0.671677	-2.53861	0.0176222	0.0789135	-0.452007
chr10_103140010	6.09031	2.1476e-06	3.57643e-05	0.772507	8.03376	1.93414e-08	1.49439e-06	0.84939	-3.87646	0.000665716	0.0134567	-0.611669
chr10_103140043	5.28575	1.69674e-05	0.000167701	0.726158	3.35903	0.00247316	0.0077377	0.556413	-1.73978	0.094008	0.232297	-0.327629
chr10_103140057	0.696889	0.492199	0.617215	0.137837	0.518835	0.608366	0.71546	0.103043	-0.952446	0.349851	0.543431	-0.187094
chr10_103164196	0.522115	0.606112	0.720602	0.103369	2.03312	0.0526128	0.0987203	0.375287	-1.5143	0.142299	0.30278	-0.288887
chr10_103178037	4.2884	0.000228791	0.00124151	0.65064	4.39186	0.00017476	0.00091441	0.659575	-3.066	0.0050941	0.0374145	-0.522222
chr10_103178050	4.70359	7.74136e-05	0.000533656	0.685437	4.35028	0.000194766	0.000993364	0.656381	-2.38055	0.0250952	0.0979502	-0.429435
chr10_103672006	1.05856	0.29976	0.41817	0.205805	1.61136	0.119457	0.195323	0.304919	-3.10208	0.00466582	0.0355993	-0.525079
chr10_103688982	1.30143	0.20479	0.309005	0.251329	3.67114	0.00112524	0.00406246	0.591839	-2.05148	0.0506693	0.155429	-0.379375
chr10_103688983	0.188859	0.851704	0.911162	0.037629	1.637	0.11396	0.187705	0.310416	-0.977348	0.337618	0.53115	-0.1915
chr10_104259972	3.36643	0.00242764	0.0082223	0.557346	2.08432	0.0473351	0.0903386	0.38346	-0.496239	0.623994	0.78204	-0.0984008
chr10_104261077	-1.01186	0.321143	0.441844	-0.198317	-0.0981922	0.92255	0.959556	-0.0196231	0.323543	0.748934	0.871345	0.0646324
chr10_104261080	1.16234	0.255898	0.369528	0.226448	2.8435	0.00868597	0.0219982	0.495105	-1.68356	0.104524	0.247813	-0.319696
chr10_104261093	1.68768	0.103711	0.178432	0.323742	2.39734	0.0241764	0.0516765	0.437806	-0.584459	0.564069	0.734134	-0.117784
chr10_104261094	1.13966	0.265058	0.379927	0.221931	2.27737	0.0314343	0.0643786	0.414316	-1.06173	0.298352	0.490413	-0.20767
chr10_104261101	3.8054	0.000798235	0.00336098	0.604095	6.34841	1.12055e-06	2.02083e-05	0.785182	-2.76004	0.0105767	0.0582236	-0.481829
chr10_104261116	2.53636	0.0177069	0.041471	0.453128	3.11282	0.004543	0.0128078	0.529622	-3.82709	0.000755752	0.0143076	-0.610394
chr10_104296535	-0.469977	0.64238	0.750858	-0.0934059	-0.0635625	0.949816	0.978637	-0.0126857	0.178179	0.859996	0.941727	0.0355856
chr10_104296556	-0.772717	0.446818	0.572621	-0.154489	0.41683	0.680303	0.774487	0.0839957	-0.755075	0.457151	0.644068	-0.151473
chr10_104296560	-0.484006	0.632527	0.743049	-0.0959751	0.194343	0.847453	0.905262	0.0386842	0.742122	0.464823	0.650761	0.146391
chr10_104302041	0.510701	0.613969	0.727367	0.101275	0.712182	0.482842	0.600828	0.140551	-1.09854	0.282275	0.472144	-0.21415
chr10_104302042	2.80688	0.00947055	0.024781	0.489516	3.39934	0.00223614	0.00711311	0.562534	-1.56103	0.130895	0.286804	-0.297999
chr10_104302153	0.0967033	0.923721	0.961101	0.0193472	0.763885	0.451972	0.5702	0.151113	0.443942	0.660845	0.809881	0.088625
chr10_104302159	6.95022	2.52469e-07	8.07318e-06	0.811825	9.97399	2.85295e-10	2.21808e-07	0.895009	-3.70903	0.0010224	0.0166616	-0.59472
chr10_104302186	1.89609	0.0693744	0.128168	0.354421	3.42231	0.00211107	0.00677187	0.565403	-1.85975	0.0745451	0.199166	-0.348867
chr10_104302192	1.7406	0.0938527	0.164483	0.32827	2.99015	0.00611791	0.0164003	0.513082	-1.65673	0.109882	0.256325	-0.314372
chr10_104302193	1.93444	0.0642681	0.120441	0.360201	0.774841	0.445585	0.564201	0.152736	-0.879895	0.387169	0.580543	-0.17306
chr10_110907270	3.25011	0.00324152	0.0103959	0.543654	5.11123	2.67225e-05	0.000209445	0.714287	-1.02367	0.315646	0.509375	-0.199819
chr10_110907339	0.296872	0.768978	0.850578	0.0591823	0.501521	0.620322	0.725213	0.0996531	0.583489	0.564712	0.734719	0.115892
chr10_110907346	0.330468	0.743756	0.831365	0.065647	1.19795	0.241992	0.34752	0.232016	0.705049	0.487197	0.669341	0.139119
chr10_110907386	-4.3915	0.000174884	0.00100677	-0.659346	-4.53623	0.000119896	0.000676654	-0.671409	5.38443	1.31663e-05	0.00250505	0.733251
chr10_112826350	1.9748e-14	1	1	NA	2.71032e-14	1	1	NA	-6.47082e-14	1	1	NA
chr10_113868905	-2.61587	0.0147706	0.0356466	-0.468169	-1.18746	0.246031	0.352389	-0.232991	-0.337335	0.738637	0.865163	-0.0680354
chr10_113868906	-2.16299	0.0401429	0.0814903	-0.396683	-1.37376	0.181515	0.2745	-0.264493	0.539937	0.593945	0.757821	0.107264
chr10_113868907	0.00394838	0.99688	1	0.000794077	1.45292	0.158485	0.246329	0.280712	-1.34672	0.189969	0.365227	-0.262224
chr10_113868916	-3.55179	0.00152335	0.00560746	-0.581183	-2.2562	0.0329036	0.0669015	-0.412162	0.420537	0.677631	0.822391	0.084017
chr10_113868930	-2.37324	0.0254967	0.0559363	-0.428565	-1.40151	0.17316	0.263963	-0.269492	0.0819812	0.935305	0.982083	0.0163801
chr10_115114190	-0.402618	0.690597	0.789513	-0.0821022	1.16311	0.255594	0.363781	0.231718	-2.41408	0.0233012	0.0934565	-0.447287
chr10_115114312	-4.16618	0.000314399	0.00158669	-0.652293	-2.48749	0.019773	0.0436877	-0.452908	0.73453	0.469356	0.654578	0.148142
chr10_115114368	-2.30135	0.0298408	0.0636754	-0.438898	-2.17127	0.0394467	0.0778865	-0.417648	1.22724	0.230992	0.414743	0.251792
chr10_115114378	-2.70867	0.0119199	0.0298851	-0.490465	-1.28976	0.20875	0.308275	-0.256682	1.22344	0.232395	0.416446	0.245582
chr10_115114386	-4.52774	0.000122556	0.000759539	-0.676509	-3.83219	0.000745298	0.00290695	-0.612568	2.84531	0.00865187	0.0513012	0.49858
chr10_115114389	-2.24357	0.0338088	0.0704937	-0.40871	-0.857827	0.399008	0.518067	-0.168617	0.245494	0.808047	0.910218	0.0489442
chr10_115114436	1.13718	0.266071	0.380949	0.222928	1.8718	0.0727908	0.129423	0.352559	-2.11768	0.0441621	0.141902	-0.393139
chr10_115114654	1.10934	0.277672	0.394074	0.219374	1.16307	0.25561	0.363781	0.229392	1.43971	0.162166	0.329418	0.281145
chr10_115114661	1.60761	0.120277	0.201379	0.305895	0.988256	0.332346	0.448898	0.193673	0.731512	0.471164	0.656259	0.144764
chr10_116684869	2.61953	0.0146469	0.035393	0.462995	4.22769	0.000267995	0.00128278	0.645188	-3.91928	0.000596231	0.0127493	-0.616778
chr10_116897643	3.97957	0.000509814	0.00234225	0.62191	2.76846	0.0103667	0.0254666	0.483133	-1.32482	0.197031	0.373476	-0.255328
chr10_116898071	2.77823	0.0101309	0.0261494	0.484368	3.9787	0.00051104	0.00214108	0.621689	-1.22936	0.230208	0.413744	-0.237952
chr10_116898098	8.37082	8.96495e-09	9.54234e-07	0.858119	6.52508	7.20519e-07	1.49823e-05	0.792693	-2.65635	0.0134611	0.0673987	-0.46723
chr10_116898102	6.59102	6.11246e-07	1.50546e-05	0.795705	6.02874	2.51203e-06	3.60567e-05	0.768491	-2.77814	0.0101372	0.0565938	-0.483766
chr10_116977803	3.8154	0.000778009	0.00329129	0.608101	3.84883	0.000714118	0.00282034	0.6114	-1.91399	0.0669576	0.185504	-0.358138
chr10_118310099	0.479787	0.635483	0.745449	0.215097	0.00887543	0.992988	1	0.00396453	-0.144279	0.886419	0.95582	-0.0683354
chr10_118320339	-0.480845	0.634741	0.744777	-0.13396	-0.469901	0.642434	0.743895	-0.130285	-0.645315	0.524512	0.701793	-0.184979
chr10_119163503	0.0657385	0.9481	0.977784	0.0130797	-0.357504	0.723667	0.809803	-0.0709586	1.53422	0.137344	0.295678	0.292272
chr10_119164878	1.9748e-14	1	1	NA	2.71032e-14	1	1	NA	-6.47082e-14	1	1	NA
chr10_12153414	1.13485	0.26703	0.382106	0.220338	1.41181	0.170138	0.26053	0.270556	-0.278103	0.783185	0.8938	-0.0553064
chr10_121893019	3.58043	0.00141681	0.00530509	0.582491	3.27917	0.00301676	0.00911435	0.548468	-2.1642	0.0400478	0.132919	-0.397268
chr10_121893022	4.1194	0.000354983	0.00175201	0.636148	2.54584	0.0173311	0.0391041	0.45318	-1.58649	0.125005	0.278264	-0.302118
chr10_121893088	-2.55571	0.0169462	0.0400027	-0.45794	-1.43746	0.162791	0.251557	-0.277655	1.76755	0.0891541	0.224041	0.335753
chr10_123018632	-0.262075	0.795377	0.871173	-0.0527959	0.581228	0.566208	0.678122	0.116445	-0.394465	0.696531	0.835849	-0.0795325
chr10_123018666	-3.76798	0.000878555	0.00361733	-0.609453	-2.74176	0.0110354	0.0268495	-0.486226	0.726524	0.474163	0.658567	0.1456
chr10_123018667	-4.30295	0.000220285	0.00120307	-0.654342	-3.65389	0.00117578	0.00420108	-0.591429	1.23166	0.229363	0.412663	0.239546
chr10_124762529	0.501125	0.620597	0.732824	0.103423	0.225319	0.823534	0.887309	0.0466468	0.195589	0.846489	0.93413	0.0407763
chr10_124773265	3.50184	0.00172821	0.00620111	0.573443	3.06342	0.00512386	0.0141569	0.521955	-1.26297	0.218076	0.399637	-0.244523
chr10_124773266	2.18187	0.0385694	0.0788148	0.40031	1.68473	0.104288	0.174801	0.319408	-1.02529	0.314897	0.508755	-0.201138
chr10_124921775	2.56715	0.0165107	0.039157	0.455173	3.13281	0.00432633	0.0122879	0.529425	-1.48072	0.150984	0.315115	-0.282892
chr10_124928024	2.27504	0.0315917	0.0666838	0.41448	2.58766	0.0157568	0.0361246	0.460088	-1.20553	0.239114	0.424227	-0.234667
chr10_124940971	3.31061	0.00278994	0.00923167	0.551234	1.60232	0.121446	0.198106	0.304181	-0.842814	0.407202	0.598959	-0.165744
chr10_127910319	1.9748e-14	1	1	NA	2.71032e-14	1	1	NA	-6.47082e-14	1	1	NA
chr10_128034576	3.43963	0.00202109	0.00707032	0.565522	5.11822	2.62404e-05	0.000206731	0.714824	-2.92012	0.00724078	0.0458823	-0.503297
chr10_128034586	4.51934	0.000125274	0.000771983	0.669354	5.62388	7.07844e-06	7.58894e-05	0.746651	-2.58762	0.0157627	0.0737093	-0.458214
chr10_130146058	2.31584	0.0289143	0.0620477	0.41883	4.32723	0.000206824	0.00104137	0.65346	-2.54029	0.0175551	0.0787514	-0.451824
chr10_13124076	-0.159076	0.874867	0.927257	-0.101159	-0.260023	0.796941	0.867857	-0.163711	0.519629	0.607823	0.769434	0.347999
chr10_132330600	1.70517	0.10036	0.173885	0.321963	2.80973	0.00940758	0.0234781	0.489165	-1.46923	0.154054	0.31894	-0.281428
chr10_133294700	4.485	0.000137023	0.000826643	0.666564	5.55769	8.39509e-06	8.55299e-05	0.742745	-3.34284	0.00257653	0.0259718	-0.554553
chr10_133294732	1.92477	0.0655238	0.122403	0.358742	2.16527	0.0399504	0.078747	0.396891	-1.21851	0.234231	0.418651	-0.236554
chr10_133297139	4.65056	8.89184e-05	0.000588959	0.686126	3.1395	0.00425609	0.0121156	0.53483	-1.76281	0.0899676	0.225267	-0.334642
chr10_133300723	4.32845	0.000206127	0.00114214	0.666114	4.80013	6.01705e-05	0.000391894	0.704825	-3.74744	0.000926847	0.0157254	-0.611924
chr10_133410657	0.32741	0.74604	0.833245	0.0656043	0.312253	0.757397	0.837511	0.0625673	-0.452014	0.655096	0.806338	-0.0905754
chr10_133410697	-4.5503	0.000115542	0.00072284	-0.671844	-3.72714	0.000975424	0.00361503	-0.596093	3.12519	0.00440985	0.0345122	0.528647
chr10_133410721	5.3822	1.32115e-05	0.000139744	0.730941	7.73944	3.82904e-08	2.19931e-06	0.839153	-6.38799	1.01768e-06	0.00110754	-0.786432
chr10_13688604	2.34715	0.0270013	0.0585951	0.425035	1.17242	0.251905	0.359584	0.228087	-1.61437	0.118808	0.269475	-0.307492
chr10_13734934	0.335811	0.73977	0.828562	0.0667551	0.122878	0.90317	0.945667	0.0244728	-0.41846	0.679129	0.823446	-0.0831606
chr10_13734947	0.856543	0.399704	0.52348	0.168181	0.722751	0.476434	0.594361	0.142484	-1.21119	0.236975	0.422204	-0.234752
chr10_13734976	1.31797	0.199272	0.302375	0.254976	1.89235	0.0698929	0.125019	0.354222	-0.824186	0.417509	0.608649	-0.162876
chr10_13767299	0.691482	0.495533	0.620578	0.13655	1.3263	0.196539	0.293373	0.255652	-1.16936	0.253121	0.440113	-0.227274
chr10_13921912	3.33015	0.00265755	0.0088727	0.552936	6.90706	2.80712e-07	7.95663e-06	0.810252	-3.09199	0.00478195	0.0360961	-0.524856
chr10_13984803	3.10981	0.00457617	0.0137466	0.527466	3.23287	0.00338291	0.00999637	0.54231	-2.53046	0.0179507	0.0798726	-0.45111
chr10_15218842	-0.530544	0.600342	0.715568	-0.105017	-0.613843	0.544776	0.658402	-0.121279	0.118351	0.906721	0.965794	0.0235683
chr10_15263904	0.0353839	0.97205	0.994995	0.00707418	0.0646957	0.948923	0.977964	0.0129323	-1.47557	0.152352	0.316884	-0.283518
chr10_15264071	6.50343	7.60041e-07	1.7465e-05	0.792117	7.2705	1.16363e-07	4.51827e-06	0.823589	-3.52343	0.00163784	0.0210377	-0.574472
chr10_15265410	3.18696	0.00378784	0.0117927	0.540759	2.51459	0.0186018	0.0415828	0.451622	-0.771466	0.447551	0.635633	-0.153378
chr10_15265493	0.133522	0.894833	0.941275	0.0266276	1.28808	0.209327	0.308887	0.24895	-0.0264008	0.979144	1	-0.00527259
chr10_15320190	4.68611	8.1031e-05	0.000551105	0.687697	4.00607	0.000476146	0.00202202	0.62831	-2.0453	0.0513183	0.156887	-0.380365
chr10_15320191	3.08384	0.00487522	0.0144425	0.524819	4.27292	0.000238244	0.00116865	0.650226	-1.64508	0.112279	0.259884	-0.312342
chr10_15320192	5.77604	4.78591e-06	6.52745e-05	0.756103	6.39952	9.85807e-07	1.85972e-05	0.788312	-2.08718	0.0470621	0.148189	-0.384216
chr10_15348008	0.0922829	0.927197	0.963204	0.0183934	0.307618	0.760881	0.84049	0.0612069	-0.407884	0.686778	0.828783	-0.0811283
chr10_166871	0.826402	0.416269	0.540951	0.165458	2.05437	0.0503621	0.0951896	0.385829	-2.217	0.0357967	0.123272	-0.41306
chr10_166903	-2.73777	0.011138	0.0282742	-0.501739	-2.68311	0.0126494	0.0301431	-0.493497	2.47284	0.0204387	0.0865363	0.466035
chr10_166910	-3.19373	0.00372527	0.0116336	-0.553227	-3.56432	0.00147597	0.00505758	-0.596426	2.46226	0.0209291	0.0878816	0.455736
chr10_166928	-0.272039	0.78779	0.865273	-0.0587334	1.38176	0.179075	0.2717	0.287683	-0.446752	0.658842	0.808324	-0.0972505
chr10_166944	2.33524	0.0277152	0.0598967	0.461515	3.36732	0.00242252	0.00761057	0.608844	-2.25904	0.0327088	0.116583	-0.454165
chr10_166994	6.56114	6.58353e-07	1.58808e-05	0.829683	5.65907	6.46542e-06	7.08496e-05	0.78061	-2.77558	0.0101982	0.0567973	-0.507669
chr10_166996	0.64735	0.523211	0.646675	0.134559	0.897771	0.377737	0.497063	0.185045	-0.23896	0.813055	0.913321	-0.0503824
chr10_167026	-1.9228	0.0657825	0.122684	-0.38476	-1.74735	0.0926543	0.158371	-0.353096	0.838212	0.409733	0.601403	0.1788
chr10_167055	3.0941	0.00475485	0.0141576	0.544725	2.77104	0.0103041	0.0253293	0.501249	-1.26023	0.219045	0.400612	-0.253935
chr10_17613245	0.36786	0.716024	0.809712	0.0731367	0.772701	0.446829	0.565305	0.152249	0.616944	0.542765	0.716697	0.122197
chr10_17687378	-0.490114	0.628259	0.739519	-0.0977027	1.98961	0.0574993	0.106355	0.370613	0.395575	0.695722	0.835669	0.0791136
chr10_17687439	6.9624	2.45075e-07	7.94078e-06	0.814625	5.24838	1.87031e-05	0.000157212	0.725285	-1.76564	0.0894804	0.224559	-0.332826
chr10_181551	1.44298	0.161243	0.254939	0.275919	1.68137	0.104945	0.175612	0.317234	-1.23725	0.227316	0.410846	-0.239155
chr10_21599829	1.36274	0.184919	0.284855	0.263109	2.12518	0.0434682	0.0844131	0.391614	-1.05755	0.300217	0.49266	-0.207303
chr10_21599836	2.01062	0.0550908	0.105969	0.373006	3.49093	0.0017766	0.0058646	0.573153	-2.22766	0.0349898	0.121344	-0.407453
chr10_21607001	2.37013	0.0256722	0.0562239	0.426721	2.9235	0.00717979	0.0187805	0.503128	-1.88599	0.0707851	0.19282	-0.351674
chr10_21618866	1.14061	0.264667	0.379546	0.223274	0.675054	0.505739	0.622674	0.134259	0.674247	0.506247	0.686283	0.134377
chr10_21619000	-0.484258	0.632351	0.742957	-0.0964241	0.510611	0.614032	0.7201	0.101608	1.29211	0.207956	0.387382	0.250731
chr10_21678355	0.82158	0.418959	0.543739	0.161656	1.61556	0.118542	0.194097	0.306694	-1.52221	0.140313	0.30017	-0.290797
chr10_21686861	-0.456541	0.65188	0.758235	-0.090785	-0.298174	0.767995	0.845789	-0.0594275	-0.159174	0.874791	0.949255	-0.0318048
chr10_21686862	-0.27423	0.786125	0.864255	-0.0546924	0.0404202	0.968074	0.990573	0.00807241	0.0690607	0.945482	0.987017	0.01381
chr10_24665025	3.50594	0.00171044	0.0061562	0.576272	4.31758	0.000212092	0.00106437	0.656443	-2.09068	0.04672	0.147598	-0.387242
chr10_24829339	-0.178753	0.859549	0.9168	-0.0354866	-0.499373	0.621814	0.726539	-0.0987188	1.21114	0.236995	0.422204	0.234056
chr10_249013	0.103381	0.918472	0.956949	0.0293405	-0.532202	0.599209	0.707734	-0.14947	0.933393	0.359409	0.552806	0.269267
chr10_26761661	0.885525	0.384177	0.507733	0.173985	0.296	0.769636	0.846873	0.0589427	-0.106108	0.91633	0.970866	-0.0211856
chr10_27141230	-0.487453	0.630117	0.741154	-0.0966313	-1.50063	0.145777	0.230173	-0.286437	1.26441	0.217568	0.399035	0.244467
chr10_28525726	-1.50381	0.144958	0.234028	-0.287976	-1.18907	0.245407	0.351838	-0.231251	0.405841	0.688259	0.829979	0.0809479
chr10_28525729	-0.952007	0.350062	0.472451	-0.18654	0.315833	0.754709	0.835328	0.0628532	-1.93086	0.0647391	0.181275	-0.359913
chr10_28525735	3.25054	0.00323811	0.0103916	0.544828	4.03236	0.000444848	0.00191218	0.627952	-2.90189	0.00756298	0.0471161	-0.502063
chr10_28525763	0.207353	0.837387	0.901596	0.0414476	-0.544578	0.590792	0.700313	-0.108304	-0.668867	0.509617	0.688914	-0.132844
chr10_28545312	0.852998	0.40163	0.525596	0.170904	0.853393	0.401416	0.520571	0.170909	-0.181791	0.85719	0.940346	-0.0370445
chr10_28545317	0.587335	0.562162	0.681426	0.117932	1.35586	0.187075	0.281398	0.264594	-0.00190931	0.998492	1	-0.00038705
chr10_28545412	4.51157	0.000127841	0.000784623	0.677752	6.47087	8.24773e-07	1.63462e-05	0.801473	-5.14867	2.4284e-05	0.00318644	-0.727822
chr10_28545443	4.09647	0.000376734	0.00184086	0.635954	6.47666	8.12951e-07	1.62921e-05	0.795649	-3.05277	0.00526044	0.0379751	-0.523074
chr10_28564093	6.54749	6.81071e-07	1.62231e-05	0.793942	5.39258	1.28654e-05	0.000118898	0.731968	-3.86731	0.000681563	0.0134652	-0.610204
chr10_28564144	0.410857	0.684622	0.78445	0.0828891	0.354008	0.726254	0.811862	0.0714563	-0.460911	0.648786	0.802012	-0.0931841
chr10_28564150	2.94404	0.00683467	0.0191022	0.506485	5.16697	2.3113e-05	0.000187029	0.718811	-2.63437	0.0141603	0.0696181	-0.46555
chr10_28564184	-1.57793	0.12695	0.210446	-0.30146	-0.913384	0.369627	0.488857	-0.179896	1.43205	0.164326	0.331944	0.27619
chr10_28564185	3.55561	0.00150869	0.00556428	0.578839	3.79562	0.000818612	0.00312361	0.604036	-1.54666	0.13432	0.291647	-0.294834
chr10_28564206	2.68248	0.0126674	0.0314033	0.473799	3.75643	0.000905052	0.00339724	0.602572	-1.52718	0.139078	0.298281	-0.292858
chr10_28564207	0.0196537	0.984473	1	0.00394576	0.330056	0.744064	0.82643	0.06611	1.33259	0.194501	0.370572	0.259145
chr10_29459866	5.93644	3.17586e-06	4.82152e-05	0.764739	4.87719	4.92016e-05	0.000335678	0.697577	-2.51745	0.0184865	0.0812594	-0.448567
chr10_296117	1.43583	0.163248	0.257546	0.275317	1.21417	0.235847	0.340332	0.235334	-1.83068	0.078911	0.206659	-0.343405
chr10_296161	-0.294283	0.770932	0.852231	-0.0584986	-1.08272	0.289102	0.401682	-0.210781	1.17016	0.252801	0.439676	0.227162
chr10_31012846	5.29359	1.66255e-05	0.000165288	0.725642	4.60744	9.95459e-05	0.000587738	0.676015	-3.09817	0.00471049	0.0358265	-0.524956
chr10_31014972	-0.0103265	0.991841	1	-0.00206449	-0.147647	0.883787	0.931855	-0.0295024	0.126825	0.900078	0.962686	0.0253822
chr10_31387263	3.28876	0.00294552	0.00962924	0.550179	3.16968	0.00395249	0.011364	0.535925	-2.86849	0.00818886	0.0492854	-0.498575
chr10_31464273	-0.574256	0.570844	0.689753	-0.113856	-0.449143	0.657136	0.756201	-0.089267	0.604302	0.551005	0.723257	0.119867
chr10_31464274	-0.314601	0.755634	0.840999	-0.0627951	-0.926695	0.362804	0.481535	-0.182256	-0.213196	0.832876	0.925468	-0.0426601
chr10_32357519	3.27557	0.00304346	0.00990263	0.557965	2.79882	0.00965278	0.0239917	0.496874	-0.410468	0.684906	0.827377	-0.0833941
chr10_32357553	1.89383	0.0696866	0.128585	0.354848	2.29963	0.0299536	0.0618537	0.418714	-2.28183	0.0311377	0.112845	-0.416696
chr10_32357563	2.27756	0.0314206	0.0663963	0.416927	4.71599	7.49636e-05	0.000468784	0.691632	-2.74227	0.0110257	0.0598725	-0.484816
chr10_32357597	0.37548	0.710419	0.806231	0.0755364	0.836991	0.410401	0.529069	0.166519	-0.253373	0.80202	0.906613	-0.0511782
chr10_32357668	-0.352285	0.72753	0.818881	-0.0702718	0.168711	0.86736	0.92007	0.0337132	0.639655	0.528126	0.704894	0.127067
chr10_32492310	3.17781	0.00387402	0.0120033	0.537287	1.92719	0.0652086	0.117893	0.359748	-1.39283	0.175749	0.347367	-0.268681
chr10_32492409	2.67865	0.0127802	0.0316203	0.473156	3.48365	0.00180947	0.00595631	0.573187	-2.11632	0.044288	0.142247	-0.390871
chr10_337261	-0.110593	0.912808	0.9532	-0.0227878	0.472539	0.640576	0.742138	0.0968986	-1.43438	0.163665	0.331083	-0.285812
chr10_337405	0.0924084	0.927098	0.963167	0.0187046	-0.544551	0.59081	0.700313	-0.109567	1.65236	0.110776	0.257447	0.318811
chr10_35325606	0.113044	0.910884	0.951975	0.0225514	0.913364	0.369638	0.488857	0.179323	-1.06477	0.297002	0.488784	-0.208112
chr10_35325607	0.82629	0.416331	0.540975	0.162375	0.667454	0.5105	0.627638	0.131759	-1.70493	0.100414	0.241826	-0.321879
chr10_35326767	1.21284	0.236348	0.346977	0.236418	1.83397	0.0783978	0.137763	0.345483	-0.350708	0.7287	0.858745	-0.0702677
chr10_35335319	2.33602	0.0276677	0.0598112	0.430231	2.16518	0.0399579	0.0787517	0.403665	-0.230093	0.819863	0.917247	-0.0468126
chr10_37845142	2.35089	0.0267808	0.0582079	0.424815	3.45764	0.00193188	0.00628987	0.568488	-2.44086	0.0219537	0.090484	-0.438454
chr10_37845146	0.276391	0.784483	0.862949	0.0549746	1.60166	0.121592	0.198301	0.304061	-1.26702	0.216647	0.397879	-0.244995
chr10_37845186	0.369984	0.71446	0.808776	0.0739709	2.26982	0.0319516	0.0652448	0.414835	-1.09462	0.283958	0.474116	-0.214808
chr10_37845217	-2.55279	0.0170591	0.0402195	-0.453825	-1.2177	0.234525	0.338907	-0.235862	1.03073	0.312387	0.50605	0.201423
chr10_37847128	5.43931	1.13951e-05	0.000126071	0.736688	5.64293	6.73968e-06	7.29147e-05	0.749004	-2.24148	0.0339683	0.119269	-0.408455
chr10_37847138	1.52502	0.139605	0.227096	0.290921	1.81743	0.0809642	0.141475	0.340736	-0.423932	0.675186	0.820584	-0.0842769
chr10_37847157	-0.75468	0.457379	0.582867	-0.149963	0.43449	0.667601	0.764026	0.0869602	0.388033	0.701226	0.839496	0.0778935
chr10_37852628	2.32916	0.0280858	0.0605687	0.422071	1.80317	0.0832346	0.144741	0.338893	-0.502001	0.619992	0.778623	-0.0998347
chr10_37959670	4.19092	0.000294828	0.0015064	0.641415	4.70276	7.76004e-05	0.000482301	0.684389	-2.00881	0.0553023	0.164824	-0.371699
chr10_37963715	4.41314	0.000165287	0.000960239	0.662051	3.70128	0.00104202	0.00380897	0.594813	-1.27771	0.21291	0.393337	-0.247199
chr10_37963730	4.33275	0.000203831	0.00113379	0.65655	4.53864	0.000119142	0.000674354	0.673882	-1.8679	0.073359	0.197453	-0.350424
chr10_37963731	2.10237	0.0455896	0.0904011	0.408633	2.00251	0.0560104	0.103892	0.391499	-2.0061	0.0556091	0.165415	-0.395562
chr10_37963758	2.44681	0.0216586	0.0488604	0.440115	3.0963	0.00472987	0.0132438	0.527455	-0.4729	0.640324	0.795332	-0.0942714
chr10_37963772	3.68864	0.00107604	0.0042486	0.594227	3.86215	0.000690079	0.00274176	0.611934	-2.40184	0.0239417	0.0950488	-0.43332
chr10_37963783	2.78712	0.00992149	0.0257047	0.489009	2.73432	0.0112289	0.0272505	0.481784	-0.773022	0.446646	0.634949	-0.153456
chr10_37963803	1.31266	0.20103	0.304405	0.253947	0.982202	0.335262	0.452024	0.19271	-0.673874	0.50648	0.686468	-0.133711
chr10_37963809	-0.63842	0.528913	0.651922	-0.126133	-0.957308	0.347433	0.464903	-0.187295	1.22878	0.230422	0.41403	0.237953
chr10_37963812	4.11774	0.000356513	0.00175671	0.635657	3.66563	0.00114115	0.00410721	0.590903	-2.75186	0.0107813	0.0589661	-0.481892
chr10_37963818	-0.435641	0.666776	0.769971	-0.0872408	0.784894	0.439773	0.558514	0.155857	-0.929753	0.361255	0.554412	-0.184165
chr10_37963826	-1.77316	0.0881912	0.156434	-0.33612	-1.16344	0.255462	0.363706	-0.227753	1.58041	0.126392	0.280236	0.303641
chr10_37963827	0.264904	0.79322	0.869626	0.0530513	0.70875	0.484933	0.603184	0.140727	-0.572025	0.572335	0.741027	-0.114187
chr10_37963853	1.71239	0.0990048	0.172007	0.322827	1.87973	0.0716595	0.127615	0.350668	-1.7486	0.092443	0.229727	-0.329195
chr10_37963858	0.931782	0.360219	0.482818	0.182456	-0.507946	0.615873	0.721481	-0.100636	-0.0351179	0.97226	0.999242	-0.00699899
chr10_37963863	-0.99863	0.32739	0.448654	-0.195017	-2.44443	0.0217745	0.0473674	-0.437858	1.36593	0.183937	0.357653	0.262678
chr10_37963899	0.201366	0.842015	0.904596	0.0402242	0.536454	0.596311	0.705199	0.106633	0.584855	0.563807	0.733855	0.116302
chr10_37964032	-0.532965	0.598688	0.714324	-0.105637	-1.02393	0.315519	0.430912	-0.199988	1.11162	0.276717	0.466109	0.21657
chr10_37964075	1.85182	0.075706	0.137706	0.346521	1.03438	0.310702	0.425517	0.201989	-1.9383	0.0637806	0.179612	-0.361008
chr10_37964076	0.216239	0.830528	0.897449	0.0431673	-0.624263	0.538021	0.652839	-0.123778	0.344012	0.73367	0.861693	0.0686677
chr10_38023220	0.592268	0.558905	0.678802	0.117109	0.220981	0.826873	0.889584	0.0439523	0.603701	0.551398	0.723707	0.119438
chr10_38036370	0.574126	0.57093	0.689776	0.113494	0.80594	0.427756	0.546719	0.158338	-0.715549	0.480799	0.664075	-0.141058
chr10_38049652	5.12544	2.57434e-05	0.000231584	0.717287	4.60427	0.000100372	0.000591487	0.678435	-1.61532	0.1186	0.269154	-0.307358
chr10_38049680	8.47887	7.03063e-09	9.00607e-07	0.860259	9.32766	1.10053e-09	3.29473e-07	0.880459	-3.92802	0.000582958	0.0126751	-0.615364
chr10_402960	0.385508	0.70307	0.800346	0.0764421	1.45424	0.158123	0.245892	0.27787	-1.77981	0.0870808	0.220504	-0.333972
chr10_42517924	0.265301	0.792918	0.869462	0.0539757	1.82754	0.0793871	0.139195	0.349868	-1.15185	0.260112	0.448681	-0.229634
chr10_42517926	2.876	0.00804068	0.0216893	0.499643	3.85931	0.000695133	0.00275681	0.612836	-2.78587	0.00995474	0.0560774	-0.488356
chr10_42517929	0.46185	0.648119	0.755592	0.0928978	0.0266712	0.97893	0.998026	0.00538549	1.05262	0.302429	0.49471	0.208684
chr10_42517939	-1.26771	0.216395	0.323297	-0.248746	-0.622613	0.539087	0.653768	-0.124979	0.0634243	0.949925	0.988096	0.0128688
chr10_42517957	-3.99171	0.000494071	0.00228232	-0.62259	-2.71074	0.0118632	0.0285576	-0.474975	1.73421	0.0950087	0.233892	0.326486
chr10_42517974	-0.746101	0.462453	0.588054	-0.147543	-0.364831	0.718257	0.805966	-0.0727348	0.0649942	0.948688	0.987536	0.0130096
chr10_42517976	0.606588	0.549506	0.670789	0.120787	0.963427	0.344414	0.462001	0.189759	-1.49383	0.147545	0.310149	-0.287763
chr10_42517977	-0.69046	0.496164	0.621113	-0.136761	-0.174412	0.862924	0.91645	-0.0348443	0.246206	0.807503	0.909934	0.0492311
chr10_42517978	-2.4936	0.019502	0.0449282	-0.446984	-1.81546	0.0812749	0.141868	-0.341549	1.31438	0.20047	0.377363	0.254709
chr10_42517979	-1.19183	0.244341	0.356302	-0.232616	-1.12174	0.272461	0.383036	-0.219565	1.52019	0.14082	0.300831	0.292414
chr10_42517980	-4.73168	7.19353e-05	0.000504342	-0.692543	-4.401	0.000170642	0.000896562	-0.665375	2.12174	0.0437884	0.141034	0.393294
chr10_42518049	-2.4383	0.0220734	0.0496938	-0.436723	-2.18146	0.0386043	0.0765198	-0.398325	2.38177	0.0250281	0.0978305	0.428758
chr10_42518688	3.84694	0.000717477	0.00307713	0.610494	4.97333	3.82825e-05	0.00027616	0.706678	-4.1398	0.000337092	0.00991785	-0.639323
chr10_42518768	4.03573	0.000440913	0.00208167	0.627588	4.34574	0.000197088	0.00100096	0.655643	-2.48494	0.019891	0.0849425	-0.444375
chr10_42518774	-1.05807	0.29998	0.418361	-0.206288	-0.283506	0.779086	0.853864	-0.0563881	-0.564269	0.577522	0.744862	-0.111816
chr10_42518783	-1.3791	0.179883	0.278619	-0.264999	-2.33225	0.0278977	0.0583364	-0.421657	1.97415	0.0593371	0.171844	0.366519
chr10_42518784	-1.42276	0.166968	0.262055	-0.273115	-1.00699	0.323435	0.439083	-0.196953	1.92124	0.0659954	0.18353	0.358458
chr10_434399	-0.2771	0.783945	0.862481	-0.0552279	0.372451	0.712646	0.801417	0.0741368	-1.13587	0.266618	0.455558	-0.22144
chr10_45728282	-0.498639	0.622323	0.734179	-0.0987943	0.781594	0.441676	0.560553	0.153771	-0.276152	0.784666	0.894972	-0.0549445
chr10_45728303	1.90801	0.0677509	0.12573	0.356094	1.62944	0.115557	0.189987	0.309376	-2.16235	0.0402046	0.133178	-0.396988
chr10_45728306	-2.2097	0.0363522	0.0749143	-0.402632	-2.28903	0.0306507	0.062994	-0.414646	1.86454	0.0738461	0.198217	0.348157
chr10_45962869	-2.20602	0.0366383	0.0754184	-0.404638	-2.81408	0.00931153	0.0232842	-0.491896	0.902926	0.375052	0.569079	0.17823
chr10_45962985	-2.64897	0.0136876	0.0334521	-0.468085	-4.17405	0.000308086	0.0014345	-0.6417	2.07724	0.0480425	0.150032	0.383813
chr10_45964253	0.404856	0.688971	0.788128	0.0802624	-0.266478	0.792022	0.86406	-0.0529254	-0.371321	0.713479	0.848023	-0.0737036
chr10_45965842	-1.98961	0.0574981	0.109847	-0.369612	-1.33602	0.193386	0.289518	-0.2579	0.941128	0.355507	0.549414	0.184996
chr10_45971973	-3.65077	0.001185	0.00458719	-0.588859	-2.658	0.0134059	0.0316708	-0.468233	2.33525	0.0277208	0.104725	0.422341
chr10_45983377	-1.53511	0.137117	0.223816	-0.292229	-2.43512	0.0222312	0.0481956	-0.436325	1.35023	0.188855	0.363822	0.259736
chr10_47538580	0.592721	0.558607	0.67863	0.117348	1.25724	0.220102	0.321989	0.243165	-0.579409	0.567419	0.737485	-0.114862
chr10_47538581	-4.56721	0.000110552	0.000697351	-0.674947	-5.36086	1.39678e-05	0.00012595	-0.732271	3.92826	0.000582596	0.0126751	0.618464
chr10_47538586	0.27387	0.786399	0.864476	0.0548029	0.550726	0.586632	0.697098	0.109697	1.20066	0.240964	0.426181	0.234458
chr10_48540876	6.9159	2.7454e-07	8.63384e-06	0.809788	6.0738	2.24048e-06	3.36581e-05	0.771081	-3.10979	0.00457881	0.0352111	-0.526414
chr10_49507601	2.8702	0.00815227	0.021931	0.497067	2.78971	0.009862	0.024421	0.486407	-3.23748	0.00334638	0.0299362	-0.543337
chr10_49507613	1.77207	0.0883759	0.156652	0.332724	2.8399	0.00876044	0.0221536	0.492426	-1.49108	0.14826	0.311203	-0.284792
chr10_49973404	4.66637	8.53203e-05	0.000572129	0.682922	5.74495	5.18533e-06	6.07776e-05	0.755587	-2.553	0.0170559	0.0772643	-0.454664
chr10_49973421	4.93529	4.2265e-05	0.000336462	0.70146	7.794	3.37079e-08	2.06882e-06	0.841902	-2.5533	0.0170446	0.077236	-0.453366
chr10_5699453	4.44341	0.000152737	0.000900742	0.665414	3.72138	0.000989887	0.00365617	0.597614	-0.942729	0.354704	0.548531	-0.185206
chr10_5699469	3.15166	0.00413084	0.0126355	0.542818	4.40524	0.000168765	0.000889154	0.673488	-2.24129	0.0339818	0.119289	-0.41739
chr10_5699486	5.32292	1.54068e-05	0.000156651	0.745652	5.68405	6.06318e-06	6.73632e-05	0.76795	-2.91045	0.00741008	0.0465109	-0.515385
chr10_5715760	1.67667	0.10587	0.181346	0.317221	2.98822	0.00614649	0.0164682	0.512497	-1.14601	0.262477	0.451421	-0.223043
chr10_5873959	1.9748e-14	1	1	NA	2.71032e-14	1	1	NA	-6.47082e-14	1	1	NA
chr10_59279047	4.70931	7.62654e-05	0.000527377	0.683925	5.60224	7.48409e-06	7.91218e-05	0.744731	-5.08934	2.83397e-05	0.00341921	-0.712095
chr10_59280509	4.59322	0.000103289	0.00066196	0.674839	6.004	2.6751e-06	3.76182e-05	0.767342	-3.31773	0.00274278	0.0268194	-0.551133
chr10_60037536	1.0603	0.298984	0.417458	0.206855	1.3575	0.186559	0.280845	0.261309	0.104499	0.917594	0.971485	0.0208498
chr10_60037912	-0.380755	0.70655	0.802926	-0.155276	-0.166407	0.869154	0.921459	-0.0674951	0.0677466	0.946518	0.987142	0.0290769
chr10_60038841	3.36563	0.00243255	0.00823711	0.597024	3.32862	0.00266797	0.00824217	0.591675	-1.46262	0.155841	0.321416	-0.302366
chr10_60045080	4.72194	7.37886e-05	0.000514021	0.688775	4.21172	0.000279362	0.00132389	0.64591	-1.81259	0.0817369	0.211154	-0.341356
chr10_60045114	2.26556	0.0322455	0.0678007	0.419643	2.39378	0.0243674	0.0520045	0.438937	-1.17433	0.25116	0.437855	-0.233038
chr10_60045121	1.1782	0.249634	0.362427	0.234429	0.678278	0.503727	0.620828	0.137286	-0.350946	0.728524	0.858603	-0.0718342
chr10_60045122	2.65587	0.0134715	0.0330511	0.478235	2.31839	0.0287548	0.0597837	0.428501	-1.53156	0.137997	0.296759	-0.29934
chr10_60045124	3.3225	0.00270864	0.00901754	0.556965	1.84563	0.0766305	0.135187	0.347896	-1.3806	0.179435	0.351931	-0.267851
chr10_60045132	1.4737	0.152844	0.244143	0.291221	2.02503	0.053492	0.100139	0.386611	-1.8896	0.0702821	0.191886	-0.366118
chr10_60045160	-2.95771	0.00661408	0.0185812	-0.529469	-1.34905	0.189223	0.284011	-0.270258	-0.535449	0.596998	0.760602	-0.111181
chr10_60045199	1.50986	0.143416	0.232153	0.296088	2.32396	0.0284073	0.0591783	0.431792	-2.44699	0.0216553	0.0896668	-0.452578
chr10_60045209	7.26727	1.17189e-07	4.80792e-06	0.823273	8.88034	2.89144e-09	4.67637e-07	0.871321	-4.79333	6.13409e-05	0.00442497	-0.690738
chr10_60045210	0.0566758	0.955247	0.982818	0.0114287	-1.2684	0.216155	0.317161	-0.24799	0.994252	0.329482	0.523451	0.197204
chr10_60045218	3.27446	0.0030519	0.00992584	0.553746	2.40741	0.0236432	0.0507293	0.437955	-0.626516	0.536569	0.711918	-0.125689
chr10_60045219	4.26359	0.000244053	0.00130068	0.667247	4.21819	0.000274698	0.00130825	0.662675	-1.54033	0.135852	0.29368	-0.303301
chr10_60045235	3.39931	0.00223606	0.00769674	0.566847	4.08575	0.00038741	0.00171219	0.638235	-1.83225	0.078669	0.206369	-0.347077
chr10_60045248	1.51333	0.142536	0.230949	0.290328	0.479334	0.635801	0.737954	0.0955692	-0.770119	0.448335	0.636459	-0.152738
chr10_60045251	4.75408	6.78459e-05	0.000481437	0.692496	3.17616	0.00389008	0.0112248	0.537973	-1.49068	0.148364	0.311203	-0.286665
chr10_60045761	4.38255	0.000179013	0.00102704	0.676968	2.89565	0.00767347	0.0198602	0.513645	-1.43385	0.163817	0.331267	-0.283514
chr10_60045764	4.13644	0.000339628	0.00169269	0.646512	3.60771	0.00132223	0.00462489	0.592954	-3.00953	0.00584094	0.0404113	-0.523871
chr10_60045768	2.92337	0.00718164	0.0198388	0.516024	3.08772	0.00482972	0.0134713	0.537	-1.88832	0.0704596	0.192302	-0.362251
chr10_60045772	4.82519	5.63434e-05	0.00041661	0.716321	4.1666	0.000314107	0.00145807	0.659552	-2.38553	0.0248212	0.0972717	-0.445242
chr10_60045789	2.39386	0.0243626	0.0539065	0.447754	2.63214	0.0142294	0.0332338	0.482741	-2.06852	0.0489177	0.152016	-0.398514
chr10_60045797	4.13586	0.00034014	0.00169469	0.652192	3.01452	0.00576852	0.0156059	0.527458	-1.86317	0.0740452	0.198493	-0.357859
chr10_60045800	2.54711	0.0172806	0.0406346	0.455143	4.89032	4.75431e-05	0.00032597	0.702612	-2.54964	0.0171866	0.0775791	-0.456183
chr10_60045805	1.96283	0.0607021	0.11499	0.365742	2.59646	0.0154432	0.0355506	0.461508	-1.41879	0.16812	0.337162	-0.273471
chr10_60045872	-1.21536	0.2354	0.345952	-0.235503	-1.1148	0.275373	0.385917	-0.216954	0.975533	0.338499	0.531813	0.191092
chr10_60045879	-0.73509	0.469015	0.594313	-0.144804	-1.13671	0.266268	0.375648	-0.220739	0.728173	0.47317	0.657728	0.143587
chr10_60045972	3.18755	0.00378236	0.0117781	0.547885	4.09879	0.000374541	0.00166839	0.646436	-1.13415	0.267326	0.456368	-0.225817
chr10_60049359	4.29251	0.000226353	0.00123135	0.660764	5.65773	6.48784e-06	7.09932e-05	0.760687	-3.92366	0.000589539	0.0127102	-0.627693
chr10_60154465	0.471967	0.640979	0.749738	0.348802	0.167201	0.868536	0.920996	0.122878	-0.189064	0.851546	0.936957	-0.148624
chr10_60201366	4.19698	0.000290217	0.00148934	0.643616	4.80058	6.00998e-05	0.000391601	0.693636	-2.20068	0.0370651	0.126216	-0.402894
chr10_60202780	2.8743	0.00807322	0.0217575	0.496724	3.05838	0.00518692	0.0143077	0.52016	-2.64744	0.0137405	0.068327	-0.466583
chr10_60333455	-2.72875	0.0113751	0.0287609	-0.478055	-2.25628	0.032898	0.0668992	-0.410245	2.1313	0.0429203	0.139205	0.391405
chr10_60333716	0.0657317	0.948106	0.977784	0.0131298	0.246633	0.807174	0.875018	0.0492057	0.304688	0.763087	0.879961	0.0608332
chr10_60333809	3.70682	0.00102726	0.00409531	0.595117	3.98597	0.000501529	0.00211053	0.623038	-1.72679	0.0963539	0.23565	-0.325849
chr10_60333813	4.81754	5.74794e-05	0.000421449	0.69367	4.54261	0.000117914	0.000669828	0.672079	-1.01087	0.321615	0.515295	-0.19758
chr10_60333817	3.48502	0.00180303	0.00641592	0.570611	4.73404	7.1511e-05	0.00045221	0.686872	-1.9179	0.0664376	0.184459	-0.357085
chr10_60333821	3.90821	0.000612842	0.0027041	0.615502	4.82456	5.64501e-05	0.000373414	0.69453	-1.61918	0.117764	0.267774	-0.307496
chr10_60333825	0.299899	0.766694	0.848906	0.0605993	1.36789	0.183323	0.27682	0.267135	-1.70181	0.101005	0.242646	-0.327346
chr10_60338335	5.33547	1.49134e-05	0.000152963	0.728482	5.20039	2.11884e-05	0.00017438	0.719595	-2.06253	0.0495277	0.153255	-0.37975
chr10_60358334	6.33091	1.17026e-06	2.31934e-05	0.784529	7.21136	1.34139e-07	4.91471e-06	0.821908	-2.94387	0.00684067	0.044376	-0.506065
chr10_60358353	6.1762	1.72799e-06	3.05834e-05	0.77646	6.49591	7.74842e-07	1.58095e-05	0.791787	-2.87021	0.00815555	0.0491432	-0.496202
chr10_60359203	1.55109	0.133246	0.218715	0.295512	0.791924	0.435737	0.554544	0.155938	0.130677	0.89706	0.962035	0.0260657
chr10_60359702	4.19455	0.000292059	0.00149577	0.640838	3.17026	0.00394686	0.0113521	0.533387	-1.28444	0.210584	0.390367	-0.247531
chr10_60410762	0.0486505	0.961578	0.987463	0.00969124	0.3654	0.717837	0.805589	0.072599	0.67961	0.502901	0.682903	0.134294
chr10_60410893	4.50522	0.000129978	0.000793263	0.672898	4.95445	4.02154e-05	0.000287245	0.707704	-2.95984	0.00658353	0.0434176	-0.512079
chr10_60410929	6.70278	4.63478e-07	1.23609e-05	0.80088	5.99272	2.75292e-06	3.84072e-05	0.76685	-2.96452	0.00650992	0.0431003	-0.508271
chr10_60410965	6.50185	7.63041e-07	1.7465e-05	0.796053	3.92603	0.000585422	0.00239535	0.618868	-3.40228	0.00222108	0.0241189	-0.56419
chr10_60436972	3.74286	0.000936893	0.00381224	0.598498	3.56163	0.00148606	0.00508528	0.579305	-2.11123	0.044762	0.143376	-0.388161
chr10_60462938	4.36609	0.000186868	0.00105861	0.664566	5.58876	7.74868e-06	8.0838e-05	0.75355	-1.71725	0.0981083	0.238357	-0.328072
chr10_60462977	1.13377	0.267476	0.382565	0.221308	1.7439	0.0932669	0.159168	0.329693	-0.0759197	0.940078	0.985056	-0.0152104
chr10_60462987	3.15767	0.00407038	0.0124935	0.534883	4.32118	0.00021011	0.00105521	0.655681	-2.39337	0.0243948	0.0960679	-0.432712
chr10_60462988	3.10307	0.00465196	0.0139166	0.536765	4.21941	0.000273832	0.00130495	0.656934	-1.47611	0.152208	0.316714	-0.288727
chr10_60463049	1.21909	0.234005	0.344501	0.237567	2.07164	0.0485964	0.0923108	0.384102	-0.817478	0.421261	0.611908	-0.162064
chr10_60463062	0.53262	0.598924	0.714493	0.106151	1.35188	0.188328	0.282962	0.261642	-0.507639	0.616088	0.775739	-0.101395
chr10_60463063	-0.447598	0.658236	0.763199	-0.0892817	0.26724	0.791442	0.863798	0.0534335	-0.0619527	0.951086	0.988695	-0.0124251
chr10_60463068	0.907797	0.372515	0.495764	0.179115	1.44148	0.161661	0.250294	0.277809	-0.594089	0.557709	0.728535	-0.118491
chr10_60498480	1.86441	0.0738569	0.134923	0.348503	2.59322	0.0155579	0.0357768	0.459558	-1.18418	0.247309	0.433402	-0.229974
chr10_60498509	2.13501	0.0425793	0.0854335	0.391852	3.17213	0.00392878	0.0113129	0.535099	-0.870794	0.392026	0.585921	-0.171201
chr10_60498573	0.446295	0.659165	0.763906	0.0892092	1.15787	0.257686	0.366017	0.226413	-0.850553	0.402968	0.596109	-0.168614
chr10_60498642	5.46031	1.07925e-05	0.000121328	0.738421	5.66111	6.43166e-06	7.05942e-05	0.750494	-1.89393	0.0696817	0.190696	-0.353806
chr10_62390760	1.13089	0.268663	0.38383	0.219374	0.847225	0.40478	0.524086	0.166105	-1.96881	0.0599818	0.173077	-0.364809
chr10_63205906	3.36904	0.0024119	0.0081781	0.558087	5.00886	3.48934e-05	0.000255712	0.707878	-3.14157	0.00423655	0.0337793	-0.531662
chr10_63231531	4.07908	0.000394096	0.00189827	0.630804	3.12084	0.0044549	0.0125906	0.527853	-3.37436	0.00238171	0.024836	-0.558173
chr10_63231549	0.754712	0.45736	0.582867	0.148617	1.28662	0.209828	0.309495	0.24822	-1.46121	0.156225	0.321904	-0.279675
chr10_63291993	0.804552	0.428542	0.553816	0.158789	-0.378104	0.708494	0.7985	-0.0753496	-0.237932	0.813843	0.913802	-0.0475645
chr10_63292042	0.464764	0.646058	0.754003	0.0921905	1.03311	0.311287	0.426049	0.2016	0.260911	0.796265	0.902922	0.0519518
chr10_63301156	0.42923	0.671373	0.773169	0.0851819	1.96919	0.0599286	0.110126	0.365308	-1.27498	0.213858	0.394228	-0.246402
chr10_63305857	1.42639	0.165927	0.260706	0.273284	2.68125	0.012704	0.0302419	0.471329	-1.00068	0.326425	0.520155	-0.195599
chr10_63305873	-0.568727	0.574534	0.692891	-0.113845	1.60659	0.120504	0.196691	0.308278	-0.233998	0.816863	0.915569	-0.047198
chr10_63314342	2.83226	0.00891965	0.0236197	0.496058	1.82184	0.0802735	0.140474	0.344143	-1.13775	0.265849	0.454588	-0.223408
chr10_63316559	1.71069	0.0993222	0.17246	0.326093	2.50313	0.0190886	0.0424282	0.451188	-1.94438	0.0630073	0.178558	-0.365987
chr10_63316576	1.19312	0.243843	0.355716	0.233057	2.7697	0.0103365	0.0254047	0.487164	-0.53794	0.595303	0.759077	-0.107576
chr10_63316618	-5.48608	1.00968e-05	0.000115378	-0.74491	-2.90189	0.00756018	0.0196103	-0.504612	1.6144	0.118801	0.269475	0.309116
chr10_63316620	-3.12361	0.00442446	0.0133567	-0.530081	-3.21518	0.0035339	0.0103781	-0.541125	0.441892	0.662308	0.811088	0.0879883
chr10_63336907	1.15494	0.258862	0.372766	0.224373	2.13786	0.0423269	0.0825653	0.39225	-1.73703	0.0945009	0.233052	-0.327622
chr10_63336909	4.38335	0.000178644	0.00102571	0.658713	4.25681	0.000248447	0.00120548	0.647651	-3.02447	0.00563377	0.0395169	-0.51688
chr10_63350220	1.87308	0.0726059	0.133117	0.350931	2.46927	0.0205981	0.045222	0.44317	-0.36539	0.717846	0.851027	-0.0729383
chr10_63350250	1.44489	0.160708	0.25425	0.27665	2.26839	0.0320499	0.0654193	0.412003	-0.897728	0.377765	0.571396	-0.176194
chr10_63364577	-0.231331	0.81891	0.888111	-0.0469849	-0.299672	0.766866	0.844973	-0.0607958	0.400402	0.692209	0.83296	0.0814408
chr10_63364610	2.56652	0.0165345	0.0391951	0.457507	4.35602	0.000191874	0.000983668	0.659206	-4.94492	4.12953e-05	0.00402212	-0.707024
chr10_63364624	2.48761	0.0197665	0.0453763	0.451433	2.82716	0.00902838	0.022718	0.498825	-1.56462	0.130052	0.285657	-0.303275
chr10_63375619	1.4744	0.152656	0.243894	0.283086	0.618248	0.541915	0.655996	0.122743	0.975429	0.33855	0.531813	0.191854
chr10_63375649	1.89638	0.0693348	0.12814	0.361626	2.35029	0.0268169	0.0563569	0.433787	-0.196101	0.846092	0.934095	-0.0400747
chr10_63375667	0.312853	0.756946	0.841911	0.0629973	0.490794	0.627785	0.73155	0.0985249	0.945265	0.353433	0.547264	0.187918
chr10_63375689	0.807739	0.426738	0.552094	0.160401	-0.359953	0.721857	0.80855	-0.0721919	2.13709	0.0424018	0.138112	0.396533
chr10_63375691	1.63091	0.115243	0.19447	0.309687	1.3158	0.19999	0.297415	0.254072	0.624252	0.538031	0.713113	0.123784
chr10_63380185	0.308559	0.760173	0.844322	0.0964846	0.701135	0.489591	0.607489	0.216248	-0.980185	0.336242	0.529753	-0.313207
chr10_63380193	3.83894	0.00073238	0.00312797	0.607794	2.4227	0.0228544	0.0492799	0.434546	-1.18229	0.248046	0.434126	-0.229245
chr10_63448199	0.79283	0.435217	0.560921	0.155685	2.13788	0.0423244	0.0825653	0.391238	-0.20236	0.841248	0.93084	-0.0402182
chr10_63448211	1.19209	0.244239	0.356191	0.230907	2.25915	0.0326953	0.0665315	0.410332	-0.288515	0.775295	0.888969	-0.0573792
chr10_63448254	-2.9128	0.00736527	0.0202176	-0.503353	-0.968653	0.34185	0.459411	-0.18984	1.97608	0.0591063	0.171559	0.367595
chr10_63448267	-0.0828018	0.934658	0.968641	-0.016491	1.54194	0.135452	0.216772	0.293696	-0.230551	0.819511	0.917083	-0.0459169
chr10_63471779	0.919231	0.366619	0.48952	0.180964	0.373604	0.711798	0.800641	0.0745491	0.197363	0.845115	0.933558	0.0395237
chr10_63471803	1.18115	0.248482	0.360859	0.229358	-0.559662	0.580611	0.691184	-0.110932	0.225226	0.823606	0.919469	0.0449227
chr10_63472395	-0.433555	0.66827	0.771054	-0.0861688	-1.13959	0.265086	0.374345	-0.221721	0.182568	0.856587	0.940227	0.0364354
chr10_63472405	-0.454158	0.653571	0.759447	-0.0902704	-0.166297	0.86924	0.921486	-0.0331675	-0.560885	0.579792	0.746554	-0.111377
chr10_63492182	3.1639	0.0040087	0.012339	0.533515	2.30145	0.0298349	0.061666	0.416797	-2.03379	0.0525473	0.159543	-0.375792
chr10_63492190	0.697374	0.491901	0.616994	0.138157	0.619777	0.540924	0.655108	0.123014	-0.551881	0.585855	0.75159	-0.109876
chr10_655787	-1.06034	0.298965	0.417458	-0.273695	-1.78834	0.0856544	0.148197	-0.442627	0.516158	0.61021	0.771495	0.139311
chr10_656231	1.09357	0.284403	0.401271	0.26314	0.277976	0.78328	0.857165	0.0681012	-1.65046	0.111166	0.258047	-0.395164
chr10_656234	0.892968	0.380254	0.503769	0.205177	0.815171	0.422551	0.541521	0.187262	-1.82449	0.0798684	0.207839	-0.407704
chr10_656281	0.703283	0.488274	0.613506	0.159051	0.181888	0.857114	0.911998	0.0414057	1.46684	0.154696	0.319744	0.326875
chr10_66973905	4.38074	0.00017986	0.00102958	0.658382	3.93965	0.000565227	0.00232711	0.618041	-2.96327	0.00652941	0.043173	-0.509036
chr10_66986326	3.39941	0.0022355	0.00769659	0.560804	5.01893	3.39892e-05	0.000251262	0.707671	-1.82037	0.08051	0.20899	-0.340929
chr10_66986332	-0.680769	0.502175	0.626576	-0.135739	0.904577	0.374187	0.493288	0.179099	-0.0562724	0.955565	0.99094	-0.0113463
chr10_66986335	-0.98935	0.33182	0.453296	-0.195172	0.286548	0.776782	0.852075	0.0575018	1.14666	0.262212	0.451276	0.225247
chr10_66986484	3.21601	0.00352632	0.0111087	0.538977	4.35117	0.000194315	0.000992174	0.654784	-1.90987	0.0675082	0.186516	-0.355257
chr10_67046528	0.38946	0.700181	0.797928	0.0780743	1.79973	0.0837916	0.145559	0.340719	0.343013	0.734412	0.862338	0.0689547
chr10_67046579	5.92904	3.2364e-06	4.86771e-05	0.807839	5.434	1.15569e-05	0.000110218	0.776521	-2.59308	0.0155669	0.0732666	-0.488707
chr10_67046650	3.98133	0.000507492	0.0023344	0.621308	4.69607	7.89683e-05	0.000488917	0.683277	-1.40793	0.171278	0.341816	-0.269838
chr10_67046669	6.28355	1.31821e-06	2.52701e-05	0.780931	8.69247	4.37238e-09	5.83789e-07	0.866067	-3.49904	0.00174179	0.021467	-0.571124
chr10_67046731	5.72642	5.43567e-06	7.20699e-05	0.751365	10.2594	1.59852e-10	2.21808e-07	0.898408	-3.24041	0.00332224	0.0298864	-0.541501
chr10_67047147	9.62843	5.82651e-10	2.28731e-07	0.886642	9.00358	2.21004e-09	4.20489e-07	0.873252	-3.40685	0.0021958	0.0240743	-0.560609
chr10_67047160	6.36892	1.06381e-06	2.15897e-05	0.785204	6.85305	3.20401e-07	8.60111e-06	0.806656	-2.2342	0.0345029	0.120369	-0.405965
chr10_67047163	8.62413	5.08343e-09	7.24598e-07	0.864365	7.29181	1.10563e-07	4.39987e-06	0.823552	-2.90176	0.00756533	0.0471161	-0.499707
chr10_67047166	8.87667	2.91199e-09	5.01058e-07	0.870795	7.33163	1.00505e-07	4.19121e-06	0.825175	-2.92502	0.0071565	0.0456343	-0.50283
chr10_67047237	8.81074	3.36519e-09	5.33558e-07	0.868798	9.90466	3.28914e-10	2.21808e-07	0.892049	-3.65728	0.00116655	0.0178094	-0.588017
chr10_67047274	4.02096	0.000458083	0.00214736	0.625563	5.21409	2.04469e-05	0.000169051	0.721201	-1.83933	0.0775883	0.204462	-0.344122
chr10_67047275	4.63629	9.22959e-05	0.000607103	0.679203	6.44111	8.88423e-07	1.72044e-05	0.790085	-2.12226	0.0437408	0.141025	-0.389608
chr10_67047297	4.21117	0.000279709	0.00144614	0.643931	5.91214	3.38044e-06	4.42042e-05	0.764234	-1.25485	0.220962	0.403173	-0.242846
chr10_67047301	5.17544	2.26018e-05	0.000209897	0.717838	6.81143	3.54861e-07	9.10656e-06	0.805459	-2.13255	0.0428073	0.138898	-0.390656
chr10_67047305	2.47467	0.0203496	0.0464538	0.452771	2.50591	0.0189695	0.0422374	0.457138	-1.4876	0.149172	0.312188	-0.291913
chr10_67047341	3.39172	0.00227897	0.00780981	0.564168	2.70801	0.0119389	0.0287126	0.478188	-3.70685	0.00102809	0.0167166	-0.59968
chr10_67952319	-0.634609	0.531357	0.653928	-0.125878	-0.0964548	0.923916	0.960654	-0.0192779	-0.023977	0.981058	1	-0.00480009
chr10_67952352	-0.217653	0.829438	0.896653	-0.0434886	0.299288	0.767155	0.845229	0.059744	-0.246549	0.80724	0.909907	-0.0493196
chr10_68013183	-0.000432656	0.999658	1	-8.66932e-05	1.25553	0.220711	0.322621	0.244081	-0.621808	0.539612	0.714336	-0.123864
chr10_68013209	0.637345	0.529602	0.652454	0.126555	2.41511	0.0232431	0.0500046	0.435866	-1.24946	0.222892	0.405805	-0.243095
chr10_68042059	-1.98981	0.0574749	0.10982	-0.368738	-0.951849	0.350142	0.467911	-0.186336	1.70361	0.100665	0.242096	0.321828
chr10_68042113	-0.037046	0.970738	0.99432	-0.00740302	0.204222	0.839807	0.899557	0.0407742	-0.644578	0.524982	0.702299	-0.12794
chr10_68363269	4.29663	0.000223938	0.0012204	0.652315	4.06973	0.000403829	0.00176679	0.631635	-1.03548	0.310205	0.503909	-0.202561
chr10_68363273	6.28977	1.29773e-06	2.50352e-05	0.784771	3.92224	0.000591179	0.00241242	0.617547	-1.7778	0.0874179	0.221023	-0.334856
chr10_68363305	3.69151	0.00106819	0.00422528	0.595433	2.55793	0.0168615	0.0382488	0.455988	-1.88936	0.0703145	0.19194	-0.354176
chr10_68363314	1.60003	0.121954	0.203627	0.30402	0.736447	0.468205	0.58645	0.145263	-0.472197	0.640819	0.795718	-0.0938174
chr10_68363315	1.19832	0.241851	0.353554	0.232306	0.821409	0.419055	0.538083	0.161539	0.759066	0.454802	0.641974	0.149708
chr10_68367799	0.419127	0.678645	0.779479	0.0834517	-0.163818	0.87117	0.922882	-0.03271	1.88239	0.0712914	0.19362	0.352772
chr10_68367819	0.630297	0.534128	0.656551	0.125499	1.13096	0.268633	0.378459	0.221397	-0.666684	0.510987	0.690188	-0.132869
chr10_68367851	3.09869	0.00470194	0.0140247	0.527206	2.9368	0.00695481	0.0183084	0.506736	-1.92564	0.0654182	0.182569	-0.359687
chr10_68367859	1.31964	0.198722	0.30166	0.254352	2.09869	0.0459419	0.088093	0.386004	-0.483607	0.632809	0.789659	-0.0960026
chr10_68367872	1.41154	0.170213	0.26618	0.271469	1.55749	0.131724	0.211919	0.297172	-0.0586527	0.953688	0.990115	-0.0117279
chr10_68523163	1.39457	0.175219	0.272645	0.26789	1.94673	0.0627031	0.114314	0.361935	-2.23085	0.0347518	0.120918	-0.406972
chr10_68523192	2.46655	0.0207233	0.0471705	0.441516	3.29042	0.00293369	0.0089165	0.549064	-2.35268	0.0266822	0.101865	-0.425234
chr10_68523196	-1.21714	0.234734	0.34544	-0.237673	0.112478	0.911328	0.951602	0.0225849	0.417723	0.679661	0.823786	0.083794
chr10_68523198	0.976954	0.337802	0.459654	0.197479	1.39414	0.17535	0.266819	0.276479	-2.52047	0.0183608	0.0809118	-0.466497
chr10_68523214	0.985337	0.333749	0.455237	0.193113	1.33223	0.194612	0.291037	0.257188	-0.849498	0.403543	0.596327	-0.167488
chr10_68523218	-0.432702	0.668882	0.771525	-0.0862485	0.847911	0.404405	0.523689	0.167263	-0.942423	0.354857	0.548577	-0.1856
chr10_68523228	5.66491	6.36654e-06	8.1228e-05	0.749036	8.02254	1.98475e-08	1.51743e-06	0.848937	-5.15315	2.40027e-05	0.00317692	-0.717127
chr10_68523257	1.21151	0.236845	0.347606	0.236162	2.27896	0.0313263	0.0641919	0.416253	-2.14392	0.041797	0.136786	-0.396199
chr10_68523266	-3.58508	0.00140018	0.00525968	-0.585554	-3.48183	0.00181779	0.00597981	-0.574095	2.70073	0.0121464	0.0635269	0.477907
chr10_68523292	0.20705	0.837621	0.901721	0.0411602	0.940761	0.355687	0.474073	0.183997	-2.03857	0.0520343	0.158406	-0.376277
chr10_68525574	-0.334635	0.740647	0.82917	-0.0670111	0.815969	0.422102	0.541189	0.161626	-0.802802	0.42954	0.620248	-0.159409
chr10_68525592	-0.370136	0.714348	0.808709	-0.0739149	0.573354	0.571445	0.682675	0.114055	-1.10116	0.281156	0.471048	-0.215749
chr10_68752617	1.21539	0.235391	0.345952	0.235644	0.902374	0.375334	0.494543	0.177144	-1.26296	0.218079	0.399637	-0.244588
chr10_68752629	0.65139	0.520643	0.644285	0.129494	0.0429521	0.966075	0.989375	0.00860809	-0.254578	0.8011	0.906044	-0.0510528
chr10_68752680	-0.456223	0.652105	0.758439	-0.0915308	0.288562	0.775258	0.851066	0.0580204	0.218297	0.828943	0.922342	0.0440379
chr10_68752721	2.91134	0.00739115	0.0202667	0.503407	4.11242	0.00036153	0.00162087	0.636222	-1.62449	0.116622	0.266052	-0.30911
chr10_68752734	3.94335	0.000559775	0.00251708	0.6199	5.18016	2.23332e-05	0.000181977	0.720974	-3.204	0.00363446	0.0311137	-0.540261
chr10_68752764	0.486525	0.630765	0.74167	0.0991685	1.4571	0.157337	0.245006	0.286483	0.131582	0.896352	0.961681	0.0270548
chr10_68752767	2.02274	0.0537428	0.103815	0.37376	4.06618	0.000407556	0.00178156	0.630101	-2.00944	0.0552321	0.164744	-0.371937
chr10_68752795	0.859744	0.397969	0.521748	0.173347	1.18829	0.245709	0.35205	0.236437	0.932305	0.35996	0.553262	0.18831
chr10_68752808	0.375457	0.710436	0.806231	0.0800598	0.755736	0.456758	0.574999	0.159592	0.0677569	0.94651	0.987142	0.0146244
chr10_68752824	1.92429	0.0655858	0.122462	0.367917	3.91875	0.000596516	0.00242899	0.6328	-3.00533	0.00590047	0.0407491	-0.530528
chr10_68752858	3.07671	0.00496052	0.0146553	0.531421	2.93144	0.00704465	0.0185097	0.512606	-1.362	0.18516	0.358925	-0.26684
chr10_68758315	0.597203	0.555657	0.676017	0.118155	1.42335	0.166799	0.256501	0.272896	-1.88798	0.0705076	0.19233	-0.352561
chr10_68758323	0.953324	0.349407	0.471734	0.187098	0.968076	0.342132	0.459666	0.189875	-1.5081	0.143871	0.304995	-0.288943
chr10_68781777	1.29239	0.207853	0.3129	0.249374	-0.423274	0.675657	0.770581	-0.0840169	-0.470146	0.642264	0.796862	-0.0933315
chr10_69134816	0.427704	0.67247	0.774138	0.0851713	0.983712	0.334533	0.451212	0.192938	-1.7521	0.0918276	0.228683	-0.331179
chr10_69134851	4.57519	0.000108271	0.000686665	0.674215	5.19521	2.14755e-05	0.000176405	0.719945	-1.99311	0.0570993	0.168106	-0.369137
chr10_69194656	-2.00922	0.0552479	0.106151	-0.3721	-1.41665	0.168729	0.258868	-0.271885	1.2356	0.227916	0.411436	0.239493
chr10_69194673	0.0317694	0.974904	0.997246	0.00633579	-0.750067	0.460104	0.578461	-0.147952	-0.636641	0.530057	0.706512	-0.126101
chr10_69194715	3.01321	0.00578629	0.0166377	0.514394	3.61412	0.00130089	0.00456134	0.584163	-4.46792	0.000143483	0.00689806	-0.665359
chr10_70204088	2.91662	0.00729834	0.0200774	0.501985	5.11215	2.66587e-05	0.000209183	0.713711	-2.82661	0.00904334	0.0526562	-0.490533
chr10_70229994	3.30513	0.00282821	0.00932385	0.55032	3.72171	0.000989051	0.00365397	0.596112	-2.61054	0.0149571	0.07175	-0.461904
chr10_70229998	1.05704	0.300439	0.418808	0.208206	1.48483	0.14989	0.23552	0.286584	-0.785277	0.439558	0.628748	-0.156505
chr10_70230030	2.5449	0.0173674	0.0408072	0.452269	3.1696	0.00395326	0.011364	0.534163	-1.09647	0.283164	0.473215	-0.213472
chr10_70230047	2.17861	0.0388371	0.0792413	0.398391	2.33763	0.0275717	0.0577102	0.422452	-1.33028	0.195251	0.371536	-0.256467
chr10_72116843	2.90272	0.0075447	0.0205987	0.500327	4.36178	0.000189018	0.000972303	0.656036	-2.43698	0.0221445	0.0909257	-0.436674
chr10_7243031	0.34531	0.732704	0.822896	0.0954934	-0.0450845	0.964392	0.98825	-0.0124355	-0.383757	0.704353	0.842013	-0.109463
chr10_73249039	2.26402	0.0323527	0.0679885	0.419811	3.30676	0.00281701	0.00862731	0.561783	-2.79548	0.00973226	0.0552124	-0.498635
chr10_73249057	-1.12444	0.271336	0.386885	-0.226526	-0.167994	0.867918	0.920551	-0.0346311	1.05846	0.299813	0.492282	0.214959
chr10_73249059	-0.134678	0.893928	0.940973	-0.027212	1.28166	0.211536	0.311547	0.250987	-1.38065	0.17942	0.351931	-0.269894
chr10_73249118	3.17897	0.003863	0.0119875	0.536877	4.33089	0.000204859	0.00103353	0.655824	-2.16122	0.0403003	0.133419	-0.39706
chr10_73249197	2.23278	0.0346014	0.0719	0.407405	2.76252	0.0105119	0.0257777	0.483422	-1.25866	0.219603	0.401366	-0.243977
chr10_73299601	-1.91797	0.0664189	0.123635	-0.358885	-2.62921	0.0143255	0.0334072	-0.466643	2.1664	0.0398614	0.13259	0.399081
chr10_73378018	1.88936	0.0703064	0.129525	0.356791	2.57271	0.0163037	0.0371607	0.462001	-2.31213	0.0291555	0.108265	-0.424865
chr10_73378019	6.53091	7.09763e-07	1.67214e-05	0.792982	9.58914	6.33303e-10	2.67727e-07	0.886648	-4.02287	0.000456347	0.0113663	-0.625122
chr10_73378040	9.07401	1.89521e-09	4.24221e-07	0.875649	8.65185	4.78433e-09	6.17138e-07	0.865488	-3.1443	0.00420835	0.0336956	-0.530403
chr10_73378041	0.0874908	0.930967	0.965737	0.0178551	0.171544	0.865155	0.918499	0.0349761	1.07188	0.293857	0.485276	0.214854
chr10_73407228	1.23955	0.226469	0.335777	0.240327	0.934679	0.358753	0.477114	0.183475	-1.06627	0.296336	0.488081	-0.208531
chr10_73486920	0.00701376	0.994459	1	0.00140233	0.0527741	0.958325	0.984521	0.01055	0.821248	0.41915	0.609931	0.162289
chr10_74475681	2.02277	0.0537391	0.103815	0.375037	3.61213	0.00130746	0.00457703	0.586513	-2.85771	0.00840134	0.0502053	-0.497246
chr10_74845108	-2.28435	0.0309616	0.0655995	-0.414017	-3.58482	0.00140129	0.00484971	-0.581292	1.6898	0.10331	0.246046	0.319037
chr10_74845151	-0.583905	0.564432	0.683688	-0.115622	-0.637311	0.529624	0.64517	-0.126032	0.576074	0.569637	0.739168	0.114205
chr10_74870022	-0.387084	0.701917	0.799393	-0.0770376	-0.819347	0.420208	0.539382	-0.161417	-0.942122	0.355008	0.548754	-0.185068
chr10_74870094	2.41843	0.0230715	0.051514	0.433986	2.99963	0.00597966	0.016092	0.513047	-1.71588	0.0983631	0.238611	-0.323549
chr10_74870158	0.593601	0.558027	0.678142	0.117523	0.0542519	0.957159	0.983649	0.0108141	-0.551164	0.586339	0.751623	-0.109335
chr10_74871650	0.76892	0.449029	0.57497	0.151532	1.29515	0.206916	0.305951	0.250055	-1.66531	0.108143	0.253613	-0.315534
chr10_74890384	-0.333955	0.741154	0.829432	-0.0666458	-0.214752	0.831675	0.893235	-0.0429074	1.60682	0.12046	0.271794	0.306618
chr10_74890406	0.0950306	0.925036	0.961924	0.018976	0.378845	0.707951	0.798177	0.0754433	0.514037	0.611671	0.772635	0.10226
chr10_74890529	2.80534	0.00950489	0.0248495	0.488927	2.66966	0.0130496	0.0309388	0.47053	-0.705782	0.486749	0.669148	-0.139562
chr10_74906520	0.959969	0.346117	0.468329	0.187661	3.0085	0.00585291	0.0158068	0.51408	-1.36468	0.184328	0.358	-0.262332
chr10_75133641	1.86601	0.0736242	0.134614	0.348009	2.6275	0.0143819	0.0335097	0.463353	-1.89811	0.0691063	0.189619	-0.353486
chr10_77637540	6.1181	2.00157e-06	3.40022e-05	0.774462	6.76382	3.98938e-07	9.95448e-06	0.804564	-4.91543	4.45984e-05	0.00413703	-0.701023
chr10_78021073	3.16466	0.00400116	0.0123183	0.533519	3.49541	0.00175666	0.00581137	0.571751	-1.64624	0.112038	0.259485	-0.311747
chr10_78021129	-1.40081	0.173366	0.270285	-0.27019	-0.504489	0.618265	0.723337	-0.100479	1.6553	0.110174	0.256517	0.315313
chr10_78021163	-1.52989	0.138399	0.225542	-0.291183	-2.44113	0.0219353	0.0476436	-0.436997	1.22198	0.232938	0.417121	0.236378
chr10_79722542	-1.54002	0.135917	0.222345	-0.293812	-1.53657	0.13676	0.218497	-0.293192	0.0385292	0.969567	0.997822	0.00769441
chr10_79724937	2.8847	0.0078759	0.021327	0.499363	2.57505	0.0162171	0.037002	0.45734	-2.07831	0.0479356	0.149821	-0.383615
chr10_79724941	3.64306	0.00120848	0.00466032	0.591887	2.94611	0.00680136	0.0179693	0.509791	-1.34397	0.190846	0.366267	-0.26076
chr10_79740216	3.13256	0.00432868	0.0131249	0.541952	2.86422	0.00826939	0.0211224	0.507008	-0.588395	0.561465	0.732122	-0.11949
chr10_79740226	2.25063	0.0332998	0.0696327	0.413179	4.01777	0.000461958	0.00197291	0.63153	-1.76995	0.0887453	0.223234	-0.336449
chr10_79740229	0.567936	0.575063	0.693419	0.132588	-0.0797973	0.937024	0.969838	-0.0186913	-0.217419	0.829619	0.922803	-0.0520066
chr10_79740275	2.77625	0.0101783	0.0262628	0.522299	4.64428	9.0411e-05	0.000543931	0.732526	-3.49632	0.00175375	0.0215847	-0.623133
chr10_79740279	2.82028	0.00917587	0.024165	0.53087	2.98024	0.00626582	0.0167496	0.552499	-1.1425	0.263907	0.45279	-0.242844
chr10_79740293	-1.01671	0.318873	0.439396	-0.220712	-0.886135	0.383856	0.503388	-0.1929	-0.396882	0.694771	0.835118	-0.0887863
chr10_79740311	3.57078	0.00145187	0.0054058	0.580867	5.42113	1.19483e-05	0.00011261	0.735858	-2.62898	0.014337	0.0701909	-0.465122
chr10_79740377	0.81088	0.424965	0.550173	0.161501	1.38093	0.179327	0.272002	0.268597	0.496295	0.623955	0.78204	0.0998875
chr10_79740391	0.542649	0.5921	0.708852	0.108141	1.24334	0.225095	0.327738	0.241918	-0.186183	0.853781	0.938364	-0.0373559
chr10_79740432	-0.797829	0.432363	0.557664	-0.158132	-0.296918	0.768943	0.846418	-0.059469	0.835808	0.41106	0.602479	0.16577
chr10_840986	-0.987754	0.332586	0.454176	-0.193699	-1.25111	0.222294	0.324435	-0.242624	1.57115	0.128528	0.283401	0.300128
chr10_84145954	8.03761	1.91553e-08	1.48467e-06	0.8489	6.96092	2.46111e-07	7.42048e-06	0.811563	-3.35375	0.00250744	0.0255075	-0.555341
chr10_84515636	-0.186792	0.853307	0.912156	-0.0371023	-0.479952	0.635368	0.737619	-0.0949701	-0.778029	0.443742	0.633008	-0.152931
chr10_85797892	4.59899	0.000101743	0.000653153	0.679617	5.01794	3.40767e-05	0.000251665	0.711288	-3.71607	0.00100419	0.0164885	-0.599131
chr10_85825494	-2.6704	0.0130266	0.0320942	-0.473615	-3.47734	0.00183847	0.0060322	-0.574382	3.62483	0.00126687	0.0184703	0.591711
chr10_86121526	0.79954	0.431389	0.556549	0.157827	1.51533	0.142032	0.225382	0.290012	-1.13044	0.268856	0.458105	-0.220754
chr10_86184740	6.39219	1.00356e-06	2.08678e-05	0.788065	3.529	0.00161387	0.00543107	0.575566	-1.68858	0.103547	0.246418	-0.319042
chr10_86184763	4.62683	9.46047e-05	0.000618547	0.677801	5.10284	2.73128e-05	0.000212757	0.713079	-2.62684	0.0144079	0.0703344	-0.463498
chr10_86185294	3.35797	0.0024795	0.00837933	0.556753	4.3108	0.000215869	0.00107835	0.652648	-3.33766	0.00261001	0.026154	-0.554866
chr10_86245493	0.21255	0.833374	0.89938	0.0423995	0.18887	0.851695	0.907978	0.0376802	0.37914	0.707736	0.843714	0.0755764
chr10_87217507	8.32546	9.93246e-09	9.83982e-07	0.858232	5.86526	3.81033e-06	4.84115e-05	0.760856	-2.63684	0.0140802	0.0693353	-0.465371
chr10_87241209	5.87174	3.74613e-06	5.42529e-05	0.762593	6.74294	4.19998e-07	1.03611e-05	0.804921	-4.57311	0.000109031	0.00600663	-0.675898
chr10_87241222	-3.80267	0.00080383	0.00337799	-0.608444	-4.43367	0.000156702	0.000837781	-0.667134	4.0343	0.000443048	0.0112394	0.632282
chr10_87241377	2.87979	0.00796854	0.0215204	0.50043	2.0066	0.0555462	0.103219	0.373061	-1.38068	0.17941	0.351931	-0.266901
chr10_87244662	3.25521	0.00320089	0.0102982	0.552111	2.23328	0.0345655	0.0697682	0.412125	-1.57953	0.126592	0.280559	-0.305112
chr10_87244693	0.247444	0.806553	0.879283	0.0493793	0.908261	0.372275	0.491453	0.178577	0.423847	0.675247	0.820593	0.0844959
chr10_87244701	5.70038	5.8116e-06	7.59085e-05	0.752408	6.65063	5.27571e-07	1.21854e-05	0.800398	-3.53162	0.00160432	0.0209249	-0.576792
chr10_87244712	2.64207	0.0139072	0.0339232	0.470871	3.30128	0.00285568	0.00872582	0.555571	-2.69667	0.0122613	0.0638266	-0.479476
chr10_87244723	6.64247	5.38037e-07	1.3904e-05	0.801806	7.61448	5.1347e-08	2.60517e-06	0.839201	-3.17605	0.00389312	0.0322927	-0.537167
chr10_87244727	5.53392	8.92303e-06	0.000105203	0.741905	5.96369	2.96412e-06	4.01753e-05	0.766405	-3.24658	0.00327196	0.0295389	-0.543794
chr10_87244743	0.491834	0.627059	0.738564	0.0977538	1.62289	0.116958	0.191875	0.308467	-0.259278	0.797511	0.903731	-0.0517729
chr10_87244761	-1.07164	0.293956	0.412105	-0.209866	-1.29326	0.207556	0.306779	-0.250772	1.61106	0.119529	0.270616	0.307717
chr10_87245709	2.9102	0.00741124	0.0202999	0.503881	1.99718	0.0566222	0.104886	0.371174	0.085352	0.932651	0.980649	0.0170853
chr10_87247153	2.32407	0.0283999	0.0611075	0.420087	1.48398	0.150116	0.235704	0.283345	-0.206547	0.838011	0.929014	-0.0411101
chr10_87247175	-0.189089	0.851525	0.911147	-0.0377341	0.482965	0.633256	0.736114	0.0959998	-0.762147	0.452995	0.639969	-0.150674
chr10_87247179	1.67773	0.10566	0.181109	0.317929	2.18661	0.0381843	0.0758453	0.400606	-1.71832	0.0979116	0.238031	-0.325223
chr10_87248015	2.59875	0.0153615	0.0368505	0.462045	2.41443	0.0232781	0.0500729	0.435523	-1.60309	0.121284	0.273128	-0.306022
chr10_87262436	2.24456	0.0337374	0.0703737	0.413357	2.20452	0.0367571	0.0734707	0.407065	-0.323762	0.74877	0.871266	-0.065293
chr10_87262472	-1.21396	0.235926	0.346491	-0.23677	-2.3847	0.0248615	0.0528293	-0.432379	0.459256	0.649958	0.802805	0.0919215
chr10_87262513	-1.6145	0.11877	0.199478	-0.308042	-0.455855	0.652367	0.752077	-0.090944	0.236537	0.814914	0.9146	0.0474154
chr10_87262539	-1.384	0.178395	0.276653	-0.266242	-2.0416	0.0517035	0.09723	-0.377469	0.147602	0.883823	0.954102	0.029465
chr10_87475437	0.505895	0.617291	0.730224	0.102168	2.10987	0.0448822	0.0864641	0.394875	-0.834798	0.411618	0.603122	-0.167715
chr10_87475463	0.845134	0.405924	0.529939	0.237393	0.291081	0.773352	0.849538	0.0823391	-0.663332	0.513096	0.69187	-0.193631
chr10_87475481	0.687563	0.497957	0.622589	0.138043	1.13941	0.265159	0.374396	0.225115	0.336406	0.739329	0.865331	0.0682256
chr10_87475504	-1.06729	0.295875	0.414269	-0.209301	-1.37459	0.181263	0.274228	-0.265791	0.605655	0.55012	0.722653	0.120746
chr10_87475540	3.1515	0.00413242	0.0126355	0.533914	3.25098	0.00323484	0.00964119	0.545814	-1.24768	0.223533	0.406547	-0.242296
chr10_87487754	-0.372881	0.71233	0.807505	-0.0739036	-0.70008	0.490239	0.608144	-0.137812	0.220612	0.827159	0.921547	0.0438288
chr10_87940262	-0.973443	0.33951	0.461407	-0.190865	-0.505523	0.61755	0.722666	-0.100439	0.20866	0.836378	0.928015	0.0416843
chr10_87940326	1.90321	0.0684004	0.126719	0.355022	1.79663	0.0842951	0.146284	0.337421	-1.46402	0.15546	0.320891	-0.280613
chr10_87940365	2.77508	0.0102063	0.0263216	0.48545	1.63984	0.113364	0.186926	0.311368	-1.34773	0.189649	0.36489	-0.260308
chr10_89687857	-0.0244835	0.980658	1	-0.00488442	1.83335	0.0784933	0.137882	0.343704	-2.10884	0.0449854	0.143771	-0.38853
chr10_91953606	1.9748e-14	1	1	NA	2.71032e-14	1	1	NA	-6.47082e-14	1	1	NA
chr10_96132764	5.80282	4.46858e-06	6.2002e-05	0.756413	4.80177	5.99139e-05	0.000391092	0.691072	-1.93755	0.0638766	0.179783	-0.359693
chr10_96136638	3.52189	0.00164294	0.00595978	0.574209	2.96744	0.00646171	0.0172158	0.508609	-1.466	0.154924	0.320046	-0.280167
chr10_96141128	3.76988	0.000874302	0.00360644	0.60201	3.05216	0.00526592	0.0144889	0.520593	-0.47791	0.636803	0.792476	-0.094973
chr10_96141944	4.86276	5.10772e-05	0.000389112	0.697881	4.14518	0.000332075	0.00152331	0.638399	-2.01354	0.0547711	0.163743	-0.373244
chr10_96141947	3.84066	0.000729155	0.00311667	0.610797	3.74181	0.000939538	0.00350435	0.600635	-3.13959	0.00425718	0.0338905	-0.533506
chr10_96141976	1.60675	0.120466	0.20163	0.306768	2.48669	0.0198082	0.0437465	0.446818	-0.217992	0.829178	0.92238	-0.0437159
chr10_96141977	2.79233	0.00980079	0.0254657	0.488346	3.75828	0.000900772	0.00338284	0.602316	-1.35857	0.186232	0.360182	-0.262616
chr10_96141980	4.38523	0.000177768	0.00102154	0.661681	4.66797	8.49855e-05	0.000517426	0.684887	-3.62676	0.00126069	0.0184078	-0.589545
chr10_96142004	4.58698	0.000104987	0.000670871	0.676599	4.02603	0.000452198	0.00193939	0.627335	-2.40111	0.0239809	0.0951243	-0.432751
chr10_96166634	1.07072	0.294362	0.412498	0.209177	0.359063	0.722515	0.808852	0.0715251	-0.453278	0.654198	0.805758	-0.0902776
chr10_96166708	1.47932	0.151347	0.242235	0.283331	1.62823	0.115816	0.190309	0.309246	-0.13281	0.89539	0.961124	-0.0265316
chr10_96166712	6.91243	2.76884e-07	8.6539e-06	0.810986	4.30975	0.00021646	0.00108095	0.652229	-2.9916	0.00609919	0.0414816	-0.512653
chr10_96166724	2.65002	0.0136545	0.0333943	0.46871	1.92998	0.0648458	0.117376	0.360122	-2.14823	0.0414196	0.135843	-0.395397
chr10_96166742	2.7408	0.0110595	0.0281124	0.479874	3.91403	0.000603813	0.00245542	0.61608	-2.82978	0.00897568	0.0524525	-0.492201
chr10_96841023	2.60441	0.0151636	0.0364853	0.461213	2.13225	0.0428281	0.0834355	0.39142	-0.326542	0.746691	0.869777	-0.0650178
chr10_96841069	4.96273	3.93449e-05	0.000320189	0.706267	3.71009	0.00101884	0.00374404	0.596678	-1.77766	0.0874411	0.221023	-0.33521
chr10_96846466	-0.584409	0.564098	0.683368	-0.115633	-0.405595	0.688435	0.78178	-0.0805275	-1.13968	0.265056	0.453873	-0.22162
chr10_96847033	3.51514	0.00167119	0.00603923	0.574066	2.63468	0.0141464	0.0330959	0.464878	-0.575573	0.56997	0.739475	-0.113952
chr10_96847066	-0.21238	0.833505	0.899389	-0.0422511	-0.140796	0.889142	0.935547	-0.0280234	1.74166	0.0936725	0.231723	0.32805
chr10_96847067	5.76837	4.88099e-06	6.61564e-05	0.754715	4.46643	0.000143861	0.000783029	0.66468	-2.58389	0.0158973	0.0739564	-0.457469
chr10_96847177	1.96596	0.0603199	0.11438	0.366401	2.32729	0.0282018	0.0588447	0.422637	-0.244134	0.809089	0.910721	-0.0488523
chr10_96847185	0.688258	0.497526	0.622357	0.138322	1.13056	0.2688	0.378658	0.223676	-1.03691	0.309554	0.503066	-0.206674
chr10_96847193	-2.70573	0.0120016	0.0300607	-0.475765	-2.46327	0.0208768	0.045748	-0.441637	0.16791	0.867984	0.945225	0.033529
chr10_96847199	-2.93285	0.00702045	0.0195104	-0.517991	-2.60839	0.0150268	0.0347286	-0.473113	1.3703	0.182587	0.355882	0.271311
chr10_96850294	6.13924	1.89726e-06	3.26307e-05	0.7754	4.32834	0.00020623	0.00103907	0.653574	-1.73481	0.0948997	0.233733	-0.32674
chr10_96850295	4.97934	3.76759e-05	0.000311368	0.70524	3.67806	0.00110559	0.0040029	0.591493	-3.10206	0.00466596	0.0355993	-0.526339
chr10_96850341	3.23259	0.00338496	0.0107653	0.541775	5.35599	1.4145e-05	0.000127021	0.730811	-1.64157	0.113009	0.260954	-0.311023
chr10_96853151	1.46474	0.155257	0.247477	0.282144	1.73332	0.0951603	0.161873	0.328738	-0.1542	0.878671	0.951441	-0.0309728
chr10_96853152	0.486171	0.631012	0.741815	0.0971924	1.17492	0.250921	0.358348	0.229768	0.341337	0.735659	0.863118	0.0685331
chr10_96866629	-0.426773	0.673139	0.774734	-0.0852424	-0.184208	0.855312	0.910627	-0.0368947	0.902653	0.375194	0.569147	0.178411
chr10_96866637	1.61074	0.119591	0.200406	0.310037	1.71088	0.0992883	0.167751	0.32727	0.0594153	0.953087	0.989766	0.0120382
chr10_96866692	0.406848	0.687526	0.787008	0.0846305	0.714612	0.481364	0.599381	0.147521	0.589178	0.560948	0.731636	0.122943
chr10_96867387	0.784799	0.439827	0.565567	0.154757	2.38539	0.0248233	0.0527704	0.43027	-0.753825	0.457888	0.644731	-0.148956
chr10_96867490	1.07598	0.292049	0.410081	0.210313	2.23062	0.0347625	0.0701101	0.40765	-0.766332	0.450545	0.638168	-0.151626
chr10_96867517	0.227513	0.821846	0.890228	0.0457046	0.332438	0.742286	0.825298	0.0666915	0.527648	0.602325	0.764925	0.105755
chr10_96867554	0.932055	0.36008	0.482761	0.183351	0.822893	0.418226	0.537262	0.162452	1.19779	0.242062	0.427449	0.233466
chr10_96867560	0.75395	0.45781	0.58327	0.149024	2.50374	0.0190627	0.0423892	0.448105	-0.925095	0.363626	0.557096	-0.182091
chr10_96872558	1.28556	0.210188	0.315791	0.248582	0.697582	0.491774	0.6097	0.137882	-1.15789	0.257683	0.445704	-0.22545
chr10_96872564	3.54846	0.00153626	0.00564681	0.577311	5.64593	6.68781e-06	7.2659e-05	0.748109	-1.60663	0.120502	0.271809	-0.304782
chr10_96872570	1.66844	0.107506	0.183557	0.319319	3.29114	0.00292845	0.0089059	0.555405	-0.703676	0.488038	0.670194	-0.140842
chr10_96872574	3.3359	0.00261977	0.00876965	0.555597	4.06577	0.000407993	0.00178297	0.63198	-1.7022	0.100932	0.242583	-0.322485
chr10_96872591	2.47309	0.0204215	0.0465672	0.443886	1.76007	0.0904321	0.1552	0.332176	-1.20453	0.239491	0.424635	-0.234541
chr10_96872604	-0.146503	0.884681	0.934406	-0.0293637	0.445728	0.659569	0.758198	0.0890137	0.768432	0.449319	0.637083	0.152591
chr10_96872605	1.00373	0.324972	0.446023	0.197389	1.36455	0.18436	0.278001	0.264066	-1.32255	0.197775	0.374327	-0.256958
chr10_96877818	-1.15501	0.258833	0.37276	-0.224931	-1.4682	0.154321	0.241336	-0.281605	0.384403	0.703881	0.841814	0.0766772
chr10_96877885	3.65811	0.00116307	0.00452417	0.589634	5.61486	7.2447e-06	7.73836e-05	0.746991	-3.40608	0.00220002	0.024085	-0.562492
chr10_96894289	-1.38721	0.177427	0.275488	-0.266663	-0.905719	0.373594	0.492644	-0.177725	1.87696	0.0720601	0.194947	0.351044
chr10_96894339	2.35432	0.0265802	0.0578462	0.435098	2.06235	0.0495392	0.0938323	0.389142	-0.804837	0.428386	0.619287	-0.162746
chr10_96894357	-1.68095	0.105026	0.180247	-0.317701	-0.573269	0.571502	0.68269	-0.113479	2.45423	0.0213079	0.0886745	0.440006
chr10_96913843	2.77541	0.0101983	0.0263053	0.48457	1.90268	0.0684742	0.122935	0.354771	-0.909623	0.371576	0.565406	-0.178587
chr10_96935719	0.639187	0.528422	0.651508	0.126286	0.231698	0.818629	0.883607	0.0460941	0.971633	0.340399	0.53376	0.190174
chr10_96935723	1.45515	0.157873	0.250676	0.278436	1.47915	0.151392	0.237389	0.282661	-0.650092	0.521472	0.699145	-0.128522
chr10_96935759	2.15681	0.0406701	0.0823848	0.394856	1.24226	0.225486	0.328184	0.240177	-0.314986	0.755346	0.875105	-0.0626548
chr10_97460529	1.9636	0.0606078	0.11484	0.369651	1.86573	0.0736666	0.130731	0.353387	-1.03555	0.310174	0.503909	-0.20549
chr10_98231651	1.9748e-14	1	1	NA	2.71032e-14	1	1	NA	-6.47082e-14	1	1	NA
chr11_101951232	-3.06596	0.00509191	0.0149702	-0.52153	-3.88804	0.000645617	0.00259286	-0.612925	2.59092	0.0156441	0.0735163	0.45914
chr11_101951242	-5.05145	3.12166e-05	0.000268901	-0.709979	-4.79329	6.12554e-05	0.000398108	-0.69114	2.75422	0.0107219	0.0587676	0.481249
chr11_101951248	-3.06801	0.0050666	0.0149143	-0.522386	-4.08682	0.000386341	0.00170895	-0.632733	2.74387	0.0109845	0.0597126	0.480807
chr11_101951249	-2.39747	0.0241685	0.0535627	-0.43298	-2.48651	0.0198165	0.0437585	-0.445906	2.60775	0.0150529	0.0719533	0.463822
chr11_101951302	-1.69789	0.101744	0.175742	-0.323717	-1.85326	0.0754933	0.133413	-0.349862	1.48751	0.149196	0.312195	0.287645
chr11_101951325	-2.74827	0.0108682	0.0277047	-0.486059	-1.0717	0.293928	0.406865	-0.211109	1.62225	0.117103	0.26675	0.311793
chr11_101951365	-3.66014	0.00115707	0.00450659	-0.592747	-2.93701	0.00695139	0.0183026	-0.50781	3.86712	0.000681891	0.0134652	0.614911
chr11_101951373	-1.96173	0.0608364	0.115144	-0.367754	-0.666217	0.511277	0.628403	-0.132831	1.84521	0.0767015	0.203056	0.349308
chr11_101951381	-5.91023	3.3955e-06	5.02263e-05	-0.763712	-3.18636	0.00379378	0.0109971	-0.536305	3.69876	0.00104953	0.0168378	0.594251
chr11_101951391	-2.93436	0.00699516	0.0194543	-0.506843	-0.963757	0.344252	0.461824	-0.189173	1.82637	0.0795767	0.207504	0.343635
chr11_101951421	-1.16466	0.254975	0.368564	-0.227671	-0.480019	0.635321	0.737619	-0.0958575	1.64347	0.112613	0.260268	0.31406
chr11_101951427	-1.18524	0.246888	0.358783	-0.232126	-0.0395623	0.968751	0.990819	-0.00795743	1.40744	0.171421	0.341967	0.273321
chr11_101951437	-0.649934	0.521568	0.64522	-0.129251	1.44345	0.161111	0.249596	0.278203	-0.0464832	0.963289	0.99444	-0.00933657
chr11_101951456	0.811499	0.424616	0.549816	0.162635	1.65803	0.10961	0.181739	0.319589	0.0676904	0.946562	0.987142	0.0137852
chr11_101951466	0.44519	0.659952	0.764449	0.0899171	1.32238	0.197824	0.295059	0.259252	-0.289401	0.774624	0.888685	-0.0587693
chr11_101951486	2.91	0.00741483	0.0203044	0.517271	2.03217	0.0527147	0.0988749	0.386611	-2.00761	0.0554386	0.165101	-0.384597
chr11_103238462	-3.03205	0.00552851	0.0160193	-0.517406	-1.18925	0.245339	0.351795	-0.230489	0.465237	0.645727	0.799493	0.0923339
chr11_105644586	2.53411	0.0177975	0.0416443	0.457072	2.4754	0.0203168	0.044727	0.448424	-4.3832	0.000178963	0.00773863	-0.669385
chr11_105644599	-1.32125	0.198193	0.301218	-0.260535	-1.69358	0.102573	0.172515	-0.327099	2.50894	0.0188451	0.0823404	0.459598
chr11_105933968	8.32444	9.95553e-09	9.83982e-07	0.856513	8.7324	4.00287e-09	5.55632e-07	0.867184	-4.35108	0.000194592	0.00795043	-0.654524
chr11_105944262	1.9748e-14	1	1	NA	2.71032e-14	1	1	NA	-6.47082e-14	1	1	NA
chr11_105992772	1.9748e-14	1	1	NA	2.71032e-14	1	1	NA	-6.47082e-14	1	1	NA
chr11_105993072	0.429584	0.671119	0.773005	0.213602	1.21504	0.235522	0.340007	0.584456	-0.436108	0.666444	0.814186	-0.228616
chr11_106061597	-0.0444119	0.964923	0.99023	-0.00886868	0.0828764	0.934599	0.968514	0.0165468	-0.529395	0.60113	0.764299	-0.105271
chr11_106061806	3.20884	0.00358922	0.0112712	0.540089	3.99691	0.00048756	0.00206257	0.624823	-1.54019	0.135886	0.293712	-0.294209
chr11_107310382	0.311851	0.757698	0.842345	0.0619374	2.33201	0.0279121	0.0583586	0.421159	-2.15289	0.0410151	0.13504	-0.394263
chr11_107360342	5.21094	2.06081e-05	0.000195072	0.721326	4.27384	0.000237674	0.00116648	0.648993	-2.7056	0.0120096	0.0630773	-0.474983
chr11_108017671	0.937719	0.357217	0.479471	0.184497	1.36514	0.184175	0.277805	0.263668	-0.770676	0.448011	0.636058	-0.15269
chr11_108017730	-2.39943	0.0240642	0.053389	-0.433825	-1.52421	0.139809	0.222435	-0.292106	1.4614	0.156172	0.321838	0.281499
chr11_108017756	-0.375171	0.710646	0.806231	-0.0745978	0.0848941	0.933011	0.967263	0.0169235	0.0693501	0.945254	0.98701	0.0138405
chr11_108057296	0.00760803	0.993989	1	0.00151988	-0.321201	0.750685	0.832206	-0.0640319	1.17357	0.251459	0.438175	0.22863
chr11_108057302	2.11756	0.0441661	0.0881064	0.396412	1.24831	0.223299	0.325621	0.245936	-0.27817	0.783135	0.8938	-0.056586
chr11_108103327	-0.018737	0.985197	1	-0.00372137	0.412996	0.683074	0.777119	0.0817548	-0.511068	0.613719	0.774258	-0.10104
chr11_108243158	-0.536614	0.596202	0.712251	-0.106548	-1.55637	0.131991	0.212259	-0.296916	0.612422	0.545705	0.718652	0.121542
chr11_108312440	-0.154317	0.878579	0.929703	-0.222766	-0.116466	0.908199	0.949104	-0.166493	0.283812	0.778856	0.891015	0.435051
chr11_10847834	3.42776	0.00208217	0.00725899	0.565936	3.70349	0.00103616	0.00379119	0.595842	-1.81964	0.0806249	0.209062	-0.342126
chr11_10847983	2.32421	0.0283911	0.0611002	0.443798	1.50377	0.14497	0.229184	0.302675	-1.47915	0.151402	0.315586	-0.300686
chr11_111656105	-0.290797	0.773567	0.854026	-0.0582397	-0.212247	0.833608	0.894554	-0.0425337	-0.416266	0.680713	0.82424	-0.0833753
chr11_111657669	1.45317	0.158416	0.251408	0.279099	2.35185	0.0267253	0.0562013	0.425967	-0.780433	0.442351	0.631498	-0.154368
chr11_111658636	-4.1425	0.000334332	0.00167122	-0.640388	-2.29617	0.0301795	0.0622357	-0.418059	1.99846	0.0564814	0.166933	0.372267
chr11_111658698	-1.2373	0.227288	0.336695	-0.239122	-0.42018	0.677886	0.772255	-0.0833252	0.0716361	0.943453	0.986161	0.0142651
chr11_111726718	-0.0143887	0.988632	1	-0.00328641	0.235424	0.815767	0.881373	0.0535826	-0.420407	0.677725	0.822423	-0.097262
chr11_112002562	2.73037	0.0113323	0.0286669	0.47852	1.5086	0.143737	0.227596	0.288052	-0.277971	0.783286	0.8938	-0.0553748
[truncated: 13,223 more rows]

## Sheet: RBP expression
ENSEMBL ID	Gene symbol	R with AEI	P-value	Cellular preference	GABA_H276	GABA_H286	GABA_H344	GABA_H372	GABA_H406	GABA_H412	GABA_H427	GABA_H444	GLU_H276	GLU_H286	GLU_H344	GLU_H372	GLU_H395	GLU_H406	GLU_H412	GLU_H427	GLU_H444	OLIG_H276	OLIG_H286	OLIG_H344	OLIG_H372	OLIG_H395	OLIG_H406	OLIG_H412	OLIG_H427	OLIG_H444
ENSG00000112339.14	NOP14	-0.839114	8.51587e-08	OLIG	4.33181	4.33855	3.35987	4.41888	3.63736	3.93533	4.5045	3.86322	3.91027	4.20709	4.32711	4.20057	4.15392	4.17342	4.21219	5.27848	4.01084	5.93454	5.9609	5.61935	6.33003	5.59998	5.07216	4.84205	5.94663	5.54031
ENSG00000166783.22	THUMPD3	-0.834634	1.15541e-07	OLIG	5.4831	5.03441	4.90848	4.59012	5.43768	5.1747	5.98335	4.6512	5.27656	5.09777	5.2032	4.91462	4.98404	4.86435	5.52336	6.22878	4.45851	6.58665	6.35844	6.80288	6.42747	6.41772	6.72873	6.67456	7.07303	6.33801
ENSG00000145425.10	LARP1	-0.831055	1.46504e-07	OLIG	3.38278	2.65483	1.7868	3.13928	3.12347	2.64991	3.9943	1.23326	3.75796	3.10619	3.89845	3.19136	2.93495	4.05815	3.56754	4.7754	3.35829	6.37514	6.29002	6.35699	5.5301	6.4435	6.28687	6.45693	7.23799	5.73536
ENSG00000075856.12	SRP54	-0.828545	1.72472e-07	OLIG	4.54678	4.56775	4.90848	4.29228	4.68716	4.47501	5.03738	4.01611	4.98213	4.79031	4.79759	4.32686	3.9536	4.37954	4.92643	5.41354	4.01084	6.22874	6.04634	6.19721	6.11284	5.23702	5.71613	6.02439	6.90751	5.98595
ENSG00000136937.13	SART3	-0.827092	1.8934e-07	OLIG	8.28833	8.28288	7.58175	7.88897	7.94432	7.93267	8.5802	7.70713	7.71247	7.85025	7.51758	7.55028	7.72555	7.47636	7.55828	8.33351	7.43479	9.54372	9.77029	9.55353	9.5047	9.4773	9.31481	9.32743	9.93952	8.76354
ENSG00000148303.17	RPL37A	-0.824825	2.18633e-07	OLIG	3.77256	4.288	4.20522	3.13928	3.57424	2.93816	3.9943	3.69218	3.87368	3.86059	4.23128	3.052	2.93495	3.72183	3.56754	4.43784	4.19536	5.40016	5.33082	5.28549	5.36101	5.50525	5.54869	5.42577	5.47593	5.07623
ENSG00000156697.13	NCBP2L	-0.81132	4.94833e-07	OLIG	2.84704	3.48216	2.62688	3.40707	2.83121	3.47696	3.65033	2.85433	3.54173	3.65013	3.83467	3.19136	3.56087	3.3817	3.47428	3.81304	4.25197	8.38465	8.23701	8.34393	7.68771	7.95025	8.42924	7.70584	9.66987	7.69267
ENSG00000135250.17	FASTKD1	-0.807673	6.10226e-07	OLIG	6.78249	6.39795	6.34258	6.39725	6.64111	6.48478	6.85381	6.6077	6.91722	6.60495	6.63515	6.56869	6.66309	6.55842	6.79832	6.77187	6.68137	7.08143	6.98748	6.89098	7.18344	7.28899	6.71749	6.95718	7.40806	7.02323
ENSG00000063046.17	CLASRP	-0.806758	6.42707e-07	OLIG	6.6306	6.10855	5.78796	6.25173	6.00265	6.13189	6.38456	6.22396	6.398	6.68085	6.31116	6.03311	6.07011	6.8018	6.25589	5.85445	6.25249	8.89103	8.69946	8.22843	8.70827	8.15133	7.84751	8.22788	9.16537	7.64004
ENSG00000182899.16	UNK	-0.800712	8.99524e-07	OLIG	5.04788	5.3125	4.30808	4.74316	4.71669	4.3332	4.39285	5.22224	5.20471	5.37411	5.3473	4.20057	5.12427	4.89826	4.65616	4.87239	5.13681	6.89982	7.14298	7.03543	6.94696	6.30974	6.69475	6.87965	6.73222	6.45342
ENSG00000112031.16	RPL7A	-0.796568	1.12529e-06	OLIG	6.63999	6.80989	6.25516	6.52942	6.25494	6.42776	6.2307	6.46886	6.8669	6.63388	6.31116	6.36294	6.9375	6.32902	6.78867	6.4956	6.6289	7.94744	7.77887	7.67677	7.82084	7.83325	7.7294	7.80564	7.7273	7.58542
ENSG00000100226.16	ZFP36L2	-0.78899	1.67315e-06	OLIG	4.96063	5.09449	5.49276	5.00776	5.26855	5.28153	5.36777	5.53223	5.57894	6.05417	5.49902	4.9543	5.52218	5.60069	5.87307	5.70445	6.38495	8.57021	8.83289	8.72836	8.82179	8.8187	8.74365	8.54409	8.84551	9.03213
ENSG00000096746.17	SNRPD2	-0.787349	1.81942e-06	OLIG	5.84975	5.78312	5.0035	5.64798	5.20746	4.79655	5.58655	5.65376	5.91237	5.32765	5.55946	5.83479	5.76192	4.89826	5.42711	5.59502	5.25231	6.87318	6.82289	6.52549	6.11284	6.54223	6.70616	6.31098	7.36363	6.60089
ENSG00000122406.13	RPL23A	-0.786807	1.87018e-06	OLIG	5.37477	5.66922	4.84146	4.59012	4.774	5.20216	6.09459	4.69716	4.92961	4.25754	4.37273	4.38609	4.51592	4.37954	4.26882	5.53702	4.30644	6.55348	6.73298	7.01815	6.35726	6.54223	6.60002	6.17479	7.31	6.27665
ENSG00000140829.12	HBS1L	-0.786309	1.9179e-06	OLIG	4.86775	5.06476	5.06355	4.64296	4.46158	4.51935	4.88065	4.78492	4.52004	4.82418	4.27999	4.60133	4.51592	4.93139	4.81674	5.2059	4.63915	6.31043	6.58092	5.94619	6.15484	6.09884	6.15979	6.41357	6.36245	6.65011
ENSG00000087269.16	RPS2	-0.783667	2.19e-06	OLIG	5.76645	5.83686	5.65767	5.6219	5.52372	5.381	6.16425	5.3136	5.4971	5.52589	5.55946	4.44298	4.73177	5.25302	5.8172	5.70445	4.68099	7.15699	6.87987	6.71978	7.20859	6.49371	6.84689	6.58946	7.54035	6.1861
ENSG00000170144.20	PTBP2	-0.777312	2.99138e-06	OLIG	5.28184	4.97173	4.25757	4.35697	4.52971	4.79655	5.36777	4.21878	3.83613	4.25754	3.76793	3.4352	3.99595	3.93287	3.81581	4.55935	4.50584	7.05007	6.93468	7.45706	6.90451	7.60674	6.45869	6.44621	8.51741	6.50783
ENSG00000214575.9	ADARB2	-0.772295	3.79954e-06	OLIG	3.38278	4.83755	3.97447	4.41888	3.8654	4.3332	4.27184	4.28047	5.01611	5.01221	5.17772	4.87382	4.89732	4.93139	4.96122	4.30515	5.07539	7.37517	7.54642	7.00943	7.19355	6.85233	6.6122	6.89549	6.82253	7.59047
ENSG00000117569.18	PURB	-0.771621	3.92183e-06	OLIG	3.62902	2.48568	2.4582	0.698306	3.12347	2.80122	4.27184	2.68217	4.17377	2.86721	2.96685	3.052	3.44336	3.64402	3.47428	3.60299	3.25128	5.54219	3.77031	4.96303	4.82383	5.114	4.17038	3.90957	4.41464	4.8921
ENSG00000100201.21	SRSF2	-0.761826	6.14272e-06	OLIG	8.9076	8.86241	8.68317	8.7758	8.68457	8.74229	8.95415	8.79723	8.94971	8.77627	9.19554	8.69825	8.04838	8.54206	8.57529	9.10121	8.69685	10.06	9.72306	9.84455	10.0184	9.84439	9.7285	9.46386	9.74396	9.6189
ENSG00000170935.7	UTP14A	-0.760691	6.46166e-06	OLIG	0.45542	1.08235	-0.465805	-0.465805	0.329738	-0.465805	-0.465805	-0.465805	3.10984	2.86721	2.38917	3.64373	3.09936	3.28248	3.15177	2.18047	2.13419	5.54219	4.5088	4.64044	5.667	4.70899	5.26974	5.02603	5.23413	4.8251
ENSG00000179134.15	HNRNPU	-0.759728	6.74376e-06	OLIG	4.37745	3.80338	4.20522	3.52437	4.90802	4.1759	4.88065	4.33963	4.58939	4.60792	4.50154	4.06214	3.72092	4.28016	4.5228	4.43784	4.19536	5.75166	5.2175	4.68494	5.8184	5.88974	4.99979	5.38146	5.86398	4.7904
ENSG00000115677.17	YTHDC1	-0.757628	7.39785e-06	OLIG	7.17376	7.62348	7.15479	7.21899	7.40142	7.41583	7.28755	7.33795	7.18331	7.37237	7.21973	6.85735	6.86509	7.05578	7.5696	7.4432	7.50634	9.04016	8.97259	7.51981	8.82179	8.1197	8.18596	8.80749	9.11488	8.22488
ENSG00000198000.12	NCBP1	-0.757526	7.43085e-06	OLIG	4.42168	3.48216	3.26076	4.29228	3.57424	3.79811	4.5045	3.69218	3.79757	4.35343	3.18716	4.06214	4.15392	3.3817	3.56754	3.81304	3.01002	5.42482	5.88871	5.66449	6.03627	5.64511	5.76061	5.75591	6.20348	5.04713
ENSG00000198791.12	MRPL20	-0.753098	9.00405e-06	OLIG	7.51225	7.88818	7.03993	7.39104	6.83533	7.19446	7.50452	6.91051	8.33584	8.60177	7.51758	8.1885	8.28238	7.99029	8.10102	8.78973	7.83756	8.04214	8.98995	8.43467	8.00719	8.33469	8.62236	7.83469	8.86424	7.6594
ENSG00000114416.18	SAMD4A	-0.747352	1.14857e-05	OLIG	8.80905	8.91749	8.37497	8.34072	8.27721	8.43029	9.03541	8.54727	8.21488	8.25901	8.3477	7.97361	8.15735	8.00204	8.16583	8.42428	8.13713	9.21473	9.21697	9.2398	9.05868	9.08953	9.10229	8.75852	9.4449	8.7181
ENSG00000159140.20	PATL1	-0.744225	1.30778e-05	OLIG	6.38465	5.92221	6.28068	5.97092	6.12882	6.38048	6.54984	5.86985	6.01675	5.981	6.22672	6.08765	5.77414	5.88063	5.90915	6.15359	5.63942	7.36246	7.38523	7.30143	7.40843	7.39848	7.13568	6.79771	7.4792	7.33756
ENSG00000132773.12	PARP12	-0.742647	1.39529e-05	OLIG	4.28469	4.97173	3.77342	4.15349	4.19407	4.64472	4.27184	3.94169	3.71723	4.52798	4.58144	3.4352	3.50331	4.37954	4.37583	4.55935	4.25197	6.03408	6.49843	6.24257	6.05857	6.09884	6.33178	6.28715	5.63393	6.31378
ENSG00000120662.16	DDX49	-0.736109	1.81633e-05	OLIG	3.19165	2.48568	1.4693	3.13928	2.15481	2.64991	3.19781	2.68217	3.10984	2.00371	3.18716	2.89774	3.09936	3.64402	1.88462	3.06038	1.87056	5.51947	5.12626	4.88889	4.33232	5.20723	4.35575	4.84205	5.09611	4.18909
ENSG00000184708.18	MEX3B	-0.733189	2.03837e-05	OLIG	7.2857	7.51775	7.24182	6.83212	6.90753	6.94102	7.44978	7.48931	7.10259	7.23435	6.82765	6.52982	6.89337	6.6308	6.97892	7.29361	7.11437	7.88214	7.48041	7.22816	7.51708	8.0032	7.56984	7.61784	7.82884	7.50743
ENSG00000084072.16	RPL35A	-0.732355	2.10607e-05	OLIG	3.08567	1.81184	1.4693	1.77385	3.20907	2.48085	2.03727	2.68217	2.90747	2.99164	3.37823	2.52868	2.53633	2.79891	3.37458	3.06038	3.63863	5.0657	4.85031	4.85034	5.14879	4.70899	4.99979	5.28852	5.16677	5.51927
ENSG00000166173.10	TEP1	-0.73108	2.21342e-05	OLIG	1.72793	2.29405	1.06162	1.33407	0.839559	2.28931	2.03727	2.68217	1.38245	1.02755	1.98138	2.03151	1.60018	2.06626	2.14883	2.18047	2.13419	4.18585	3.84851	3.72499	4.2572	3.61863	2.69701	3.19792	4.35536	4.1348
ENSG00000122566.21	EIF1B	-0.724996	2.79556e-05	OLIG	5.18251	4.9062	4.90848	5.0475	4.9334	4.79655	5.03738	5.02009	5.1291	5.09777	4.89462	5.13782	5.08558	5.14418	4.73868	5.34759	4.94411	6.40023	6.11123	6.16616	6.38399	6.53025	5.96449	5.87257	5.55709	6.47543
ENSG00000133226.17	LARP6	-0.724244	2.87622e-05	OLIG	5.30564	5.00341	5.0035	5.0475	5.26855	5.05933	4.88065	5.22224	5.21937	5.30384	5.55946	4.9543	4.70649	5.22657	5.21289	5.4766	5.04367	6.92597	7.54054	6.86221	7.46795	6.77322	6.81561	6.83926	6.59802	7.87761
ENSG00000100883.12	PPIL4	-0.716951	3.77226e-05	OLIG	4.07912	4.18124	4.20522	3.73373	3.96719	3.64645	3.9943	3.69218	3.87368	3.65013	3.69796	3.54323	4.11602	4.17342	4.21219	3.60299	3.7992	5.42482	5.43588	4.92644	4.7708	4.86972	4.9236	4.77511	4.52634	5.13273
ENSG00000138593.9	ZC3HAV1	-0.711629	4.57426e-05	OLIG	4.46459	4.2356	4.20522	5.08618	4.8559	4.11942	4.96115	4.45113	5.31801	4.88962	4.61979	5.36089	4.89732	5.30451	5.09253	5.04876	4.97807	6.40023	6.23285	6.05189	6.89835	6.1467	5.26974	5.84019	5.84256	6.15916
ENSG00000152518.8	PCBP4	-0.708062	5.19299e-05	OLIG	-0.465805	-0.465805	-0.465805	-0.465805	1.51346	-0.465805	-0.465805	0.620603	1.15737	0.466042	0.453118	-0.465805	-0.465805	-0.465805	-0.465805	-0.465805	0.543235	4.40002	3.68762	3.63714	4.13662	4.01225	4.71342	4.55337	3.85396	4.29191
ENSG00000132382.14	SAMD4B	-0.70805	5.19528e-05	OLIG	5.80035	6.57707	6.97105	5.79531	6.17209	6.47355	6.19785	6.27031	5.75023	6.19024	6.02717	5.57965	5.2345	6.01034	6.01227	5.94643	5.61804	8.16435	8.11575	8.27283	7.64045	7.11546	7.86289	7.16754	8.0412	6.99303
ENSG00000135316.17	PTBP1	-0.707126	5.36712e-05	OLIG	2.39338	2.29405	1.06162	0.698306	2.31783	1.80743	2.03727	1.66194	2.83318	2.22267	2.19964	1.69922	1.98365	2.64762	2.56534	3.35704	0.543235	2.12593	3.05739	3.72499	2.41242	3.07557	2.86938	3.47597	3.34586	2.76289
ENSG00000145833.16	POLDIP3	-0.704087	5.96873e-05	OLIG	3.55152	3.56941	3.35987	2.81019	3.57424	3.1783	3.9943	3.59841	3.4943	3.49057	2.70673	3.82589	3.72092	3.64402	3.47428	3.99637	3.94368	4.18585	4.4091	4.49808	4.2572	4.42833	4.4673	5.13682	4.16137	4.24142
ENSG00000197451.12	HNRNPH3	-0.698942	7.12379e-05	OLIG	6.41779	5.92221	5.59802	5.59533	5.87751	5.88319	5.86282	6.0039	6.33208	6.38435	5.86103	5.3006	6.06017	5.91417	5.94435	4.7754	6.15195	7.1789	7.66462	6.80288	7.19355	7.14718	7.1936	7.29247	7.16219	7.18561
ENSG00000125445.11	SRPK2	-0.696526	7.73122e-05	OLIG	4.0228	3.65169	3.53974	2.61241	3.96719	3.38411	3.44174	3.14707	3.34188	3.57256	3.76793	3.31843	2.28629	3.93287	2.73575	3.99637	2.72015	4.82751	4.9244	4.54711	4.47176	3.78916	4.84317	4.63113	5.05944	3.95846
ENSG00000196141.14	RBM7	-0.696429	7.75671e-05	OLIG	4.33181	4.80196	4.1509	4.47825	4.68716	4.6842	4.13973	3.69218	4.34396	4.15482	4.23128	4.38609	3.86498	4.55986	4.09177	2.68649	3.87325	7.99762	8.32854	6.98294	6.54268	7.95025	5.5231	5.33573	7.5536	6.45342
ENSG00000161547.16	DHX30	-0.696162	7.82677e-05	OLIG	5.35209	4.80196	5.33117	5.12384	5.34617	5.20216	5.10979	5.15795	4.87511	5.35107	5.27705	5.44686	4.78104	4.86435	4.99518	5.34759	4.8737	5.93454	6.43648	6.41096	6.02499	6.53025	6.14309	5.88849	6.55915	6.19939
ENSG00000061936.9	MEX3D	-0.695858	7.90727e-05	OLIG	4.80234	4.48039	4.53711	4.22456	4.15146	4.76007	4.39285	4.6512	5.01611	4.79031	5.36997	4.49772	4.39453	4.72012	4.85424	4.67141	4.83716	5.69195	6.04634	6.00001	5.95541	5.50525	5.92595	6.14858	5.41918	6.31378
ENSG00000104859.15	DHX38	-0.690405	9.47972e-05	OLIG	4.50627	4.9062	5.44841	4.29228	4.90802	4.79655	4.39285	4.50381	4.14335	4.7201	4.65715	3.73769	4.60069	5.0568	5.18373	4.67141	5.07539	6.53094	6.71221	6.54976	6.9882	6.1467	6.56283	6.69281	6.58518	7.31332
ENSG00000056097.16	DDX55	-0.687332	0.000104825	OLIG	3.96419	4.3874	3.77342	3.73373	3.91719	4.11942	4.13973	4.33963	4.31695	3.92443	4.27999	4.60133	3.9536	4.05815	4.26882	4.67141	3.87325	4.96839	4.60205	5.06755	5.20983	4.01225	4.66744	4.87439	5.09611	4.56258
ENSG00000090097.21	SPATS2L	-0.687214	0.000105227	OLIG	4.93033	5.09449	5.14917	4.47825	4.56261	5.11817	4.27184	5.25334	3.75796	4.25754	4.12864	3.19136	3.99595	4.11694	4.15323	3.81304	4.13643	7.79022	7.54642	7.35749	7.80774	7.28899	7.51897	7.04504	7.8124	7.08181
ENSG00000163714.17	NOP56	-0.681835	0.000125109	OLIG	4.50627	4.56775	4.44981	4.29228	4.19407	4.47501	5.03738	4.15433	4.58939	4.95221	4.18087	4.38609	3.90997	4.72012	4.5228	4.55935	4.45851	4.58647	5.64754	5.2563	5.22962	4.90725	5.44349	5.38146	5.13188	5.82382
ENSG00000103342.13	CNOT7	-0.679058	0.000136612	OLIG	6.45018	6.27355	5.85745	6.19977	6.09549	6.40431	6.78913	6.09256	6.08237	5.56647	6.04137	6.40651	6.2471	6.3414	5.67775	6.19168	6.34647	7.31707	7.31811	7.15887	7.01125	7.60674	7.28779	7.44021	7.48612	7.02323
ENSG00000184209.14	MKRN3	-0.671752	0.000171438	OLIG	6.32767	6.01839	6.76949	5.9501	6.10668	6.50696	5.98335	6.5209	6.98312	7.10257	7.27484	6.6555	6.72734	7.25213	7.1394	6.55525	7.09902	8.04612	7.96153	7.6932	8.04676	7.52459	7.33267	7.78452	7.27044	7.77485
ENSG00000139218.18	POLR2B	-0.669333	0.000184576	OLIG	4.07912	3.94062	3.8436	3.91653	3.43905	4.23026	3.44174	3.78023	3.54173	3.57256	3.95953	3.90902	3.99595	3.56177	3.65513	3.99637	3.94368	4.86404	4.9244	4.7281	4.94846	4.62136	4.4126	4.74044	4.90266	4.52085
ENSG00000122965.11	SFSWAP	-0.664972	0.000210499	OLIG	4.0228	4.2356	3.62191	3.91653	3.81168	4.3332	3.83254	3.94169	3.58765	4.44334	4.37273	4.20057	3.99595	4.22778	4.09177	4.159	4.25197	4.71202	5.73249	5.54888	5.39645	5.35036	5.73854	5.75591	5.26667	6.17269
ENSG00000065548.18	KHDRBS1	-0.664378	0.000214265	OLIG	3.55152	3.48216	2.26714	2.81019	3.12347	2.64991	2.90406	2.68217	3.58765	2.73103	1.4108	3.90902	2.64678	2.06626	2.56534	1.39426	2.35701	5.18601	4.96007	5.13325	4.79756	5.114	4.8012	4.70492	5.53054	4.38789
ENSG00000076770.14	POLR2G	-0.664167	0.000215621	OLIG	5.23303	4.87229	4.30808	5.26538	4.19407	4.47501	4.7048	5.02009	5.53275	5.04129	5.51945	5.8767	5.35328	4.86435	5.02837	5.04876	5.04367	6.25649	5.83209	6.39766	5.90708	6.23791	5.86615	5.5511	6.13464	5.10476
ENSG00000189306.11	SYNCRIP	-0.660753	0.000238567	OLIG	3.29038	3.18341	4.65888	3.52437	3.12347	3.72428	3.9943	4.33963	4.79908	5.01221	5.09847	3.98761	4.15392	4.96378	5.09253	4.159	4.76119	5.00156	5.41032	5.79201	5.43104	5.04832	4.9236	5.80707	6.31657	5.89088
ENSG00000075292.19	HNRNPM	-0.653144	0.000297557	OLIG	5.64111	5.3125	5.65767	6.10878	5.38348	5.45134	5.94428	5.9855	5.93918	5.70014	5.51945	5.8972	5.96744	5.37845	5.6136	5.94643	5.2798	6.44914	6.95249	6.67636	6.44451	6.71091	6.83654	6.6279	6.37743	7.11023
ENSG00000131051.22	ZFR	-0.652558	0.000302591	OLIG	6.72187	6.49029	5.90746	6.23462	6.49539	6.68294	6.35507	6.25503	6.93509	6.31458	6.9531	6.92881	6.76456	6.85457	6.54674	6.30025	6.26629	7.23577	7.24047	7.36434	7.07279	7.63498	7.39042	7.15443	7.42257	6.91464
ENSG00000155506.17	RBM19	-0.652461	0.000303432	OLIG	5.64111	5.43373	6.14831	5.6219	5.76894	5.98155	4.79541	5.55737	5.41033	4.88962	6.15018	4.9543	4.98404	5.8463	5.56919	5.90117	5.38479	7.40647	7.58119	7.36434	7.73	7.32411	7.4595	7.3162	7.88231	7.425
ENSG00000130956.14	CIRBP	-0.648715	0.000337464	OLIG	4.07912	4.3874	3.15434	4.15349	4.23546	4.42927	3.83254	3.94169	4.23276	4.10058	4.23128	4.26509	4.32978	3.86589	4.47545	4.67141	3.87325	5.27009	5.46099	5.44921	4.50461	5.88974	5.41595	5.90424	4.98318	6.14549
ENSG00000087087.20	RPL5	-0.646551	0.00035861	OLIG	5.92851	6.12304	5.95579	5.64798	5.79686	5.84886	5.4813	5.94797	5.11349	5.50516	5.17772	4.69799	4.85193	5.70016	5.21289	5.27848	5.45881	7.56465	7.16607	7.07776	7.56069	6.49371	7.1441	7.02357	7.45822	7.44186
ENSG00000114784.4	EIF4A1	-0.645935	0.000364839	OLIG	2.20375	1.49272	2.26714	1.33407	2.83121	2.0684	2.53481	3.00811	2.04038	2.22267	1.72412	1.26675	1.98365	0.502688	1.56093	2.18047	1.54773	3.24213	4.24531	3.72499	3.51809	3.52516	3.28929	4.13984	3.07901	3.13893
ENSG00000135870.11	RBMS1	-0.645751	0.000366721	OLIG	3.8393	4.18124	4.03571	3.73373	4.39007	4.64472	4.5045	4.28047	4.3965	3.86059	3.62443	3.4352	3.72092	4.60162	4.15323	4.30515	3.94368	4.93444	5.43588	4.99872	4.59891	4.62136	4.88395	4.6685	4.81738	4.1348
ENSG00000003756.16	FXR1	-0.645734	0.000366895	OLIG	4.50627	4.93934	3.26076	4.59012	4.71669	4.3332	4.27184	4.78492	4.71883	4.85727	4.32711	4.44298	4.0371	4.22778	4.4265	4.7754	3.94368	5.18601	5.27527	5.34215	5.93144	5.01433	5.67024	5.02603	5.13188	5.49792
ENSG00000137776.17	ACO1	-0.63927	0.000438507	OLIG	4.89938	4.3874	4.49412	4.22456	4.39007	4.51935	4.60813	4.33963	4.34396	4.39908	4.01813	4.65047	4.11602	4.47251	4.5228	3.81304	4.35893	5.29705	5.99569	5.68654	5.62279	5.2662	6.0386	5.82372	5.70687	6.07515
ENSG00000179950.13	SNRPA	-0.63842	0.000448776	OLIG	3.55152	3.38928	3.53974	3.40707	3.96719	3.64645	2.90406	3.39032	2.97813	2.99164	2.84265	2.03151	2.74936	3.3817	3.26747	3.35704	3.45791	5.27009	4.96007	4.99872	5.48142	4.62136	5.35923	4.80897	4.94348	4.85899
ENSG00000130741.11	LRPPRC	-0.637604	0.000458828	OLIG	1.72793	2.07299	1.4693	1.77385	1.21551	1.07869	1.27165	1.66194	1.90186	0.466042	1.72412	-0.465805	0.719985	1.48667	2.56534	3.06038	1.54773	3.24213	3.40665	2.95508	3.58105	3.20177	2.69701	1.73325	2.05587	3.13893
ENSG00000169045.17	PNN	-0.637204	0.000463821	OLIG	4.86775	4.2356	4.4041	4.59012	4.68716	4.3332	4.7048	4.60372	4.89351	4.75563	4.65715	4.55045	3.72092	4.68169	4.56864	4.30515	4.8737	5.18601	5.69064	5.39668	5.5301	5.48057	5.41595	5.16323	5.26667	5.54031
ENSG00000181588.16	LIN28A	-0.632384	0.000527913	OLIG	-0.465805	1.49272	-0.465805	0.698306	-0.465805	-0.465805	-0.465805	-0.465805	-0.465805	1.43072	-0.465805	0.646282	-0.465805	-0.465805	-0.465805	-0.465805	-0.465805	2.12593	1.16619	0.590009	0.804218	0.579841	1.24484	1.41932	2.55456	1.77355
ENSG00000126749.16	PHF5A	-0.628667	0.000582475	OLIG	6.61163	6.63889	7.00972	6.26864	6.67158	6.64342	6.49682	6.70089	7.2455	7.46652	7.78558	7.3417	7.44515	7.6947	7.50033	7.47443	7.67628	7.53664	7.60954	7.72017	7.8499	7.35839	7.80035	7.54437	8.15854	7.48047
ENSG00000165119.21	HNRNPDL	-0.626883	0.000610359	OLIG	4.54678	5.03441	4.1509	4.9669	4.49605	4.72263	3.9943	4.74171	4.94733	4.35343	4.50154	4.99292	4.22685	4.55986	4.61306	4.67141	4.25197	5.93454	5.94319	5.57275	6.33916	5.50525	5.26974	4.96727	5.65865	5.9392
ENSG00000142207.7	SNRNP70	-0.625635	0.000630548	OLIG	4.6983	4.43464	4.03571	4.07875	4.39007	4.06063	3.83254	4.21878	4.34396	4.15482	4.41696	4.49772	3.50331	3.93287	4.15323	3.99637	3.94368	5.21458	4.85031	5.39668	5.51406	5.2662	4.57084	4.93697	5.13188	5.04713
ENSG00000117360.13	RBM4	-0.624703	0.000645996	OLIG	3.29038	3.56941	2.62688	2.61241	3.20907	3.72428	2.53481	2.68217	3.54173	4.25754	2.84265	3.4352	3.72092	3.86589	3.96038	3.81304	3.5511	3.86384	4.68964	3.63714	4.53674	4.47906	3.40589	3.90957	3.6716	4.24142
ENSG00000265681.7	XRN2	-0.618174	0.000763779	OLIG	-0.465805	0.506675	-0.465805	0.698306	0.839559	-0.465805	-0.465805	-0.465805	0.562948	0.466042	1.72412	-0.465805	-0.465805	0.502688	0.552074	-0.465805	-0.465805	1.54029	1.91238	2.6305	2.26682	2.7843	3.02333	-0.465805	3.07901	1.05068
ENSG00000119812.19	GSPT1	-0.613892	0.000850781	OLIG	2.39338	1.49272	-0.465805	2.11043	2.93535	1.80743	2.03727	2.48666	3.28728	2.41273	2.19964	2.30141	3.24694	3.17592	2.56534	1.39426	1.54773	5.12711	3.59991	4.81074	4.29525	4.32117	3.51376	4.24252	3.4628	4.07838
ENSG00000134077.16	SRP72	-0.610549	0.000924544	OLIG	7.32116	7.1654	6.57693	7.39874	7.22771	7.59741	7.28755	7.59628	7.38855	7.10945	6.60679	7.35659	7.2358	7.22567	7.12414	7.10691	7.51215	8.36885	7.80852	7.82329	8.25659	8.38211	8.24585	8.73009	8.89057	8.39333
ENSG00000071626.16	HNRNPUL1	-0.604261	0.00107838	OLIG	2.97128	2.94319	3.03944	2.11043	3.57424	3.28487	3.19781	3.39032	3.34188	3.40365	3.89845	2.52868	3.09936	3.79566	3.56754	2.18047	3.25128	3.93425	4.55618	4.09837	4.56816	4.37574	3.87911	4.13984	4.16137	4.8251
ENSG00000101161.8	ZNF346	-0.602263	0.00113168	OLIG	3.9031	3.87363	3.03944	2.81019	3.57424	3.28487	2.53481	3.49811	3.54173	3.31114	3.0812	2.89774	2.84514	3.06086	3.47428	3.35704	3.01002	3.93425	4.30199	3.72499	3.86025	4.01225	3.40589	3.47597	4.16137	4.60314
ENSG00000122729.19	RBM5	-0.601917	0.00114114	OLIG	5.9131	5.95499	5.67702	6.10878	5.30788	5.45134	6.05845	5.90944	6.13744	6.26613	5.2032	6.22376	5.946	5.82882	5.42711	5.80616	6.38495	7.23577	7.03842	6.99183	6.94696	7.33103	7.16079	7.32208	6.00565	7.97354
ENSG00000198900.6	RPL7	-0.601719	0.00114658	OLIG	5.25764	4.9062	4.87536	4.74316	4.95833	4.79655	5.30747	4.82687	4.52004	4.44334	4.50154	4.20057	3.90997	4.37954	4.69801	4.43784	4.68099	5.56456	5.79307	5.98229	5.57719	5.42989	5.17433	5.6099	5.5035	5.29006
ENSG00000120800.5	MYBBP1A	-0.598789	0.0012298	OLIG	6.26835	6.78276	6.83986	6.59793	6.78046	6.57155	6.44178	6.91051	5.57894	5.95066	5.72692	5.8559	5.86833	5.8975	5.92686	6.15359	6.02775	7.35606	7.83278	8.61795	8.82016	8.46939	8.82967	7.86719	8.74806	7.79249
ENSG00000174780.16	CPEB4	-0.596173	0.00130844	OLIG	5.3971	5.70819	5.98713	5.84126	5.60492	5.56145	5.30747	5.4806	5.67778	5.44112	6.17615	5.76956	5.40134	5.68081	5.97871	5.53702	5.68125	6.53094	6.65895	6.74101	6.17539	6.32369	6.43144	6.1353	6.34732	6.38528
ENSG00000125351.11	ACIN1	-0.595663	0.00132426	OLIG	4.46459	2.8062	1.4693	2.38314	3.63736	3.47696	2.53481	3.00811	3.28728	2.22267	3.0812	2.03151	3.44336	3.64402	3.02597	2.18047	3.35829	4.89967	4.81179	4.44733	4.36846	4.57547	4.57084	3.97067	4.81738	4.8921
ENSG00000112531.17	QKI	-0.595201	0.00133874	OLIG	4.86775	4.56775	4.49412	5.0475	4.39007	4.72263	5.10979	4.6512	3.34188	2.41273	3.54694	3.19136	2.84514	3.28248	2.73575	2.18047	2.54998	7.79022	7.91231	8.04858	8.16194	7.93215	7.74054	7.25611	7.9934	8.07795
ENSG00000242485.6	RBM12B	-0.594928	0.00134735	OLIG	4.58618	4.2356	4.25757	3.91653	4.23546	3.99934	4.27184	4.55463	3.9808	4.52798	3.89845	3.82589	3.90997	4.17342	4.15323	4.55935	4.55166	4.18585	5.18772	4.09837	4.92438	5.08154	5.33001	5.44743	5.20085	5.07623
ENSG00000123064.12	HNRNPA2B1	-0.592461	0.00142745	OLIG	-0.465805	1.81184	1.4693	-0.465805	2.71896	-0.465805	2.03727	-0.465805	3.87368	4.10058	4.37273	3.052	3.61622	4.75755	4.15323	3.35704	5.04367	4.71202	3.68762	3.96039	4.05025	3.61863	4.03208	3.47597	4.22897	3.68381
ENSG00000124383.9	PTEN	-0.590002	0.0015113	OLIG	3.46961	1.49272	1.4693	1.77385	1.97099	1.80743	2.53481	2.48666	2.67202	1.02755	2.38917	2.03151	1.98365	1.07699	2.14883	2.18047	2.13419	3.24213	3.84851	3.44354	2.6658	3.07557	3.16243	3.47597	3.34586	1.77355
ENSG00000065526.11	SERBP1	-0.589908	0.00151459	OLIG	6.032	6.16567	6.17577	5.77178	5.79686	6.10305	6.12984	5.72205	5.83833	6.06837	6.26352	5.33106	5.71198	5.86357	6.15433	5.2059	5.83739	6.31043	6.47397	6.42415	6.53475	6.71091	6.63627	6.44621	6.74382	6.77073
ENSG00000113742.13	GRWD1	-0.589086	0.00154362	OLIG	4.07912	4.3874	3.53974	4.35697	4.46158	4.64472	4.88065	4.69716	4.96483	5.22997	5.32426	4.38609	4.60069	4.82962	5.09253	4.87239	4.79967	4.62954	5.2175	5.68654	5.22962	4.90725	5.49705	5.35878	5.09611	5.07623
ENSG00000181991.16	MSI2	-0.587222	0.00161121	OLIG	3.96419	3.80338	3.69965	2.9841	3.43905	2.80122	3.44174	2.68217	3.75796	2.99164	2.38917	2.03151	3.17504	3.47454	3.15177	3.81304	4.075	4.18585	3.40665	3.8078	4.47176	3.94165	3.51376	3.97067	4.67919	3.02414
ENSG00000121774.18	IMP3	-0.584043	0.00173238	OLIG	3.96419	3.56941	4.30808	3.73373	3.50823	4.38204	3.44174	3.39032	4.31695	4.44334	4.54205	4.32686	4.75662	4.22778	4.65616	3.60299	4.30644	5.00156	4.77221	5.44921	4.87498	5.114	4.8012	4.93697	5.02182	4.92447
ENSG00000166889.14	SF1	-0.581973	0.0018154	OLIG	3.62902	3.56941	2.77789	3.73373	3.43905	3.72428	3.65033	3.59841	2.97813	3.49057	3.37823	1.69922	2.64678	2.79891	2.88815	2.18047	3.13569	4.75155	4.45981	4.54711	4.87498	5.35036	4.17038	4.77511	4.63001	4.85899
ENSG00000168002.12	RPL10A	-0.581327	0.00184199	OLIG	1.72793	3.65169	4.03571	2.38314	3.69784	3.06322	3.44174	2.85433	2.58414	3.49057	2.70673	2.30141	2.64678	2.93582	2.14883	3.35704	2.87235	3.86384	4.1863	4.54711	3.95838	3.4252	4.71342	3.84576	4.01583	3.02414
ENSG00000152795.17	DAP3	-0.580519	0.00187575	OLIG	7.80722	7.84511	8.26419	7.37551	7.86082	7.6281	7.47741	8.03255	7.22021	7.50878	7.41773	7.34916	6.70836	7.68015	7.25606	7.39504	7.32692	8.83002	8.84486	8.90096	8.40318	8.88839	8.80599	8.82415	8.43033	8.09226
ENSG00000115816.15	RPL10	-0.575736	0.00208657	OLIG	7.35005	7.17238	6.53513	6.65049	6.98844	7.04325	6.72142	6.76703	7.07061	6.86294	6.75198	6.54289	6.75842	6.6308	6.41492	6.19168	6.43471	7.74686	7.6914	7.62061	7.54892	7.32411	7.55729	7.2744	7.08219	7.03069
ENSG00000144029.12	SF3B2	-0.574056	0.00216528	OLIG	3.70257	3.18341	2.62688	2.81019	3.28988	2.80122	2.03727	3.14707	3.44526	3.31114	3.54694	2.72498	2.93495	3.28248	3.37458	3.81304	3.72115	3.54181	3.68762	4.03103	4.50461	3.94165	4.51999	3.63543	4.01583	4.43358
ENSG00000136709.12	RAVER2	-0.573187	0.00220698	OLIG	6.43946	6.84529	6.58719	6.10878	6.75933	6.85714	6.78913	6.6077	6.76568	6.58534	6.76914	6.33315	6.62985	6.74702	6.18409	6.30025	6.49459	7.05007	6.97009	7.3506	7.4554	6.81332	7.39748	6.95718	6.96812	6.73468
ENSG00000116560.11	LARP7	-0.568495	0.00244426	OLIG	6.42867	6.01839	5.47075	6.30189	6.17209	6.57155	6.35507	5.65376	6.19048	6.06837	6.15018	6.36294	5.92423	6.17154	6.09291	6.26496	5.97828	6.61907	7.41766	7.56812	6.55056	6.54223	8.13619	8.03394	7.46525	7.46955
ENSG00000169871.13	EIF2S2	-0.566036	0.00257707	OLIG	0.45542	-0.465805	1.06162	1.33407	0.329738	0.503954	-0.465805	1.992	1.90186	-0.465805	1.4108	-0.465805	2.64678	1.07699	2.73575	3.06038	1.54773	2.71134	3.40665	3.21989	2.77755	2.19445	3.16243	2.20949	3.4628	3.52401
ENSG00000227057.10	EIF4E2	-0.565572	0.00260283	OLIG	5.84975	5.9711	5.98713	5.90754	5.62063	5.25556	6.26281	5.45408	4.71883	5.41913	5.36997	4.65047	4.85193	5.0568	4.96122	5.4766	5.38479	6.53094	6.54614	6.18177	6.42747	5.81272	6.41762	6.20053	6.34732	6.37361
ENSG00000184083.12	MRM1	-0.56526	0.00262025	OLIG	3.55152	2.48568	3.15434	2.61241	2.83121	3.38411	3.44174	3.27382	2.83318	2.73103	3.37823	2.52868	2.84514	3.06086	3.26747	3.35704	3.25128	3.78982	3.99325	3.88611	3.95838	3.78916	4.4673	2.39925	3.93717	3.60612
ENSG00000077312.9	AKAP8	-0.563657	0.00271142	OLIG	0.45542	1.08235	0.491258	-0.465805	0.839559	1.07869	-0.465805	-0.465805	1.15737	0.466042	1.4108	-0.465805	1.60018	1.07699	0.552074	1.39426	-0.465805	2.12593	1.587	0.590009	2.54467	1.1797	1.24484	1.73325	1.28748	2.76289
ENSG00000134186.12	TOP1	-0.563125	0.00274228	OLIG	3.62902	4.9062	5.28147	4.47825	4.56261	3.64645	4.79541	3.69218	3.83613	3.72375	4.23128	3.4352	4.62788	4.37954	4.37583	3.06038	4.25197	4.67137	7.15841	7.15096	5.57719	4.94384	7.02153	7.24996	6.78932	5.2395
ENSG00000099622.14	URB1	-0.557244	0.00310372	OLIG	4.6983	5.23456	5.06355	5.0475	5.30788	5.40483	4.7048	5.4806	5.08175	5.17853	5.55946	4.78858	4.70649	5.70016	4.89078	4.87239	5.59634	5.95161	6.26172	6.30091	6.42747	5.87087	5.69337	6.16175	5.98624	6.06066
ENSG00000182134.16	NCL	-0.553449	0.00335792	OLIG	4.83542	5.60871	5.35539	4.92484	5.58904	5.47404	5.17874	5.78726	5.34499	5.83914	5.57906	5.20515	5.19869	5.91417	5.71899	4.7754	5.66048	6.05002	6.18844	6.56174	6.34824	5.5534	5.98338	6.18771	6.18657	5.98595
ENSG00000197756.9	WDR33	-0.553117	0.00338095	OLIG	2.56096	1.08235	2.26714	1.77385	2.59723	3.28487	3.44174	2.68217	2.67202	2.99164	3.46505	3.052	2.64678	2.64762	1.88462	2.18047	2.87235	3.86384	3.68762	3.33605	4.09408	3.61863	3.02333	3.84576	4.01583	3.95846
ENSG00000147649.10	RBM39	-0.552387	0.0034321	OLIG	4.28469	4.52473	3.8436	4.15349	4.65702	4.83214	4.7048	3.86322	4.26137	3.79379	4.65715	4.60133	4.60069	5.17217	4.61306	3.99637	4.63915	5.09673	5.92526	5.72966	6.37514	4.66584	5.86615	5.9805	5.5035	5.07623
ENSG00000125944.20	ZMAT3	-0.549493	0.00364152	OLIG	1.98537	1.49272	1.7868	2.11043	2.31783	0.503954	2.90406	1.23326	2.49057	2.22267	3.62443	2.72498	0.719985	2.64762	2.14883	3.06038	1.54773	3.86384	3.40665	2.6305	2.54467	3.20177	2.69701	3.38911	2.32666	3.68381
ENSG00000132478.10	PRPF3	-0.547264	0.00381009	OLIG	2.56096	3.29002	3.26076	2.81019	2.31783	3.1783	1.27165	3.14707	2.49057	3.10619	3.0812	1.26675	2.28629	3.06086	2.56534	1.39426	2.72015	4.67137	4.81179	4.49808	3.86025	4.79159	4.10288	4.93697	4.35536	5.45424
ENSG00000100353.18	RBPMS	-0.54687	0.00384058	OLIG	2.39338	3.0683	1.06162	2.61241	2.15481	3.5642	2.90406	2.68217	2.83318	2.41273	2.70673	2.30141	2.14289	3.28248	3.15177	3.35704	1.87056	3.1266	3.68762	3.72499	3.80857	2.7843	2.86938	2.97746	3.34586	3.43694
ENSG00000155363.18	HNRNPH1	-0.545734	0.0039296	OLIG	0.45542	1.81184	2.4582	-0.465805	0.329738	2.80122	-0.465805	0.620603	1.15737	2.00371	1.4108	1.69922	1.80462	2.28711	1.14295	2.18047	1.87056	1.86262	2.7665	3.09355	3.38327	3.20177	3.87911	3.47597	3.34586	3.95846
ENSG00000125977.7	DDX21	-0.544612	0.00401928	OLIG	5.7492	6.24732	5.65767	5.3631	5.41984	5.91673	5.53489	6.373	5.55603	5.90391	5.2032	4.744	5.21671	5.279	5.6353	5.2059	5.94432	6.27016	6.51051	6.43721	5.79203	6.28144	6.02043	6.72863	6.72052	7.1989
ENSG00000076053.10	MPHOSPH10	-0.543444	0.00411448	OLIG	3.19165	4.12474	4.03571	3.91653	3.75588	4.06063	3.44174	3.94169	3.87368	3.2123	3.95953	4.60133	4.29628	3.93287	3.47428	3.60299	3.87325	5.40016	4.60205	5.19609	5.41385	4.75088	5.17433	4.63113	5.13188	4.75484
ENSG00000179455.8	EIF4ENIF1	-0.541557	0.00427221	OLIG	1.72793	1.49272	0.491258	0.698306	0.839559	1.80743	-0.465805	0.620603	0.562948	0.466042	1.01001	0.646282	0.245637	-0.465805	0.552074	1.39426	1.87056	1.12458	3.05739	2.43595	2.6658	2.19445	2.69701	2.39925	2.75133	2.03304
ENSG00000132676.16	SRSF11	-0.538252	0.00456099	OLIG	4.86775	5.54555	5.55683	5.51256	5.55675	5.66374	4.79541	5.53223	5.27656	5.54632	5.67323	5.17187	5.10506	5.35422	5.2695	5.80616	5.2798	5.98517	6.01277	6.30091	5.667	6.26707	6.20877	6.47812	6.1169	6.26405
ENSG00000112276.14	SRSF5	-0.53487	0.0048734	OLIG	-0.465805	0.506675	-0.465805	-0.465805	0.329738	-0.465805	-0.465805	-0.465805	0.562948	0.466042	1.4108	2.03151	1.60018	1.07699	1.56093	-0.465805	-0.465805	2.34851	2.59562	1.19311	2.54467	1.92848	2.27463	-0.465805	1.28748	2.76289
ENSG00000104852.15	DYNC1H1	-0.532257	0.00512698	OLIG	5.83347	6.40982	5.87431	5.9501	6.12882	6.07362	6.29422	6.3004	5.55603	6.16404	5.57906	5.13782	5.41701	6.02576	5.8172	5.7562	5.63942	6.25649	6.58092	6.92847	7.07825	6.49371	7.1936	7.30438	6.69684	7.56503
ENSG00000119705.9	RC3H2	-0.530236	0.00533063	OLIG	5.97377	5.70819	5.69611	5.90754	5.58904	5.99731	6.02139	5.50665	5.50908	5.32765	5.27705	5.65383	5.44785	5.42572	5.67775	6.03289	5.38479	6.06579	6.20339	5.89028	6.597	6.35119	5.5231	5.84019	6.47811	5.78909
ENSG00000055332.18	RPL12	-0.52585	0.00579628	OLIG	5.07583	5.43373	4.73471	4.9669	5.07693	4.60413	5.03738	4.50381	4.8376	5.62528	5.0431	5.17187	4.89732	5.44879	5.45178	4.55935	4.97807	5.56456	6.97009	6.60868	6.46134	6.54223	6.64816	5.99528	4.29355	5.98595
ENSG00000164548.11	GUF1	-0.523648	0.00604272	OLIG	2.84704	2.94319	2.77789	3.27938	3.03248	1.80743	2.90406	2.85433	2.58414	2.41273	3.28586	2.52868	2.93495	3.28248	2.14883	3.35704	2.35701	3.24213	4.12477	3.88611	3.69929	3.61863	3.79607	3.709	3.07901	4.47788
ENSG00000070814.19	DHX16	-0.520372	0.00642573	OLIG	3.9031	3.38928	3.15434	3.27938	4.10755	3.47696	3.44174	3.49811	3.79757	3.49057	3.0812	2.03151	3.50331	3.28248	3.47428	3.60299	3.5511	3.71179	3.99325	4.39472	4.21811	4.14386	2.86938	4.08563	4.29355	4.38789
ENSG00000147140.16	NONO	-0.517884	0.00673	OLIG	3.46961	4.12474	4.20522	3.40707	3.75588	3.47696	3.83254	3.69218	2.97813	3.10619	3.62443	3.19136	3.38081	3.28248	3.15177	3.81304	3.7992	3.78982	4.4091	3.8078	4.87498	3.78916	4.17038	3.97067	4.86065	3.95846
ENSG00000080007.8	KHSRP	-0.51728	0.00680562	OLIG	0.45542	-0.465805	0.491258	1.77385	-0.465805	-0.465805	1.27165	-0.465805	2.3905	1.74548	1.72412	2.52868	1.07636	1.07699	2.37207	-0.465805	1.87056	2.86344	3.05739	1.61713	2.6658	2.41894	0.629471	2.39925	2.75133	2.03304
ENSG00000204569.10	A1CF	-0.516045	0.00696259	OLIG	4.50627	4.3874	3.62191	4.22456	4.23546	4.38204	4.13973	4.86764	4.77943	4.20709	4.45987	3.4352	4.26198	3.56177	3.81581	3.35704	4.35893	4.96839	4.81179	4.96303	4.89989	4.86972	4.75798	4.70492	5.41918	4.01967
ENSG00000123136.14	ALKBH5	-0.512785	0.0073915	OLIG	3.55152	3.65169	3.35987	3.27938	3.75588	3.64645	3.65033	4.15433	2.04038	2.41273	2.96685	-0.465805	1.80462	2.28711	2.37207	1.39426	2.13419	4.75155	5.35781	4.49808	4.92438	4.94384	4.84317	4.1921	5.68296	5.69841
ENSG00000152404.15	NOVA2	-0.508158	0.00803818	OLIG	3.08567	1.49272	2.4582	2.61241	1.76029	1.07869	2.90406	1.23326	3.04549	2.99164	2.84265	2.72498	2.53633	2.06626	2.88815	2.18047	1.87056	2.86344	3.05739	2.43595	3.15399	2.7843	3.40589	3.47597	2.75133	3.43694
ENSG00000132153.15	MBNL1	-0.503715	0.008703	OLIG	3.29038	3.65169	4.30808	3.99992	3.75588	3.28487	3.83254	4.78492	3.75796	2.99164	3.46505	2.52868	3.17504	2.64762	3.73771	3.06038	3.35829	5.37507	4.9244	5.03355	4.59891	4.57547	4.75798	5.13682	4.47157	5.69841
ENSG00000174720.16	ZC3H14	-0.50216	0.00894631	OLIG	2.97128	2.07299	2.04687	1.77385	1.97099	2.48085	2.90406	2.48666	3.10984	1.43072	2.38917	2.52868	1.60018	2.4786	2.14883	3.06038	2.72015	2.71134	3.18344	3.88611	2.6658	2.7843	3.61413	3.63543	3.07901	2.25289
ENSG00000129460.16	ZNF598	-0.493173	0.0104664	OLIG	0.45542	1.49272	1.7868	2.38314	1.21551	0.503954	1.27165	-0.465805	1.15737	1.74548	0.453118	2.03151	1.07636	1.80538	2.14883	2.18047	1.1312	1.54029	1.587	2.6305	2.77755	2.61315	1.67485	1.41932	3.34586	2.25289
ENSG00000160633.13	DHX33	-0.48562	0.0119047	OLIG	3.62902	4.00464	3.77342	3.63285	4.39007	4.56236	3.83254	4.45113	4.47189	4.15482	3.89845	3.82589	3.72092	4.11694	4.02757	4.43784	4.19536	4.49625	4.81179	4.34012	4.94846	5.04832	5.07216	4.96727	4.09043	5.265
ENSG00000100941.9	RPL32	-0.483782	0.0122784	OLIG	3.19165	3.72953	4.44981	3.91653	4.01551	4.06063	3.65033	3.49811	3.67531	3.98557	3.83467	2.89774	2.84514	3.47454	3.96038	3.06038	3.94368	4.06553	4.96007	4.88889	3.91015	4.47906	5.03643	4.70492	5.05944	4.71838
ENSG00000124228.14	KHDRBS3	-0.482789	0.0124843	OLIG	4.50627	3.94062	4.09445	3.99992	3.91719	3.93533	3.44174	3.94169	3.58765	4.48628	3.83467	3.19136	3.81854	4.11694	3.96038	4.159	3.72115	4.00138	4.55618	4.44733	4.36846	4.01225	4.10288	4.13984	5.23413	5.40921
ENSG00000116754.13	FASTKD3	-0.48175	0.0127028	OLIG	5.50383	5.56692	4.1509	5.3631	5.40177	5.70272	5.77647	4.39646	5.53275	5.41913	5.30085	5.74715	5.2345	5.68081	5.73917	5.4766	5.01124	5.71213	5.66925	5.94619	5.76516	5.32285	6.0386	5.38146	6.00565	6.21256
ENSG00000083896.12	WDR46	-0.475633	0.0140544	OLIG	4.46459	4.43464	4.20522	4.15349	4.65702	4.11942	4.96115	4.69716	4.11227	4.10058	5.0431	4.91462	3.61622	4.79403	3.47428	3.60299	4.30644	5.09673	5.46099	5.34215	5.54597	5.2662	5.41595	5.42577	5.20085	5.73536
ENSG00000111605.18	EXOSC10	-0.473615	0.0145254	OLIG	3.9031	4.65012	3.45261	4.22456	4.27569	3.79811	4.5045	3.94169	3.91027	3.92443	3.83467	3.90902	3.61622	4.3307	4.02757	4.43784	3.35829	3.78982	4.60205	4.09837	5.2874	4.20541	4.4673	4.6685	4.67919	5.13273
ENSG00000197958.13	RBM24	-0.471533	0.0150252	OLIG	4.86775	5.38645	5.03384	5.16055	4.95833	5.1747	5.24454	5.25334	4.63384	4.5685	4.83066	3.73769	4.62788	4.55986	4.37583	4.159	5.04367	5.82762	5.94319	5.03355	5.20983	5.94493	5.47052	5.6099	5.68296	5.90716
ENSG00000102081.14	RRP36	-0.469287	0.0155799	OLIG	2.20375	2.48568	2.04687	2.61241	3.36639	2.28931	2.03727	2.48666	2.49057	2.73103	2.70673	1.69922	1.98365	3.28248	1.56093	3.06038	2.54998	3.00101	4.45981	3.33605	3.38327	1.60213	3.95762	3.47597	3.57097	3.89454
ENSG00000175467.15	RBM8A	-0.468984	0.015656	OLIG	2.20375	2.07299	2.91458	2.9841	2.15481	2.0684	3.19781	3.00811	3.10984	2.73103	3.62443	2.03151	1.98365	2.93582	2.37207	2.68649	3.25128	2.86344	3.59991	3.63714	3.38327	2.61315	3.28929	3.84576	3.6716	4.01967
ENSG00000160917.15	BOP1	-0.464148	0.016913	OLIG	6.98768	7.08624	6.63744	6.19977	6.75222	6.61306	6.44178	6.799	6.69926	7.08172	6.45598	5.50145	6.16597	6.54778	6.3896	6.15359	6.37224	7.14961	7.18126	6.8427	6.64936	6.98988	7.36903	7.31031	6.70873	7.86516
ENSG00000151923.17	NSA2	-0.463777	0.0170125	OLIG	3.8393	4.288	3.8436	4.07875	3.96719	3.38411	3.44174	3.86322	3.58765	2.86721	3.83467	3.4352	3.66952	3.64402	4.32332	3.06038	3.45791	4.75155	4.24531	4.39472	4.56816	4.37574	4.35575	4.33837	4.81738	4.52085
ENSG00000100227.18	SRRM3	-0.458881	0.0183747	OLIG	1.98537	2.48568	2.77789	2.11043	2.46428	2.64991	2.53481	2.48666	2.3905	2.86721	2.84265	2.30141	2.53633	3.3817	3.02597	3.06038	2.72015	3.86384	2.7665	3.33605	3.58105	4.20541	2.27463	1.73325	2.75133	3.24525
ENSG00000162613.16	CSDC2	-0.45532	0.0194203	OLIG	3.77256	4.43464	3.15434	2.81019	4.01551	4.1759	2.53481	2.85433	4.04803	3.72375	3.95953	3.31843	2.74936	3.06086	3.26747	3.60299	3.5511	3.6293	4.45981	4.16271	4.29525	4.01225	4.75798	4.13984	3.93717	4.3407
ENSG00000198242.14	BRIX1	-0.454247	0.0197449	OLIG	1.41436	2.8062	2.62688	-0.465805	2.31783	1.48859	2.03727	3.14707	1.15737	1.02755	2.96685	2.52868	1.36192	2.28711	1.56093	3.06038	1.1312	2.71134	2.17772	2.95508	3.15399	2.93727	4.51999	3.709	3.21859	2.25289
ENSG00000161960.15	NPM3	-0.452786	0.0201938	OLIG	3.9031	3.38928	3.53974	3.27938	3.57424	3.1783	3.83254	3.69218	2.83318	3.31114	3.0812	2.89774	2.74936	1.48667	1.14295	2.68649	3.13569	4.12694	4.12477	4.34012	4.05025	4.66584	4.29657	3.97067	4.16137	4.1348
ENSG00000153187.20	SCAF4	-0.451114	0.0207176	OLIG	8.5696	8.50387	8.32984	8.5763	8.81316	8.86548	8.26848	8.40911	7.78077	7.71689	8.0079	7.66832	7.97353	8.01368	7.85964	7.76708	7.73703	9.01804	9.28006	9.27115	9.09419	9.06275	9.22838	9.24944	9.22246	8.77246
ENSG00000088930.8	RALYL	-0.450845	0.0208031	OLIG	3.19165	3.29002	2.77789	3.73373	3.03248	3.47696	2.90406	2.48666	3.34188	2.58064	3.62443	3.73769	2.74936	3.17592	3.37458	3.60299	3.01002	4.06553	4.06051	3.63714	3.38327	3.70641	3.16243	3.779	4.16137	3.13893
ENSG00000099783.12	DDX23	-0.446503	0.0222201	OLIG	4.33181	4.2356	3.26076	3.73373	3.91719	3.64645	3.19781	3.78023	3.9808	3.40365	3.83467	3.64373	3.38081	3.86589	3.73771	2.68649	3.72115	4.89967	4.73151	3.72499	4.79756	4.62136	4.71342	4.6685	4.29355	5.36272
ENSG00000164338.10	ELAVL3	-0.443769	0.0231522	OLIG	5.64111	5.9711	6.00255	6.2173	6.04981	6.01289	5.73128	5.92883	5.15982	5.17853	5.93893	5.44686	5.41701	5.32958	4.89078	5.53702	5.40989	6.36242	6.95249	7.29427	6.98238	6.16231	7.25707	7.18698	6.59802	6.26405
ENSG00000152601.17	ZCCHC9	-0.442658	0.0235397	OLIG	3.46961	4.3874	3.91052	4.41888	4.06226	4.1759	4.5045	3.69218	4.77943	4.44334	4.86299	4.26509	4.70649	4.93139	4.56864	4.67141	4.63915	4.86404	4.64651	5.13325	4.74354	4.75088	4.35575	3.63543	4.57911	5.16017
ENSG00000117450.14	EBNA1BP2	-0.436646	0.0257297	OLIG	4.62453	4.6896	4.44981	5.08618	4.8822	4.06063	4.60813	5.05581	3.67531	4.20709	4.18087	4.32686	4.19085	4.37954	3.56754	4.30515	4.30644	5.91726	4.85031	4.92644	6.2644	5.23702	5.33001	4.47117	5.73039	4.43358
ENSG00000204560.10	ETF1	-0.43638	0.0258307	OLIG	4.0228	4.288	4.03571	4.41888	3.57424	4.3332	3.9943	5.02009	3.83613	4.30628	3.62443	1.69922	4.22685	3.93287	4.5228	3.35704	3.94368	4.18585	5.48567	4.88889	4.50461	4.32117	5.41595	5.42577	5.02182	5.04713
ENSG00000143799.13	ZNF579	-0.432248	0.0274342	OLIG	2.97128	3.38928	3.26076	3.13928	3.8654	2.80122	3.44174	3.14707	3.28728	3.10619	3.95953	3.052	2.28629	3.06086	3.26747	3.06038	2.35701	3.6293	4.12477	3.72499	4.97214	3.52516	2.86938	2.56693	4.01583	3.68381
ENSG00000105939.13	CELF5	-0.431591	0.0276966	OLIG	-0.465805	1.08235	0.491258	1.77385	-0.465805	-0.465805	2.90406	-0.465805	1.15737	0.466042	-0.465805	1.26675	0.719985	-0.465805	-0.465805	1.39426	1.54773	2.12593	-0.465805	1.61713	1.92237	1.1797	3.16243	3.29668	2.05587	1.77355
ENSG00000168066.20	PTRH1	-0.43055	0.0281163	OLIG	3.96419	4.06594	4.09445	4.35697	4.31484	4.51935	4.60813	4.15433	4.26137	4.20709	4.45987	4.32686	3.72092	4.51684	4.65616	4.159	4.25197	5.60829	4.60205	4.44733	5.76516	5.45545	4.10288	4.29124	4.47157	5.67956
ENSG00000241343.9	TNRC6A	-0.424057	0.0308509	OLIG	3.38278	1.08235	2.62688	2.81019	1.51346	1.48859	2.90406	1.992	1.57711	3.10619	2.84265	1.69922	1.36192	0.502688	2.14883	2.18047	1.87056	2.34851	3.18344	3.09355	1.92237	3.78916	2.86938	2.20949	3.07901	3.13893
ENSG00000112081.17	MTFMT	-0.423557	0.0310698	OLIG	2.84704	3.72953	4.03571	3.40707	3.63736	3.28487	3.19781	4.45113	3.28728	3.65013	4.07444	3.54323	3.0195	3.06086	3.81581	3.35704	4.30644	4.82751	4.55618	4.09837	4.87498	4.01225	4.88395	4.59277	3.76566	4.07838
ENSG00000104824.17	DUS3L	-0.419895	0.0327132	OLIG	3.19165	4.18124	3.77342	3.63285	4.01551	3.5642	3.65033	3.78023	4.49617	3.86059	4.18087	2.52868	3.44336	3.47454	3.73771	3.06038	3.45791	3.78982	3.68762	4.03103	4.59891	4.83118	3.70797	4.38401	4.35536	4.38789
ENSG00000105323.16	DNAJC21	-0.412852	0.036069	OLIG	4.13332	3.87363	3.03944	3.73373	4.35295	4.9663	4.39285	4.50381	3.9808	4.30628	4.32711	3.4352	3.90997	4.75755	4.02757	4.30515	4.075	4.58647	4.81179	4.7281	5.80527	4.07955	4.75798	4.99695	4.22897	4.8921
ENSG00000129566.13	DKC1	-0.40871	0.0381671	OLIG	2.20375	0.506675	1.4693	2.38314	1.76029	1.80743	2.53481	2.26042	1.38245	1.74548	1.4108	2.03151	0.719985	1.80538	0.552074	1.39426	1.54773	2.5413	3.18344	2.95508	2.41242	2.93727	3.40589	3.09189	2.55456	4.01967
ENSG00000105671.12	MTIF2	-0.40829	0.0383854	OLIG	1.01314	3.0683	3.26076	2.38314	3.75588	2.80122	2.53481	3.14707	0.13839	1.02755	1.4108	-0.465805	0.245637	1.48667	-0.465805	1.39426	1.1312	3.93425	3.68762	3.72499	4.47176	4.26445	3.79607	3.84576	4.01583	4.60314
ENSG00000115053.16	CAPRIN2	-0.407996	0.0385386	OLIG	3.46961	4.18124	4.30808	4.07875	4.15146	3.72428	3.83254	3.49811	3.94597	4.20709	4.27999	4.06214	3.81854	3.79566	4.15323	3.81304	4.25197	4.12694	3.59991	4.44733	5.10662	5.17682	4.29657	4.29124	4.86065	4.18909
ENSG00000205022.9	UPF1	-0.407873	0.0386026	OLIG	4.37745	3.94062	3.26076	3.40707	3.63736	2.80122	3.44174	3.78023	3.3945	3.49057	3.76793	2.72498	2.41672	3.28248	2.73575	1.39426	3.35829	4.2969	4.12477	4.59453	3.45225	4.42833	3.51376	3.90957	5.05944	3.82766
ENSG00000156482.11	LSM10	-0.405162	0.0400406	OLIG	5.3971	5.50186	6.01781	5.00776	5.18651	5.1747	5.17874	5.80835	4.87511	4.60792	5.45728	3.90902	5.00492	4.68169	4.4265	4.43784	5.04367	6.00166	6.33146	6.47571	5.68144	6.3375	6.28687	6.14858	5.16677	6.40835
ENSG00000204574.13	CHERP	-0.403803	0.0407772	OLIG	2.84704	2.8062	3.35987	2.61241	3.03248	3.1783	2.90406	3.39032	3.10984	2.41273	2.84265	2.03151	2.41672	3.28248	3.56754	1.39426	2.13419	3.6293	3.84851	3.72499	3.69929	3.07557	3.51376	4.0293	4.22897	4.24142
ENSG00000165209.18	MTPAP	-0.402832	0.0413101	OLIG	4.76849	4.12474	4.87536	5.19634	4.95833	4.64472	5.24454	4.28047	4.56665	4.30628	4.89462	4.9543	4.54473	4.64221	4.47545	4.67141	4.35893	5.29705	5.46099	5.39668	4.36846	5.2662	4.9236	4.42825	6.00565	5.21354
ENSG00000100410.8	LARS2	-0.396614	0.044855	OLIG	1.01314	-0.465805	1.06162	2.38314	2.83121	0.503954	2.90406	0.620603	1.15737	0.466042	1.98138	1.69922	1.07636	1.48667	1.14295	1.39426	0.543235	3.00101	1.91238	2.43595	2.54467	3.07557	2.50122	2.20949	2.55456	2.76289
ENSG00000162664.17	NOP58	-0.394387	0.0461808	OLIG	2.84704	3.18341	3.69965	2.9841	3.28988	3.5642	2.03727	1.992	3.44526	3.2123	3.18716	3.54323	3.56087	3.3817	3.73771	2.68649	2.35701	3.00101	4.4091	3.8078	4.13662	3.52516	4.75798	4.77511	4.22897	4.07838
ENSG00000275183.1	SND1	-0.392011	0.0476296	OLIG	5.95884	6.91358	6.7422	6.07072	7.01839	6.42776	6.16425	6.373	6.01675	6.74414	6.43462	5.99557	6.31558	7.12901	6.47633	6.22878	6.7905	6.79019	7.12738	6.90985	6.87341	6.43066	7.15247	6.9722	6.85499	7.24448
ENSG00000154548.9	BICC1	-0.391593	0.0478886	OLIG	5.95884	6.06417	5.12119	5.56827	5.85112	5.42827	5.42566	6.04002	5.61265	5.96591	5.17772	4.744	5.5366	5.42572	4.81674	5.12947	5.7808	6.11209	6.51051	5.89028	5.51406	6.77322	6.43144	6.21322	5.29849	6.89843
ENSG00000174243.10	ZFR2	-0.388417	0.0498893	OLIG	3.55152	4.06594	3.91052	3.82803	4.42627	3.79811	3.83254	4.15433	3.04549	3.79379	3.89845	2.03151	3.44336	3.28248	4.15323	2.68649	3.01002	3.93425	4.35654	4.16271	4.94846	4.47906	4.88395	5.26432	4.63001	4.38789
ENSG00000059378.12	RPS7	-0.376479	0.0580016	NA	1.01314	1.08235	1.06162	-0.465805	1.21551	2.0684	-0.465805	1.66194	0.890559	1.02755	1.72412	1.69922	1.36192	-0.465805	-0.465805	-0.465805	0.543235	1.54029	1.91238	1.94442	2.26682	1.92848	2.50122	2.56693	3.07901	3.60612
ENSG00000102053.12	PTBP3	-0.375655	0.0585975	NA	5.95884	5.70819	5.57757	4.88152	5.22811	5.54009	5.17874	5.42705	5.99136	6.13735	5.55946	5.95702	5.81019	5.96305	6.19874	6.07426	6.57445	6.09682	5.9071	6.22761	5.70989	6.13092	4.84317	5.90424	5.92641	5.98595
ENSG00000148296.7	RARS2	-0.367033	0.0651191	NA	2.39338	2.29405	1.06162	2.38314	1.51346	2.80122	2.03727	2.85433	2.49057	2.41273	2.96685	1.69922	2.53633	3.06086	3.02597	2.18047	2.87235	2.71134	2.17772	3.54359	2.54467	2.41894	3.02333	3.90957	3.76566	2.76289
ENSG00000140988.16	CELF3	-0.36634	0.0656669	NA	1.01314	2.07299	2.4582	2.38314	1.97099	0.503954	1.27165	0.620603	1.15737	2.41273	2.19964	1.26675	2.53633	1.48667	1.56093	2.68649	2.54998	1.54029	2.17772	1.94442	2.77755	1.92848	3.40589	2.39925	2.55456	2.61207
ENSG00000100813.14	PRPF6	-0.365586	0.0662668	NA	5.94375	5.9711	6.18931	6.01167	6.11779	5.96561	5.53489	5.90944	5.7299	5.80562	5.76163	5.70124	5.55087	6.07106	5.67775	5.34759	5.66048	6.21466	6.42376	6.57362	6.77586	6.06603	6.93685	7.19341	6.36245	6.90656
ENSG00000169813.16	RPL8	-0.356145	0.074139	NA	2.84704	2.65483	2.62688	3.13928	2.71896	2.48085	2.03727	2.68217	2.16677	2.58064	2.38917	0.646282	1.07636	2.64762	2.56534	-0.465805	2.72015	3.78982	3.40665	3.72499	3.58105	3.20177	3.61413	3.97067	4.29355	4.01967
ENSG00000125743.10	PNO1	-0.355286	0.0748893	NA	0.45542	1.49272	-0.465805	-0.465805	0.839559	1.80743	-0.465805	1.23326	1.38245	0.466042	1.72412	-0.465805	1.07636	0.502688	2.14883	-0.465805	1.54773	1.12458	2.91926	1.94442	1.46902	1.92848	1.24484	1.0175	0.662241	2.03304
ENSG00000185163.10	WDR36	-0.347293	0.0821512	NA	5.04788	5.50186	5.63806	4.88152	5.16525	4.6842	5.30747	5.25334	5.1899	5.04129	4.98553	4.49772	5.02551	4.79403	4.81674	4.159	5.33325	5.21458	5.41032	5.36967	5.08506	5.42989	5.23863	5.46877	5.60877	5.69841
ENSG00000138035.15	EIF4G1	-0.345844	0.0835231	NA	5.44074	5.09449	4.94085	5.48388	4.68716	5.68336	5.73128	5.60637	4.73931	4.15482	4.07444	3.82589	3.72092	3.56177	4.32332	5.04876	3.13569	5.75166	5.64754	5.57275	5.24914	5.81272	4.4673	5.16323	5.82081	4.60314
ENSG00000123200.16	STAU2	-0.343849	0.0854406	NA	5.46208	5.28699	4.90848	5.6219	5.38348	5.42827	5.10979	5.09066	5.77028	5.80562	5.53959	5.3006	5.52218	5.86357	6.02877	5.12947	5.52921	4.67137	6.37174	5.79201	6.08052	5.50525	5.80376	6.28715	6.18657	6.6404
ENSG00000116668.13	NAF1	-0.343434	0.0858436	NA	4.42168	3.29002	2.91458	3.52437	3.81168	3.5642	4.13973	3.69218	3.44526	2.86721	2.55667	3.98761	2.74936	1.80538	3.15177	3.35704	2.13419	4.24245	3.68762	4.49808	3.58105	4.32117	2.27463	4.08563	6.04369	1.77355
ENSG00000131013.3	FASTKD2	-0.343239	0.0860332	NA	2.71108	2.8062	2.04687	2.9841	1.51346	2.93816	1.27165	1.23326	2.67202	3.10619	2.84265	2.52868	2.41672	3.06086	2.37207	1.39426	2.13419	2.5413	2.59562	3.96039	2.54467	3.07557	3.51376	3.19792	3.76566	3.68381
ENSG00000122034.15	MRPL37	-0.342189	0.0870606	NA	7.58699	7.60294	7.99414	7.81607	7.76514	7.80865	7.92148	7.66149	7.24191	7.20894	7.41773	7.49754	7.43749	7.39556	7.45223	7.75441	7.44696	7.94744	7.86135	8.0655	8.13071	7.82346	7.66651	7.75443	8.0412	7.92637
ENSG00000100029.18	NAA38	-0.341131	0.0881053	NA	1.41436	3.29002	2.04687	3.40707	1.97099	2.48085	2.53481	1.23326	2.04038	3.10619	2.55667	3.4352	2.64678	2.4786	2.73575	-0.465805	1.87056	3.54181	3.29936	3.33605	4.21811	3.07557	3.40589	3.38911	3.6716	4.18909
ENSG00000197114.11	RPS20	-0.340034	0.0891984	NA	1.72793	2.48568	1.7868	1.33407	1.51346	1.07869	1.27165	1.23326	1.57711	1.74548	1.01001	-0.465805	1.36192	1.80538	0.552074	-0.465805	1.1312	1.54029	2.7665	1.61713	0.804218	1.92848	1.67485	2.39925	2.32666	3.13893
ENSG00000099821.14	MRPS21	-0.338259	0.0909898	NA	3.38278	3.94062	4.69729	4.22456	4.42627	4.11942	3.65033	5.3136	3.10984	3.10619	3.62443	2.89774	3.0195	3.17592	3.26747	3.06038	3.7992	5.15686	4.85031	5.5246	5.18977	4.86972	4.71342	5.05453	4.81738	6.33801
ENSG00000005007.12	TFB1M	-0.337649	0.0916112	NA	3.96419	3.0683	3.77342	3.99992	4.15146	4.60413	3.9943	4.39646	3.3945	3.31114	4.32711	2.89774	2.93495	4.28016	3.73771	3.60299	3.5511	4.54206	4.60205	3.96039	4.56816	4.70899	4.10288	4.24252	5.09611	4.8921
ENSG00000100650.15	ZNF768	-0.321992	0.10868	NA	5.6032	6.26049	5.20356	5.48388	6.09549	5.58249	4.5045	5.74412	5.67778	5.85561	5.8927	5.6048	5.44785	6.07106	5.32397	5.2059	5.57431	6.18609	6.09528	6.5854	6.12346	5.83236	6.28687	5.96557	5.77631	6.47543
ENSG00000114391.13	RBM18	-0.321315	0.109468	NA	6.25619	6.61857	6.12031	6.35035	6.64111	6.25499	6.32497	6.17608	5.34499	5.25502	5.70925	5.23767	5.18044	5.62114	5.69852	5.27848	5.59634	6.53094	6.73298	6.94686	6.74869	6.13092	7.06651	6.75492	6.62337	6.87378
ENSG00000232119.8	RRS1	-0.320115	0.110874	NA	6.91991	6.73638	6.78741	7.08219	6.98237	6.89128	6.89537	6.77777	6.56224	6.21598	6.71703	6.87813	6.81865	6.96269	6.25589	6.98207	6.57445	6.85515	7.03842	7.37796	7.4554	7.48169	7.2336	6.92667	7.27044	6.83174
ENSG00000088247.17	ELAC2	-0.319627	0.11145	NA	2.97128	4.288	3.91052	3.63285	4.15146	3.64645	4.13973	3.86322	3.34188	2.99164	4.12864	3.31843	3.66952	4.51684	3.37458	2.68649	4.01084	4.24245	4.35654	4.09837	5.16943	3.94165	4.51999	4.51286	4.52634	4.1348
ENSG00000103248.18	CPEB3	-0.315087	0.116914	NA	1.41436	0.506675	0.491258	0.698306	1.97099	0.503954	-0.465805	1.23326	0.562948	1.02755	1.98138	0.646282	1.07636	1.80538	1.56093	1.39426	-0.465805	2.86344	1.587	1.94442	2.10485	1.1797	2.27463	1.0175	0.662241	2.25289
ENSG00000185736.16	RPL30	-0.313446	0.118936	NA	-0.465805	-0.465805	1.4693	4.92484	0.329738	2.80122	3.65033	1.23326	2.90747	2.22267	3.95953	5.13782	4.0771	3.64402	3.47428	3.35704	3.94368	3.44867	4.24531	3.09355	5.75154	5.14575	4.75798	4.38401	4.16137	5.1871
ENSG00000145912.8	EIF3G	-0.304406	0.130539	NA	5.15657	5.3125	5.57757	4.92484	5.50692	5.381	4.60813	5.19045	4.79908	5.15211	4.76374	4.744	4.73177	4.79403	4.61306	5.2059	5.16656	5.69195	5.30331	5.19609	5.24914	5.52953	5.44349	5.08249	5.55709	4.9871
ENSG00000173933.20	KHDRBS2	-0.30015	0.136278	NA	6.69509	6.854	6.76045	6.58449	6.57009	6.84848	6.44178	6.76703	5.64558	5.80562	5.76163	5.8972	5.74959	5.79322	4.69801	5.59502	5.94432	7.0017	7.03842	7.31565	7.34635	7.16278	7.39748	6.9722	6.72052	6.91464
ENSG00000151846.8	CPSF6	-0.296515	0.141321	NA	1.01314	0.506675	0.491258	0.698306	0.839559	0.503954	1.27165	1.66194	-0.465805	-0.465805	-0.465805	0.646282	-0.465805	1.07699	0.552074	1.39426	1.1312	1.12458	1.16619	1.61713	0.804218	2.19445	1.67485	1.73325	1.28748	0.483144
ENSG00000108848.16	PABPN1L	-0.282986	0.16127	NA	5.32905	5.38645	5.35539	5.08618	5.14367	5.35677	5.77647	4.94588	5.06562	4.30628	4.89462	5.39012	4.62788	4.96378	5.4999	5.34759	5.22429	5.32353	5.9784	5.98229	5.68144	5.20723	6.27159	5.59056	4.86065	6.37361
ENSG00000087365.15	R3HDM1	-0.259958	0.199659	NA	4.0228	4.06594	3.77342	4.22456	4.19407	3.47696	3.44174	4.50381	3.4943	2.73103	3.54694	3.31843	3.72092	3.56177	3.73771	3.60299	4.13643	3.86384	4.35654	4.85034	4.82383	4.66584	4.29657	4.63113	4.16137	5.7714
ENSG00000167112.10	SLIRP	-0.258223	0.202784	NA	5.15657	5.00341	5.20356	4.83686	5.47271	5.20216	4.88065	5.45408	4.47189	4.64629	4.27999	3.64373	4.26198	4.51684	4.81674	3.60299	4.90933	5.37507	5.79307	4.96303	5.24914	5.87087	5.57383	5.9805	5.05944	5.60164
ENSG00000196361.10	CSTF2T	-0.254181	0.210193	NA	4.28469	2.94319	4.25757	3.91653	4.15146	4.38204	4.5045	4.21878	4.20357	4.15482	4.23128	3.64373	3.72092	3.93287	3.96038	2.18047	4.35893	4.62954	4.1863	4.85034	5.2874	4.47906	4.23485	4.59277	4.94348	4.71838
ENSG00000204356.14	RBMX	-0.251392	0.215412	NA	3.38278	2.94319	2.62688	2.61241	2.15481	2.0684	2.90406	2.85433	2.16677	2.22267	1.98138	1.69922	1.07636	2.64762	1.88462	1.39426	1.87056	1.86262	3.29936	3.44354	3.15399	1.60213	2.00568	3.19792	3.6716	3.43694
ENSG00000254726.3	HNRNPL	-0.247734	0.222386	NA	-0.465805	1.08235	-0.465805	-0.465805	1.21551	-0.465805	1.27165	1.23326	-0.465805	-0.465805	1.01001	-0.465805	-0.465805	0.502688	-0.465805	-0.465805	-0.465805	-0.465805	2.17772	-0.465805	1.17458	1.60213	1.67485	1.0175	-0.465805	1.45692
ENSG00000182872.16	LSM5	-0.243975	0.22971	NA	3.08567	2.8062	3.03944	2.61241	3.69784	3.1783	3.19781	3.78023	2.90747	2.22267	3.46505	2.89774	2.74936	2.79891	2.88815	2.18047	3.13569	4.24245	2.7665	4.03103	4.13662	3.4252	3.51376	3.63543	3.4628	4.18909
ENSG00000130935.10	FTSJ3	-0.242553	0.232523	NA	3.29038	2.94319	2.04687	2.9841	2.59723	1.07869	2.90406	3.00811	2.75485	1.43072	2.38917	2.72498	2.28629	2.06626	2.56534	2.18047	2.54998	3.00101	3.40665	2.6305	2.77755	2.93727	3.61413	3.29668	2.05587	3.24525
ENSG00000089280.18	NECTIN3	-0.241491	0.234637	NA	3.96419	4.288	3.15434	3.52437	3.75588	3.38411	2.53481	4.08688	3.23052	3.31114	3.28586	3.82589	3.09936	3.17592	3.15177	3.81304	3.01002	3.00101	3.84851	4.64044	4.13662	3.61863	4.71342	4.42825	3.93717	4.47788
ENSG00000181222.15	RPL3	-0.239417	0.238805	NA	5.3971	5.28699	5.23	5.0475	5.38348	5.25556	4.39285	4.82687	5.77028	5.6632	5.8927	5.55405	4.96284	5.88063	5.42711	5.34759	5.13681	6.09682	5.24667	5.42319	6.74869	5.42989	5.62284	5.80707	5.13188	4.95612
ENSG00000105618.14	RBFOX2	-0.233379	0.251211	NA	4.23598	3.65169	4.94085	3.40707	4.15146	4.06063	3.19781	4.50381	3.91027	4.88962	4.07444	3.64373	3.99595	3.99687	4.65616	3.81304	4.25197	4.40002	4.06051	4.7281	4.92438	4.14386	4.4126	4.55337	4.22897	5.56104
ENSG00000139910.20	RPP30	-0.213452	0.295102	NA	3.38278	4.06594	3.15434	4.15349	3.8654	3.64645	3.19781	3.69218	4.47189	4.44334	4.58144	4.20057	3.90997	4.79403	4.61306	3.99637	3.87325	4.44894	2.7665	4.49808	5.04095	4.01225	4.9236	5.5511	4.41464	5.85774
ENSG00000119953.12	TRUB2	-0.199834	0.327696	NA	6.69509	6.58755	5.75192	5.0475	5.6818	5.81369	6.95555	5.96685	5.53275	5.30384	4.58144	4.32686	4.68076	4.82962	5.29699	5.99031	4.55166	5.32353	4.88783	5.19609	4.59891	5.59998	5.67024	5.31232	7.89797	4.52085
ENSG00000129245.11	RPL27	-0.199253	0.329135	NA	4.13332	3.80338	4.61942	3.73373	4.01551	3.64645	2.53481	3.69218	3.4943	3.31114	3.69796	3.54323	3.44336	3.47454	3.15177	2.18047	3.87325	4.71202	4.60205	4.59453	4.13662	4.01225	3.70797	4.59277	4.09043	4.60314
ENSG00000130811.12	DHX15	-0.195188	0.339298	NA	4.83542	4.48039	5.17662	3.40707	4.46158	4.06063	4.60813	5.1247	3.63215	4.35343	3.95953	3.052	3.17504	4.3307	3.81581	3.99637	4.94411	3.93425	4.24531	4.09837	4.56816	4.57547	4.8012	4.63113	5.09611	5.29006
ENSG00000090905.19	MRPL28	-0.189709	0.353293	NA	5.80035	5.54555	4.97252	5.48388	5.40177	5.56145	5.90412	5.53223	4.85647	4.95221	5.36997	5.41877	4.91949	5.22657	4.81674	5.53702	5.07539	5.37507	5.50994	5.19609	5.43104	5.85174	5.92595	5.99528	5.47593	6.0163
ENSG00000146676.9	RPS5	-0.183822	0.3687	NA	2.84704	2.07299	2.4582	2.38314	2.46428	3.06322	1.27165	3.27382	3.3945	2.41273	3.18716	2.89774	2.41672	3.3817	3.56754	2.68649	2.54998	4.06553	2.17772	2.43595	3.51809	3.78916	3.02333	3.09189	3.34586	3.13893
ENSG00000171824.14	ASCC1	-0.178368	0.383322	NA	6.07418	6.23403	6.07727	5.81847	6.0842	6.11755	5.10979	6.04002	5.01611	5.71827	5.67323	5.44686	4.94133	5.4715	5.54646	5.53702	5.04367	6.36242	5.77316	5.54888	6.04746	5.98058	6.27159	6.40252	6.28515	6.41975
ENSG00000109111.15	MKRN1	-0.177013	0.387003	NA	4.66189	4.33855	5.06355	4.79077	4.95833	4.79655	4.60813	4.60372	4.47189	4.5685	5.15179	4.49772	4.0771	4.60162	4.69801	4.96327	4.68099	4.12694	4.73151	5.10078	5.06317	4.47906	5.67024	5.18918	5.68296	5.29006
ENSG00000179041.4	SRSF4	-0.164444	0.422119	NA	0.45542	2.48568	2.26714	2.11043	1.51346	1.80743	-0.465805	1.23326	1.7486	0.466042	1.01001	-0.465805	1.36192	0.502688	1.14295	-0.465805	0.543235	0.538262	2.7665	1.94442	1.17458	2.19445	4.23485	2.71713	2.05587	1.77355
ENSG00000218891.5	SRRM2	-0.163971	0.423474	NA	3.29038	3.38928	2.62688	2.61241	3.20907	2.80122	3.19781	3.49811	3.04549	3.49057	2.96685	3.19136	3.0195	3.3817	2.37207	-0.465805	2.35701	4.00138	3.05739	2.8019	3.80857	4.01225	3.51376	5.10991	3.21859	4.3407
ENSG00000100836.10	KRR1	-0.163011	0.42623	NA	4.07912	4.80196	4.44981	4.41888	4.9334	4.11942	3.44174	4.08688	3.63215	4.68367	4.18087	4.13301	4.39453	5.19963	4.61306	2.68649	3.94368	4.12694	5.2175	4.64044	4.79756	4.26445	5.41595	4.77511	4.98318	5.56104
ENSG00000156304.14	MOV10L1	-0.158572	0.439102	NA	4.07912	3.87363	3.97447	4.74316	4.49605	4.56236	4.13973	3.94169	4.23276	3.79379	4.01813	4.69799	3.99595	4.37954	3.88991	4.30515	4.40958	4.2969	4.5088	4.2243	4.53674	4.42833	4.9236	5.02603	4.94348	4.52085
ENSG00000177971.8	DNTTIP2	-0.143582	0.484079	NA	2.84704	2.65483	2.4582	2.61241	3.03248	2.93816	1.27165	2.85433	3.28728	4.04422	3.95953	2.72498	3.56087	3.99687	4.21219	4.7754	4.19536	2.86344	1.91238	4.03103	2.6658	3.07557	5.10703	4.6685	3.76566	4.1348
ENSG00000147274.14	LAS1L	-0.135122	0.510453	NA	3.46961	3.38928	3.8436	3.63285	3.20907	3.99934	4.13973	3.59841	3.54173	3.40365	3.28586	2.03151	3.09936	3.64402	3.26747	2.68649	2.54998	3.86384	4.1863	4.2243	4.21811	3.52516	3.02333	3.63543	2.32666	4.18909
ENSG00000047315.16	YARS2	-0.131203	0.522904	NA	3.38278	1.49272	2.4582	4.41888	3.81168	3.28487	2.53481	2.26042	3.67531	3.10619	2.55667	3.31843	3.44336	3.3817	3.26747	3.06038	2.87235	3.34909	3.18344	4.09837	3.91015	3.78916	4.35575	4.70492	3.21859	3.82766
ENSG00000185650.9	TDRKH	-0.122631	0.550636	NA	-0.465805	2.94319	1.06162	0.698306	2.71896	1.48859	-0.465805	1.66194	4.47189	4.30628	5.0431	4.744	4.91949	5.35422	4.96122	3.99637	4.79967	1.54029	2.7665	4.09837	3.38327	2.7843	4.4673	5.28852	2.05587	4.24142
ENSG00000140259.7	NOL11	-0.118139	0.565435	NA	4.28469	4.52473	4.53711	4.74316	4.46158	5.45134	5.36777	4.94588	3.54173	4.15482	4.07444	2.72498	3.24694	2.93582	4.02757	4.159	3.72115	3.86384	4.35654	4.81074	3.95838	4.14386	4.4126	5.02603	5.36009	5.36272
ENSG00000178149.17	PNPT1	-0.109665	0.593829	NA	6.84879	7.20681	7.60719	7.0532	7.4637	7.45059	6.60098	7.66149	6.46718	6.5351	7.03342	6.14021	6.45113	6.61049	6.3376	6.22878	7.23161	7.52528	7.18126	7.83321	7.25759	6.9986	8.36946	8.2216	7.0638	8.04888
ENSG00000257103.8	AKAP1	-0.10531	0.608653	NA	1.41436	1.49272	1.06162	1.33407	3.12347	3.06322	-0.465805	2.26042	2.16677	1.74548	1.4108	1.69922	2.14289	2.28711	1.56093	-0.465805	1.87056	3.1266	2.91926	1.94442	3.38327	2.7843	1.67485	2.85316	1.72224	2.76289
ENSG00000116350.17	RBM17	-0.103466	0.614978	NA	4.54678	4.33855	3.77342	4.74316	4.80182	4.56236	4.13973	3.86322	3.58765	3.57256	3.83467	3.90902	3.81854	3.56177	4.47545	3.60299	3.25128	4.06553	4.30199	4.7281	3.51809	4.20541	4.4126	5.10991	5.02182	4.9871
ENSG00000125835.18	STRBP	-0.102738	0.617481	NA	-0.465805	-0.465805	0.491258	1.33407	1.21551	-0.465805	1.27165	-0.465805	1.38245	1.74548	1.4108	1.26675	1.36192	1.07699	0.552074	2.68649	2.13419	1.86262	1.16619	-0.465805	0.304666	-0.465805	1.24484	1.0175	0.662241	1.45692
ENSG00000047849.21	RPS14	-0.100641	0.624717	NA	4.66189	5.03441	5.0035	5.00776	5.16525	4.93391	4.60813	5.09066	4.14335	4.68367	4.27999	4.55045	4.15392	4.3307	4.61306	4.55935	4.97807	5.03399	4.68964	5.06755	5.16943	4.97951	4.66744	4.93697	5.09611	5.56104
ENSG00000108592.17	TCOF1	-0.0967314	0.638296	NA	6.713	6.8009	7.17535	7.15676	7.04191	7.26776	6.78913	7.05871	6.85756	6.80476	6.99016	6.83627	6.76456	6.73769	6.90937	6.58417	7.01155	7.06584	6.87987	7.32973	7.41709	7.0748	7.09284	7.23136	7.2624	7.30104
ENSG00000165675.16	DDX27	-0.0949069	0.644673	NA	1.98537	1.08235	1.4693	1.77385	0.839559	2.48085	3.44174	0.620603	1.15737	-0.465805	1.01001	0.646282	0.719985	1.07699	-0.465805	1.39426	0.543235	2.12593	0.569614	1.19311	1.46902	3.07557	0.629471	1.41932	2.05587	-0.465805
ENSG00000138303.17	ZCRB1	-0.0839953	0.683309	NA	5.7492	6.23403	6.83125	6.12745	6.23467	6.42776	5.30747	6.77777	6.00834	5.80562	6.12374	5.44686	6.09954	5.64131	6.13922	6.07426	5.99496	6.36242	6.38492	6.47571	6.61216	6.4435	6.56283	6.28715	5.88509	6.80591
ENSG00000145414.9	RPSA	-0.0724383	0.725093	NA	1.01314	2.07299	0.491258	1.33407	1.21551	1.48859	-0.465805	1.992	2.49057	3.31114	1.98138	1.69922	1.60018	2.06626	1.56093	2.68649	2.54998	2.12593	1.91238	2.21102	1.46902	1.1797	1.24484	2.39925	0.662241	0.483144
ENSG00000116221.15	PDCD11	-0.0638376	0.756701	NA	4.42168	4.65012	4.73471	4.59012	4.98284	4.9663	4.39285	4.21878	5.27656	5.46278	5.49902	5.06719	4.91949	5.4715	5.21289	5.12947	5.43456	4.71202	4.77221	4.99872	4.84963	4.97951	4.9236	5.08249	5.02182	4.8921
ENSG00000134453.16	NOL10	-0.0284349	0.89033	NA	3.38278	3.29002	3.03944	2.38314	3.69784	3.5642	2.53481	3.39032	4.17377	3.98557	4.27999	3.98761	4.19085	4.11694	3.56754	3.81304	4.25197	3.78982	3.18344	3.54359	2.6658	3.07557	3.61413	4.13984	3.76566	4.01967
ENSG00000104907.12	PRDX1	-0.0264372	0.897994	NA	2.84704	2.8062	2.4582	3.40707	3.43905	2.93816	2.03727	2.26042	2.49057	3.10619	2.55667	3.052	2.53633	3.28248	2.56534	1.39426	3.13569	3.00101	3.40665	2.8019	3.06868	2.61315	2.86938	3.90957	3.21859	4.1348
ENSG00000187051.9	MRPS11	-0.0161587	0.937553	NA	3.46961	2.65483	3.91052	3.27938	2.83121	2.64991	4.60813	-0.465805	4.17377	3.65013	4.07444	3.54323	2.93495	3.64402	4.02757	4.55935	3.25128	3.00101	1.16619	3.54359	1.92237	3.20177	2.50122	1.41932	4.52634	1.05068
ENSG00000155438.12	LUC7L3	-0.0129461	0.949951	NA	2.71108	1.49272	2.26714	2.38314	2.15481	2.28931	2.03727	0.620603	2.16677	2.99164	2.96685	2.72498	3.0195	3.06086	3.02597	2.18047	2.87235	3.24213	1.16619	3.09355	2.77755	2.19445	2.00568	2.39925	2.05587	3.13893
ENSG00000124193.15	ZGPAT	-0.0128965	0.950143	NA	4.28469	4.33855	3.97447	4.35697	4.9334	5.14671	3.44174	4.69716	4.56665	3.65013	4.37273	4.38609	4.0371	4.68169	4.09177	-0.465805	4.13643	5.12711	4.5088	4.85034	5.96724	5.77261	4.9622	3.97067	4.57911	6.23854
ENSG00000109606.13	DDX51	-0.0113559	0.956093	NA	3.62902	3.56941	4.03571	4.69393	3.63736	3.86835	3.19781	4.28047	3.9808	3.49057	4.18087	2.89774	3.0195	3.72183	4.21219	3.35704	3.94368	4.75155	3.84851	4.03103	4.56816	3.61863	4.8012	3.5579	3.34586	4.68098
ENSG00000141994.16	RBM3	0.00697502	0.973023	NA	1.98537	3.0683	3.15434	2.61241	2.59723	2.28931	2.90406	3.00811	1.7486	0.466042	2.55667	2.03151	1.07636	2.28711	2.14883	-0.465805	1.54773	2.71134	3.05739	1.94442	2.54467	3.07557	2.50122	2.56693	2.75133	3.34428
ENSG00000173914.12	EIF1	0.0319214	0.876978	NA	9.46104	9.2049	9.06367	9.27569	8.99436	9.15438	9.81102	8.8337	10.0392	9.66024	9.49149	9.57979	9.50621	9.67021	9.85279	10.19	9.37557	9.37045	9.10593	8.96099	8.73621	8.85276	9.00397	9.00299	9.46607	8.55453
ENSG00000143374.17	SNRPB	0.048507	0.813967	NA	3.70257	3.0683	3.45261	3.63285	3.36639	3.06322	3.44174	3.59841	3.54173	2.22267	2.84265	2.72498	1.98365	3.17592	3.37458	2.18047	2.35701	3.71179	3.05739	3.09355	3.80857	3.70641	2.50122	3.5579	2.75133	3.75753
ENSG00000004534.15	TRMT1	0.0520433	0.800663	NA	6.52305	6.34947	7.01733	6.41254	6.66403	7.26125	6.67444	6.93948	6.35881	6.1772	6.40199	5.83479	5.99901	6.38988	6.47633	6.03289	6.57445	6.44914	6.82289	6.94686	6.03627	6.88091	7.15247	7.45097	5.98624	7.51277
ENSG00000167978.17	YTHDF3	0.0526864	0.798249	NA	8.87616	8.89021	8.90861	9.17163	9.21603	9.06747	8.60546	9.18572	8.54085	8.3548	8.66211	8.26937	8.37555	8.60245	8.42764	8.15223	8.83759	8.83922	8.87086	8.85302	9.59613	9.14949	9.21446	9.43569	8.20964	10.2584
ENSG00000102317.18	MEX3A	0.0610038	0.767202	NA	3.29038	3.38928	3.77342	3.40707	2.93535	2.93816	2.90406	2.68217	1.90186	2.99164	1.72412	0.646282	2.41672	2.93582	3.15177	1.39426	2.87235	3.34909	2.17772	2.95508	3.58105	3.20177	2.27463	2.85316	2.05587	3.13893
ENSG00000130985.17	SUGP1	0.062378	0.762104	NA	4.13332	4.60952	4.09445	4.07875	4.59477	4.47501	3.44174	4.60372	3.4943	3.72375	3.18716	3.64373	3.44336	3.86589	4.21219	2.68649	3.5511	4.49625	3.50651	4.39472	4.79756	4.07955	3.79607	4.29124	4.16137	4.3407
ENSG00000164587.13	PRRC2B	0.0648626	0.752913	NA	1.72793	2.07299	1.06162	-0.465805	1.51346	1.80743	1.27165	1.992	2.28296	2.58064	2.38917	2.52868	1.98365	3.28248	2.73575	1.39426	2.13419	1.86262	1.16619	2.95508	2.97801	2.19445	0.629471	0.458634	-0.465805	0.483144
ENSG00000001497.16	RPS19BP1	0.0689723	0.737781	NA	6.39578	6.52344	6.04784	6.55722	6.67158	6.50696	6.02139	6.42855	6.24164	6.02535	6.06935	5.3006	5.41701	5.96305	5.85469	6.22878	5.94432	6.49645	6.14261	5.83212	6.32083	6.30974	6.07428	6.46756	5.79873	6.59084
ENSG00000137513.10	BZW1	0.0705923	0.731842	NA	2.97128	3.0683	2.04687	2.61241	1.21551	1.80743	3.19781	3.27382	1.15737	1.02755	1.4108	1.26675	0.719985	0.502688	2.56534	1.39426	1.1312	1.12458	2.17772	1.94442	1.71343	1.92848	1.24484	1.41932	2.32666	1.05068
ENSG00000111364.16	PRKRA	0.0761814	0.711469	NA	5.18251	4.80196	4.25757	4.64296	4.23546	3.99934	5.36777	4.39646	4.75951	4.7201	4.86299	4.26509	3.77056	3.3817	4.73868	3.99637	4.45851	4.00138	4.1863	4.49808	3.38327	4.57547	2.50122	3.09189	5.02182	4.24142
ENSG00000123297.18	ENOX2	0.0895971	0.66337	NA	4.28469	3.72953	3.69965	4.15349	3.28988	4.38204	4.39285	4.21878	4.54353	4.92126	4.54205	4.69799	4.85193	4.75755	4.81674	4.30515	4.8737	4.62954	4.12477	3.8078	3.51809	3.52516	4.4126	4.55337	4.16137	3.60612
ENSG00000153944.11	RNPC3	0.0987389	0.631309	NA	4.18556	4.65012	4.1509	4.07875	3.8654	3.72428	3.83254	4.78492	3.10984	3.31114	3.0812	3.052	3.09936	2.93582	3.26747	3.35704	3.35829	3.71179	3.18344	4.03103	3.91015	3.70641	3.95762	4.42825	3.4628	4.3407
ENSG00000117395.12	SUPT6H	0.113867	0.579673	NA	1.98537	2.07299	1.4693	0.698306	1.97099	1.80743	1.27165	1.66194	4.58939	4.35343	4.27999	4.44298	4.29628	4.17342	4.32332	4.159	3.87325	1.54029	1.91238	2.21102	2.6658	1.1797	0.629471	1.99093	1.72224	1.05068
ENSG00000100028.12	SMNDC1	0.116125	0.572128	NA	3.8393	4.288	3.62191	3.82803	3.75588	4.3332	2.90406	3.86322	3.71723	3.40365	3.37823	2.52868	2.93495	2.93582	3.26747	-0.465805	4.075	4.18585	3.05739	2.8019	4.50461	3.31781	4.51999	3.779	3.76566	3.68381
ENSG00000130254.12	NIFK	0.132477	0.51884	NA	5.5444	5.26101	5.87431	5.33125	5.78297	5.83138	5.03738	5.90944	5.37148	5.09777	5.22824	4.38609	5.02551	5.25302	4.89078	4.87239	5.45881	5.2426	5.33082	5.57275	5.16943	5.48057	5.78234	6.1353	5.05944	6.15916
ENSG00000135297.15	TRMT1L	0.137443	0.503149	NA	4.33181	3.94062	3.45261	2.61241	3.43905	3.06322	3.44174	3.27382	3.75796	3.57256	3.28586	3.052	3.09936	2.64762	3.65513	3.35704	3.25128	3.34909	2.17772	2.6305	2.97801	1.1797	2.50122	3.19792	4.29355	1.77355
ENSG00000083312.17	SUB1	0.143762	0.483525	NA	3.96419	3.94062	2.91458	3.73373	3.50823	3.5642	3.83254	3.27382	4.28943	3.49057	4.27999	4.60133	4.11602	4.17342	4.09177	3.81304	4.55166	4.06553	3.77031	1.19311	3.58105	2.61315	3.70797	3.38911	4.35536	3.95846
ENSG00000086504.16	PARP1	0.150829	0.462049	NA	-0.465805	-0.465805	-0.465805	0.698306	-0.465805	1.07869	-0.465805	1.23326	0.890559	1.43072	1.01001	0.646282	0.245637	0.502688	1.56093	1.39426	1.1312	0.538262	-0.465805	1.61713	-0.465805	0.579841	0.629471	-0.465805	-0.465805	0.483144
ENSG00000115761.16	SWT1	0.152203	0.457931	NA	1.41436	0.506675	1.4693	1.77385	1.76029	2.0684	-0.465805	0.620603	2.58414	2.22267	2.84265	1.26675	2.28629	2.93582	2.73575	2.68649	2.35701	1.54029	1.587	1.61713	0.804218	1.1797	0.629471	1.73325	1.72224	1.45692
ENSG00000167005.14	HNRNPLL	0.160614	0.433155	NA	3.46961	2.94319	2.91458	2.9841	2.71896	3.28487	3.19781	3.14707	3.3945	2.73103	3.89845	3.54323	3.38081	3.47454	3.15177	4.43784	2.72015	3.44867	2.59562	2.43595	3.06868	3.31781	3.28929	1.73325	2.75133	1.45692
ENSG00000133606.11	SNRPD3	0.176137	0.389396	NA	1.98537	1.49272	1.7868	1.77385	1.76029	1.48859	1.27165	1.66194	2.97813	2.58064	2.55667	2.30141	2.28629	2.06626	2.88815	1.39426	2.54998	1.54029	2.7665	0.590009	2.54467	1.1797	2.00568	0.458634	1.28748	1.05068
ENSG00000136231.14	NOP2	0.184888	0.365883	NA	5.92851	6.81882	5.61818	5.6219	5.82425	5.64386	6.52358	6.0039	5.64558	5.91966	5.76163	5.81338	6.22056	5.53754	5.56919	5.80616	5.90955	5.37507	5.5338	5.39668	3.80857	5.5534	5.49705	5.46877	6.22019	5.31469
ENSG00000137073.21	RBFOX1	0.201962	0.322464	NA	5.35209	5.43373	4.97252	5.00776	5.03065	5.30705	5.63642	5.55737	4.67696	5.04129	5.09847	4.20057	4.8748	4.82962	4.85424	5.2059	5.55194	4.2969	4.06051	4.99872	3.38327	5.5534	4.88395	4.63113	5.58316	5.49792
ENSG00000146223.14	RBM6	0.207661	0.308705	NA	2.56096	2.8062	1.06162	2.38314	3.36639	3.06322	3.19781	2.68217	3.34188	3.57256	3.37823	3.31843	3.24694	2.64762	3.02597	2.18047	2.72015	2.12593	2.91926	1.19311	0.804218	2.61315	2.50122	2.56693	2.55456	3.13893
ENSG00000113387.12	RALY	0.214054	0.29371	NA	3.70257	4.43464	3.97447	2.9841	3.91719	3.47696	4.7048	3.49811	4.31695	4.52798	3.95953	4.26509	4.22685	3.56177	3.81581	4.30515	3.5511	2.12593	2.59562	3.44354	4.53674	2.19445	3.87911	3.84576	3.34586	4.1348
ENSG00000107951.14	TARS2	0.216689	0.287666	NA	2.84704	2.65483	2.04687	1.33407	2.71896	2.48085	2.53481	2.26042	2.97813	1.74548	3.89845	3.54323	2.28629	2.28711	3.65513	3.35704	3.25128	2.5413	1.91238	1.61713	1.46902	0.579841	0.629471	2.39925	2.92445	2.76289
ENSG00000067248.10	CCNT2	0.217995	0.284697	NA	3.46961	2.29405	1.7868	2.38314	1.97099	2.28931	2.53481	2.48666	4.69804	4.15482	3.89845	3.4352	4.42585	4.22778	3.65513	5.65077	3.87325	2.5413	2.40175	0.590009	2.10485	1.60213	1.67485	2.20949	0.662241	3.13893
ENSG00000056586.16	SAFB2	0.235503	0.246801	NA	3.08567	2.65483	2.91458	3.27938	3.75588	3.38411	3.44174	3.14707	3.75796	2.99164	4.01813	3.54323	3.38081	3.86589	3.73771	4.30515	3.45791	3.54181	3.05739	2.43595	3.45225	3.52516	2.00568	2.71713	2.75133	3.43694
ENSG00000135900.4	TNPO1	0.235791	0.246206	NA	1.01314	1.08235	-0.465805	0.698306	0.329738	1.07869	1.27165	-0.465805	0.562948	0.466042	1.72412	0.646282	-0.465805	2.28711	1.56093	2.18047	2.87235	0.538262	-0.465805	-0.465805	1.17458	-0.465805	0.629471	-0.465805	-0.465805	1.45692
ENSG00000085760.14	MRPL43	0.236901	0.243924	NA	3.38278	3.18341	1.7868	1.33407	2.83121	2.64991	3.9943	2.48666	3.44526	2.22267	3.0812	3.052	3.50331	3.3817	3.15177	3.35704	3.35829	2.12593	1.587	1.19311	1.46902	3.31781	1.24484	2.39925	1.72224	2.89942
ENSG00000114503.11	FIP1L1	0.237848	0.24199	NA	6.95042	6.16567	6.04784	6.38178	6.11779	6.1879	7.39287	6.07526	6.45485	6.59518	5.8927	6.27166	6.32392	6.12933	6.69877	7.1655	6.01145	5.32353	5.12626	5.47478	4.36846	5.71027	5.20684	5.08249	7.27044	5.31469
ENSG00000153037.14	MRPL15	0.242343	0.23294	NA	7.04536	6.93015	6.63744	7.03354	6.84873	6.82218	7.70482	6.81993	6.87155	7.16996	6.89174	7.04363	7.13518	6.85457	7.18426	7.1267	6.80003	6.21466	6.97881	6.62019	6.65668	6.51817	5.92595	5.95048	6.90751	5.98595
ENSG00000139168.8	SNRPD1	0.243189	0.231263	NA	1.41436	2.29405	2.04687	2.61241	1.97099	2.28931	-0.465805	1.992	3.17144	2.41273	1.72412	3.052	3.50331	3.06086	2.73575	3.35704	1.87056	1.12458	1.587	2.21102	2.41242	2.41894	-0.465805	1.99093	1.72224	2.03304
ENSG00000082258.13	SRSF6	0.247319	0.223188	NA	4.9903	5.20761	5.77006	5.08618	5.36495	5.20216	5.4813	4.50381	5.4971	5.41913	5.59839	5.57965	5.40134	5.75671	5.21289	5.41354	5.38479	5.00156	5.27527	4.81074	5.60775	4.83118	4.88395	4.13984	4.94348	4.68098
ENSG00000105447.12	RPL31	0.2541	0.210343	NA	2.71108	3.18341	3.91052	3.73373	3.43905	3.64645	2.53481	3.14707	1.7486	2.41273	2.38917	0.646282	2.28629	3.06086	2.14883	2.68649	1.54773	2.86344	2.7665	2.21102	2.41242	2.19445	3.16243	2.97746	2.32666	2.03304
ENSG00000125970.12	NUSAP1	0.258601	0.202099	NA	3.96419	4.43464	4.44981	3.52437	4.27569	3.99934	4.39285	4.45113	4.49617	4.48628	4.72907	4.38609	4.73177	3.86589	4.21219	4.159	4.90933	4.2969	3.40665	4.2243	4.29525	4.01225	3.28929	3.709	3.6716	3.95846
ENSG00000178105.11	GTF3A	0.261318	0.197232	NA	3.29038	3.56941	1.06162	2.81019	2.71896	2.64991	3.19781	3.27382	3.4943	3.2123	2.84265	3.54323	3.0195	3.64402	3.02597	3.60299	3.13569	2.34851	2.40175	2.43595	2.41242	1.92848	1.67485	2.56693	2.05587	2.89942
ENSG00000120705.13	ZC3H12B	0.26161	0.196715	NA	1.41436	1.08235	-0.465805	1.33407	1.76029	0.503954	-0.465805	0.620603	3.63215	3.31114	3.95953	3.31843	3.38081	3.79566	4.02757	2.18047	4.30644	-0.465805	1.16619	1.19311	0.304666	0.579841	0.629471	2.39925	0.662241	-0.465805
ENSG00000187772.8	PCBP2	0.262864	0.194499	NA	0.45542	2.65483	0.491258	1.33407	0.839559	0.503954	1.27165	0.620603	4.17377	3.98557	3.46505	4.38609	3.38081	4.42677	3.96038	4.30515	3.72115	0.538262	-0.465805	-0.465805	-0.465805	0.579841	-0.465805	-0.465805	1.28748	0.483144
ENSG00000152430.17	WDR3	0.263276	0.193774	NA	5.13016	5.64933	5.06355	4.59012	4.95833	5.72181	6.05845	5.25334	5.98279	5.62528	5.0431	5.8559	6.06017	5.57995	6.21324	6.52573	5.16656	4.40002	4.35654	5.22651	3.80857	4.62136	4.8012	4.70492	5.05944	4.47788
ENSG00000138095.19	LIN28B	0.264921	0.190901	NA	4.28469	4.00464	3.45261	3.91653	3.43905	3.5642	3.9943	2.48666	4.54353	3.86059	3.89845	3.90902	3.72092	3.47454	3.88991	4.30515	3.13569	3.54181	2.91926	2.8019	3.31081	3.20177	1.67485	1.0175	2.75133	3.13893
ENSG00000029639.11	MRPL44	0.287661	0.154164	NA	4.76849	4.33855	4.90848	5.26538	4.68716	5.11817	5.82029	4.74171	7.93526	7.80433	7.63925	7.41463	7.79915	7.59999	7.97902	8.28148	7.65544	3.78982	3.05739	4.7281	3.95838	4.26445	5.38787	5.42577	4.63001	5.69841
ENSG00000181610.13	ZNF473	0.290002	0.15069	NA	1.41436	1.08235	2.91458	2.11043	1.21551	2.28931	2.53481	1.66194	2.28296	1.43072	2.19964	1.69922	1.98365	2.64762	2.14883	2.18047	1.87056	1.86262	1.16619	-0.465805	1.46902	0.579841	1.24484	-0.465805	2.92445	1.05068
ENSG00000114867.20	NOL7	0.294379	0.144346	NA	5.4831	5.43373	6.07727	5.59533	6.10668	5.99731	5.68463	5.80835	5.01611	5.30384	4.98553	4.55045	4.85193	5.32958	5.21289	4.67141	5.13681	4.93444	5.06206	4.77001	5.68144	5.01433	5.47052	5.57097	5.75353	5.97054
ENSG00000225921.7	YTHDC2	0.301808	0.134021	NA	6.18098	5.83686	6.06263	6.58449	6.07283	6.75887	6.16425	5.84964	6.89913	6.76172	6.71703	7.34916	7.01677	7.08552	7.07734	7.10691	6.48281	6.01796	6.127	6.27204	5.97898	5.68888	6.14309	6.33441	6.28515	6.1861
ENSG00000047188.16	SPPL2A	0.308607	0.125049	NA	3.70257	4.06594	3.03944	3.27938	3.8654	3.38411	4.60813	3.59841	3.79757	3.10619	3.18716	4.32686	3.81854	4.05815	3.96038	4.67141	2.72015	3.00101	2.59562	3.33605	3.06868	2.41894	2.86938	3.47597	2.55456	4.38789
ENSG00000005100.13	SUPV3L1	0.309415	0.124012	NA	4.46459	4.33855	3.91052	4.29228	4.23546	3.86835	4.39285	3.94169	4.75951	4.75563	4.61979	3.64373	4.65456	4.37954	4.92643	4.96327	4.68099	3.00101	4.24531	2.21102	3.86025	3.4252	2.50122	3.84576	3.76566	3.75753
ENSG00000124541.7	BYSL	0.31409	0.11814	NA	4.0228	2.8062	1.7868	3.27938	3.12347	2.64991	4.7048	3.94169	2.97813	3.2123	2.38917	2.52868	3.24694	3.79566	2.14883	3.35704	2.35701	1.86262	2.17772	1.61713	2.77755	3.20177	2.50122	2.20949	1.72224	2.61207
ENSG00000196419.12	FBLL1	0.31821	0.113136	NA	4.62453	4.2356	4.1509	4.35697	4.23546	4.1759	4.60813	4.28047	4.61179	4.04422	4.61979	4.55045	3.90997	4.55986	4.15323	5.12947	4.35893	4.2969	3.29936	4.09837	3.95838	3.61863	3.28929	3.779	4.47157	3.75753
ENSG00000138600.10	MRPL2	0.319633	0.111444	NA	1.01314	1.49272	2.4582	2.11043	1.21551	1.48859	3.44174	1.23326	2.58414	2.86721	2.70673	3.64373	2.28629	2.64762	3.02597	2.18047	2.72015	0.538262	0.569614	-0.465805	0.804218	2.19445	-0.465805	2.20949	2.05587	2.44363
ENSG00000103707.10	DDX53	0.320953	0.109891	NA	1.41436	0.506675	1.06162	1.33407	0.839559	1.07869	1.27165	1.23326	0.562948	2.00371	1.01001	0.646282	1.07636	1.48667	0.552074	2.18047	0.543235	-0.465805	0.569614	1.94442	1.17458	0.579841	-0.465805	-0.465805	-0.465805	0.483144
ENSG00000130723.20	MFAP1	0.338683	0.0905593	NA	6.6306	6.84529	7.08408	6.41254	7.01245	6.95723	6.46956	7.0049	6.2488	5.95066	6.98282	5.74715	5.78625	6.54778	6.51196	6.19168	6.55208	6.3236	6.41093	6.37067	6.50258	6.2231	6.57533	6.68371	6.42144	6.65011
ENSG00000122870.11	NELFE	0.339958	0.0892749	NA	-0.465805	-0.465805	0.491258	1.33407	1.97099	1.07869	1.27165	0.620603	3.10984	3.10619	3.18716	2.52868	1.07636	2.28711	2.37207	3.06038	1.1312	-0.465805	-0.465805	-0.465805	-0.465805	0.579841	0.629471	0.458634	0.662241	0.483144
ENSG00000105321.14	EFTUD2	0.344582	0.0847318	NA	4.18556	4.65012	4.35689	3.63285	3.8654	4.38204	3.83254	4.08688	4.42207	4.30628	4.18087	3.052	3.61622	4.55986	4.26882	4.30515	3.01002	3.44867	3.77031	2.6305	3.23453	2.19445	3.70797	3.19792	3.4628	3.43694
ENSG00000167962.14	CCDC9	0.346517	0.0828841	NA	3.77256	2.48568	2.4582	2.9841	3.28988	2.93816	3.19781	3.94169	1.38245	2.41273	2.38917	1.26675	2.41672	2.4786	1.56093	2.68649	3.35829	1.54029	3.05739	1.19311	1.71343	1.92848	1.67485	1.73325	2.92445	2.25289
ENSG00000131773.14	UBA1	0.349894	0.0797323	NA	3.29038	3.48216	2.4582	4.15349	3.57424	2.80122	3.83254	3.69218	4.89351	4.98252	4.45987	5.39012	4.60069	4.82962	5.32397	5.12947	4.63915	2.5413	2.17772	3.54359	2.77755	1.60213	4.17038	3.47597	2.92445	2.61207
ENSG00000091542.9	NMD3	0.354161	0.0758804	NA	3.55152	3.65169	4.09445	3.63285	3.57424	2.93816	3.83254	3.94169	3.75796	3.40365	4.23128	3.31843	2.84514	3.64402	3.15177	3.81304	4.13643	3.00101	2.91926	2.8019	4.40373	2.19445	3.16243	1.73325	3.21859	2.25289
ENSG00000137804.13	DHX29	0.355041	0.0751037	NA	2.71108	3.48216	2.62688	1.33407	3.03248	2.80122	1.27165	1.992	1.90186	3.57256	2.96685	1.69922	3.09936	3.47454	1.88462	3.06038	2.72015	0.538262	1.16619	2.21102	2.26682	1.60213	2.00568	1.73325	1.72224	1.45692
ENSG00000140319.10	GPATCH8	0.355894	0.0743574	NA	3.9031	4.288	2.04687	3.40707	2.93535	2.93816	3.44174	3.27382	3.28728	3.92443	2.55667	2.72498	4.22685	3.64402	3.96038	3.06038	2.54998	0.538262	2.59562	1.94442	1.71343	1.92848	2.27463	1.73325	3.21859	1.05068
ENSG00000188846.13	SPATS2	0.360327	0.0705678	NA	3.46961	4.18124	3.15434	3.40707	3.63736	4.11942	3.44174	3.78023	4.23276	3.79379	4.32711	3.19136	4.0371	2.93582	3.65513	3.81304	3.13569	3.54181	0.569614	1.61713	4.17794	3.61863	2.50122	2.20949	3.21859	2.61207
ENSG00000082153.18	NCBP2	0.360622	0.0703212	NA	2.97128	3.29002	2.04687	3.63285	3.28988	2.80122	2.53481	2.68217	3.04549	2.99164	2.96685	3.19136	2.14289	2.4786	1.88462	3.99637	1.87056	2.71134	1.91238	2.21102	2.6658	1.60213	-0.465805	1.41932	1.72224	1.77355
ENSG00000145216.16	ELAVL2	0.371089	0.0619847	NA	6.35074	6.0028	5.37921	6.07072	5.96623	6.48478	6.38456	5.72205	7.5567	7.32585	7.15591	7.53073	7.42204	7.52601	7.45833	7.6212	6.85589	3.86384	5.43588	5.87116	5.20983	4.86972	6.63627	6.05293	5.65865	5.16017
ENSG00000105705.16	SRFBP1	0.371283	0.0618381	NA	4.07912	3.72953	3.69965	4.22456	4.23546	4.11942	3.65033	4.39646	3.67531	2.99164	3.37823	2.72498	1.07636	3.17592	3.02597	3.06038	4.55166	2.34851	3.40665	3.09355	3.58105	2.41894	3.70797	3.97067	3.4628	3.75753
ENSG00000187959.9	RBFOX3	0.375	0.0590743	NA	4.33181	3.87363	4.4041	4.15349	4.59477	4.60413	4.88065	4.50381	4.14335	5.04129	3.89845	4.55045	3.56087	3.3817	4.02757	4.30515	3.25128	3.86384	3.05739	3.96039	3.51809	3.86742	3.87911	4.08563	3.76566	3.43694
ENSG00000148843.15	MAP4	0.381319	0.0545977	NA	4.18556	4.48039	3.45261	3.91653	4.01551	2.80122	3.65033	4.28047	4.47189	4.98252	4.45987	4.49772	4.75662	4.99546	4.61306	4.30515	5.04367	3.1266	3.05739	3.8078	3.38327	3.86742	3.51376	3.19792	2.55456	4.1348
ENSG00000185728.17	RPL7L1	0.381655	0.0543669	NA	2.39338	2.8062	0.491258	3.13928	2.59723	3.06322	1.27165	3.00811	2.67202	3.10619	2.84265	3.31843	2.74936	3.3817	3.15177	2.18047	3.35829	2.34851	1.587	1.61713	3.69929	1.92848	0.629471	1.73325	1.28748	3.24525
ENSG00000173812.11	FUS	0.383728	0.052962	NA	2.84704	2.29405	2.04687	1.33407	2.71896	2.48085	2.53481	2.48666	3.17144	2.58064	2.84265	2.52868	2.14289	2.79891	2.88815	3.06038	2.72015	2.34851	-0.465805	1.61713	3.58105	2.41894	2.00568	1.99093	-0.465805	1.45692
ENSG00000151304.5	RAVER1	0.387501	0.0504781	NA	2.56096	2.07299	2.91458	2.11043	0.839559	1.07869	2.03727	2.26042	3.23052	2.22267	3.0812	2.30141	2.41672	3.06086	2.37207	3.35704	3.01002	1.54029	1.587	1.61713	1.17458	1.1797	2.00568	1.73325	-0.465805	1.45692
ENSG00000161847.14	MCTS1	0.391262	0.0480941	neuron	0.45542	0.506675	1.4693	0.698306	1.21551	2.0684	2.03727	0.620603	1.7486	2.00371	3.18716	2.89774	2.84514	2.93582	2.37207	-0.465805	1.87056	0.538262	1.16619	-0.465805	0.304666	0.579841	-0.465805	-0.465805	1.28748	1.05068
ENSG00000153048.11	ELAVL4	0.39367	0.0466147	neuron	7.05943	7.22035	7.43604	6.67607	7.17018	6.89969	7.15695	7.57181	6.87155	7.30801	7.01195	6.42074	7.16796	7.10016	7.13179	6.55525	7.51793	7.04212	6.66976	6.43721	6.67122	6.76302	6.68324	6.74621	6.59802	6.90656
ENSG00000131469.14	BMS1	0.39512	0.0457411	neuron	3.77256	3.80338	2.91458	2.38314	3.28988	3.28487	4.5045	1.66194	3.94597	2.58064	3.18716	3.82589	2.41672	2.93582	4.21219	4.43784	2.13419	2.71134	1.16619	1.19311	1.17458	1.1797	1.67485	2.56693	1.28748	1.45692
ENSG00000280987.4	ADARB1	0.395739	0.0453721	neuron	0.45542	1.81184	1.4693	0.698306	1.21551	1.07869	-0.465805	0.620603	0.890559	-0.465805	-0.465805	1.26675	-0.465805	0.502688	0.552074	1.39426	1.54773	0.538262	-0.465805	0.590009	-0.465805	0.579841	-0.465805	-0.465805	0.662241	-0.465805
ENSG00000130826.18	SNRPN	0.397077	0.0445827	neuron	3.46961	4.65012	3.91052	3.82803	4.59477	4.38204	3.19781	3.86322	3.71723	4.04422	2.96685	3.4352	3.66952	3.56177	3.37458	3.35704	3.35829	3.6293	2.40175	4.2243	2.54467	3.70641	3.40589	3.709	3.4628	3.13893
ENSG00000168028.14	SRSF12	0.398728	0.0436239	neuron	3.70257	3.65169	3.91052	3.99992	4.82911	3.47696	4.60813	3.94169	4.17377	3.72375	4.65715	3.90902	4.42585	5.02645	4.89078	4.96327	3.5511	3.93425	2.59562	2.6305	5.34295	4.01225	3.02333	2.71713	0.662241	3.89454
ENSG00000119314.15	TSFM	0.400078	0.0428515	neuron	3.38278	2.65483	2.4582	2.11043	1.21551	1.80743	1.27165	2.26042	3.54173	3.40365	4.41696	4.32686	3.44336	3.64402	3.26747	4.159	3.5511	1.12458	0.569614	2.21102	1.71343	1.60213	2.27463	2.71713	0.662241	1.05068
ENSG00000137547.8	RBMS3	0.401222	0.0422057	neuron	0.45542	2.29405	2.4582	2.11043	2.15481	-0.465805	1.27165	1.992	0.890559	-0.465805	1.4108	0.646282	1.36192	1.48667	0.552074	2.18047	1.54773	0.538262	0.569614	0.590009	0.804218	-0.465805	0.629471	1.0175	0.662241	1.05068
ENSG00000161016.17	MRPL9	0.410285	0.0373583	neuron	0.45542	1.08235	1.4693	2.61241	1.97099	2.0684	1.27165	1.66194	0.13839	-0.465805	1.01001	0.646282	1.07636	1.80538	1.56093	2.18047	1.54773	0.538262	0.569614	-0.465805	-0.465805	1.60213	-0.465805	1.41932	2.05587	1.77355
ENSG00000183808.11	PPP1R10	0.410348	0.0373261	neuron	6.15501	6.03381	5.28147	5.39426	5.54033	5.40483	6.35507	5.53223	5.33156	4.85727	4.54205	5.55405	4.78104	5.30451	5.8172	6.07426	4.94411	4.67137	4.06051	4.49808	4.2572	4.83118	4.66744	4.80897	5.26667	5.16017
ENSG00000156502.14	RPL24	0.412079	0.0364532	neuron	3.77256	3.18341	3.03944	3.27938	3.12347	3.28487	4.13973	3.27382	3.44526	3.72375	3.76793	3.4352	2.64678	2.79891	3.96038	3.99637	3.5511	2.5413	2.40175	2.21102	2.88126	2.61315	2.86938	1.41932	2.32666	1.77355
ENSG00000108883.13	ADAR	0.414227	0.0353932	neuron	3.9031	3.48216	3.53974	4.22456	3.43905	3.1783	3.83254	2.68217	3.4943	3.31114	3.69796	3.31843	3.0195	3.86589	3.26747	3.60299	2.87235	3.24213	1.91238	0.590009	3.58105	2.61315	1.67485	3.38911	3.21859	2.76289
ENSG00000158417.11	BOLL	0.415134	0.0349529	neuron	7.36145	7.42722	6.82258	7.35981	7.1755	7.36814	7.7733	6.77777	7.17205	7.18307	6.96804	7.21676	7.17719	6.99439	7.18426	7.54968	6.61817	6.09682	6.47397	6.76193	6.64199	6.90893	7.01236	6.48861	6.84425	6.44228
ENSG00000138757.14	LARP1B	0.423516	0.0310879	neuron	4.13332	3.94062	3.35987	3.27938	3.91719	4.23026	4.39285	3.69218	3.83613	3.10619	3.89845	4.49772	3.24694	4.22778	4.02757	3.60299	4.13643	2.5413	3.05739	2.8019	3.69929	3.4252	3.40589	-0.465805	2.55456	2.44363
ENSG00000185946.16	RPL4	0.426639	0.0297386	neuron	4.93033	5.06476	4.44981	4.69393	5.12176	4.60413	5.10979	4.82687	4.98213	4.98252	4.65715	5.44686	4.80506	5.32958	4.89078	5.4766	4.90933	3.54181	4.1863	4.7281	4.53674	4.14386	5.14107	4.87439	4.16137	5.10476
ENSG00000089737.17	MEPCE	0.427324	0.0294491	neuron	4.9903	5.38645	5.0035	4.9669	5.12176	5.02898	5.63642	4.90729	5.3975	5.54632	5.55946	4.83183	5.25208	5.32958	5.21289	4.96327	5.40989	4.00138	3.40665	4.44733	4.62902	4.07955	4.4673	4.99695	5.44783	4.07838
ENSG00000153250.20	CNOT1	0.434423	0.0265802	neuron	2.56096	2.29405	2.04687	1.33407	2.59723	2.48085	2.90406	2.26042	2.90747	1.02755	1.72412	2.30141	1.98365	1.80538	2.37207	3.35704	1.87056	0.538262	1.91238	2.21102	1.17458	-0.465805	0.629471	2.85316	-0.465805	0.483144
ENSG00000118246.14	RBM10	0.435784	0.0260572	neuron	6.01766	5.66922	5.03384	5.79531	5.24847	5.77764	6.46956	5.4806	6.32532	5.75385	5.77868	6.34813	5.12427	5.71926	5.97871	6.72068	5.66048	5.12711	4.96007	4.54711	4.79756	4.62136	4.75798	3.97067	4.41464	4.7904
ENSG00000115946.8	AQR	0.437989	0.025227	neuron	4.23598	4.18124	2.04687	3.40707	3.12347	3.06322	4.79541	3.00811	3.63215	4.30628	3.37823	3.90902	3.56087	3.56177	3.37458	3.06038	3.13569	-0.465805	2.17772	2.21102	1.17458	-0.465805	1.24484	1.0175	3.34586	2.89942
ENSG00000122026.10	ZNF385A	0.439955	0.0245048	neuron	2.56096	3.0683	2.77789	3.27938	2.83121	2.64991	2.53481	2.26042	1.15737	2.73103	2.55667	1.26675	1.60018	2.28711	1.56093	-0.465805	2.54998	1.54029	0.569614	2.43595	2.26682	-0.465805	2.69701	2.39925	2.32666	1.77355
ENSG00000151806.14	EIF5B	0.441437	0.0239719	neuron	7.29167	7.42136	6.81387	6.62445	6.85538	6.63337	7.36356	7.18506	7.2562	7.18307	6.74332	6.80406	7.11611	7.11466	6.83629	6.98207	6.732	6.18609	6.30397	6.48832	5.62279	6.4435	7.09284	5.79022	5.9059	6.36184
ENSG00000121766.15	EIF3D	0.446303	0.0222873	neuron	6.29237	6.59797	5.98713	6.18203	6.34278	6.22853	5.77647	6.74532	6.14513	6.37295	6.27558	5.65383	6.12839	6.18534	6.3376	5.53702	6.49459	5.56456	5.43588	4.09837	4.36846	3.70641	2.27463	3.5579	6.40692	3.52401
ENSG00000146834.14	CELF2	0.447386	0.0219259	neuron	2.71108	3.18341	3.03944	1.77385	3.43905	3.5642	3.44174	3.39032	2.97813	2.41273	2.84265	2.89774	3.17504	2.93582	2.14883	-0.465805	2.87235	1.54029	2.17772	2.21102	3.23453	1.1797	1.67485	1.0175	2.32666	2.61207
ENSG00000021776.11	EEF1A2	0.44905	0.0213795	neuron	4.37745	3.72953	4.03571	4.74316	3.57424	3.5642	4.13973	3.78023	3.94597	4.10058	3.83467	4.38609	3.24694	3.06086	3.81581	3.81304	4.01084	3.71179	3.50651	3.21989	3.15399	3.78916	4.03208	3.47597	2.92445	2.61207
ENSG00000278619.5	PRPF31	0.451784	0.0205065	neuron	2.39338	0.506675	1.7868	0.698306	1.76029	1.07869	1.27165	2.48666	0.13839	1.02755	0.453118	0.646282	0.719985	0.502688	1.88462	1.39426	0.543235	-0.465805	-0.465805	0.590009	-0.465805	1.1797	-0.465805	-0.465805	1.28748	-0.465805
ENSG00000107864.15	U2SURP	0.454537	0.0196568	neuron	4.86775	5.12361	4.80675	4.64296	5.22811	4.79655	5.42566	5.28378	4.69804	4.82418	4.92556	4.38609	4.60069	4.60162	4.61306	5.2059	4.19536	3.78982	4.1863	4.03103	3.45225	3.20177	4.10288	4.1921	4.77277	3.60612
ENSG00000143889.16	NHP2	0.458697	0.0184277	neuron	2.84704	2.29405	2.26714	2.61241	2.15481	1.48859	-0.465805	0.620603	3.04549	2.99164	2.84265	2.52868	2.28629	2.06626	1.88462	1.39426	1.54773	-0.465805	2.40175	0.590009	2.10485	0.579841	1.24484	1.0175	-0.465805	2.03304
ENSG00000181817.6	MRPS23	0.461417	0.0176585	neuron	2.20375	2.07299	2.77789	2.11043	2.15481	2.0684	2.03727	2.26042	1.90186	2.00371	1.4108	1.26675	1.80462	0.502688	2.73575	-0.465805	1.1312	1.12458	0.569614	1.19311	0.304666	1.1797	0.629471	1.0175	2.05587	1.05068
ENSG00000146282.18	CWF19L2	0.464805	0.0167373	neuron	4.37745	4.56775	3.45261	4.35697	3.91719	4.1759	4.5045	4.39646	4.11227	3.92443	3.76793	3.54323	4.0371	3.64402	4.56864	4.67141	4.45851	2.34851	2.7665	3.09355	2.10485	4.32117	2.00568	2.56693	3.57097	3.24525
ENSG00000048991.16	NOVA1	0.465153	0.016645	neuron	5.69617	5.20761	5.06355	5.79531	5.00695	5.68336	5.94428	5.02009	7.45818	7.06057	7.39026	7.36397	7.00645	7.25868	7.40878	7.6212	6.85589	3.93425	3.68762	4.09837	4.17794	4.52807	3.95762	3.5579	3.93717	5.07623
ENSG00000186566.13	TBL3	0.466963	0.0161717	neuron	6.0462	6.0028	5.98713	6.12745	6.09549	6.1879	6.19785	6.68956	6.21993	6.27839	6.69923	6.01446	6.17521	6.54778	6.58069	6.58417	6.76155	6.18609	5.46099	5.36967	6.10215	5.85174	5.26974	5.87257	5.65865	5.80656
ENSG00000104967.7	IREB2	0.474975	0.0142067	neuron	3.96419	4.12474	3.62191	3.63285	4.49605	4.1759	4.5045	4.21878	3.79757	4.44334	4.18087	4.06214	3.24694	3.56177	4.5228	3.60299	3.13569	3.00101	2.59562	3.54359	4.00505	2.7843	2.27463	2.56693	3.21859	3.82766
ENSG00000055044.11	YTHDF1	0.475046	0.0141901	neuron	4.33181	4.6896	3.62191	3.63285	4.80182	4.64472	3.83254	3.86322	4.28943	4.20709	4.45987	4.69799	3.81854	3.72183	3.88991	4.55935	4.19536	2.5413	2.59562	3.54359	3.23453	3.70641	4.17038	4.63113	3.93717	3.34428
ENSG00000147604.14	ZC3H10	0.476929	0.0137585	neuron	2.39338	3.18341	1.7868	2.61241	2.15481	3.06322	2.03727	2.26042	3.10984	3.31114	3.46505	2.03151	2.64678	2.79891	2.14883	1.39426	2.13419	1.54029	1.16619	0.590009	2.6658	1.60213	0.629471	2.20949	1.28748	2.44363
ENSG00000173145.11	SAFB	0.477006	0.0137411	neuron	5.73174	5.95499	4.87536	5.64798	5.07693	4.90078	5.24454	5.02009	3.17144	3.49057	3.0812	2.89774	3.66952	3.28248	3.81581	4.43784	3.13569	2.71134	1.16619	4.03103	2.88126	3.20177	4.71342	4.24252	3.93717	3.95846
ENSG00000104177.18	RPL14	0.482466	0.0125519	neuron	6.12857	6.1516	5.80565	5.90754	5.63616	5.20216	6.29422	5.34281	6.15279	6.15075	6.49776	6.50331	5.97804	6.05612	5.97871	5.90117	5.40989	4.49625	4.35654	5.36967	4.65851	4.32117	5.5231	5.13682	5.68296	5.36272
ENSG00000167088.11	PABPC3	0.482996	0.0124411	neuron	1.98537	0.506675	1.7868	0.698306	1.97099	2.0684	1.27165	1.66194	2.16677	1.43072	2.70673	1.26675	1.80462	1.80538	1.56093	-0.465805	1.87056	-0.465805	1.587	0.590009	0.304666	-0.465805	2.00568	0.458634	1.28748	1.45692
ENSG00000131732.12	LSM4	0.484251	0.0121821	neuron	2.84704	3.18341	1.06162	2.38314	3.28988	3.5642	2.90406	3.94169	3.4943	2.58064	2.38917	3.19136	1.07636	3.28248	3.15177	2.18047	1.54773	1.12458	1.91238	2.43595	1.46902	0.579841	-0.465805	0.458634	1.28748	2.44363
ENSG00000119446.14	CELF1	0.492617	0.010567	neuron	2.20375	0.506675	2.4582	2.61241	3.20907	2.80122	2.53481	1.66194	1.7486	1.43072	1.01001	0.646282	0.245637	1.48667	1.88462	-0.465805	2.72015	1.54029	1.16619	1.19311	0.804218	1.1797	-0.465805	-0.465805	1.28748	1.05068
ENSG00000008988.9	RBM4B	0.497053	0.00978562	neuron	1.01314	1.08235	1.06162	-0.465805	1.76029	1.07869	-0.465805	-0.465805	1.57711	-0.465805	2.19964	1.69922	0.719985	0.502688	1.14295	-0.465805	-0.465805	-0.465805	-0.465805	-0.465805	0.804218	-0.465805	-0.465805	-0.465805	-0.465805	-0.465805
ENSG00000101361.17	HEATR1	0.499389	0.009394	neuron	5.25764	5.56692	5.71496	5.51256	5.47271	5.35677	5.10979	5.19045	5.30432	5.54632	5.55946	4.55045	4.48651	5.71926	5.37646	4.87239	5.7418	5.03399	4.1863	4.7281	5.08506	5.14575	4.84317	4.33837	4.98318	5.01743
ENSG00000174444.15	DDX10	0.500091	0.00927885	neuron	3.29038	3.18341	3.91052	4.35697	3.81168	4.6842	4.39285	3.78023	4.47189	4.35343	3.54694	4.65047	4.0771	4.37954	4.4265	3.81304	4.19536	3.34909	3.29936	3.33605	4.21811	3.31781	4.29657	3.38911	3.07901	2.61207
ENSG00000107929.14	ZCCHC17	0.50379	0.00869143	neuron	3.96419	3.80338	2.77789	3.99992	3.75588	3.38411	3.83254	4.28047	3.79757	4.15482	4.07444	4.32686	3.0195	3.99687	3.81581	3.60299	4.01084	3.71179	2.91926	1.94442	3.45225	3.61863	3.28929	3.09189	2.05587	3.13893
ENSG00000185608.8	NOC3L	0.505909	0.00836913	neuron	4.0228	4.2356	4.80675	3.52437	4.74563	4.72263	3.9943	4.28047	4.3965	4.48628	4.18087	4.32686	4.19085	4.05815	4.4265	3.81304	4.13643	3.44867	3.84851	4.2243	2.88126	4.01225	3.51376	4.08563	3.76566	3.89454
ENSG00000171863.14	SARNP	0.508783	0.00794811	neuron	2.71108	2.94319	2.77789	1.77385	3.50823	2.64991	1.27165	1.66194	3.17144	2.22267	2.70673	2.72498	3.0195	3.3817	2.37207	3.06038	2.72015	1.86262	1.16619	0.590009	2.10485	2.41894	2.27463	1.41932	0.662241	0.483144
ENSG00000163214.21	MRPS15	0.512475	0.00743345	neuron	3.29038	2.29405	3.77342	3.91653	3.12347	3.64645	3.9943	3.14707	3.71723	3.65013	3.28586	2.72498	3.50331	3.93287	3.47428	3.35704	3.45791	2.34851	2.7665	3.44354	2.41242	1.1797	3.02333	2.71713	2.55456	3.24525
ENSG00000065183.16	RPL21	0.513456	0.00730138	neuron	3.77256	4.18124	3.15434	3.63285	3.28988	3.1783	3.44174	4.39646	3.91027	3.10619	3.62443	3.64373	3.81854	4.22778	3.26747	4.43784	4.13643	3.44867	2.59562	2.43595	2.88126	3.20177	2.50122	1.73325	1.28748	3.13893
ENSG00000205323.9	ZNF638	0.514067	0.00722023	neuron	5.07583	5.36222	5.42571	5.00776	5.75478	5.56145	5.4813	5.63026	3.63215	3.31114	4.23128	3.82589	4.0371	4.05815	3.81581	4.67141	3.87325	3.34909	3.18344	4.81074	3.38327	4.20541	4.51999	4.93697	4.22897	4.43358
ENSG00000148584.15	MBNL3	0.515373	0.00704921	neuron	5.04788	5.33758	3.69965	3.82803	2.46428	3.86835	5.73128	4.15433	4.54353	4.75563	3.54694	4.32686	4.82868	3.28248	4.73868	4.96327	3.5511	1.54029	1.587	0.590009	0.304666	1.1797	3.70797	1.0175	0.662241	1.77355
ENSG00000130520.10	NARS2	0.518548	0.00664763	neuron	3.08567	4.00464	4.25757	3.82803	3.75588	4.06063	3.83254	4.78492	4.04803	4.75563	4.50154	3.4352	4.32978	4.11694	4.4265	3.60299	5.04367	3.00101	2.7665	2.6305	3.69929	2.7843	2.86938	3.09189	3.6716	2.76289
ENSG00000112651.12	DALRD3	0.529212	0.0054365	neuron	3.29038	2.48568	3.26076	3.82803	2.93535	3.06322	2.90406	3.27382	3.58765	4.04422	3.62443	3.19136	3.9536	3.56177	3.96038	3.35704	3.5511	2.12593	2.91926	1.19311	2.77755	3.07557	3.40589	2.39925	1.28748	3.24525
ENSG00000106355.10	IGF2BP3	0.530517	0.00530194	neuron	3.19165	2.8062	2.04687	2.11043	3.20907	2.28931	2.53481	2.85433	3.10984	2.00371	2.55667	1.69922	1.80462	3.06086	2.56534	-0.465805	2.35701	2.12593	1.16619	1.19311	0.804218	2.61315	-0.465805	0.458634	-0.465805	-0.465805
ENSG00000116898.12	RNPS1	0.534435	0.00491488	neuron	2.39338	3.38928	1.4693	2.61241	1.97099	3.06322	2.53481	3.14707	1.90186	1.02755	2.55667	1.26675	1.80462	2.06626	2.14883	-0.465805	1.87056	1.86262	1.587	-0.465805	2.10485	1.60213	-0.465805	1.73325	-0.465805	0.483144
ENSG00000136381.13	DHX57	0.534571	0.00490182	neuron	3.9031	3.87363	3.69965	3.99992	4.15146	3.86835	4.27184	3.86322	4.44719	4.39908	4.41696	3.82589	3.0195	3.99687	4.26882	4.43784	4.01084	3.44867	3.18344	2.95508	3.38327	2.61315	3.61413	2.56693	1.72224	3.43694
ENSG00000162437.14	ZC3H13	0.534929	0.00486774	neuron	5.80035	5.60871	5.23	5.0475	5.26855	5.05933	5.42566	5.15795	5.38455	5.52589	4.54205	5.13782	4.26198	5.53754	4.81674	5.59502	4.45851	3.24213	3.77031	4.77001	3.69929	3.70641	5.03643	3.47597	4.22897	3.95846
ENSG00000134987.11	NUDT21	0.535203	0.0048418	neuron	2.56096	3.0683	2.62688	3.13928	2.83121	3.1783	2.03727	2.26042	3.4943	2.86721	2.55667	3.54323	3.0195	3.72183	3.56754	2.18047	2.54998	1.86262	1.16619	1.19311	2.26682	3.70641	3.28929	2.85316	1.28748	2.25289
ENSG00000138709.19	DDX24	0.536724	0.00469995	neuron	3.77256	2.94319	3.03944	2.61241	3.81168	2.93816	4.39285	3.49811	3.83613	3.72375	3.69796	4.20057	3.24694	3.56177	4.21219	3.81304	3.94368	1.54029	1.587	2.8019	1.71343	2.41894	3.16243	1.99093	2.05587	3.13893
ENSG00000169957.10	SRP14	0.538309	0.00455585	neuron	0.45542	2.65483	1.7868	2.81019	1.97099	1.07869	1.27165	2.85433	1.15737	1.02755	1.98138	1.26675	0.719985	1.07699	2.37207	2.18047	2.13419	-0.465805	0.569614	1.61713	2.10485	1.1797	0.629471	0.458634	-0.465805	1.77355
ENSG00000138399.18	G3BP2	0.539943	0.00441127	neuron	4.46459	4.3874	3.15434	4.74316	4.23546	3.79811	4.27184	4.45113	4.08051	4.15482	4.45987	4.20057	3.86498	4.17342	3.96038	4.55935	4.35893	3.34909	2.59562	1.61713	2.6658	4.01225	4.10288	4.55337	2.75133	3.52401
ENSG00000067334.14	SCAF11	0.544846	0.00400048	neuron	4.37745	3.94062	4.25757	4.35697	3.63736	4.42927	4.88065	4.28047	4.14335	3.72375	4.12864	4.60133	4.15392	3.86589	4.26882	4.67141	4.55166	2.71134	2.59562	3.21989	2.41242	3.07557	2.00568	3.19792	4.41464	3.34428
ENSG00000168827.14	SYNE1	0.552051	0.00345592	neuron	4.23598	4.43464	4.44981	4.07875	4.31484	3.47696	3.9943	4.82687	4.91167	4.20709	3.89845	3.82589	3.56087	3.93287	3.73771	4.43784	4.45851	3.00101	3.59991	3.63714	3.38327	2.61315	2.86938	3.5579	2.05587	4.3407
ENSG00000135930.14	PABPN1	0.553746	0.00333737	neuron	3.77256	4.2356	3.62191	3.27938	4.39007	4.1759	3.44174	4.50381	4.11227	3.72375	3.62443	2.72498	3.17504	3.72183	3.56754	3.81304	4.075	2.34851	2.59562	3.09355	2.97801	2.7843	1.67485	2.20949	2.92445	3.34428
ENSG00000187024.14	CEBPZ	0.555536	0.00321602	neuron	4.58618	5.00341	4.1509	4.07875	4.31484	4.90078	4.39285	4.6512	5.8478	6.03983	5.32426	5.33106	5.6066	5.8975	5.97871	5.65077	6.09118	1.86262	2.40175	2.6305	2.26682	3.07557	4.10288	3.97067	2.75133	4.64258
ENSG00000204842.16	ZC3H8	0.556778	0.00313402	neuron	5.88177	5.56692	5.55683	5.67361	5.74047	6.10305	5.73128	6.19222	5.91237	5.83914	6.06935	5.39012	5.6202	5.86357	6.09291	5.7562	6.33342	5.89977	4.4091	4.68494	5.41385	5.59998	4.88395	5.70287	4.72674	5.84088
ENSG00000266472.5	CDC40	0.55734	0.00309751	neuron	1.98537	1.08235	2.4582	2.81019	2.59723	3.47696	2.90406	1.992	2.04038	2.41273	2.38917	2.03151	1.36192	2.28711	2.56534	2.68649	2.54998	2.12593	1.587	1.61713	1.46902	1.1797	2.00568	1.99093	1.28748	2.25289
ENSG00000124279.12	SON	0.557996	0.00305534	neuron	3.77256	4.00464	3.77342	2.61241	3.57424	3.38411	3.9943	2.85433	4.04803	4.04422	3.76793	4.44298	3.61622	2.4786	4.21219	3.60299	3.72115	1.54029	2.17772	0.590009	-0.465805	-0.465805	2.27463	2.20949	0.662241	-0.465805
ENSG00000113649.11	CD3EAP	0.558271	0.00303781	neuron	6.15501	6.07912	5.89098	6.44266	5.4553	6.07362	6.52358	5.63026	6.16041	5.90391	6.06935	6.58141	5.99901	5.79322	6.3896	6.30025	5.59634	5.09673	5.43588	5.03355	5.43104	4.62136	5.41595	5.31232	5.26667	5.64113
ENSG00000177707.11	RPL36A	0.559041	0.00298923	neuron	3.08567	2.65483	4.20522	4.35697	3.43905	3.79811	2.90406	4.01611	5.23388	4.10058	5.27705	5.06719	4.80506	5.40228	5.12358	3.35704	4.55166	1.86262	2.40175	3.8078	3.51809	2.7843	3.61413	3.47597	3.21859	3.95846
ENSG00000189007.16	SURF6	0.559087	0.00298634	neuron	3.46961	3.29002	2.26714	3.52437	2.93535	3.1783	2.53481	3.27382	3.10984	2.41273	0.453118	2.72498	2.14289	2.64762	2.37207	2.68649	1.1312	0.538262	1.16619	-0.465805	-0.465805	2.61315	0.629471	1.41932	1.72224	1.45692
ENSG00000168438.15	MTHFSD	0.559474	0.00296218	neuron	7.63004	7.24706	6.40193	7.1012	6.41661	6.95723	7.83868	6.95848	6.12192	6.19024	5.69135	5.83479	6.18439	5.73811	5.77871	6.52573	5.30677	3.86384	5.02886	5.61935	4.00505	4.70899	6.28687	5.80707	5.38994	5.58148
ENSG00000121486.12	LSM14A	0.564553	0.00266016	neuron	4.93033	3.38928	3.35987	3.73373	2.71896	4.1759	5.42566	3.59841	3.83613	2.99164	3.69796	3.82589	3.38081	3.64402	3.73771	3.81304	2.35701	0.538262	-0.465805	2.6305	1.92237	1.60213	0.629471	1.99093	2.55456	-0.465805
ENSG00000121057.13	DDX39A	0.574086	0.00216386	neuron	4.42168	4.80196	4.97252	4.47825	4.68716	4.64472	5.17874	4.33963	3.71723	3.79379	3.46505	3.64373	3.61622	2.4786	3.47428	3.35704	3.7992	1.54029	3.18344	2.21102	3.23453	3.52516	1.67485	2.56693	3.34586	3.34428
ENSG00000148688.13	RPL22	0.575867	0.00208054	neuron	1.41436	0.506675	1.7868	2.38314	1.76029	1.07869	1.27165	1.66194	1.38245	1.74548	1.98138	1.69922	-0.465805	1.48667	1.56093	1.39426	1.87056	-0.465805	-0.465805	1.19311	1.92237	1.60213	1.67485	-0.465805	-0.465805	0.483144
ENSG00000183496.6	SRP19	0.576849	0.00203579	neuron	1.98537	1.81184	2.04687	2.11043	2.59723	0.503954	2.90406	1.66194	2.04038	2.58064	3.46505	1.69922	1.07636	2.64762	2.88815	-0.465805	2.54998	0.538262	-0.465805	1.61713	0.804218	-0.465805	-0.465805	-0.465805	-0.465805	-0.465805
ENSG00000117877.10	UBAP2	0.581485	0.00183549	neuron	6.99502	7.37972	7.94311	7.09172	7.50236	7.08072	7.25599	7.66149	7.05025	7.49308	7.4068	6.59403	7.14462	7.19871	7.50033	7.42732	7.35304	6.43707	6.46158	6.50082	6.56621	6.32369	6.89756	6.75492	6.81154	6.92267
ENSG00000112996.11	FMR1	0.584065	0.00173153	neuron	5.15657	5.66922	5.93986	5.0475	5.48992	5.381	5.63642	5.53223	5.91237	5.88799	6.63515	5.99557	5.97804	5.96305	5.90915	5.99031	6.22447	3.93425	4.24531	3.09355	4.47176	4.75088	4.57084	4.1921	4.52634	4.52085
ENSG00000197102.12	MRPS30	0.59214	0.00143816	neuron	7.79466	7.92587	8.07294	7.87247	8.13135	7.86127	7.31844	7.93042	7.62985	7.38377	8.0079	7.36397	7.13044	7.58965	7.45833	7.10691	7.69171	7.49065	7.2549	7.29427	8.07164	7.2457	7.03969	6.93436	7.21317	7.46405
ENSG00000131914.11	RRP12	0.59485	0.00134983	neuron	2.97128	3.18341	3.26076	4.07875	4.10755	2.64991	3.65033	3.94169	3.79757	3.72375	2.84265	3.64373	3.09936	3.79566	3.37458	3.06038	2.72015	2.71134	2.40175	3.21989	3.23453	2.41894	3.16243	3.09189	1.28748	2.89942
ENSG00000107833.10	TRA2A	0.59599	0.00131407	neuron	3.08567	2.48568	1.4693	2.11043	2.15481	2.28931	2.03727	1.992	1.57711	1.74548	2.55667	1.26675	0.245637	1.07699	1.14295	1.39426	1.87056	0.538262	-0.465805	-0.465805	0.304666	-0.465805	-0.465805	-0.465805	1.28748	1.77355
ENSG00000165733.8	ADAT2	0.597765	0.00126008	neuron	4.13332	4.00464	3.91052	4.92484	3.8654	3.64645	3.65033	3.78023	3.67531	3.57256	4.07444	3.90902	3.81854	3.56177	4.32332	2.68649	3.01002	1.54029	3.50651	3.21989	3.23453	2.93727	4.03208	3.97067	3.34586	3.43694
ENSG00000144642.21	HNRNPR	0.59893	0.00122568	neuron	5.32905	5.62916	5.51443	5.54068	5.87751	5.22911	4.88065	5.55737	2.3905	2.41273	2.38917	2.72498	2.28629	2.28711	2.14883	2.68649	2.72015	2.34851	1.16619	2.21102	1.71343	2.61315	4.4673	3.709	2.32666	4.38789
ENSG00000113761.12	MTO1	0.600121	0.00119134	neuron	2.97128	3.72953	3.15434	3.73373	3.43905	3.72428	2.53481	3.39032	3.83613	3.49057	3.83467	3.64373	2.74936	3.64402	3.96038	3.35704	3.01002	2.34851	2.7665	2.21102	2.97801	2.41894	0.629471	2.39925	1.72224	2.44363
ENSG00000011304.20	CARHSP1	0.606102	0.00103121	neuron	4.0228	4.9062	4.90848	4.22456	4.31484	4.23026	3.83254	4.94588	4.56665	4.39908	4.65715	3.54323	3.86498	4.17342	4.32332	3.60299	4.97807	3.34909	3.99325	3.33605	3.06868	3.20177	3.16243	3.38911	3.34586	3.95846
ENSG00000168724.16	ABCF1	0.61231	0.000885031	neuron	4.0228	4.18124	3.62191	4.29228	3.57424	3.28487	3.83254	3.78023	3.44526	3.31114	3.18716	2.72498	1.07636	3.17592	3.37458	2.18047	2.72015	1.54029	1.91238	2.8019	2.97801	2.41894	2.00568	2.20949	1.72224	2.89942
ENSG00000184735.6	EIF2S3	0.61281	0.000874082	neuron	4.0228	2.94319	4.03571	4.79077	3.36639	3.1783	3.83254	4.08688	5.96551	5.32765	5.27705	6.74872	6.05015	5.49385	5.77871	6.03289	5.04367	0.538262	1.16619	2.43595	-0.465805	1.1797	-0.465805	1.73325	-0.465805	0.483144
ENSG00000100316.16	PRR3	0.614012	0.000848217	neuron	2.20375	3.48216	2.77789	2.38314	2.93535	3.06322	1.27165	2.85433	2.75485	2.99164	2.70673	0.646282	2.64678	3.28248	2.73575	-0.465805	3.01002	0.538262	-0.465805	2.21102	1.92237	0.579841	0.629471	1.41932	0.662241	2.61207
ENSG00000142864.14	THRAP3	0.61543	0.000818586	neuron	3.29038	3.80338	3.45261	3.73373	3.36639	2.80122	2.03727	3.59841	3.9808	3.31114	3.89845	4.38609	3.99595	3.64402	3.47428	3.60299	3.01002	2.12593	2.17772	2.43595	2.54467	2.7843	2.00568	1.41932	2.32666	2.44363
ENSG00000149658.18	RRP7A	0.616514	0.000796547	neuron	5.84975	5.95499	5.47075	5.39426	5.62063	5.62369	6.29422	4.74171	4.23276	3.72375	3.95953	3.98761	3.31543	3.99687	4.09177	4.55935	3.7992	3.1266	3.05739	2.43595	2.77755	2.41894	0.629471	0.458634	1.72224	3.34428
ENSG00000113460.12	NOL8	0.619035	0.000747253	neuron	7.60148	7.25367	6.6075	7.4064	7.06505	7.0733	7.54426	6.88094	6.24164	6.03983	5.6363	6.10539	6.33221	6.29123	5.79808	6.4956	5.45881	5.32353	5.55728	5.6421	4.7708	5.7928	5.62284	5.4898	5.26667	5.16017
ENSG00000165732.13	SPEN	0.620392	0.000721834	neuron	4.54678	3.87363	3.53974	4.53527	3.63736	3.47696	3.65033	3.78023	4.67696	4.60792	3.95953	4.60133	4.70649	4.79403	4.61306	4.159	4.59607	2.12593	1.91238	2.43595	1.92237	2.93727	3.79607	2.85316	3.07901	3.24525
ENSG00000149187.18	FUBP1	0.620736	0.000715518	neuron	4.50627	4.80196	3.97447	4.22456	4.19407	4.9663	4.60813	4.39646	5.0328	4.52798	4.89462	4.55045	4.15392	5.08652	4.96122	4.67141	4.83716	2.86344	3.18344	3.63714	3.31081	3.07557	3.61413	3.09189	3.4628	4.24142
ENSG00000204576.11	DAZAP1	0.621289	0.000705445	neuron	7.35577	7.78714	7.18214	7.38329	7.4767	7.62303	7.27186	7.59628	7.59655	8.02059	7.48679	7.30381	7.7443	7.45373	7.83171	7.56427	7.64491	6.01796	6.27594	5.92779	5.89474	6.13092	6.20877	6.29911	6.89716	6.6404
ENSG00000020577.13	GFM1	0.62156	0.000700557	neuron	4.37745	4.60952	4.44981	3.91653	4.52971	4.23026	4.13973	4.39646	4.0148	4.5685	4.61979	3.98761	4.62788	3.99687	3.65513	3.60299	3.87325	2.86344	1.587	3.09355	3.06868	3.61863	3.61413	4.29124	3.57097	4.24142
ENSG00000111641.11	ATXN2	0.621782	0.000696578	neuron	2.71108	1.49272	3.15434	2.11043	2.31783	1.80743	2.03727	2.26042	2.16677	2.58064	2.19964	1.26675	2.53633	2.06626	2.14883	1.39426	2.87235	0.538262	1.16619	1.19311	1.46902	1.60213	1.24484	1.0175	1.28748	1.05068
ENSG00000157110.16	HNRNPA3	0.627703	0.000597391	neuron	8.44119	8.34911	8.48883	7.9842	8.04669	8.12786	8.41856	8.04593	8.39998	8.38915	8.20995	8.18016	8.26733	7.99422	8.06948	8.29903	8.06787	6.38774	6.11123	6.34317	5.69573	6.73198	6.20877	5.6664	7.19637	6.06066
ENSG00000179912.20	R3HDM2	0.629294	0.00057294	neuron	5.23303	5.4568	5.44841	5.45462	5.41984	5.35677	5.30747	5.58208	5.46055	5.78857	5.90827	5.99557	5.67336	5.86357	5.83606	5.53702	5.94432	4.49625	5.27527	4.81074	5.01837	4.32117	4.88395	4.84205	4.67919	4.71838
ENSG00000052749.13	CPSF4	0.630077	0.000561221	neuron	3.46961	2.8062	3.69965	2.9841	3.20907	3.38411	3.19781	4.39646	3.87368	3.65013	4.01813	3.64373	3.77056	4.47251	3.73771	3.06038	4.63915	2.71134	1.587	0.590009	1.92237	0.579841	1.24484	2.85316	2.32666	3.13893
ENSG00000160710.16	HNRNPF	0.631869	0.000535196	neuron	6.6586	7.00249	6.65706	6.45749	6.73067	6.7214	6.65037	6.64335	6.76568	6.94988	6.89955	6.20743	6.09954	6.83719	6.59183	7.1655	6.59648	5.09673	4.68964	5.28549	5.88229	5.75213	5.38787	4.99695	5.47593	5.54031
ENSG00000147403.16	CELF4	0.633773	0.000508697	neuron	5.35209	5.80126	5.80565	5.3631	5.4553	5.02898	4.88065	5.74412	5.87583	5.48413	5.22824	5.6048	5.28661	5.68081	5.65668	5.65077	5.83739	4.82751	3.77031	4.88889	4.99544	4.79159	4.4673	4.47117	4.57911	4.8251
ENSG00000054118.15	TCERG1	0.63494	0.000493035	neuron	4.73382	5.20761	5.53579	5.23127	4.90802	4.83214	5.24454	5.25334	4.75951	4.92126	5.17772	4.87382	4.57298	5.11564	5.2695	4.55935	4.83716	3.78982	4.64651	4.03103	4.71575	3.31781	4.4673	4.87439	4.35536	4.7904
ENSG00000172667.11	SUGP2	0.635279	0.000488552	neuron	3.8393	3.65169	3.35987	3.40707	3.28988	3.72428	2.53481	3.94169	2.97813	1.43072	3.62443	3.052	3.31543	3.17592	2.56534	3.81304	3.45791	2.71134	1.91238	1.61713	2.41242	2.19445	3.79607	2.56693	1.72224	3.60612
ENSG00000174231.17	MATR3	0.636753	0.000469515	neuron	5.10325	5.76475	6.04784	5.3631	6.09549	5.54009	5.10979	5.67689	4.89351	5.41913	5.77868	4.91462	4.32978	5.51586	5.37646	4.67141	5.22429	4.96839	3.40665	4.54711	5.30616	4.75088	4.57084	4.90602	4.81738	4.8921
ENSG00000112578.10	RC3H1	0.63725	0.00046325	neuron	3.77256	4.06594	3.91052	3.63285	3.43905	4.06063	3.19781	4.15433	3.83613	4.52798	3.76793	3.31843	3.72092	3.17592	4.32332	3.06038	3.5511	2.12593	2.59562	2.95508	1.92237	2.7843	2.86938	3.09189	2.75133	3.02414
ENSG00000040341.18	TIAL1	0.6392	0.00043934	neuron	2.71108	2.94319	2.62688	2.81019	2.46428	2.48085	2.03727	1.992	1.90186	2.58064	2.70673	2.72498	2.74936	3.06086	2.37207	3.06038	2.72015	1.54029	1.91238	0.590009	1.46902	1.60213	0.629471	1.99093	0.662241	1.45692
ENSG00000135482.7	SRRM1	0.642927	0.00039663	neuron	5.35209	5.56692	5.35539	5.69878	5.26855	5.60324	5.4813	5.22224	6.18302	6.60495	6.31116	5.72438	5.92423	6.40175	5.69852	5.7562	5.70171	3.86384	3.18344	2.21102	3.06868	3.31781	2.27463	3.47597	3.21859	3.43694
ENSG00000101489.20	MYEF2	0.645434	0.000369979	neuron	6.08797	5.93869	5.82313	5.90754	6.01458	5.98155	5.73128	5.76585	6.29796	5.981	6.25135	5.70124	5.97804	6.05612	6.3376	5.99031	5.97828	5.51947	4.73151	5.13325	4.79756	5.52953	5.44349	5.70287	5.02182	5.54031
ENSG00000197157.11	PES1	0.645811	0.000366109	neuron	6.49227	6.46775	6.54569	6.03162	6.23467	6.3191	7.01333	6.25503	5.66713	6.08243	6.01284	5.47441	5.02551	5.88063	5.85469	6.40123	5.2798	4.24245	3.84851	4.28338	4.68741	4.47906	5.17433	5.10991	4.98318	5.04713
ENSG00000198755.11	PRPF8	0.646967	0.000354459	neuron	2.97128	4.00464	3.97447	3.52437	4.27569	3.28487	2.03727	3.39032	2.75485	4.30628	4.18087	3.31843	3.66952	3.17592	3.81581	3.60299	3.13569	1.54029	1.16619	1.61713	4.33232	1.60213	1.67485	2.56693	0.662241	2.25289
ENSG00000265241.6	DDX46	0.647597	0.000348257	neuron	4.73382	5.20761	5.25596	4.9669	5.07693	4.90078	4.60813	5.39951	4.44719	4.82418	4.50154	4.38609	4.57298	4.72012	4.37583	4.55935	4.40958	3.54181	4.4091	4.16271	3.95838	4.07955	4.03208	4.33837	4.22897	3.34428
ENSG00000006744.19	ZFP36L1	0.648221	0.000342197	neuron	5.65969	6.04907	6.16211	5.3631	5.58904	5.70272	5.98335	5.80835	5.87583	5.85561	6.01284	5.13782	5.41701	5.4715	5.67775	6.03289	5.94432	3.6293	3.92269	4.09837	3.31081	4.01225	3.61413	3.779	3.85396	3.24525
ENSG00000131018.23	CPSF4L	0.649781	0.000327454	neuron	7.40617	7.08624	7.13394	7.32789	7.19137	7.15285	7.47741	7.0935	7.62985	7.50356	7.64855	7.48405	7.44897	7.70431	7.69373	7.56427	7.47696	6.01796	5.06206	6.99183	5.86974	5.62273	7.15247	7.03076	5.96657	6.73468
ENSG00000184672.12	MRPS5	0.652249	0.000305274	neuron	4.07912	4.00464	4.03571	4.53527	4.19407	4.11942	4.13973	3.59841	5.99136	5.68179	6.06935	6.52982	5.63367	5.71926	5.8172	5.53702	5.22429	1.12458	0.569614	2.21102	0.804218	1.60213	3.16243	2.97746	0.662241	3.34428
ENSG00000205937.12	LENG9	0.652449	0.00030353	neuron	5.81701	6.06417	6.71437	5.9501	6.27492	6.07362	5.53489	6.65504	5.81921	6.22868	6.59721	5.33106	5.64702	6.10049	6.21324	6.07426	6.37224	5.15686	5.43588	5.28549	5.44803	4.70899	5.73854	5.31232	5.05944	4.92447
ENSG00000083845.9	POLR2A	0.652825	0.000300287	neuron	4.18556	3.87363	4.1509	3.52437	3.8654	4.3332	2.03727	4.60372	3.71723	3.98557	3.18716	3.31843	3.50331	4.11694	2.88815	3.06038	4.30644	2.86344	0.569614	2.21102	3.91015	0.579841	1.24484	2.39925	2.32666	1.05068
ENSG00000112183.15	EIF2AK2	0.658386	0.000255709	neuron	0.45542	2.07299	2.26714	2.11043	1.97099	1.80743	1.27165	1.66194	2.04038	2.99164	2.38917	2.30141	2.53633	2.28711	3.26747	2.18047	1.54773	-0.465805	-0.465805	0.590009	-0.465805	-0.465805	-0.465805	-0.465805	-0.465805	0.483144
ENSG00000144713.12	FXR2	0.665229	0.000208892	neuron	6.37343	6.69817	6.40193	5.81847	6.62562	6.60279	6.46956	6.58343	6.16798	6.36147	6.43462	5.74715	6.17521	6.44827	6.2276	5.80616	6.51786	5.60829	5.5338	5.57275	5.91931	5.01433	5.71613	5.99528	4.94348	5.66047
ENSG00000144161.13	MRPS7	0.669187	0.000185395	neuron	6.6306	5.98704	6.10611	6.30189	6.33328	6.28098	6.76691	6.25503	5.31801	4.79031	5.61747	4.13301	5.26945	5.32958	5.29699	5.59502	4.79967	1.12458	2.91926	4.28338	2.88126	3.61863	5.23863	4.80897	4.67919	4.71838
ENSG00000123352.17	FAM120C	0.669791	0.000182023	neuron	3.19165	2.8062	2.77789	3.40707	3.50823	3.5642	3.44174	3.27382	3.83613	3.92443	4.12864	4.49772	3.90997	3.93287	4.47545	4.159	4.63915	1.86262	1.587	0.590009	1.17458	1.92848	1.67485	2.71713	-0.465805	2.89942
ENSG00000171862.11	LARP4B	0.677024	0.00014562	neuron	3.08567	3.29002	3.97447	3.91653	4.01551	3.72428	3.65033	3.27382	3.83613	3.10619	3.83467	4.13301	3.24694	3.28248	3.37458	3.81304	3.13569	2.34851	3.05739	2.8019	2.54467	2.19445	2.86938	1.41932	1.72224	3.60612
ENSG00000172346.15	SART1	0.677122	0.000145175	neuron	4.62453	5.28699	5.63806	5.08618	4.98284	5.05933	4.96115	5.25334	5.23388	5.48413	5.32426	4.87382	5.06583	4.96378	5.18373	4.87239	5.81877	4.18585	3.50651	3.96039	3.64138	4.42833	3.51376	4.08563	4.01583	4.68098
ENSG00000055950.16	PPIE	0.680998	0.000128483	neuron	7.9424	8.14764	8.44999	7.77523	8.38459	8.14917	7.53113	8.02806	5.3975	5.20448	6.02717	5.20515	5.3369	5.82882	5.67775	5.41354	5.85577	5.40016	4.55618	4.88889	5.14879	5.68888	5.26974	5.77316	5.26667	5.33891
ENSG00000167281.19	MRPL40	0.681214	0.000127603	neuron	4.76849	5.50186	5.28147	4.47825	5.52372	5.47404	3.9943	5.50665	4.67696	4.60792	5.0431	3.73769	4.19085	4.79403	5.06081	3.60299	5.35925	4.06553	3.68762	3.33605	3.23453	3.78916	4.57084	4.0293	3.6716	4.47788
ENSG00000011376.11	RPL15	0.683683	0.000117935	neuron	2.84704	2.65483	3.62191	2.9841	3.12347	3.1783	1.27165	3.00811	2.67202	2.86721	3.18716	2.89774	2.14289	3.47454	3.02597	2.68649	2.35701	1.54029	-0.465805	2.6305	1.46902	1.60213	1.67485	1.99093	2.55456	2.25289
ENSG00000159409.14	UPF3B	0.692269	8.91362e-05	neuron	4.42168	4.72804	4.57885	4.07875	4.68716	4.64472	4.5045	4.86764	4.14335	4.82418	4.79759	4.06214	4.36252	4.79403	4.4265	4.30515	4.30644	3.00101	1.91238	1.94442	1.92237	2.93727	1.67485	1.99093	2.55456	3.34428
ENSG00000164346.10	EMG1	0.692741	8.7751e-05	neuron	7.77774	7.46753	7.5188	7.6773	7.74378	7.93267	7.57015	7.38786	7.85305	7.45034	8.01511	7.6861	8.15267	7.84136	7.94032	7.91101	7.43479	6.83689	6.64806	6.73043	6.89215	6.46882	6.9845	6.49902	6.33203	6.34997
ENSG00000048740.18	MTRF1	0.694163	8.3693e-05	neuron	5.95884	5.80126	5.57757	5.69878	5.76894	5.83138	5.4813	5.60637	7.07061	6.77043	7.47114	7.02511	6.48869	6.88025	6.94456	6.55525	7.03593	1.86262	2.17772	2.43595	2.97801	2.61315	3.79607	3.38911	3.21859	3.95846
ENSG00000112232.9	PUF60	0.697588	7.45887e-05	neuron	2.20375	2.94319	2.91458	3.13928	3.69784	2.64991	1.27165	1.992	2.49057	3.10619	3.69796	2.89774	3.50331	3.28248	3.65513	3.35704	3.25128	0.538262	0.569614	-0.465805	0.304666	-0.465805	-0.465805	-0.465805	-0.465805	-0.465805
ENSG00000169251.12	POLRMT	0.708848	5.05065e-05	neuron	4.83542	4.33855	5.33117	4.47825	4.35295	4.86687	4.7048	4.50381	4.73931	4.7201	4.69356	3.73769	4.22685	4.55986	4.4265	4.87239	4.075	2.12593	2.40175	2.43595	1.92237	2.61315	4.4126	3.90957	2.05587	3.34428
ENSG00000143436.11	PRPF38B	0.70938	4.95632e-05	neuron	3.62902	4.288	3.77342	3.91653	3.91719	4.99798	4.7048	4.55463	4.08051	4.30628	3.89845	3.90902	3.17504	4.11694	4.09177	4.159	4.01084	2.34851	1.16619	1.19311	1.46902	1.1797	2.50122	1.73325	0.662241	0.483144
ENSG00000162374.17	MTDH	0.712553	4.42503e-05	neuron	3.62902	3.72953	3.35987	4.41888	4.46158	4.42927	3.9943	4.28047	4.61179	4.35343	4.54205	4.20057	4.11602	4.75755	4.47545	4.67141	4.55166	1.12458	1.587	2.8019	-0.465805	1.60213	0.629471	1.0175	-0.465805	2.76289
ENSG00000105278.11	SRRT	0.713651	4.25333e-05	neuron	3.46961	3.80338	2.4582	3.27938	2.93535	3.06322	2.03727	1.992	3.23052	3.2123	3.18716	2.89774	2.53633	3.06086	3.26747	3.60299	3.5511	-0.465805	-0.465805	0.590009	0.804218	0.579841	1.24484	1.0175	-0.465805	-0.465805
ENSG00000139131.12	NGDN	0.722056	3.12284e-05	neuron	5.76645	5.43373	5.63806	5.56827	5.36495	5.49639	5.63642	5.4806	5.59027	5.27964	5.4783	4.91462	5.47804	4.96378	5.92686	5.27848	5.50613	4.24245	3.92269	4.85034	4.21811	4.42833	4.4673	4.38401	4.22897	4.95612
ENSG00000177679.16	FAM98A	0.727643	2.52745e-05	neuron	6.64932	6.34947	6.01781	6.25173	6.62562	6.7023	6.81102	6.35877	6.34551	6.20317	6.35729	5.74715	5.79827	5.81113	6.36383	5.94643	6.10662	1.54029	2.17772	1.94442	0.804218	-0.465805	1.24484	3.5579	2.55456	2.03304
ENSG00000183011.13	HNRNPK	0.734675	1.92254e-05	neuron	5.7835	6.12304	6.57693	6.23462	6.18271	6.22853	5.86282	6.67815	6.13744	6.5041	6.81117	6.19092	6.28175	6.02576	6.24182	6.19168	6.70184	5.18601	5.15732	5.28549	4.87498	5.14575	4.9622	5.05453	5.09611	5.33891
ENSG00000085872.15	XRCC6	0.737883	1.69217e-05	neuron	6.0462	5.70819	6.40193	6.07072	6.31409	6.13189	4.7048	6.09256	5.79984	5.88799	5.3473	5.33106	6.07011	5.81113	5.79808	5.99031	5.97828	4.58647	4.60205	4.77001	5.48142	5.5534	5.23863	5.13682	3.93717	4.3407
ENSG00000100722.20	ZNF326	0.741955	1.43535e-05	neuron	9.48729	9.22015	9.43436	9.61681	9.65212	9.56588	9.44529	9.33492	9.15331	8.92804	8.88512	8.85321	9.09714	8.91144	8.94255	9.35305	8.56061	7.06584	7.98336	8.32648	6.78925	7.50023	8.76564	8.38764	7.8179	8.31919
ENSG00000142528.16	ZC3H15	0.744695	1.28264e-05	neuron	5.83347	6.38598	6.55618	5.99144	6.38016	6.05868	6.12984	6.54624	6.65681	7.0391	7.04755	6.61893	7.00645	6.90548	7.02897	6.22878	7.11437	2.34851	0.569614	2.43595	1.17458	2.93727	2.27463	3.47597	2.32666	4.07838
ENSG00000110888.17	SLTM	0.747965	1.11947e-05	neuron	5.07583	4.97173	4.20522	5.33125	4.74563	4.99798	4.79541	4.08688	5.09771	5.01221	4.72907	5.06719	4.26198	4.64221	4.65616	3.99637	4.90933	2.86344	3.29936	2.21102	3.45225	2.7843	4.03208	2.85316	2.05587	3.13893
ENSG00000105127.9	SRSF3	0.750952	9.86857e-06	neuron	5.7835	5.83686	5.80565	5.81847	5.76894	6.11755	5.24454	5.9855	6.06625	6.22868	6.06935	6.01446	6.20259	6.4252	6.0612	5.27848	6.12189	4.93444	4.77221	4.81074	4.89989	4.57547	4.88395	5.08249	4.98318	5.07623
ENSG00000078328.20	EIF4B	0.751544	9.62296e-06	neuron	4.73382	5.68884	5.61818	5.72353	5.12176	5.5184	5.77647	5.80835	5.20471	4.98252	5.43594	5.17187	4.70649	4.93139	5.56919	5.53702	5.22429	1.12458	2.40175	0.590009	2.54467	2.41894	3.02333	2.97746	2.05587	1.77355
ENSG00000073146.16	GTPBP1	0.754034	8.6487e-06	neuron	6.25619	6.5665	6.29328	5.74785	6.43449	6.33158	5.86282	6.58343	5.98279	6.22868	5.61747	5.17187	5.78625	6.15761	5.99559	5.85445	6.33342	0.538262	1.16619	1.19311	0.804218	1.92848	0.629471	1.99093	2.05587	2.61207
ENSG00000116251.11	RPS3A	0.754171	8.598e-06	neuron	5.62228	5.68884	6.10611	5.48388	5.97847	5.98155	5.86282	6.05774	5.90332	5.70014	6.05543	5.8767	5.73716	5.79322	6.10852	5.99031	6.05982	1.12458	2.40175	1.94442	1.92237	2.41894	2.50122	3.29668	3.07901	2.61207
ENSG00000128739.22	HNRNPAB	0.7553	8.18806e-06	neuron	4.0228	3.80338	4.44981	5.0475	3.81168	4.3332	4.7048	4.50381	3.44526	3.65013	3.62443	3.052	3.61622	3.64402	4.21219	3.99637	3.5511	3.00101	-0.465805	0.590009	2.10485	1.60213	1.67485	1.99093	0.662241	2.25289
ENSG00000174748.20	DDX17	0.757233	7.52682e-06	neuron	5.7835	5.95499	6.36661	6.23462	6.44335	6.7023	6.16425	6.28544	5.79984	5.981	5.87695	5.76956	5.946	5.93065	5.87307	6.22878	6.1959	5.54219	4.96007	4.81074	5.24914	5.66716	5.20684	5.62898	4.94348	4.95612
ENSG00000197381.16	SNRNP35	0.760881	6.40736e-06	neuron	4.54678	4.52473	5.25596	4.35697	4.80182	4.60413	4.60813	5.1247	3.79757	4.04422	4.01813	3.64373	3.77056	4.51684	4.02757	2.68649	3.35829	0.538262	2.91926	1.19311	1.71343	-0.465805	2.69701	2.39925	1.72224	2.44363
ENSG00000119285.11	RPL17	0.762026	6.08789e-06	neuron	9.26709	9.31789	9.07465	9.10021	9.00786	9.20276	9.14284	9.00566	8.60226	8.66387	8.53995	8.6325	8.66849	8.26504	8.43384	8.83856	8.12582	7.40647	7.2549	7.73082	7.58777	7.28899	7.47293	7.80144	7.10036	7.50743
ENSG00000064607.17	SFPQ	0.762188	6.04394e-06	neuron	6.62115	6.86266	6.72371	6.76219	6.93291	6.77724	6.57564	6.50807	6.73029	6.71735	6.50802	6.52982	6.02992	6.62068	6.37678	6.11447	6.54076	5.12711	5.18772	4.34012	5.69573	5.40386	5.88636	4.84205	5.09611	5.85774
ENSG00000071082.11	SECISBP2L	0.764621	5.4162e-06	neuron	7.42802	7.15132	7.24182	7.23629	6.862	7.24814	7.46366	6.92023	7.00444	7.0887	6.96059	7.09778	7.13518	6.81073	6.75932	6.98207	6.81889	3.34909	4.68964	4.92644	4.13662	3.94165	5.90629	5.21466	4.57911	5.75349
ENSG00000188573.7	HDLBP	0.77496	3.34878e-06	neuron	4.33181	5.09449	4.73471	3.73373	4.35295	4.83214	3.65033	5.19045	4.34396	4.44334	4.32711	3.64373	3.81854	3.56177	4.15323	3.06038	4.83716	1.12458	1.91238	2.21102	1.71343	1.92848	2.50122	3.709	1.72224	2.44363
ENSG00000100320.23	DDX54	0.778559	2.81605e-06	neuron	7.18021	7.27977	7.81796	7.45892	7.46804	7.59741	7.55726	7.71274	7.27737	7.10945	7.95263	7.81023	7.08702	6.99439	7.52379	7.80443	7.62897	4.71202	3.59991	4.39472	4.79756	4.62136	4.23485	4.74044	3.93717	4.01967
ENSG00000125107.18	MARF1	0.783663	2.19048e-06	neuron	7.30353	7.41549	7.56107	7.14765	7.31718	7.26125	7.01333	7.28626	7.33571	7.24689	7.49197	7.16696	7.1209	7.04825	7.06139	7.14623	7.34004	6.11209	6.11123	6.18177	6.34824	5.99808	6.40366	6.05293	5.9059	6.32594
ENSG00000183751.14	HABP4	0.789933	1.59394e-06	neuron	4.07912	3.80338	4.90848	4.22456	4.19407	4.23026	3.65033	4.08688	4.11227	3.86059	4.12864	3.052	3.50331	4.47251	4.37583	3.60299	4.075	2.34851	1.16619	1.94442	1.71343	0.579841	2.69701	1.73325	0.662241	3.34428
ENSG00000101210.12	UTP15	0.79368	1.31145e-06	neuron	3.9031	4.3874	3.97447	4.47825	4.62623	3.99934	1.27165	4.28047	4.37047	3.92443	4.92556	4.13301	4.4565	4.55986	4.73868	3.35704	4.45851	0.538262	0.569614	1.94442	2.6658	1.60213	2.27463	2.56693	2.05587	2.61207
ENSG00000161642.17	TRIM56	0.794949	1.22648e-06	neuron	3.96419	3.87363	3.77342	3.82803	3.57424	4.47501	3.65033	4.55463	3.04549	2.73103	3.0812	2.30141	2.64678	3.47454	2.88815	3.06038	2.72015	1.12458	0.569614	-0.465805	1.17458	-0.465805	0.629471	1.73325	-0.465805	1.05068
ENSG00000161082.13	DDX43	0.795433	1.19544e-06	neuron	4.58618	4.2356	4.1509	5.16055	4.39007	4.72263	3.9943	4.45113	5.11349	5.27964	5.3473	4.91462	4.42585	4.96378	5.02837	3.99637	5.61804	1.12458	0.569614	1.19311	1.17458	2.19445	2.27463	2.20949	0.662241	1.77355
ENSG00000107105.15	BVES	0.802037	8.36467e-07	neuron	4.66189	3.87363	3.62191	4.64296	4.9334	3.5642	4.79541	4.28047	2.49057	2.22267	2.38917	2.72498	1.36192	2.93582	3.02597	2.18047	2.54998	-0.465805	-0.465805	-0.465805	-0.465805	-0.465805	-0.465805	0.458634	-0.465805	2.61207
ENSG00000111615.14	CPEB1	0.822807	2.48092e-07	neuron	8.65314	8.823	8.14071	8.47793	8.44759	8.63052	8.74272	8.43985	7.36237	7.39508	7.32792	7.63818	7.48286	7.42494	6.98738	7.4432	7.48288	4.86404	3.99325	5.22651	4.50461	4.52807	5.94535	5.40378	3.57097	5.33891
ENSG00000180228.13	UTP20	0.824444	2.23943e-07	neuron	6.42867	6.20707	6.06263	6.08988	6.0842	6.13189	5.94428	6.20818	5.7401	5.68179	5.79553	5.8767	6.06017	5.5589	5.37646	5.70445	6.02775	3.86384	3.50651	4.64044	3.58105	3.70641	4.84317	4.99695	3.4628	4.38789
ENSG00000177613.8	TOE1	0.840002	8.00759e-08	neuron	6.25619	5.76475	6.01781	6.8207	6.07283	6.48478	6.09459	5.92883	5.42305	4.95221	5.49902	5.81338	5.79827	5.37845	5.37646	4.96327	5.45881	2.12593	1.16619	3.54359	2.54467	2.7843	3.40589	1.73325	-0.465805	1.77355
ENSG00000197111.15	MTRF1L	0.843765	6.14267e-08	neuron	7.64877	7.90505	7.82231	7.88897	8.04086	7.86557	7.36356	7.81008	7.49479	7.59468	7.83124	7.32666	7.3504	7.61537	7.34436	7.24009	7.69681	6.3496	6.69115	6.87186	6.67844	6.3375	7.09284	6.90335	6.64828	6.66934
ENSG00000261236.8	MOV10	0.886367	1.6936e-09	neuron	7.46548	7.29905	8.12318	7.67095	7.96599	7.53399	6.81102	7.8153	5.91237	5.64436	5.93893	6.25587	6.6565	6.6308	5.79808	5.65077	6.29352	3.78982	2.17772	3.33605	2.77755	3.61863	4.99979	4.87439	2.55456	4.64258

## Sheet: Differential gene expression
		GABA vs. GLU				GABA vs. OLIG				OLIG vs. GLU				GABA & GLU vs. OLIG
ENSEMBLD ID	Gene symbol	logFC	t	P.Value	adj.P.Val	logFC	t	P.Value	adj.P.Val	logFC	t	P.Value	adj.P.Val	logFC	t	P.Value	adj.P.Val
ENSG00000235033.7	DAAM2-AS1	2.50751	15.2227	3.07739e-14	8.29859e-12	-5.83048	-35.396	4.65563e-23	2.41089e-19	8.338	52.449	2.56357e-27	7.39692e-23	-7.16458	-16.1937	5.20207e-15	2.43085e-13
ENSG00000266844.1	AC093330.1	0.662492	4.08253	0.000393889	0.00280624	-7.19282	-44.3249	1.72537e-25	4.97838e-21	7.85532	50.1578	7.84601e-27	1.13194e-22	-7.54493	-41.4264	4.39476e-25	1.07284e-20
ENSG00000172531.15	PPP1CA	0.187947	1.23941	0.226582	0.412349	-5.48748	-36.1869	2.69124e-23	2.01679e-19	5.67543	38.7796	4.8238e-24	4.63953e-20	-5.58784	-40.576	7.43632e-25	1.07284e-20
ENSG00000100564.9	PIGH	0.912001	6.14071	1.93388e-06	2.83106e-05	-4.58106	-30.8454	1.39783e-21	2.37253e-18	5.49307	38.3234	6.47397e-24	4.67e-20	-5.06653	-25.2342	1.1213e-19	3.57151e-17
ENSG00000232283.1	HSD17B3-AS1	-0.172174	-0.790032	0.436859	0.62656	-7.36464	-33.7932	1.46725e-22	4.70399e-19	7.19247	34.1964	1.09389e-22	3.9454e-19	-7.26874	-37.6463	4.96051e-24	3.57826e-20
ENSG00000176422.14	SPRYD4	-0.0104299	-0.0645528	0.949038	0.975513	5.34496	33.0809	2.48511e-22	7.17054e-19	-5.35539	-34.3439	9.83335e-23	3.9454e-19	5.35102	37.8038	4.46332e-24	3.57826e-20
ENSG00000013293.6	SLC7A14	0.767225	4.05624	0.000421582	0.00296908	-5.58652	-29.5354	4.06829e-21	5.86933e-18	6.35375	34.8062	7.06081e-23	3.9454e-19	-5.99471	-28.7299	4.44468e-21	3.67804e-18
ENSG00000237303.2	HIGD1AP8	-1.36958	-7.85925	3.00416e-08	7.11676e-07	4.40906	25.3012	1.79537e-19	7.40051e-17	-5.77864	-34.3594	9.72385e-23	3.9454e-19	5.13862	18.7403	1.61149e-16	1.25479e-14
ENSG00000222303.1	RNU6-935P	0.0269706	0.153397	0.879303	0.937356	-5.689	-32.3565	4.29509e-22	9.73724e-19	5.71597	33.6854	1.58794e-22	4.27418e-19	-5.70132	-36.6739	9.612e-24	5.5469e-20
ENSG00000253660.1	AC008464.1	0.488201	2.90559	0.00751726	0.0324721	5.92957	35.2905	5.01328e-23	2.41089e-19	-5.44136	-33.5559	1.74668e-22	4.27418e-19	5.67097	33.2619	1.12818e-22	3.61695e-19
ENSG00000262585.1	LINC01979	1.03044	4.22957	0.000269119	0.00203383	-6.88058	-28.2423	1.2215e-20	1.17484e-17	7.91102	33.6459	1.63465e-22	4.27418e-19	-7.42875	-26.815	2.48117e-20	1.1547e-17
ENSG00000070182.20	SPTB	1.33737	8.30236	1.0909e-08	2.93902e-07	-3.87561	-24.0596	6.0984e-19	1.69195e-16	5.21299	33.5321	1.77758e-22	4.27418e-19	-4.58516	-17.3217	1.0583e-15	6.15647e-14
ENSG00000279160.1	AC009336.2	-0.0547004	-0.268845	0.790232	0.88635	-6.50746	-31.9832	5.72017e-22	1.09139e-18	6.45276	32.8611	2.93034e-22	6.03944e-19	-6.4798	-36.3422	1.2092e-23	5.81505e-20
ENSG00000118094.11	TREH	0.894105	4.97193	3.89523e-05	0.000386496	-4.81098	-26.7528	4.60295e-20	2.98393e-17	5.70508	32.8718	2.90675e-22	6.03944e-19	-5.28626	-24.2076	3.13174e-19	7.53026e-17
ENSG00000207303.1	AC098820.1	0.412582	2.94328	0.00686994	0.0302357	4.75684	33.9344	1.32335e-22	4.70399e-19	-4.34426	-32.1117	5.18127e-22	9.96669e-19	4.53511	31.9663	3.06388e-22	6.35204e-19
ENSG00000164743.5	C8orf48	0.136195	0.652065	0.520246	0.696962	-6.27073	-30.0225	2.7205e-21	4.36096e-18	6.40692	31.7837	6.67565e-22	1.20387e-18	-6.34278	-33.688	8.18869e-23	2.95346e-19
ENSG00000264791.1	AC004147.3	-0.592806	-2.8041	0.00956042	0.0392455	5.81865	27.5234	2.29774e-20	1.85897e-17	-6.41146	-31.4241	8.83938e-22	1.5003e-18	6.13901	29.1449	3.1058e-21	2.98716e-18
ENSG00000253925.1	AC011369.1	0.443187	2.05329	0.0505306	0.141541	6.97227	32.3025	4.47583e-22	9.73724e-19	-6.52908	-31.343	9.42111e-22	1.5102e-18	6.73551	32.9969	1.37977e-22	3.98118e-19
ENSG00000187481.2	HSD3BP1	-3.47921	-16.2178	7.16766e-15	2.55328e-12	2.91384	13.5824	4.05605e-13	9.80999e-12	-6.39305	-30.8777	1.36217e-21	2.06864e-18	4.76627	7.82589	2.86392e-08	1.94112e-07
ENSG00000259236.1	GOLGA8VP	1.75582	7.66416	4.73148e-08	1.0616e-06	-5.02544	-21.9361	5.68517e-18	8.72553e-16	6.78125	30.6705	1.60801e-21	2.31414e-18	-5.95484	-16.7804	2.24693e-15	1.18093e-13
ENSG00000280104.1	AC010608.3	-2.71861	-12.0519	5.63602e-12	5.01919e-10	3.94594	17.4928	1.23096e-15	7.21916e-14	-6.66456	-30.6129	1.68424e-21	2.31414e-18	5.39234	10.9426	3.56467e-11	5.04686e-10
ENSG00000242598.1	MED28P8	-0.219824	-1.09053	0.285766	0.479362	5.70414	28.2979	1.16394e-20	1.15808e-17	-5.92397	-30.451	1.9192e-21	2.51711e-18	5.82643	31.4838	4.48921e-22	8.63545e-19
ENSG00000286048.1	AC008966.3	-0.0277977	-0.118056	0.906956	0.951896	-6.90726	-29.3351	4.80923e-21	6.03329e-18	6.87946	30.2734	2.21658e-21	2.55828e-18	-6.89144	-33.9975	6.50407e-23	2.68098e-19
ENSG00000285885.1	AC092058.1	0.393384	1.33405	0.194086	0.371362	-8.23616	-27.9306	1.60349e-20	1.44906e-17	8.62954	30.3227	2.12948e-21	2.55828e-18	-8.44462	-30.9732	6.76661e-22	1.08469e-18
ENSG00000124615.20	MOCS1	1.34241	5.57227	8.23197e-06	0.000101204	-5.70543	-23.6829	8.94075e-19	2.24327e-16	7.04784	30.3129	2.14651e-21	2.55828e-18	-6.42415	-21.1066	9.05238e-18	1.16606e-15
ENSG00000235149.1	AC096659.1	-0.857322	-4.48703	0.00013778	0.00114239	4.67001	24.4417	4.16034e-19	1.29078e-16	-5.52733	-29.9748	2.82921e-21	3.13977e-18	5.12685	23.3505	7.61655e-19	1.56977e-16
ENSG00000121940.15	CLCC1	1.53952	9.93313	3.27685e-10	1.41542e-08	-2.92533	-18.8745	2.05596e-16	1.61642e-14	4.46485	29.8492	3.13708e-21	3.3525e-18	-3.74044	-12.7576	1.24447e-12	2.6287e-11
ENSG00000138639.18	ARHGAP24	0.0155527	0.105336	0.916941	0.9577	4.24481	28.7494	7.89296e-21	8.43495e-18	-4.22926	-29.6797	3.6087e-21	3.47084e-18	4.23811	32.1446	2.66432e-22	6.35204e-19
ENSG00000267707.2	AC015961.2	-0.203992	-1.17545	0.25077	0.440601	4.76935	27.4821	2.38379e-20	1.85897e-17	-4.97334	-29.6938	3.56694e-21	3.47084e-18	4.88202	31.1577	5.8302e-22	9.89556e-19
ENSG00000114857.18	NKTR	1.17975	8.23347	1.27479e-08	3.3653e-07	-2.93277	-20.4679	2.99277e-17	3.25862e-15	4.11252	29.7391	3.43546e-21	3.47084e-18	-3.56337	-15.2526	2.11052e-14	7.9816e-13
ENSG00000004809.14	SLC22A16	-0.0586074	-0.399842	0.692632	0.822456	-4.21999	-28.7904	7.62158e-21	8.43495e-18	4.16138	29.417	4.49037e-21	4.06984e-18	-4.18721	-32.1773	2.59721e-22	6.35204e-19
ENSG00000221817.9	PPP3CB-AS1	0.654787	4.9666	3.94959e-05	0.000391217	-3.0827	-23.3825	1.21789e-18	2.85699e-16	3.73748	29.3741	4.65463e-21	4.06984e-18	-3.43087	-21.3481	6.85838e-18	9.24728e-16
ENSG00000235470.5	NEURL1-AS1	-1.39003	-6.28029	1.36131e-06	2.07891e-05	4.88977	22.0925	4.7919e-18	7.72433e-16	-6.27979	-29.3986	4.56002e-21	4.06984e-18	5.62327	18.4112	2.46606e-16	1.79234e-14
ENSG00000115286.20	NDUFS7	1.18554	6.28017	1.36173e-06	2.07891e-05	-4.14243	-21.9437	5.63785e-18	8.72553e-16	5.32798	29.2444	5.18939e-21	4.40396e-18	-4.77395	-18.4711	2.28124e-16	1.68345e-14
ENSG00000236352.1	AC005220.1	-0.112719	-0.443514	0.661168	0.800627	-7.25732	-28.5552	9.32131e-21	9.60561e-18	7.14461	29.1281	5.72298e-21	4.71728e-18	-7.18968	-31.9588	3.08202e-22	6.35204e-19
ENSG00000096063.16	SRPK1	-1.35971	-8.20535	1.35875e-08	3.56412e-07	3.29337	19.8743	6.03802e-17	5.82679e-15	-4.65308	-29.095	5.88556e-21	4.71728e-18	4.01567	14.8498	3.92688e-14	1.37173e-12
ENSG00000102931.8	ARL2BP	1.00694	3.48803	0.00179918	0.0100745	-7.08596	-24.5456	3.75334e-19	1.22206e-16	8.0929	29.0472	6.12789e-21	4.77876e-18	-7.61875	-24.9246	1.52219e-19	4.45944e-17
ENSG00000226626.2	NOP56P2	1.47743	8.1573	1.51553e-08	3.91487e-07	6.544	36.1313	2.79586e-23	2.01679e-19	-5.06657	-28.9855	6.45653e-21	4.90255e-18	5.75868	19.6805	4.94962e-17	4.74473e-15
ENSG00000012124.17	CD22	0.203735	0.816783	0.421685	0.613766	-6.75557	-27.0834	3.4088e-20	2.39896e-17	6.9593	28.909	6.88942e-21	5.09711e-18	-6.86366	-31.3813	4.87223e-22	8.78646e-19
ENSG00000257894.2	AC027288.3	-0.533728	-2.17609	0.0390978	0.116916	6.30043	25.6878	1.24082e-19	5.9671e-17	-6.83415	-28.8713	7.11357e-21	5.13138e-18	6.59448	28.3133	6.40121e-21	4.86054e-18
ENSG00000253267.5	DLGAP2-AS1	-0.108372	-0.480069	0.635307	0.784212	6.12261	27.1221	3.29175e-20	2.3745e-17	-6.23099	-28.6002	8.96776e-21	6.31112e-18	6.18436	30.3388	1.13689e-21	1.72652e-18
ENSG00000285700.1	AC104260.3	-0.724106	-3.38701	0.0023175	0.0124849	5.13333	24.0112	6.40377e-19	1.75975e-16	-5.85744	-28.3889	1.07581e-20	7.39079e-18	5.51823	24.9658	1.46117e-19	4.37251e-17
ENSG00000114062.19	UBE3A	0.451523	2.04583	0.0513124	0.143119	6.49122	29.4114	4.5117e-21	6.03329e-18	-6.0397	-28.355	1.10777e-20	7.43341e-18	6.25758	30.1903	1.28562e-21	1.82469e-18
ENSG00000225783.7	MIAT	-0.5076	-2.56388	0.0166709	0.060483	4.88259	24.6619	3.34584e-19	1.14909e-16	-5.39019	-28.2102	1.25598e-20	8.23639e-18	5.15353	26.4647	3.44064e-20	1.45995e-17
ENSG00000223528.7	AL359094.1	0.464175	1.58526	0.125342	0.273862	-7.4842	-25.5601	1.40101e-19	6.12495e-17	7.94837	28.1269	1.35051e-20	8.65945e-18	-7.72325	-28.6803	4.64053e-21	3.67804e-18
ENSG00000258197.1	NKX2-2-AS1	0.610472	2.02005	0.0540976	0.148883	-7.58027	-25.0831	2.21655e-19	8.5275e-17	8.19075	28.0831	1.40308e-20	8.80097e-18	-7.90736	-27.4579	1.37565e-20	7.44919e-18
ENSG00000218868.1	CNN3P1	-5.70848	-26.649	5.06179e-20	7.30264e-16	0.0639431	0.298507	0.767757	0.819802	-5.77242	-27.9219	1.61577e-20	9.91945e-18	3.09209	3.17883	0.00382683	0.00794955
ENSG00000236758.5	MTUS2-AS2	-0.535219	-2.44363	0.0218542	0.0749444	5.34604	24.4082	4.30123e-19	1.32029e-16	-5.88126	-27.8228	1.76288e-20	1.05971e-17	5.63443	26.3583	3.80325e-20	1.54562e-17
ENSG00000259419.2	HNRNPCP3	0.688001	2.88132	0.00796424	0.0339249	7.08484	29.6711	3.6347e-21	5.51977e-18	-6.39684	-27.7584	1.86586e-20	1.09872e-17	6.72442	27.8437	9.71584e-21	6.58943e-18
ENSG00000200708.1	RN7SKP93	0.155645	0.828171	0.415326	0.608347	-4.85185	-25.8161	1.09887e-19	5.66192e-17	5.00749	27.6077	2.13207e-20	1.18429e-17	-4.9344	-28.8323	4.06655e-21	3.55565e-18
ENSG00000179141.9	MTUS2-AS1	-0.422979	-1.75188	0.0919209	0.219524	6.0098	24.8912	2.67168e-19	9.63609e-17	-6.43278	-27.6065	2.13431e-20	1.18429e-17	6.23432	27.7395	1.06673e-20	6.88558e-18
ENSG00000188916.9	INSYN2A	0.459834	2.04424	0.0514803	0.143442	-5.54217	-24.6382	3.42489e-19	1.14909e-16	6.002	27.6473	2.05853e-20	1.18429e-17	-5.7818	-26.9164	2.2588e-20	1.06845e-17
ENSG00000198739.11	LRRTM3	-0.186874	-1.00095	0.326338	0.52312	-5.13285	-27.493	2.36088e-20	1.85897e-17	4.94597	27.4499	2.45327e-20	1.3356e-17	-5.03113	-30.1512	1.32801e-21	1.82469e-18
ENSG00000178826.11	TMEM139	0.52712	2.89721	0.00766892	0.0329775	-4.26692	-23.4522	1.13318e-18	2.72472e-16	4.79404	27.3021	2.79982e-20	1.49604e-17	-4.54439	-24.9598	1.46993e-19	4.37251e-17
ENSG00000254942.1	AL355310.3	0.159766	0.689572	0.496747	0.677914	6.24953	26.9738	3.76432e-20	2.58609e-17	-6.08977	-27.2346	2.97478e-20	1.54858e-17	6.16527	29.4925	2.30869e-21	2.40756e-18
ENSG00000264340.1	AC009704.1	1.0002	3.34085	0.00260008	0.0137028	-6.86559	-22.9324	1.94852e-18	3.98742e-16	7.86579	27.2232	3.0055e-20	1.54858e-17	-7.39737	-23.6365	5.64316e-19	1.2167e-16
ENSG00000264272.1	AC100786.2	0.037516	0.125029	0.90149	0.948739	-7.81705	-26.0518	8.80372e-20	4.70412e-17	7.85457	27.1233	3.28826e-20	1.66455e-17	-7.84158	-29.687	1.95862e-21	2.17362e-18
ENSG00000186074.19	CD300LF	-0.285191	-1.2398	0.226437	0.41219	5.73118	24.9149	2.61058e-19	9.54331e-17	-6.01637	-27.1004	3.3569e-20	1.67e-17	5.8824	27.9044	9.20201e-21	6.58943e-18
ENSG00000252770.1	RNU7-4P	-0.0632674	-0.349955	0.729272	0.84763	-4.77836	-26.4308	6.18762e-20	3.71953e-17	4.71509	27.0239	3.59729e-20	1.75926e-17	-4.74645	-29.7167	1.9102e-21	2.17362e-18
ENSG00000267879.1	AC011483.1	-0.104073	-0.530098	0.600671	0.759112	-5.2016	-26.4944	5.83532e-20	3.58239e-17	5.09753	26.9031	4.01402e-20	1.84149e-17	-5.14262	-29.7794	1.81199e-21	2.17362e-18
ENSG00000267676.1	THA1P	0.240716	1.18375	0.247527	0.436802	-5.04363	-24.8026	2.91375e-19	1.01293e-16	5.28435	26.926	3.93132e-20	1.84149e-17	-5.16765	-27.6955	1.10976e-20	6.95262e-18
ENSG00000207146.1	AL035425.1	0.449834	1.67698	0.105874	0.242663	-6.52585	-24.3284	4.65758e-19	1.38698e-16	6.97569	26.9456	3.86179e-20	1.84149e-17	-6.76434	-27.263	1.64277e-20	8.61828e-18
ENSG00000233427.1	AL009181.2	1.38888	6.75381	4.2025e-07	7.38483e-06	6.72791	32.7163	3.26827e-22	8.57298e-19	-5.33903	-26.9012	4.02073e-20	1.84149e-17	5.98768	20.386	2.10784e-17	2.33026e-15
ENSG00000235526.1	AL355990.2	-0.0295207	-0.116157	0.908446	0.952655	6.55589	25.7959	1.12005e-19	5.66981e-17	-6.58541	-26.849	4.2165e-20	1.87491e-17	6.57152	29.8548	1.70086e-21	2.13376e-18
ENSG00000158352.15	SHROOM4	0.0460874	0.200479	0.842711	0.917813	-5.90819	-25.7004	1.22604e-19	5.9671e-17	5.95428	26.8374	4.26116e-20	1.87491e-17	-5.93263	-29.8628	1.6895e-21	2.13376e-18
ENSG00000169247.12	SH3TC2	0.853957	2.88435	0.00790707	0.0337551	-6.81238	-23.0097	1.79622e-18	3.72865e-16	7.66634	26.8303	4.28864e-20	1.87491e-17	-7.27191	-24.8354	1.66333e-19	4.70527e-17
ENSG00000253551.1	AC021915.1	0.0486533	0.168977	0.86716	0.930599	-7.36585	-25.5823	1.37174e-19	6.08927e-17	7.41451	26.6823	4.90952e-20	2.09936e-17	-7.39036	-28.6617	4.71642e-21	3.67804e-18
ENSG00000253971.1	CDC42P3	-0.314561	-1.52181	0.140472	0.296652	5.0066	24.2213	5.18381e-19	1.52626e-16	-5.32117	-26.6739	4.94755e-20	2.09936e-17	5.17114	27.673	1.1325e-20	6.95262e-18
ENSG00000258871.1	AC004828.1	-1.74993	-8.08773	1.77613e-08	4.49942e-07	3.7993	17.5594	1.12607e-15	6.71312e-14	-5.54923	-26.5745	5.42039e-20	2.26666e-17	4.72138	13.4239	3.96029e-13	9.80859e-12
ENSG00000253099.1	RNU2-60P	-0.00631999	-0.0415022	0.967222	0.983723	-3.90813	-25.6639	1.26928e-19	6.00389e-17	3.90181	26.5488	5.54977e-20	2.28762e-17	-3.90682	-29.0113	3.48362e-21	3.14113e-18
ENSG00000236676.1	AC117944.1	-0.345827	-1.36568	0.184072	0.358453	6.12165	24.1745	5.43287e-19	1.5676e-16	-6.46748	-26.4637	6.00292e-20	2.40567e-17	6.30431	27.5223	1.29763e-20	7.39491e-18
ENSG00000283381.1	AC024614.3	-0.758244	-3.38851	0.00230885	0.0124453	4.95977	22.1647	4.42963e-18	7.34556e-16	-5.71801	-26.4771	5.92868e-20	2.40567e-17	5.36518	23.2455	8.50995e-19	1.68182e-16
ENSG00000135502.17	SLC26A10	0.0210114	0.111382	0.912193	0.954807	4.83296	25.6197	1.32375e-19	6.06277e-17	-4.81195	-26.4306	6.18896e-20	2.41795e-17	4.82295	28.7223	4.47416e-21	3.67804e-18
ENSG00000233928.5	AL591501.1	-1.17319	-5.32561	1.55545e-05	0.000175454	4.44565	20.1806	4.1937e-17	4.28153e-15	-5.61885	-26.4285	6.20115e-20	2.41795e-17	5.07303	18.4928	2.21773e-16	1.64372e-14
ENSG00000257289.1	AC025423.5	-0.0271093	-0.145816	0.885224	0.940744	-4.76612	-25.636	1.30334e-19	6.06277e-17	4.73901	26.4119	6.29716e-20	2.42264e-17	-4.75649	-29.0951	3.24132e-21	3.01694e-18
ENSG00000240927.3	RN7SL209P	-0.113342	-0.676119	0.505105	0.685093	-4.3807	-26.1322	8.16625e-20	4.53133e-17	4.26736	26.3765	6.50675e-20	2.47034e-17	-4.31932	-29.2973	2.72605e-21	2.71232e-18
ENSG00000189295.13	ANKRD62P1-PARP4P3	-0.0325737	-0.150652	0.881446	0.9386	-5.53297	-25.5897	1.36201e-19	6.08927e-17	5.5004	26.3589	6.61353e-20	2.47827e-17	-5.5131	-29.4785	2.33631e-21	2.40756e-18
ENSG00000273100.1	AL596442.2	0.654776	3.33003	0.002671	0.0140406	-4.33779	-22.061	4.95939e-18	7.86254e-16	4.99257	26.3091	6.92637e-20	2.56223e-17	-4.68334	-22.861	1.28234e-18	2.41835e-16
ENSG00000234953.2	AL138799.4	-0.374628	-1.67528	0.106209	0.243123	5.2922	23.666	9.09667e-19	2.26272e-16	-5.66683	-26.2575	7.26595e-20	2.65382e-17	5.4959	26.7854	2.55033e-20	1.16805e-17
ENSG00000283335.1	MIR219B	0.063331	0.212352	0.833536	0.912191	-7.48145	-25.0857	2.21097e-19	8.5275e-17	7.54478	26.2127	7.57519e-20	2.65614e-17	-7.51226	-27.8705	9.4848e-21	6.58943e-18
ENSG00000260721.1	AF067845.1	-0.253754	-0.984475	0.334213	0.531287	6.27049	24.3273	4.66269e-19	1.38698e-16	-6.52425	-26.2269	7.47565e-20	2.65614e-17	6.40723	27.4941	1.33124e-20	7.39491e-18
ENSG00000172878.14	METAP1D	2.26544	11.4207	1.79111e-11	1.27292e-09	7.28187	36.7098	1.88496e-23	2.01679e-19	-5.01642	-26.2035	7.64052e-20	2.65614e-17	6.07871	14.5876	5.92602e-14	1.94527e-12
ENSG00000112531.17	QKI	1.82405	9.27377	1.29673e-09	4.6022e-08	-3.15667	-16.049	9.12915e-15	3.8278e-13	4.98072	26.2384	7.39638e-20	2.65614e-17	-4.12324	-11.7224	8.06758e-12	1.35733e-10
ENSG00000184047.18	DIABLO	-2.00931	-8.37945	9.17077e-09	2.53218e-07	4.04333	16.862	2.90211e-15	1.45378e-13	-6.05264	-26.1541	8.00098e-20	2.73405e-17	5.11176	12.9066	9.59685e-13	2.11058e-11
ENSG00000232897.2	AL117329.2	-4.82388	-24.7143	3.17773e-19	2.29226e-15	0.101549	0.520266	0.607406	0.680625	-4.92543	-26.147	8.05414e-20	2.73405e-17	2.66075	3.22576	0.00340767	0.00716184
ENSG00000244301.6	AOX3P	1.21261	3.57306	0.00145194	0.00842772	-7.33684	-21.6186	8.07227e-18	1.16459e-15	8.54945	26.1025	8.39604e-20	2.81697e-17	-7.97754	-21.6007	5.14631e-18	7.38764e-16
ENSG00000257302.1	FAHD2P1	-0.318692	-1.44048	0.162006	0.327807	5.24832	23.7222	8.58816e-19	2.19295e-16	-5.56701	-26.0725	8.63452e-20	2.86368e-17	5.42062	25.8949	5.90763e-20	2.27278e-17
ENSG00000231062.1	AC103563.2	0.149231	0.588361	0.561512	0.7288	-6.22174	-24.53	3.8118e-19	1.22206e-16	6.37097	26.0265	9.01476e-20	2.95582e-17	-6.30085	-27.7321	1.07386e-20	6.88558e-18
ENSG00000068383.19	INPP5A	0.785784	2.65272	0.0136029	0.051597	-6.63118	-22.3861	3.48623e-18	6.06338e-16	7.41696	25.9442	9.73934e-20	3.15752e-17	-7.04837	-24.4551	2.4359e-19	6.16539e-17
ENSG00000257095.1	AC084361.1	0.55925	2.34638	0.027093	0.0884495	6.52143	27.3612	2.65565e-20	2.01648e-17	-5.96218	-25.9193	9.97023e-20	3.19646e-17	6.2288	27.0132	2.06582e-20	1.01024e-17
ENSG00000236449.1	AC010894.3	0.477243	2.42137	0.0229637	0.0779247	-4.44418	-22.5483	2.92939e-18	5.34967e-16	4.92142	25.8725	1.04195e-19	3.26787e-17	-4.6956	-24.6	2.10508e-19	5.5841e-17
ENSG00000244274.7	DBNDD2	1.17951	5.24673	1.90788e-05	0.000209874	-4.43486	-19.7272	7.20584e-17	6.66402e-15	5.61438	25.8769	1.03757e-19	3.26787e-17	-5.06831	-18.3224	2.76901e-16	1.96791e-14
ENSG00000265689.1	AC024614.2	-0.908907	-4.52112	0.000126072	0.00105931	4.10315	20.41	3.20222e-17	3.43632e-15	-5.01205	-25.8326	1.0819e-19	3.33119e-17	4.59272	19.8494	4.02508e-17	4.00482e-15
ENSG00000138356.14	AOX1	1.85931	6.65598	5.34643e-07	9.15524e-06	-5.09817	-18.2505	4.54671e-16	3.15362e-14	6.95748	25.807	1.10832e-19	3.33119e-17	-6.08835	-15.3969	1.695e-14	6.59129e-13
ENSG00000248445.5	SEMA6A-AS1	1.2888	7.3662	9.55945e-08	1.97726e-06	-3.07228	-17.5598	1.12546e-15	6.71312e-14	4.36107	25.8273	1.08734e-19	3.33119e-17	-3.75665	-14.1742	1.14742e-13	3.35437e-12
ENSG00000200113.1	AC078843.1	2.00206	7.78103	3.60215e-08	8.32158e-07	-4.40651	-17.1259	2.02041e-15	1.08157e-13	6.40857	25.8075	1.10781e-19	3.33119e-17	-5.46649	-13.405	4.0887e-13	1.0049e-11
ENSG00000177406.4	NINJ2-AS1	0.304153	1.13712	0.266154	0.458266	-6.34017	-23.7037	8.75279e-19	2.21538e-16	6.64433	25.7389	1.18206e-19	3.44516e-17	-6.50063	-26.3116	3.9743e-20	1.5927e-17
ENSG00000204644.9	ZFP57	1.17319	3.43614	0.00204953	0.0112878	-7.31082	-21.4125	1.01595e-17	1.36345e-15	8.48402	25.7471	1.17297e-19	3.44516e-17	-7.93922	-22.34	2.25798e-18	3.87808e-16
ENSG00000258168.5	AC025569.1	-0.947044	-5.0501	3.17858e-05	0.000322598	3.71518	19.8111	6.51369e-17	6.20284e-15	-4.66222	-25.7601	1.15859e-19	3.44516e-17	4.21928	18.2782	2.9341e-16	2.05487e-14
ENSG00000168259.15	DNAJC7	0.596121	2.98694	0.00618643	0.0277007	-4.34311	-21.7617	6.88824e-18	1.03916e-15	4.93923	25.6435	1.2941e-19	3.734e-17	-4.66332	-23.3319	7.76682e-19	1.5782e-16
ENSG00000250409.1	AC010608.1	-2.69953	-11.239	2.51918e-11	1.671e-09	3.23823	13.4818	4.78833e-13	1.12892e-11	-5.93775	-25.6146	1.33014e-19	3.79999e-17	4.66805	9.36645	8.97641e-10	8.76795e-09
ENSG00000128250.5	RFPL1	0.021684	0.130039	0.897565	0.947096	4.14076	24.8321	2.83069e-19	9.96058e-17	-4.11907	-25.5953	1.35487e-19	3.83268e-17	4.13014	28.1375	7.47713e-21	5.53193e-18
ENSG00000100079.7	LGALS2	0.138341	0.690027	0.496465	0.677625	-4.80992	-23.9913	6.53418e-19	1.77865e-16	4.94826	25.5737	1.38298e-19	3.86598e-17	-4.88175	-27.4996	1.32458e-20	7.39491e-18
ENSG00000226726.1	TMEM256P2	-2.18294	-11.5027	1.53756e-11	1.12316e-09	2.49955	13.171	8.04354e-13	1.76762e-11	-4.68249	-25.5658	1.39344e-19	3.86598e-17	3.65765	9.08215	1.6611e-09	1.50959e-08
ENSG00000135679.24	MDM2	0.267994	1.13998	0.264981	0.4569	-5.52643	-23.5082	1.06965e-18	2.5936e-16	5.79443	25.5394	1.42901e-19	3.92692e-17	-5.66944	-26.995	2.10073e-20	1.01024e-17
ENSG00000230432.1	AC114803.1	0.364279	1.62062	0.117511	0.261479	5.88107	26.1639	7.92812e-20	4.51401e-17	-5.51679	-25.4307	1.58546e-19	4.27541e-17	5.68494	27.4432	1.39411e-20	7.44919e-18
ENSG00000125084.11	WNT1	-1.1314	-4.70617	7.7836e-05	0.000695534	4.77092	19.8451	6.25322e-17	5.99746e-15	-5.90232	-25.439	1.5729e-19	4.27541e-17	5.37844	19.1996	8.9963e-17	7.7368e-15
ENSG00000251458.1	AC139491.4	-1.08676	-3.56326	0.00148833	0.00861296	6.39153	20.9565	1.70222e-17	2.05506e-15	-7.47829	-25.4063	1.6229e-19	4.29606e-17	6.97654	21.4183	6.33036e-18	8.6567e-16
ENSG00000006377.11	DLX6	1.98536	9.28299	1.27155e-09	4.52954e-08	7.23011	33.806	1.45348e-22	4.70399e-19	-5.24476	-25.4097	1.61761e-19	4.29606e-17	6.17629	16.1638	5.43306e-15	2.5163e-13
[truncated: 28,745 more rows]
