# Supplementary material for: Cellular and genetic drivers of RNA editing variation in the human brain
Source: Nat Commun. 2022 May 30;13:2997. doi: 10.1038/s41467-022-30531-0 (PMC9151768; doi:10.1038/s41467-022-30531-0)
Supplement: Supplementary file 7 — Supplementary Data 4 [file 41467_2022_30531_MOESM7_ESM.xlsx]

## Sheet: description
Sheet	Description
GABA v GLU	A moderated t-test (from the limma package in R) tested for differential editing between MGE-GABA and GLU. All tests were adjusted for multiple comparisons using Benjamini-Hochberg method.
GABA v OLIG	A moderated t-test (from the limma package in R) tested for differential editing between MGE-GABA and OLIG. All tests were adjusted for multiple comparisons using Benjamini-Hochberg method.
GLU v OLIG	A moderated t-test (from the limma package in R) tested for differential editing between GLU and OLIG. All tests were adjusted for multiple comparisons using Benjamini-Hochberg method.
GO enrichment	Functional annotation of genes harboding differentially edited sites for each cell type (see Methods for details).
GO enrichment - no intron sites	Functional annotation of genes harboring differentially edited sites for each cell type, with the exception of all differentially edited intronic sites which were removed from this analysis (see Methods for details).
Disease enrichment	Disease annotation of differentially edited sites and cell-specific sites (one-sided Fisher's exact test).
SpliceAI	SpliceAI output for all MGE-GABA, GLU and OLIG RNA editing sites with a delta score of at least 0.01.

## Sheet: GABA v GLU
	RNA editing site annotation					Adjusting for PMI, age and donor			Adjusting for PMI, age, donor, ADAR1 and ADAR2
RNA editing site (hg38)	Repeat	Region	Gene	consequence	Novelty	Delta editing rate	P.Value	adj.P.Val	Delta editing rate	P.Value	adj.P.Val
chr9_41059749	LTR/MLT1C	intergenic	AL353763.2;AL353763.1	-	Known	0.226268	1.35191e-11	4.65132e-07	0.237042	3.06705e-08	0.0017197
chr11_83577349	-	intronic	DLG2	-	Novel	-0.391383	1.65911e-11	4.65132e-07	-0.37614	1.33217e-07	0.00248982
chr8_4295084	-	intronic	CSMD1	-	Novel	-0.428613	1.11337e-10	2.0809e-06	-0.457375	9.84424e-08	0.00248982
chr8_3794934	-	intronic	CSMD1	-	Novel	-0.423578	3.18942e-10	4.47076e-06	-0.358884	1.54122e-06	0.0144027
chr19_56833738	-	UTR5	PEG3(NM_001369724:c.-9461A>G,NM_001369726:c.-9461A>G,NM_001369720:c.-9461A>G)	-	Known	0.316605	2.33328e-09	2.61654e-05	0.302646	7.30014e-06	0.0204659
chr3_33541722	L1-LINE	intronic	CLASP2	-	Known	0.244459	3.00587e-09	2.80898e-05	0.257002	3.00397e-06	0.0169901
chr8_10898245	-	exonic	XKR6	nonsynonymous	Known	0.450007	1.69541e-08	0.000135803	0.508109	2.80217e-06	0.0169901
chr8_4295085	-	intronic	CSMD1	-	Novel	-0.388454	2.81691e-08	0.000175494	-0.444571	3.13357e-06	0.0169901
chr10_70037610	Alu-SINE	intergenic	COL13A1(dist=78466),H2AFY2(dist=15236)	-	Novel	0.267762	2.74449e-08	0.000175494	0.294198	6.92236e-06	0.0204283
chr2_209970889	-	exonic	UNC80	nonsynonymous	Known	0.355634	3.40884e-08	0.000191134	0.425167	2.25902e-06	0.0169901
chr12_75179629	Low_complexity-Low_complexity	intronic	KCNC2	-	Novel	-0.165747	4.24242e-08	0.000216248	-0.189983	6.57221e-06	0.0204283
chr15_25088268	-	ncRNA_intronic	SNHG14	-	Known	0.120949	8.33893e-08	0.000333974	0.110776	0.000134408	0.0854832
chr16_71026686	-	intronic	HYDIN	-	Novel	0.182089	7.64653e-08	0.000333974	0.215172	6.24902e-06	0.0204283
chr16_71067045	-	intronic	HYDIN	-	Novel	0.244082	8.28706e-08	0.000333974	0.281627	1.12004e-05	0.0242543
chr5_62371188	SINE/AluJr	intronic	KIF2A	-	Known	0.206156	9.30663e-08	0.000347882	0.178583	0.000238119	0.0970915
chr15_24983694	SINE/AluSx	ncRNA_intronic	SNHG14	-	Known	0.176774	1.04211e-07	0.000365193	0.147823	0.000266884	0.0991978
chr2_95825413	L1-LINE	ncRNA_exonic	LINC00342	-	Known	0.173792	1.4309e-07	0.000422266	0.179716	7.67418e-05	0.0694018
chr8_73050425	-	intergenic	TERF1(dist=2302),SBSPON(dist=14118)	-	Known	0.252438	1.4148e-07	0.000422266	0.229318	0.000230764	0.0970915
chr16_71027218	-	UTR3	HYDIN(NM_017558:c.*372A>G)	-	Novel	0.206116	1.31595e-07	0.000422266	0.247417	4.37688e-06	0.0175294
chr1_233174079	Simple_repeat-Simple_repeat	intronic	PCNX2	-	Novel	-0.395373	1.88219e-07	0.000527673	-0.367585	3.92909e-06	0.0175294
chr2_8722807	Alu-SINE	UTR3	KIDINS220(NM_001348738:c.*2799A>G,NM_001348741:c.*2799A>G,NM_001348739:c.*2799A>G,NM_001348743:c.*2867A>G,NM_001348742:c.*612A>G,NM_001348740:c.*612A>G)	-	Known	0.2432	1.99302e-07	0.000532136	0.262136	6.73808e-05	0.0686917
chr2_71387583	SINE/AluSz	intronic	ZNF638	-	Known	0.117209	2.27122e-07	0.000557052	0.0994135	0.000319451	0.105637
chr13_113518099	-	intronic	TMCO3	-	Known	0.326881	2.28503e-07	0.000557052	0.39058	7.7202e-06	0.0206129
chr7_128175391	Alu-SINE	intergenic	SND1(dist=82799),MIR129-1(dist=32481)	-	Novel	0.208272	2.70579e-07	0.000632139	0.225099	7.00099e-05	0.0687169
chr1_34995257	DNA/Tigger7	intronic	AC114490.2;ZMYM6	-	Known	-0.340749	3.12265e-07	0.000670075	-0.284035	0.000562335	0.122951
chr4_108623659	Alu-SINE	intronic	RPL34	-	Known	0.32625	3.22669e-07	0.000670075	0.232828	0.000727129	0.133236
chr16_71064050	CR1-LINE	intronic	HYDIN	-	Novel	0.289429	3.15079e-07	0.000670075	0.292795	3.30047e-05	0.0528735
chr15_24983681	Alu-SINE	ncRNA_exonic	PWARSN	-	Known	0.131094	3.81828e-07	0.000705697	0.100598	0.000796581	0.13622
chr11_105946354	Alu-SINE	intronic	GRIA4	-	Known	0.288901	3.90166e-07	0.000705697	0.200607	0.000662125	0.130218
chr7_64798215	Alu-SINE	intronic	ZNF138	-	Known	0.333447	3.69232e-07	0.000705697	0.377169	5.2712e-05	0.0628842
chrX_72336631	Alu-SINE	intronic	HDAC8	-	Novel	0.130541	3.79426e-07	0.000705697	0.140645	0.000106105	0.0786673
chr4_157146786	SINE/AluSx1	intronic	GLRB	-	Known	0.219209	4.31087e-07	0.000735493	0.22083	0.000224956	0.0970253
chr12_120652061	MIR-SINE	intronic	CABP1	-	Known	0.316345	4.32875e-07	0.000735493	0.309759	0.00024343	0.098195
chr10_14305726	L1-LINE	intronic	FRMD4A	-	Known	0.255114	4.79809e-07	0.000791262	0.203606	0.000849108	0.13923
chr4_113076742	Alu-SINE	intronic	ANK2	-	Known	0.151072	5.52795e-07	0.000880039	0.1349	0.000647259	0.129705
chr11_93733750	Alu-SINE	ncRNA_exonic	MIR1304	-	Known	0.151683	5.80728e-07	0.000880039	0.157908	0.000221005	0.0970253
chr16_89690045	Alu-SINE	intronic	CDK10	-	Novel	0.108019	5.73821e-07	0.000880039	0.111877	0.000204871	0.0960211
chr5_167646613	-	intronic	TENM2	-	Known	-0.314114	6.28216e-07	0.000903181	-0.328868	0.000163029	0.0887452
chr12_11549442	ERVL-MaLR-LTR	ncRNA_intronic	LINC01252	-	Novel	0.496828	6.18362e-07	0.000903181	0.493128	0.000315589	0.105328
chr7_158907878	SINE/AluJo	intronic	WDR60	-	Known	0.25504	7.42885e-07	0.00104134	0.206932	0.00109219	0.14429
chr1_230331767	SINE/FLAM_A	intronic	PGBD5	-	Known	0.0995572	9.87085e-07	0.00106123	0.0861309	0.0011581	0.146249
chr17_44458559	Alu-SINE	intronic	GPATCH8	-	Known	0.13689	9.85429e-07	0.00106123	0.153169	0.000149173	0.0880435
chr15_24983285	SINE/AluSx1	ncRNA_intronic	SNHG14	-	Known	0.150698	8.11774e-07	0.00106123	0.136399	0.000773691	0.135471
chr15_33134207	Alu-SINE	intronic	FMN1	-	Known	0.215876	9.79875e-07	0.00106123	0.16057	0.00109052	0.14429
chr13_52422157	L1-LINE	intronic	VPS36	-	Known	0.228046	9.72866e-07	0.00106123	0.180012	0.00159364	0.161108
chr5_132363156	Alu-SINE	ncRNA_intronic	MIR3936HG	-	Known	0.232693	8.87089e-07	0.00106123	0.235776	7.55689e-05	0.0694018
chr13_110897361	Alu-SINE	intronic	ANKRD10	-	Known	0.282818	1.00312e-06	0.00106123	0.340288	5.17911e-05	0.0628842
chr5_71521539	SINE/AluSp	intronic	BDP1	-	Known	0.360348	8.78634e-07	0.00106123	0.458868	1.36133e-05	0.0282704
chr12_64918162	-	ncRNA_intronic	LINC02389	-	Known	0.409866	9.87374e-07	0.00106123	0.43527	0.000183865	0.0920477
chr21_21125611	Simple_repeat-Simple_repeat	intronic	NCAM2	-	Novel	-0.103619	7.93046e-07	0.00106123	-0.115132	0.000113946	0.0787004
chr21_21125642	-	intronic	NCAM2	-	Novel	-0.0946202	8.91487e-07	0.00106123	-0.0884712	0.000575221	0.124049
chr16_71002201	L1-LINE	intronic	HYDIN	-	Novel	0.131734	9.76538e-07	0.00106123	0.12681	0.000425501	0.10894
chr15_43634625	Alu-SINE	ncRNA_intronic	PPIP5K1P1-CATSPER2	-	Novel	0.14955	8.66268e-07	0.00106123	0.128854	0.00105547	0.143571
chr2_114871876	hAT-Charlie-DNA	intronic	DPP10	-	Known	0.406613	1.14333e-06	0.00118716	0.43353	0.000269821	0.0991978
chr19_14483899	Alu-SINE	intronic	GIPC1	-	Known	0.0962668	1.18067e-06	0.00120364	0.106882	0.000187287	0.0926577
chr3_192550132	-	intronic	FGF12	-	Novel	-0.293279	1.2129e-06	0.00121442	-0.297027	4.17241e-06	0.0175294
chr15_41302414	Alu-SINE	ncRNA_exonic	OIP5-AS1	-	Known	0.119451	1.23646e-06	0.00121629	0.101899	0.00131209	0.153564
chr5_43581191	ERVK-LTR	ncRNA_intronic	NNT-AS1	-	Novel	-0.285379	1.4398e-06	0.00137778	-0.276682	0.000770384	0.135471
chr16_71026662	-	intronic	HYDIN	-	Novel	0.183985	1.44978e-06	0.00137778	0.196238	0.000310584	0.104491
chr6_61683895	-	intronic	KHDRBS2	-	Novel	0.116618	1.55255e-06	0.00145086	0.123939	0.000359093	0.106134
chr19_48987722	Alu-SINE	intronic	GYS1	-	Known	0.117647	1.6529e-06	0.00148753	0.111815	0.000869487	0.13923
chr2_77049487	L1-LINE	intronic	LRRTM4	-	Known	0.117648	1.66054e-06	0.00148753	0.125057	0.000333041	0.105637
chr12_75179711	Low_complexity-Low_complexity	intronic	KCNC2	-	Novel	-0.390572	1.67138e-06	0.00148753	-0.378181	0.000726092	0.133236
chr5_138130532	Alu-SINE	intronic	NME5	-	Known	0.168451	1.71369e-06	0.00150135	0.167544	0.000641217	0.129705
chr8_22038053	Alu-SINE	intergenic	NPM2(dist=1156),FGF17(dist=4700)	-	Known	0.152047	1.79713e-06	0.00153585	0.17524	0.000147378	0.0879096
chr1_66703517	Simple_repeat-Simple_repeat	intronic	SGIP1	-	Novel	-0.274263	1.80785e-06	0.00153585	-0.253345	0.00121699	0.150301
chr12_79356079	L2-LINE	intronic	SYT1	-	Known	0.229413	1.83719e-06	0.00153748	0.208559	0.00116673	0.146448
chr17_44442619	Alu-SINE	intronic	GPATCH8	-	Known	0.238841	1.92124e-06	0.00158418	0.264069	0.000259093	0.0991978
chr12_81594818	Alu-SINE	intronic	PPFIA2	-	Novel	0.167167	1.98778e-06	0.00161529	0.182565	0.000337373	0.105637
chr12_75179670	Low_complexity-Low_complexity	intronic	KCNC2	-	Novel	-0.369676	2.13061e-06	0.00170662	-0.294005	0.002371	0.181899
chr1_150854133	Alu-SINE	intronic	ARNT	-	Known	0.092111	2.29582e-06	0.00171751	0.104914	0.000220275	0.0970253
chr8_140959274	SINE/AluY	intronic	PTK2	-	Known	0.260507	2.29737e-06	0.00171751	0.266643	0.000588977	0.126015
chr10_63231537	Alu-SINE	intronic	JMJD1C	-	Known	0.271247	2.19173e-06	0.00171751	0.281103	0.000544963	0.121737
chr1_110150568	-	UTR5	SLC6A17(NM_001010898:c.-16362A>G)	-	Known	0.289048	2.26522e-06	0.00171751	0.311023	0.000419562	0.108876
chr16_70913045	L1-LINE	intronic	HYDIN	-	Novel	0.214776	2.28403e-06	0.00171751	0.221565	5.63372e-05	0.0658089
chr10_133410146	SINE/AluJr	intronic	AL360181.3;MTG1	-	Known	0.193903	2.47358e-06	0.00180121	0.195899	0.000740009	0.134149
chr17_6920878	Alu-SINE	intergenic	ALOX12P2(dist=20529),ALOX12-AS1(dist=64245)	-	Novel	0.339806	2.444e-06	0.00180121	0.369611	0.000355245	0.106134
chr12_82703076	Alu-SINE	intronic	TMTC2	-	Known	0.188893	2.51576e-06	0.00180845	0.177348	0.00109884	0.14429
chr16_70906967	L2-LINE	intronic	HYDIN	-	Novel	0.131628	2.5859e-06	0.00183533	0.126621	0.00112655	0.145624
chr13_107493777	Alu-SINE	intronic	FAM155A	-	Known	0.200202	2.62385e-06	0.00183899	0.272148	8.1834e-06	0.0208565
chr3_85658007	-	intronic	CADM2	-	Known	-0.173634	2.81035e-06	0.00194539	-0.167168	0.00123901	0.151026
chr8_35263534	Alu-SINE	intronic	UNC5D	-	Known	0.180299	2.99665e-06	0.00202436	0.187115	0.000631552	0.129705
chr3_156530565	L2-LINE	intronic	KCNAB1	-	Novel	0.409923	2.96213e-06	0.00202436	0.295732	0.00290643	0.19322
chrX_24077208	Alu-SINE	UTR3	EIF2S3(NM_001415:c.*423A>G)	-	Known	0.379124	3.13163e-06	0.00205945	0.453993	0.000138763	0.0860436
chr8_4295128	-	intronic	CSMD1	-	Novel	-0.372157	3.09008e-06	0.00205945	-0.446416	3.531e-05	0.0537598
chr16_71114545	L1-LINE	intronic	HYDIN	-	Novel	0.126511	3.19551e-06	0.00205945	0.123655	0.00124306	0.151026
chr2_114559265	ERVL-MaLR-LTR	intronic	DPP10	-	Novel	0.128296	3.17397e-06	0.00205945	0.103797	0.00334422	0.199467
chr3_192705485	TcMar-Tigger-DNA	intronic	FGF12	-	Known	0.171122	3.24526e-06	0.00206775	0.175822	0.00086393	0.13923
chr6_62258291	TcMar-Tigger-DNA	intronic	KHDRBS2	-	Novel	0.302167	3.30795e-06	0.00208401	0.345839	0.000285317	0.0996692
chr17_16781473	L1-LINE	intergenic	CCDC144A(dist=3593),USP32P1(dist=5419)	-	Novel	0.122392	3.3951e-06	0.00211515	0.112517	0.00124441	0.151026
chr6_69113359	Simple_repeat-Simple_repeat	intronic	ADGRB3	-	Novel	-0.270854	3.4417e-06	0.00212062	-0.248335	0.00131818	0.153564
chr9_38549403	ERVL-MaLR-LTR	intergenic	FAM95C(dist=4031),ANKRD18A(dist=21961)	-	Known	0.203091	3.65965e-06	0.00220339	0.183295	0.00204283	0.173811
chr6_28350779	-	intronic	ZKSCAN3,ZSCAN31	-	Known	0.252828	3.69392e-06	0.00220339	0.280773	0.000336991	0.105637
chr1_207769218	Alu-SINE	intronic	CD46	-	Known	0.254407	3.65646e-06	0.00220339	0.18289	0.00320262	0.196682
chr12_120653424	SINE/MIRb	intronic	CABP1	-	Known	0.125328	3.87101e-06	0.00223349	0.129946	0.000778837	0.135619
chr12_53174537	Alu-SINE	intronic	CSAD	-	Known	0.135808	4.01275e-06	0.00223349	0.115083	0.00316086	0.196294
chrX_74201659	L1-LINE	ncRNA_intronic	FTX	-	Known	0.207485	4.02323e-06	0.00223349	0.177819	0.00276851	0.189847
chr9_69610075	Alu-SINE	intronic	APBA1	-	Known	0.241221	3.96159e-06	0.00223349	0.258129	0.000504095	0.119541
chr8_12545495	SINE/AluSz	ncRNA_intronic	AC068587.4	-	Known	0.346169	3.8626e-06	0.00223349	0.366116	0.000536883	0.120858
chr3_192550077	Simple_repeat-Simple_repeat	intronic	FGF12	-	Novel	-0.293339	3.85633e-06	0.00223349	-0.278397	0.00151171	0.159061
chr2_134128143	Alu-SINE	intronic	MGAT5	-	Novel	0.1579	3.96382e-06	0.00223349	0.183215	0.000223119	0.0970253
chr11_47480805	Alu-SINE	intronic	CELF1	-	Known	0.181811	4.06954e-06	0.00223705	0.156374	0.00301869	0.194997
chr17_28387013	Alu-SINE	intronic	SARM1	-	Known	0.186844	4.13281e-06	0.00224721	0.13829	0.00529835	0.224037
chr6_69205839	Alu-SINE	intronic	ADGRB3	-	Known	0.258948	4.16817e-06	0.00224721	0.216059	0.00271741	0.188338
chr7_146217448	L1-LINE	intergenic	TPK1(dist=1381394),CNTNAP2(dist=556823)	-	Known	0.196866	4.34746e-06	0.00230354	0.212012	0.00054992	0.121874
chr1_90032209	-	UTR3	ZNF326(NM_001320185:c.*4508A>G,NM_181781:c.*4508A>G,NM_182976:c.*4508A>G)	-	Known	0.385418	4.35483e-06	0.00230354	0.444513	0.000293859	0.101708
chr19_57860701	Alu-SINE	UTR3	ZNF587(NM_001204817:c.*561A>G,NM_032828:c.*561A>G)	-	Known	0.233685	4.51097e-06	0.00236383	0.248688	0.000688214	0.130218
chr3_125493204	Alu-SINE	intronic	SNX4	-	Known	0.303608	4.58395e-06	0.00237984	0.219952	0.00532426	0.224057
chrX_115894919	-	ncRNA_intronic	DANT1,DANT2	-	Known	0.130374	4.74869e-06	0.00242053	0.142575	0.0006415	0.129705
chr9_84687403	-	intronic	NTRK2	-	Known	0.263096	4.70968e-06	0.00242053	0.280141	0.000783881	0.135655
chr14_61078897	Alu-SINE	exonic	SLC38A6	nonsynonymous	Known	0.156445	4.8036e-06	0.00242647	0.159902	0.00115333	0.146249
chr21_33550969	-	exonic	SON	nonsynonymous	Known	0.202448	4.90625e-06	0.0024471	0.25811	7.5276e-05	0.0694018
chr5_88318510	Alu-SINE	ncRNA_intronic	TMEM161B-AS1	-	Known	0.219469	4.94299e-06	0.0024471	0.214903	0.000994521	0.141947
chr17_6920885	Alu-SINE	intergenic	ALOX12P2(dist=20536),ALOX12-AS1(dist=64238)	-	Known	0.353354	4.97537e-06	0.0024471	0.343087	0.00170659	0.164131
chr3_62438132	-	exonic	CADPS	nonsynonymous	Known	-0.143451	5.24123e-06	0.00255544	-0.163117	0.00024789	0.0991978
chr8_40756679	TcMar-Tigger-DNA	intronic	ZMAT4	-	Novel	0.140158	5.31525e-06	0.00256919	0.168494	0.000198815	0.0960211
chr16_7158080	Alu-SINE	intronic	RBFOX1	-	Known	-0.217151	5.44352e-06	0.00259126	-0.174138	0.00451068	0.216721
chr10_115186253	L1-LINE	intronic	ATRNL1	-	Known	0.11523	5.77683e-06	0.00259126	0.100249	0.00351659	0.201638
chr2_24537165	L1-LINE	intronic	NCOA1	-	Known	0.11936	5.72878e-06	0.00259126	0.126458	0.000492272	0.119541
chr13_21519145	Alu-SINE	intronic	MICU2	-	Known	0.192951	5.73689e-06	0.00259126	0.151751	0.00536881	0.22438
chr7_102386852	Alu-SINE	ncRNA_intronic	LOC100630923	-	Known	0.234996	5.68735e-06	0.00259126	0.227095	0.00126741	0.15217
chr13_96517292	Alu-SINE	intronic	HS6ST3	-	Known	0.267179	5.53703e-06	0.00259126	0.206266	0.00580926	0.230382
chr2_77232484	-	intronic	LRRTM4	-	Known	0.346494	5.51216e-06	0.00259126	0.38986	0.00050354	0.119541
chr8_4295106	-	intronic	CSMD1	-	Novel	-0.239778	5.57715e-06	0.00259126	-0.270638	0.000449239	0.113977
chr1_35351201	-	intronic	ZMYM4	-	Novel	0.118743	5.59659e-06	0.00259126	0.10238	0.00343375	0.201638
chr8_4295129	-	intronic	CSMD1	-	Novel	-0.389493	5.86013e-06	0.00260776	-0.508765	2.65564e-05	0.0465318
chr8_12540086	SINE/AluSc	ncRNA_intronic	AC068587.4	-	Known	0.290885	6.0446e-06	0.00263619	0.295471	0.00141971	0.156493
chr2_96635137	L2-LINE	intronic	KANSL3	-	Novel	0.108594	5.98931e-06	0.00263619	0.0651556	0.01151	0.280393
chr8_12664175	Alu-SINE	ncRNA_intronic	LOC729732	-	Novel	0.392493	6.06507e-06	0.00263619	0.266089	0.00372375	0.203345
chr2_95825399	L1-LINE	ncRNA_exonic	LINC00342	-	Known	0.0902626	6.22201e-06	0.00263989	0.0902407	0.00149154	0.158976
chr2_206553182	SINE/AluSz	intronic	ADAM23	-	Known	0.103534	6.23485e-06	0.00263989	0.0908546	0.00358022	0.202479
chr3_192703918	Alu-SINE	intronic	FGF12	-	Known	0.215607	6.17621e-06	0.00263989	0.174801	0.00126346	0.15217
chr2_76917892	-	intronic	LRRTM4	-	Known	0.293749	6.26192e-06	0.00263989	0.385339	4.13129e-05	0.0593953
chr20_50089919	-	intronic	TMEM189-UBE2V1,UBE2V1	-	Known	0.215017	6.45938e-06	0.00270282	0.230444	0.000570643	0.123537
chr15_24983721	Alu-SINE	ncRNA_exonic	PWARSN	-	Known	0.101111	6.84546e-06	0.00275555	0.0933724	0.00272612	0.188476
chr4_16723730	L2-LINE	intronic	LDB2	-	Known	0.174125	6.8546e-06	0.00275555	0.180303	0.00115613	0.146249
chr20_8488268	-	intronic	PLCB1	-	Known	0.197566	6.83634e-06	0.00275555	0.187317	0.0013104	0.153564
chr1_211267704	SINE/AluJo	intronic	RCOR3	-	Known	0.249233	6.88028e-06	0.00275555	0.312871	0.000139646	0.0860436
chr14_53024708	Alu-SINE	intergenic	FERMT2(dist=73611),DDHD1(dist=12047)	-	Known	0.416217	6.84758e-06	0.00275555	0.358067	0.00355457	0.202479
chr3_32550175	Alu-SINE	intronic	DYNC1LI1	-	Novel	0.113484	6.71719e-06	0.00275555	0.0973125	0.00377495	0.204102
chr8_12545508	SINE/AluSz	ncRNA_intronic	AC068587.4	-	Known	0.339111	6.96257e-06	0.00276873	0.399206	0.000311219	0.104491
chr5_157309800	-	exonic	CYFIP2	nonsynonymous	Known	0.14173	7.06687e-06	0.00279042	0.105356	0.00782729	0.250935
chr6_68643864	Alu-SINE	intronic	ADGRB3	-	Known	0.133975	7.32908e-06	0.00283747	0.125309	0.00187283	0.169371
chr10_77232136	L1-LINE	intronic	KCNMA1	-	Known	0.193098	7.28586e-06	0.00283747	0.172966	0.00272415	0.188476
chr2_77434929	-	intronic	LRRTM4	-	Known	0.235228	7.33784e-06	0.00283747	0.17246	0.002474	0.184189
chr12_77632589	ERVL-MaLR-LTR	intergenic	E2F7(dist=567020),NAV3(dist=198305)	-	Novel	0.0884794	7.46707e-06	0.00286766	0.0734472	0.00516862	0.222749
chr5_150225901	Alu-SINE	intronic	CAMK2A	-	Known	0.145784	7.73798e-06	0.0029088	0.145896	0.00161639	0.161108
chr12_78934434	SINE/AluJb	intronic	SYT1	-	Known	0.166602	7.79638e-06	0.0029088	0.142234	0.00209027	0.175452
chr12_57559013	Alu-SINE	intronic	KIF5A	-	Known	0.242332	7.69587e-06	0.0029088	0.239672	0.0018228	0.168505
chr12_42352707	Alu-SINE	intronic	PPHLN1	-	Known	0.279473	7.78124e-06	0.0029088	0.331943	0.000266588	0.0991978
chr18_3621897	Alu-SINE	intronic	DLGAP1	-	Novel	0.132478	7.83357e-06	0.0029088	0.172329	2.60825e-05	0.0465318
chr2_162808056	TcMar-Tigger-DNA	intronic	KCNH7	-	Known	0.250784	8.15906e-06	0.0030008	0.194748	0.00628501	0.234153
chrY_20496577	L1-LINE	ncRNA_intronic	TTTY10	-	Novel	0.318239	8.18839e-06	0.0030008	0.28349	0.00316629	0.196294
chr7_146174642	Alu-SINE	intergenic	TPK1(dist=1338588),CNTNAP2(dist=599629)	-	Known	0.226977	8.29488e-06	0.00302009	0.271674	0.000272875	0.0992614
chr3_167758600	L1-LINE	intronic	SERPINI1	-	Known	0.180151	8.57896e-06	0.00310337	0.206676	0.000496115	0.119541
chr9_15504017	Alu-SINE	intronic	PSIP1	-	Known	0.278882	8.74877e-06	0.00314451	0.218922	0.00585224	0.230562
chr1_72092924	SINE/AluJb	intronic	NEGR1	-	Known	0.136194	9.09846e-06	0.00324937	0.121806	0.00400765	0.207871
chr12_63591808	Alu-SINE	intronic	DPY19L2	-	Novel	0.0993914	9.3314e-06	0.00331147	0.0983549	0.00206249	0.174953
chr16_24198613	Alu-SINE	intronic	PRKCB	-	Known	0.278952	9.42028e-06	0.00332198	0.331041	0.000358378	0.106134
chr12_62559428	Alu-SINE	intronic	MON2	-	Known	0.218189	9.58571e-06	0.00335919	0.184818	0.00441757	0.216326
chr12_109943571	Alu-SINE	intronic	GIT2	-	Known	0.212569	9.82888e-06	0.00341763	0.226533	0.0012436	0.151026
chr14_76066749	-	intronic	IFT43	-	Novel	0.249748	9.87438e-06	0.00341763	0.222242	0.00394969	0.206873
chr19_21409510	Alu-SINE	intronic	ZNF493	-	Known	0.177217	1.07196e-05	0.0036874	0.128793	0.00818072	0.254277
chr1_204555825	Alu-SINE	UTR3	MDM4(NM_001278516:c.*7125A>G,NM_001278517:c.*6143A>G,NM_001278519:c.*6143A>G,NM_001278518:c.*6786A>G,NM_001204172:c.*6143A>G,NM_001204171:c.*6143A>G,NM_002393:c.*6143A>G)	-	Known	0.173835	1.08638e-05	0.0037073	0.171782	0.00198204	0.171203
chr17_30773418	Alu-SINE	ncRNA_intronic	SUZ12P1	-	Novel	0.111619	1.09096e-05	0.0037073	0.119955	0.0012296	0.151026
chr4_119502196	-	intronic	PDE5A	-	Known	0.140026	1.11757e-05	0.00377484	0.119203	0.00321172	0.197025
chr8_11178971	SINE/AluJr	intronic	XKR6	-	Known	0.193545	1.12443e-05	0.00377526	0.159059	0.00601469	0.230562
chr2_75667212	ERV1-LTR	intronic	GCFC2	-	Known	0.292336	1.14507e-05	0.00382166	0.316608	0.00109753	0.14429
chr5_37625018	ERV1-LTR	intronic	WDR70	-	Novel	0.107909	1.16292e-05	0.00385828	0.128048	0.000172912	0.0897703
chr13_52422298	L1-LINE	intronic	VPS36	-	Known	0.195688	1.18033e-05	0.00387462	0.210498	0.00103741	0.142567
chr10_132191932	-	intronic	DPYSL4	-	Novel	0.15839	1.18167e-05	0.00387462	0.140933	0.00403814	0.208488
chr10_97016484	Alu-SINE	intronic	SLIT1	-	Known	0.235011	1.20234e-05	0.00391948	0.171813	0.00995441	0.268541
chr4_119502221	-	intronic	PDE5A	-	Novel	0.112715	1.20978e-05	0.00392095	0.106636	0.00335628	0.199774
chr14_50995133	Alu-SINE	intronic	TRIM9	-	Known	-0.123561	1.23383e-05	0.00395915	-0.132534	0.00114617	0.146249
chr8_35265840	Alu-SINE	intronic	UNC5D	-	Known	0.148567	1.24981e-05	0.00395915	0.17929	0.000334028	0.105637
chr18_3999923	Alu-SINE	ncRNA_intronic	DLGAP1-AS4	-	Novel	0.104091	1.23699e-05	0.00395915	0.103398	0.00199924	0.171203
chr6_17506150	Alu-SINE	ncRNA_intronic	LOC101928491	-	Novel	0.12719	1.24761e-05	0.00395915	0.125974	0.00256512	0.184526
chr2_31999406	Alu-SINE	intronic	MEMO1	-	Known	0.204583	1.27976e-05	0.00403125	0.273351	6.31442e-05	0.0686917
chr8_12541504	SINE/AluSc	ncRNA_intronic	AC068587.4	-	Known	0.268604	1.29308e-05	0.00405044	0.238003	0.00327875	0.198103
chr13_114284102	Alu-SINE	UTR5	UPF3A(NM_001353645:c.-2500A>G,NM_001353650:c.-2500A>G)	-	Known	0.270256	1.31821e-05	0.00410624	0.394308	4.70481e-07	0.00659496
chr13_21519149	Alu-SINE	intronic	MICU2	-	Known	0.153576	1.3417e-05	0.00415632	0.0984056	0.0173834	0.315485
chr5_87382971	SINE/AluJr4	intronic	RASA1	-	Known	-0.342858	1.35746e-05	0.00418202	-0.364395	0.00111902	0.145322
chr2_77216816	Alu-SINE	intronic	LRRTM4	-	Known	0.216729	1.36999e-05	0.00419757	0.215667	0.00237347	0.181899
chr1_178120736	hAT-Charlie-DNA	intronic	RASAL2	-	Known	0.192584	1.4166e-05	0.00428185	0.231498	0.000249845	0.0991978
chr19_21409488	Alu-SINE	intronic	ZNF493	-	Known	0.236229	1.40736e-05	0.00428185	0.300539	0.000216294	0.0970253
chr2_73015592	Alu-SINE	intronic	SFXN5	-	Novel	0.140969	1.42041e-05	0.00428185	0.142804	0.00237356	0.181899
chr16_70884875	ERVL-LTR	intronic	HYDIN	-	Novel	0.101595	1.42854e-05	0.00428334	0.109954	0.000889831	0.139576
chr15_41302413	Alu-SINE	ncRNA_exonic	OIP5-AS1	-	Known	0.238684	1.44311e-05	0.00430398	0.255463	0.00161858	0.161108
chr12_108221506	Alu-SINE	intronic	WSCD2	-	Known	0.223138	1.48482e-05	0.00437498	0.208179	0.00363052	0.203101
chr1_234368117	Alu-SINE	intergenic	SLC35F3(dist=43599),COA6-AS1(dist=4690)	-	Novel	0.10618	1.49114e-05	0.00437498	0.11192	0.0018019	0.167942
chr18_4273553	Alu-SINE	ncRNA_intronic	DLGAP1-AS5	-	Novel	0.121908	1.49812e-05	0.00437498	0.136673	0.000775569	0.135471
chr1_8614653	-	exonic	RERE	nonsynonymous	Novel	0.146322	1.47957e-05	0.00437498	0.131788	0.00398784	0.207652
chr5_87382981	SINE/AluJr4	intronic	RASA1	-	Known	-0.264146	1.51964e-05	0.00441482	-0.299725	0.000858777	0.13923
chr9_99959314	SINE/FLAM_C	intronic	STX17	-	Known	-0.297758	1.56693e-05	0.00443727	-0.279834	0.00139932	0.156295
chr13_32512769	Alu-SINE	UTR3	N4BP2L2(NM_014887:c.*5033A>G)	-	Known	0.098649	1.54732e-05	0.00443727	0.0846869	0.00520471	0.223337
chr2_9523944	Alu-SINE	intronic	ADAM17	-	Known	0.18171	1.54571e-05	0.00443727	0.150112	0.00532669	0.224057
chr2_240458396	-	intronic	GPC1	-	Known	0.197833	1.55138e-05	0.00443727	0.207591	0.00150249	0.158976
chr10_69194715	Alu-SINE	intronic	SUPV3L1	-	Known	0.252577	1.56356e-05	0.00443727	0.273186	0.000501856	0.119541
chr7_146347775	Alu-SINE	intergenic	TPK1(dist=1511721),CNTNAP2(dist=426496)	-	Known	0.122142	1.58702e-05	0.00447157	0.113608	0.00432562	0.214596
chr16_24699599	SINE/AluJr	intergenic	LINC01567;TNRC6A	-	Known	-0.213121	1.61177e-05	0.0045186	-0.227041	0.00177228	0.165896
chr17_20405547	L1-LINE	intergenic	CCDC144CP(dist=3356),USP32P3(dist=4969)	-	Novel	0.125685	1.62356e-05	0.00452902	0.126103	0.00292799	0.193426
chr1_233669771	Alu-SINE	intronic	KCNK1	-	Known	0.189509	1.63491e-05	0.0045381	0.24172	0.000115119	0.0787004
chr4_98885540	Alu-SINE	intronic	EIF4E	-	Known	0.179557	1.6456e-05	0.00454526	0.219494	0.00037225	0.107036
chr9_127327583	Alu-SINE	intronic	GARNL3	-	Known	0.252225	1.67421e-05	0.00460161	0.231262	0.00165041	0.161217
chr2_206553179	SINE/AluSz	intronic	ADAM23	-	Known	0.0806525	1.79394e-05	0.00479951	0.0690177	0.0071792	0.244771
chr1_205740362	Alu-SINE	intronic	NUCKS1	-	Known	0.164682	1.79269e-05	0.00479951	0.118663	0.0140024	0.295584
chr16_13002807	Alu-SINE	intronic	SHISA9	-	Known	0.286799	1.79067e-05	0.00479951	0.169298	0.0230316	0.338848
chr10_133410721	Alu-SINE	intronic	MTG1	-	Known	0.293013	1.79757e-05	0.00479951	0.124298	0.0358178	0.380514
chr12_95027480	Alu-SINE	intronic	NR2C1	-	Known	0.31732	1.78824e-05	0.00479951	0.311572	0.00259955	0.184591
chr12_66792453	Alu-SINE	intronic	GRIP1	-	Novel	0.35306	1.75877e-05	0.00479951	0.352799	0.00238666	0.182565
chr19_40359966	Alu-SINE	intronic	PLD3	-	Known	0.18571	1.82516e-05	0.0048272	0.22628	0.000330903	0.105637
chr7_102665178	SINE/AluSg7	ncRNA_intronic	AC105052.4	-	Known	0.216967	1.82382e-05	0.0048272	0.255691	0.000673294	0.130218
chr1_207857707	Alu-SINE	intergenic	MIR29B2CHG(dist=35004),CD34(dist=23265)	-	Known	0.128709	1.88634e-05	0.00485171	0.138242	0.00185845	0.169161
chr6_35879821	Alu-SINE	intronic	SRPK1	-	Known	0.221925	1.87956e-05	0.00485171	0.189115	0.00788857	0.251029
chr8_19840867	L1-LINE	intronic	INTS10	-	Known	0.247068	1.87027e-05	0.00485171	0.214484	0.00295564	0.193601
chr16_7156511	Simple_repeat-Simple_repeat	intronic	RBFOX1	-	Novel	-0.247836	1.85562e-05	0.00485171	-0.167166	0.012645	0.285999
chr1_237343183	Alu-SINE	intronic	RYR2	-	Novel	0.105545	1.85737e-05	0.00485171	0.111774	0.00197113	0.171203
chr7_146163650	Alu-SINE	intergenic	TPK1(dist=1327596),CNTNAP2(dist=610621)	-	Novel	0.181566	1.8651e-05	0.00485171	0.189098	0.00222385	0.180208
chr3_141546095	L1-LINE	intronic	RASA2	-	Known	0.165768	1.94754e-05	0.00497007	0.169502	0.00278332	0.190086
chr19_14714249	ERVL-MaLR-LTR	intronic	ZNF333	-	Known	0.211137	1.95009e-05	0.00497007	0.211898	0.00208607	0.175452
chrX_74197090	L1-LINE	ncRNA_intronic	FTX	-	Known	0.167176	2.02379e-05	0.00513456	0.181785	0.00131728	0.153564
chrX_57215689	L1-LINE	intergenic	SPIN2A(dist=78064),FAAH2(dist=70988)	-	Novel	-0.240337	2.03497e-05	0.00513967	-0.282567	0.000357261	0.106134
chr2_55332265	Alu-SINE	intronic	CCDC88A	-	Known	0.175007	2.05267e-05	0.00516114	0.241926	7.08059e-05	0.0687169
chr19_10710110	Alu-SINE	intronic	QTRT1	-	Known	0.219009	2.0902e-05	0.00518574	0.313591	2.99166e-05	0.0493359
chr4_16872397	hAT-Blackjack-DNA	intronic	LDB2	-	Novel	0.139088	2.08742e-05	0.00518574	0.101619	0.0141572	0.296302
chr17_34053948	-	intronic	ASIC2	-	Novel	0.142145	2.08717e-05	0.00518574	0.140113	0.00381796	0.204854
chr6_68763952	Alu-SINE	intronic	ADGRB3	-	Known	0.185021	2.14206e-05	0.00529097	0.183026	0.00240233	0.183014
chr2_9627612	SINE/AluJr	intronic	YWHAQ	-	Known	0.298588	2.18918e-05	0.00538366	0.333419	0.000822815	0.13813
chr10_63375689	SINE/AluJr	intronic	JMJD1C	-	Known	-0.158828	2.20099e-05	0.00538905	-0.150777	0.00406696	0.20878
chr1_150617415	Alu-SINE	intergenic	MCL1(dist=37677),ENSA(dist=3831)	-	Known	0.148879	2.2108e-05	0.00538954	0.18566	0.000237465	0.0970915
chr13_52422120	L1-LINE	intronic	VPS36	-	Known	0.0869847	2.24311e-05	0.00542117	0.0880431	0.00225568	0.18041
chr2_114920581	-	intronic	DPP10	-	Known	0.175606	2.24178e-05	0.00542117	0.222634	0.000383803	0.107727
chr2_114533504	L1-LINE	intronic	DPP10	-	Known	-0.284827	2.25721e-05	0.00542223	-0.27896	0.000236502	0.0970915
chr17_36520131	Alu-SINE	intronic	MYO19	-	Known	-0.149906	2.27256e-05	0.00542223	-0.153969	0.00280572	0.190722
chr14_47609678	L1-LINE	intronic	MDGA2	-	Novel	0.0687517	2.26611e-05	0.00542223	0.0608519	0.00732177	0.246436
chr7_121368723	L2-LINE	intronic	FAM3C	-	Known	0.148469	2.31443e-05	0.00549874	0.100516	0.0144195	0.297244
chr19_9754314	Alu-SINE	intronic	ZNF846	-	Known	0.144669	2.35135e-05	0.00553951	0.147968	0.00255932	0.184526
chr8_113410806	Alu-SINE	intronic	CSMD3	-	Novel	0.239771	2.34659e-05	0.00553951	0.179392	0.0141408	0.296207
chr12_31974016	ERVL-LTR	intronic	RESF1	-	Known	0.18379	2.36254e-05	0.00554257	0.166948	0.00528042	0.22369
chr5_146842727	L1-LINE	intronic	PPP2R2B	-	Known	0.0951813	2.39766e-05	0.00560153	0.108481	0.000930132	0.14047
chr7_100340830	Alu-SINE	ncRNA_intronic	STAG3L5P,STAG3L5P-PVRIG2P-PILRB	-	Novel	0.230456	2.42414e-05	0.00563989	0.271278	0.000882317	0.139576
chr2_114882621	L1-LINE	intronic	DPP10	-	Novel	0.175457	2.45555e-05	0.00568938	0.171158	0.00411953	0.209813
chr2_77241779	L1-LINE	intronic	LRRTM4	-	Known	0.208282	2.47116e-05	0.00570197	0.232772	0.00163284	0.161108
chr8_12541555	SINE/AluSc	ncRNA_intronic	AC068587.4	-	Known	0.322693	2.48596e-05	0.00571261	0.235125	0.00416511	0.210965
chr16_22403949	Alu-SINE	ncRNA_intronic	MFSD13B	-	Known	0.215944	2.53791e-05	0.00580819	0.286569	0.000107566	0.0786673
chr18_9199206	Alu-SINE	intronic	ANKRD12	-	Known	0.121939	2.57916e-05	0.00583459	0.0961381	0.0133915	0.291339
chr17_46142394	Alu-SINE	intronic	KANSL1	-	Known	0.157445	2.59107e-05	0.00583459	0.128914	0.0110402	0.276845
chr18_3833422	Alu-SINE	intronic	DLGAP1	-	Known	0.161838	2.56808e-05	0.00583459	0.143994	0.00757888	0.249091
chr11_63730546	Alu-SINE	intronic	RTN3	-	Novel	0.081078	2.58886e-05	0.00583459	0.0853685	0.00267543	0.186581
chr1_36328711	Alu-SINE	intergenic	EVA1B(dist=4557),STK40(dist=10917)	-	Known	0.122978	2.62965e-05	0.00589777	0.145741	0.000686876	0.130218
chr15_52471347	Alu-SINE	intronic	MYO5A	-	Known	0.175758	2.6746e-05	0.0059747	0.167917	0.00519221	0.223086
chr18_35257645	LTR/MLT1A0	intronic	ZNF397;ZSCAN30	-	Known	-0.225215	2.70995e-05	0.00599205	-0.194919	0.00118209	0.147946
chr6_68643882	Alu-SINE	intronic	ADGRB3	-	Known	0.179964	2.72172e-05	0.00599205	0.176473	0.00372759	0.203345
chr19_21400367	Alu-SINE	intronic	ZNF493	-	Known	0.345279	2.7221e-05	0.00599205	0.235145	0.0214268	0.333723
chr11_89039892	Alu-SINE	intronic	GRM5	-	Novel	0.182772	2.72512e-05	0.00599205	0.143291	0.0133982	0.291339
chr3_62436720	-/-	intronic	CADPS	-	Known	-0.218811	2.7725e-05	0.00607243	-0.295892	0.000159938	0.0887452
chr3_9067424	-/-	intronic	SRGAP3	-	Known	0.21782	2.79358e-05	0.0060817	0.257251	0.000378754	0.107727
chr1_72180686	L1-LINE	intronic	NEGR1	-	Known	0.336349	2.80927e-05	0.0060817	0.3232	0.00528208	0.22369
chr19_27780848	-	intergenic	NONE(dist=NONE),LINC00662(dist=9645)	-	Novel	0.219818	2.80279e-05	0.0060817	0.232788	0.00248711	0.184217
chrX_74243433	Alu-SINE	ncRNA_intronic	FTX	-	Known	0.161179	2.84832e-05	0.00614251	0.114568	0.0166854	0.312337
chr17_64766931	Alu-SINE	ncRNA_intronic	ARHGAP27P1-BPTFP1-KPNA2P3	-	Known	0.26396	2.8612e-05	0.00614664	0.305145	0.00109654	0.14429
chr17_2672085	Alu-SINE	intronic	PAFAH1B1	-	Known	0.212809	2.88992e-05	0.00618466	0.163933	0.0148703	0.300678
chr7_48104139	Alu-SINE	intronic	UPP1	-	Known	0.161619	2.96497e-05	0.0062712	0.113523	0.00174587	0.165376
chr2_77049527	L1-LINE	intronic	LRRTM4	-	Known	0.194652	2.95452e-05	0.0062712	0.173769	0.00721571	0.244771
chr15_83131067	Alu-SINE	UTR3	HDGFL3(NM_016073:c.*8203T>C)	-	Known	0.247756	2.9751e-05	0.0062712	0.230936	0.00562826	0.229048
chr8_129990605	Alu-SINE	intronic	FAM49B	-	Novel	0.10115	2.96444e-05	0.0062712	0.0629165	0.0292688	0.360761
chr5_161421007	L2-LINE	intronic	GABRB2	-	Known	0.244424	2.99131e-05	0.00628175	0.235704	0.00488681	0.220951
chr3_23255355	SINE/AluJb	intronic	UBE2E2	-	Known	0.128613	3.03908e-05	0.00635148	0.127228	0.00448663	0.21662
chr1_46647893	L1-LINE	intronic	ATPAF1	-	Known	0.267935	3.04717e-05	0.00635148	0.226927	0.00947627	0.265269
chr5_167646733	-	intronic	TENM2	-	Known	-0.0776543	3.18e-05	0.00646109	-0.0834086	0.00259304	0.184526
chr11_17422503	-	intronic	ABCC8	-	Known	0.159158	3.13989e-05	0.00646109	0.111538	0.0194906	0.323478
chr6_24139888	Alu-SINE	intronic	NRSN1	-	Known	0.172114	3.15017e-05	0.00646109	0.157037	0.00716128	0.244771
chr8_129955036	Alu-SINE	intronic	FAM49B	-	Known	0.185971	3.142e-05	0.00646109	0.29443	9.93051e-07	0.0111361
chr3_58156064	-	exonic	FLNB	nonsynonymous	Known	0.19347	3.18042e-05	0.00646109	0.213839	0.00170351	0.164116
chr22_40526879	SINE/AluJo	intronic	MRTFA	-	Known	0.266977	3.11145e-05	0.00646109	0.254752	0.00594067	0.230562
chr20_33537367	Other-Other	intronic	CBFA2T2	-	Novel	0.183718	3.17845e-05	0.00646109	0.222985	0.000850718	0.13923
chr4_183986120	-	intronic	STOX2	-	Novel	-0.174199	3.23555e-05	0.00654936	-0.24579	5.77483e-05	0.0660806
chr7_146152476	L1-LINE	intergenic	TPK1(dist=1316422),CNTNAP2(dist=621795)	-	Known	-0.13679	3.29473e-05	0.00655234	-0.162305	4.75673e-05	0.0620256
chr12_120652173	MIR-SINE	intronic	CABP1	-	Known	0.127955	3.29545e-05	0.00655234	0.142524	0.00197868	0.171203
chr7_158907860	SINE/AluJo	intronic	WDR60	-	Known	0.265469	3.2908e-05	0.00655234	0.301092	0.00160579	0.161108
chr2_114710715	Alu-SINE	intronic	DPP10	-	Novel	0.112344	3.27745e-05	0.00655234	0.135855	0.000904108	0.14026
chr14_32778794	Alu-SINE	intronic	AKAP6	-	Novel	0.141489	3.27585e-05	0.00655234	0.138941	0.00494069	0.221797
chr18_72765481	Alu-SINE	intronic	NETO1	-	Known	0.135146	3.32717e-05	0.00658164	0.125884	0.00637423	0.234315
chrX_74226702	Alu-SINE	ncRNA_intronic	FTX	-	Known	0.237174	3.3365e-05	0.00658164	0.237219	0.00381685	0.204854
chr15_79183011	Alu-SINE	intergenic	RASGRF1(dist=92231),ANKRD34C-AS1(dist=8696)	-	Novel	0.109125	3.3454e-05	0.00658164	0.0990735	0.00850753	0.257854
chr1_150854143	Alu-SINE	intronic	ARNT	-	Known	0.0740755	3.38871e-05	0.00664353	0.0792062	0.00258839	0.184526
chr14_41654142	L1-LINE	intronic	LRFN5	-	Novel	0.0904801	3.41711e-05	0.00667587	0.0931244	0.00371483	0.203345
chr17_45640984	SINE/AluSz	intronic	LINC02210-CRHR1	-	Known	0.167016	3.44466e-05	0.00670633	0.151162	0.00751488	0.248676
chr5_132363205	Alu-SINE	ncRNA_intronic	MIR3936HG	-	Known	0.160021	3.46168e-05	0.00671415	0.172923	0.00214571	0.177187
chr19_17479177	Alu-SINE	intronic	SLC27A1	-	Known	0.258147	3.47263e-05	0.00671415	0.231895	0.00780495	0.250935
chr6_68845157	L1-LINE	intronic	ADGRB3	-	Known	-0.0682754	3.55514e-05	0.00685006	-0.0763212	0.00206111	0.174953
chr7_121368745	-	intronic	FAM3C	-	Known	0.181722	3.57951e-05	0.0068734	0.176577	0.00504256	0.222277
chr1_237295082	Alu-SINE	intronic	RYR2	-	Known	0.195435	3.61413e-05	0.00689748	0.185115	0.00230637	0.181627
chr10_28525729	Alu-SINE	ncRNA_intronic	WAC-AS1	-	Known	0.222309	3.61666e-05	0.00689748	0.200125	0.0079953	0.251711
chr11_77407441	L2-LINE	intronic	PAK1	-	Known	0.396384	3.63535e-05	0.00690963	0.348138	0.00991059	0.268541
chr19_57860680	Alu-SINE	UTR3	ZNF587(NM_001204817:c.*540A>G,NM_032828:c.*540A>G)	-	Known	0.219527	3.65025e-05	0.00691451	0.122093	0.0405727	0.394061
chr1_92394640	Alu-SINE	UTR3	RPAP2(NM_024813:c.*7629A>G)	-	Known	0.137963	3.6883e-05	0.00691649	0.116337	0.0109581	0.275897
chr17_42501984	Alu-SINE	intronic	ATP6V0A1	-	Known	0.178745	3.67656e-05	0.00691649	0.163111	0.00596357	0.230562
chr2_77354009	ERV1-LTR	intronic	LRRTM4	-	Known	0.270102	3.67812e-05	0.00691649	0.245175	0.00754239	0.248676
chr18_3718198	Alu-SINE	intronic	DLGAP1	-	Known	0.0994141	3.79144e-05	0.00695978	0.135222	3.54755e-05	0.0537598
chr19_23257412	Alu-SINE	ncRNA_exonic	IPO5P1	-	Known	0.110893	3.81069e-05	0.00695978	0.124764	0.00184223	0.168505
chr7_77063927	Alu-SINE	intergenic	SPDYE18(dist=3046),FAM185BP(dist=17728)	-	Known	0.121091	3.76802e-05	0.00695978	0.122522	0.00191911	0.17026
chr11_73540942	Alu-SINE	intronic	FAM168A	-	Known	0.154848	3.74672e-05	0.00695978	0.162591	0.0036252	0.203101
chr2_141478655	Alu-SINE	intronic	LRP1B	-	Known	0.15671	3.75344e-05	0.00695978	0.188926	0.000979876	0.141947
chr2_171697243	Alu-SINE	intronic	DYNC1I2	-	Novel	0.104127	3.75399e-05	0.00695978	0.0830565	0.013036	0.290396
chr16_71078673	Alu-SINE	intronic	HYDIN	-	Novel	0.160209	3.80091e-05	0.00695978	0.1982	0.000669066	0.130218
chr13_36091298	L1-LINE	intronic	DCLK1	-	Novel	0.163926	3.78713e-05	0.00695978	0.221508	0.000183318	0.0920477
chr3_33542729	-	intronic	CLASP2	-	Novel	-0.139283	3.85524e-05	0.00699558	-0.123688	0.00908811	0.261619
chr8_74405067	ERVL-MaLR-LTR	intronic	GDAP1	-	Novel	0.0824643	3.85336e-05	0.00699558	0.0708315	0.0108788	0.275534
chr2_229831455	Alu-SINE	intronic	TRIP12	-	Known	0.204976	3.89272e-05	0.00704081	0.236727	0.00102268	0.142287
chr15_40692729	Alu-SINE	intergenic	KNL1(dist=28388),RAD51-AS1(dist=1024)	-	Novel	0.0780095	3.94962e-05	0.00712074	0.0560299	0.0227688	0.337921
chr2_227538250	MIR-SINE	intronic	AGFG1	-	Novel	0.127593	4.0158e-05	0.00721685	0.128258	0.00218215	0.178352
chr9_128229490	Alu-SINE	intronic	DNM1	-	Known	0.124692	4.1025e-05	0.0073491	0.145592	0.00101316	0.141947
chr12_112248836	Alu-SINE	intronic	HECTD4	-	Known	0.251646	4.17824e-05	0.00746095	0.31202	0.000596656	0.126243
chr1_155392585	SINE/AluSx	intronic	ASH1L	-	Known	0.111846	4.19215e-05	0.00746202	0.0703089	0.0189088	0.320549
chr17_31205450	-	intronic	NF1	-	Novel	-0.251499	4.20639e-05	0.00746369	-0.235232	0.00674246	0.239868
chr19_32423531	Alu-SINE	intronic	DPY19L3	-	Known	0.206201	4.2671e-05	0.00753697	0.258321	0.000724708	0.133236
chr4_16723716	L2-LINE	intronic	LDB2	-	Known	0.239177	4.28802e-05	0.00753697	0.307898	0.000515818	0.119541
chr15_41839640	-	intronic	JMJD7-PLA2G4B,PLA2G4B	-	Known	0.262928	4.28322e-05	0.00753697	0.160305	0.0336681	0.373929
chr16_89542806	Alu-SINE	intronic	SPG7	-	Known	0.0836093	4.36466e-05	0.00762387	0.0793198	0.00688863	0.241706
chr12_19360424	SINE/AluSz	intronic	PLEKHA5	-	Known	0.160076	4.35784e-05	0.00762387	0.10166	0.0355665	0.379489
chr22_38821592	MIR-SINE	UTR3	NPTXR(NM_014293:c.*1017A>G)	-	Known	0.152094	4.39532e-05	0.00765359	0.119576	0.0174184	0.315761
chr9_77348125	L1-LINE	intronic	VPS13A	-	Known	0.155666	4.41794e-05	0.00766916	0.164916	0.00297363	0.193678
chr13_107633795	Simple_repeat-Simple_repeat	intronic	FAM155A	-	Novel	-0.238712	4.448e-05	0.00769751	-0.235073	0.0053666	0.22438
chr12_62700617	L2-LINE	intronic	PPM1H	-	Known	0.256928	4.49031e-05	0.00774683	0.320529	0.000324658	0.105637
chr10_18508086	-	intronic	CACNB2	-	Known	0.14579	4.55205e-05	0.00782925	0.088295	0.0331692	0.372291
chr15_25113873	Alu-SINE	ncRNA_intronic	SNHG14	-	Known	0.0644401	4.56946e-05	0.00783515	0.0487411	0.0182647	0.318114
chr2_55332257	Alu-SINE	intronic	CCDC88A	-	Known	0.147645	4.61336e-05	0.00788632	0.164183	0.00153307	0.160129
chr6_3283175	Alu-SINE	intronic	SLC22A23	-	Known	0.202446	4.64261e-05	0.00789801	0.150521	0.0217458	0.335287
chr16_70941764	-	exonic	HYDIN	nonsynonymous	Novel	0.133078	4.64837e-05	0.00789801	0.148533	0.00169554	0.163912
chr2_86071345	Alu-SINE	intronic	POLR1A	-	Known	0.16441	4.68905e-05	0.00794306	0.0636859	0.0844393	0.499058
chr7_88169238	-	intronic	ADAM22	-	Known	0.0757903	4.76124e-05	0.00799623	0.0699152	0.00884663	0.260247
chr2_114920583	-	intronic	DPP10	-	Known	0.176195	4.74112e-05	0.00799623	0.131883	0.0148963	0.300851
chr5_72128854	SINE/AluJr	intronic	MAP1B	-	Known	0.241932	4.77497e-05	0.00799623	0.233347	0.00707097	0.243831
chr18_2754878	Alu-SINE	intronic	SMCHD1	-	Known	0.352052	4.77749e-05	0.00799623	0.386995	0.00253012	0.184526
chr13_79391535	Alu-SINE	intronic	RBM26	-	Known	0.0940214	4.86082e-05	0.00806985	0.103519	0.00276269	0.189847
chr9_128229415	Alu-SINE	intronic	DNM1	-	Known	0.1279	4.86465e-05	0.00806985	0.0927037	0.0249763	0.345781
chr2_50790499	SINE/AluSx1	intronic	NRXN1	-	Known	0.170262	4.8431e-05	0.00806985	0.218599	0.000494246	0.119541
chr22_24383382	Alu-SINE	ncRNA_intronic	SPECC1L-ADORA2A	-	Known	0.108201	4.90313e-05	0.00810969	0.125492	0.0014357	0.157558
chr2_32520787	Alu-SINE	intronic	BIRC6	-	Known	0.114143	4.95565e-05	0.00813454	0.119148	0.00388117	0.205882
chr13_19679277	SINE/AluJb	intergenic	PSPC1-AS2;PSPC1	-	Known	0.124582	4.99413e-05	0.00813454	0.124522	0.00567524	0.229093
chr1_1316160	Alu-SINE	intronic	INTS11	-	Known	0.154839	5.00367e-05	0.00813454	0.190031	0.00101845	0.142052
chr7_134069610	SINE/AluSg	intergenic	EXOC4;LRGUK	-	Known	0.208115	4.95511e-05	0.00813454	0.22492	0.00276276	0.189847
chrX_74226777	Alu-SINE	ncRNA_intronic	FTX	-	Known	0.263526	5.00837e-05	0.00813454	0.226538	0.0102667	0.270221
chr1_72180688	L1-LINE	intronic	NEGR1	-	Known	0.289473	5.03422e-05	0.00813454	0.24849	0.0127833	0.287813
chr14_78379669	L1-LINE	intronic	NRXN3	-	Novel	0.078327	4.99279e-05	0.00813454	0.0760348	0.00672721	0.239738
chr2_77049484	L1-LINE	intronic	LRRTM4	-	Novel	0.0791903	5.02783e-05	0.00813454	0.0920363	0.00140997	0.156493
chr17_33915758	-	intronic	ASIC2	-	Known	0.258266	5.05361e-05	0.00814241	0.231642	0.0104096	0.271221
chr19_57306987	Alu-SINE	intergenic	ZNF460(dist=12918),ZNF543(dist=13485)	-	Known	0.172387	5.08066e-05	0.00816255	0.224672	0.00053562	0.120858
chrX_57215727	L1-LINE	intergenic	SPIN2A(dist=78102),FAAH2(dist=70950)	-	Known	-0.170268	5.1346e-05	0.00822563	-0.133967	0.0189877	0.320549
chr3_192705493	TcMar-Tigger-DNA	intronic	FGF12	-	Known	0.203281	5.17633e-05	0.00826886	0.190843	0.00464786	0.217168
chr6_72767943	LINE/L1MB8	intronic	KCNQ5	-	Known	0.210468	5.2018e-05	0.00827456	0.278491	0.000305909	0.104491
chr1_235201455	Alu-SINE	intronic	ARID4B	-	Known	0.307926	5.20942e-05	0.00827456	0.352939	0.00213947	0.177187
chr14_88574490	Alu-SINE	intronic	ZC3H14	-	Known	0.111801	5.33807e-05	0.00831405	0.0690603	0.0263228	0.349661
chr7_139370735	Alu-SINE	intronic	FMC1-LUC7L2,LUC7L2	-	Known	0.126945	5.28463e-05	0.00831405	0.162969	0.000339249	0.105637
chr2_40332081	Alu-SINE	intronic	SLC8A1	-	Known	0.173278	5.31518e-05	0.00831405	0.119933	0.0254251	0.347287
chr3_85259683	-	intronic	CADM2	-	Known	0.202779	5.33009e-05	0.00831405	0.149988	0.0232911	0.3401
chr12_51511663	Alu-SINE	UTR3	SLC4A8(NM_001258401:c.*4225A>G,NM_001039960:c.*4225A>G)	-	Known	0.244018	5.30685e-05	0.00831405	0.176065	0.0202008	0.326652
chr1_183409095	Alu-SINE	intronic	NMNAT2	-	Known	0.28228	5.3073e-05	0.00831405	0.360228	0.000660427	0.130218
chr17_82818546	Alu-SINE	intronic	TBCD	-	Novel	0.215658	5.32502e-05	0.00831405	0.173486	0.0176056	0.31661
chr15_25262993	Alu-SINE	ncRNA_intronic	SNHG14	-	Known	0.0908578	5.36576e-05	0.00833402	0.0946291	0.00277662	0.18988
chr16_71096125	-	intronic	HYDIN	-	Novel	0.0985616	5.38457e-05	0.00834013	0.110095	0.0025893	0.184526
chr7_88169231	-	intronic	ADAM22	-	Known	0.0694266	5.41103e-05	0.00835802	0.0803736	0.00162306	0.161108
chr1_16497747	SINE/AluJb	intergenic	LINC01772;RNU1-1	-	Known	0.0932008	5.49699e-05	0.00838152	0.122829	0.000513225	0.119541
chr3_51168863	L1-LINE	intronic	DOCK3	-	Known	0.0951592	5.46894e-05	0.00838152	0.104786	0.0031911	0.196626
chr13_52422302	L1-LINE	intronic	VPS36	-	Known	0.0967979	5.50564e-05	0.00838152	0.13592	0.000128076	0.0835023
chr19_38924704	Alu-SINE	intronic	SARS2	-	Known	0.254052	5.47286e-05	0.00838152	0.274159	0.00346686	0.201638
chr2_9627609	Alu-SINE	intronic	YWHAQ	-	Known	0.275585	5.46624e-05	0.00838152	0.307458	0.00212152	0.176834
chr16_71020275	-	exonic	HYDIN	nonsynonymous	Novel	0.116521	5.51593e-05	0.00838152	0.161031	0.000212017	0.0970253
chr6_88162489	-	intronic	CNR1	-	Known	0.199606	5.54273e-05	0.00839949	0.202904	0.00393914	0.206797
chr4_86330719	ERVL-MaLR-LTR	intronic	MAPK10	-	Known	0.126071	5.55964e-05	0.0084024	0.12232	0.00722178	0.244771
chr3_10361264	Alu-SINE	intronic	ATP2B2	-	Known	0.105396	5.68751e-05	0.00857254	0.139354	0.00038792	0.10815
chr2_95145844	-	UTR3	ZNF514(NM_032788:c.*3438A>G,NM_001318005:c.*3438A>G)	-	Known	0.193854	5.71891e-05	0.00859676	0.265861	0.000162011	0.0887452
chr2_233288843	-/-	ncRNA_exonic	SCARNA6	-	Known	0.0580459	5.77351e-05	0.00863482	0.0544442	0.00919179	0.262192
chrX_74201611	L1-LINE	ncRNA_intronic	FTX	-	Known	0.163173	5.79799e-05	0.00863482	0.145453	0.011853	0.282359
chrX_20249567	LINE/L1MD2	intronic	RPS6KA3	-	Known	0.169213	5.78558e-05	0.00863482	0.22314	0.000508246	0.119541
chr12_109944180	Alu-SINE	intronic	GIT2	-	Known	0.188068	5.80582e-05	0.00863482	0.0807114	0.0814242	0.493279
chr8_22034888	SINE/AluSz	intronic	NPM2	-	Known	0.151881	5.84475e-05	0.00866972	0.167063	0.00339925	0.200627
chr12_108534568	Alu-SINE	intronic	SART3	-	Known	0.218879	5.89194e-05	0.00871665	0.255748	0.00191276	0.170206
chr12_81594801	Alu-SINE	intronic	PPFIA2	-	Known	0.167324	5.99358e-05	0.00877441	0.165721	0.00172819	0.165376
chr16_6720026	Alu-SINE	intronic	RBFOX1	-	Known	0.193686	5.96238e-05	0.00877441	0.227001	0.00109882	0.14429
chr22_31577670	SINE/FRAM	intronic	SFI1	-	Known	0.292537	5.98367e-05	0.00877441	0.28378	0.00731017	0.246436
chr3_117538239	-	intergenic	LINC00901(dist=606001),LINC02024(dist=140454)	-	Known	0.298943	5.96864e-05	0.00877441	0.224161	0.00959817	0.267347
chr3_79234012	L1-LINE	intronic	ROBO1	-	Known	-0.270089	6.10184e-05	0.00890963	-0.178345	0.0378598	0.385473
chr18_46673744	-	UTR3	ST8SIA5(NM_001307986:c.*6298A>G,NM_001307987:c.*6298A>G,NM_013305:c.*6298A>G)	-	Known	0.240808	6.18856e-05	0.00901279	0.322331	0.000415132	0.108876
chr16_89689999	Alu-SINE	intronic	CDK10	-	Known	0.132878	6.22726e-05	0.00903842	0.133471	0.00688938	0.241706
chr1_151454985	Alu-SINE	intronic	POGZ	-	Known	0.150899	6.24845e-05	0.00903842	0.195471	0.000528511	0.120858
chr2_42699331	Alu-SINE	intronic	MTA3	-	Known	0.216369	6.25452e-05	0.00903842	0.242755	0.000782638	0.135655
chr16_71008406	MIR-SINE	intronic	HYDIN	-	Novel	0.22215	6.33382e-05	0.00912949	0.194409	0.0140293	0.295584
chr17_15529859	Alu-SINE	intronic	TVP23C,TVP23C-CDRT4	-	Known	0.1084	6.39456e-05	0.0091465	0.0994753	0.0106518	0.272905
chr2_45682739	SINE/AluSq2	intronic	PRKCE	-	Known	0.148667	6.38716e-05	0.0091465	0.169804	0.00119702	0.149149
chr14_79795488	-	intronic	NRXN3	-	Known	0.160775	6.37543e-05	0.0091465	0.231383	0.000104636	0.0786673
chr12_109943830	Alu-SINE	intronic	GIT2	-	Known	0.204978	6.42503e-05	0.0091667	0.224978	0.00250909	0.184526
chr10_60045160	-	intronic	ANK3	-	Known	0.0769626	6.48436e-05	0.00920187	0.0610068	0.0204404	0.328205
chr1_72178965	L1-LINE	intronic	NEGR1	-	Known	0.0944737	6.49892e-05	0.00920187	0.0827728	0.0142792	0.296733
chr17_30783574	Alu-SINE	ncRNA_intronic	SUZ12P1	-	Novel	0.0596312	6.47113e-05	0.00920187	0.0617576	0.00479308	0.219377
chr20_3321671	Alu-SINE	intronic	C20orf194	-	Known	0.250904	6.52306e-05	0.0092128	0.184788	0.0266384	0.351274
chr3_10122686	Alu-SINE	intronic	BRK1	-	Known	0.168918	6.58819e-05	0.00926403	0.1736	0.00498329	0.222109
chr4_2902029	Alu-SINE	intronic	ADD1	-	Known	0.237934	6.59238e-05	0.00926403	0.31734	0.000411385	0.108876
chr19_4214405	Alu-SINE	intronic	ANKRD24	-	Known	0.0940554	6.72711e-05	0.00942972	0.117579	0.000266647	0.0991978
chrX_57215640	L1-LINE	intergenic	SPIN2A(dist=78015),FAAH2(dist=71037)	-	Known	-0.270734	6.7869e-05	0.00948981	-0.248141	0.00774366	0.250935
chr6_166496130	Alu-SINE	intronic	RPS6KA2	-	Known	0.11812	6.81061e-05	0.00949927	0.165547	0.000205574	0.0960211
chr14_79662619	ERVL-MaLR-LTR	intronic	NRXN3	-	Known	-0.240503	6.92389e-05	0.00963331	-0.22524	0.00902114	0.261539
chr11_63708411	Alu-SINE	intronic	RTN3	-	Known	0.209376	7.01906e-05	0.00974156	0.151243	0.0278617	0.355047
chr7_95936897	L1-LINE	intronic	DYNC1I1	-	Known	-0.171644	7.05934e-05	0.00974919	-0.248323	7.23078e-05	0.0687169
chr14_60099977	Alu-SINE	intronic	PCNX4	-	Known	0.114887	7.05564e-05	0.00974919	0.115808	0.00661281	0.238051
chr6_149506723	Alu-SINE	intronic	PPIL4	-	Known	0.141399	7.25913e-05	0.00994307	0.1249	0.00718672	0.244771
chr2_25414349	Alu-SINE	UTR3	DTNB(NM_001351389:c.*638A>G)	-	Known	0.186859	7.21752e-05	0.00994307	0.158363	0.0143141	0.296733
chr9_4732052	Alu-SINE	intronic	AK3	-	Known	0.203826	7.25643e-05	0.00994307	0.109344	0.0660266	0.464897
chr2_96624594	Alu-SINE	intronic	KANSL3	-	Known	0.252751	7.27066e-05	0.00994307	0.340505	0.000356588	0.106134
chr9_41618472	LTR/THE1B	intergenic	RN7SL565P;AL591926.3	-	Known	-0.128811	7.3142e-05	0.00997828	-0.16522	0.000852325	0.13923
chr2_95825193	L1-LINE	ncRNA_exonic	LINC00342	-	Known	0.123798	7.37501e-05	0.0100284	0.163924	0.000344777	0.105637
chr12_13973673	-	intronic	GRIN2B	-	Novel	0.14125	7.38675e-05	0.0100284	0.0820437	0.0439788	0.405579
chr13_66986039	LTR/THE1C	intronic	PCDH9	-	Known	0.190525	7.47282e-05	0.0101208	0.189389	0.00761079	0.249641
chr1_234353177	Alu-SINE	intergenic	SLC35F3(dist=28659),COA6-AS1(dist=19630)	-	Novel	0.0592622	7.49286e-05	0.0101235	0.0653788	0.00347132	0.201638
chr8_115557525	ERVL-MaLR-LTR	intronic	TRPS1	-	Known	0.165383	7.5469e-05	0.0101525	0.167598	0.00637948	0.234315
chr1_14713881	Alu-SINE	intronic	KAZN	-	Known	0.225785	7.55055e-05	0.0101525	0.267182	0.00198237	0.171203
chr2_8722790	Alu-SINE	UTR3	KIDINS220(NM_001348738:c.*2816A>G,NM_001348741:c.*2816A>G,NM_001348739:c.*2816A>G,NM_001348743:c.*2884A>G,NM_001348742:c.*629A>G,NM_001348740:c.*629A>G)	-	Known	0.158289	7.60825e-05	0.0101892	0.183745	0.00245822	0.184042
chr1_183379325	Alu-SINE	intronic	NMNAT2	-	Known	0.216389	7.6235e-05	0.0101892	0.190766	0.0144533	0.297384
chr4_20606023	Alu-SINE	intronic	SLIT2	-	Known	0.322774	7.63234e-05	0.0101892	0.220564	0.0324973	0.370791
chr11_89037475	-	intronic	GRM5	-	Known	0.13822	7.66192e-05	0.0102044	0.145646	0.00514598	0.222749
chr19_40536719	Alu-SINE	intronic	SPTBN4	-	Known	0.275321	7.77777e-05	0.0103097	0.301375	0.00377643	0.204102
chr9_136441103	-	UTR3	SEC16A(NM_001276418:c.*652A>G,NM_014866:c.*652A>G)	-	Known	0.278271	7.77771e-05	0.0103097	0.287899	0.00594307	0.230562
chr4_16722829	L2-LINE	intronic	LDB2	-	Known	0.203983	7.90631e-05	0.0104553	0.144147	0.033256	0.372315
chr7_5848175	Alu-SINE	ncRNA_intronic	ZNF815P	-	Novel	0.0696193	7.93915e-05	0.0104741	0.074802	0.00314339	0.196269
chr15_43634629	Alu-SINE	ncRNA_intronic	PPIP5K1P1-CATSPER2	-	Novel	0.135303	7.96707e-05	0.0104862	0.149245	0.00406797	0.20878
chr19_6441851	-	UTR3	SLC25A23(NM_024103:c.*124A>G)	-	Known	0.0759147	8.18211e-05	0.010673	0.0754154	0.00747611	0.248232
chrX_115924388	LINE/L1MA4A	ncRNA_intronic	DANT2	-	Known	0.106632	8.13609e-05	0.010673	0.113475	0.00449114	0.21662
chr14_71431659	Alu-SINE	intronic	SIPA1L1	-	Known	0.148507	8.15379e-05	0.010673	0.174817	0.0016379	0.161117
chr7_120577963	Alu-SINE	intronic	KCND2	-	Novel	0.1013	8.18508e-05	0.010673	0.069774	0.029166	0.360299
chr16_7201580	Alu-SINE	intronic	RBFOX1	-	Known	-0.130936	8.22591e-05	0.0106765	-0.137246	0.00227035	0.18041
chr19_38924755	Alu-SINE	intronic	SARS2	-	Known	0.24267	8.21462e-05	0.0106765	0.306706	0.000127388	0.0835023
chr7_88169240	-	intronic	ADAM22	-	Known	0.144447	8.29961e-05	0.0107473	0.125688	0.0124026	0.284656
chr20_5194899	MIR-SINE	UTR3	CDS2(NM_003818:c.*4665A>G)	-	Novel	0.0718513	8.32083e-05	0.01075	0.0880324	0.00115108	0.146249
chr9_41452281	LINE/L1PA17	intergenic	AL354718.2;AL591926.2	-	Known	0.236281	8.42362e-05	0.0108578	0.216306	0.00787773	0.251029
chr16_56856622	Alu-SINE	intergenic	NUP93(dist=6336),MIR138-2(dist=1896)	-	Known	0.156643	8.53871e-05	0.0109626	0.1845	0.00185603	0.169161
chr12_19360546	Alu-SINE	intronic	PLEKHA5	-	Known	0.168004	8.56361e-05	0.0109626	0.151428	0.0128849	0.288982
chr3_54819765	Alu-SINE	intronic	CACNA2D3	-	Known	0.214473	8.55288e-05	0.0109626	0.297628	0.000286191	0.0996692
chr1_234360323	Alu-SINE	intergenic	SLC35F3(dist=35805),COA6-AS1(dist=12484)	-	Known	0.129845	8.63175e-05	0.0110246	0.11626	0.00988553	0.268541
chr14_79385700	L1-LINE	intronic	NRXN3	-	Known	-0.282388	8.69532e-05	0.0110305	-0.166709	0.0578862	0.443399
chr2_152036368	Alu-SINE	intronic	CACNB4	-	Known	0.15532	8.69006e-05	0.0110305	0.163524	0.00547078	0.226548
chr20_35726989	Alu-SINE	intronic	RBM39	-	Known	0.208113	8.68939e-05	0.0110305	0.280344	0.00015097	0.0880988
chr2_196384974	Alu-SINE	intronic	HECW2	-	Known	0.212618	8.75619e-05	0.0110826	0.124846	0.0389739	0.389461
chr2_79970569	-/-	intronic	CTNNA2	-	Known	0.0795735	8.88559e-05	0.0110982	0.107717	0.000538872	0.120858
chr8_116770694	Alu-SINE	intronic	UTP23	-	Known	0.0920599	8.88729e-05	0.0110982	0.0813268	0.0159955	0.307522
chr12_123955743	Alu-SINE	intronic	CCDC92	-	Known	0.102158	8.87414e-05	0.0110982	0.125676	0.00160994	0.161108
chr12_8206484	-	intergenic	FAM66C(dist=5484),FAM90A1(dist=14776)	-	Known	0.169974	8.84413e-05	0.0110982	0.137049	0.022178	0.336736
chr4_61231031	-	intronic	ADGRL3	-	Novel	0.127633	8.88304e-05	0.0110982	0.155408	0.00175468	0.165631
chr12_72350836	-	intronic	TRHDE	-	Novel	0.134133	8.83334e-05	0.0110982	0.198989	9.9437e-05	0.0774366
chr5_139303188	Alu-SINE	intronic	MATR3	-	Known	0.187168	8.90979e-05	0.0111016	0.154405	0.0185621	0.319355
chr4_21228467	LTR/MSTA	intronic	KCNIP4	-	Known	0.150771	8.97456e-05	0.011132	0.14555	0.00931198	0.263644
chr4_153738134	Alu-SINE	intronic	RNF175	-	Novel	0.0721817	8.98933e-05	0.011132	0.0853486	0.00196702	0.171203
chr3_156530562	L2-LINE	intronic	KCNAB1	-	Novel	0.319941	8.99377e-05	0.011132	0.34244	0.00375539	0.203986
chr11_89029134	L1-LINE	intronic	GRM5	-	Novel	0.213653	9.09813e-05	0.0112117	0.195297	0.00984473	0.268219
chr17_28175601	MIR-SINE	intronic	NLK	-	Novel	0.240442	9.09424e-05	0.0112117	0.318251	0.000117728	0.0787004
chr10_68523228	SINE/AluSz	intronic	SLC25A16	-	Known	0.203514	9.14921e-05	0.0112499	0.1832	0.0129341	0.289248
chr14_66518482	L1-LINE	intronic	GPHN	-	Known	0.139294	9.17159e-05	0.0112528	0.0943036	0.0318607	0.369609
chr8_135532931	-	intronic	KHDRBS3	-	Known	-0.194733	9.25079e-05	0.0112544	-0.253492	0.000870551	0.13923
chr10_115114661	L1-LINE	intronic	ATRNL1	-	Known	-0.129258	9.22786e-05	0.0112544	-0.177786	8.96084e-05	0.074029
chr2_37153613	L1-LINE	intronic	EIF2AK2	-	Known	0.162842	9.23692e-05	0.0112544	0.150035	0.0116915	0.282026
chr1_171547031	Alu-SINE	intronic	PRRC2C	-	Known	0.189302	9.25321e-05	0.0112544	0.195416	0.00512934	0.222749
chr14_100851662	-	ncRNA_exonic	MEG3	-	Novel	0.0853779	9.2733e-05	0.0112544	0.0669409	0.0266869	0.351582
chr12_130810928	L1-LINE	UTR5	STX2(NM_001351051:c.-89A>G)	-	Known	0.184007	9.30488e-05	0.0112684	0.22139	0.00127653	0.152612
chr10_73249030	Alu-SINE	ncRNA_intronic	DNAJC9-AS1	-	Known	0.150047	9.35612e-05	0.011306	0.182206	0.00192666	0.170391
chr11_68088814	Alu-SINE	intronic	CHKA	-	Known	0.115481	9.37779e-05	0.0113078	0.0780281	0.0424911	0.401158
chr11_70638805	Alu-SINE	intronic	SHANK2	-	Novel	0.281389	9.51607e-05	0.0114499	0.26436	0.0112382	0.278134
chr1_65037387	SINE/FLAM_A	intronic	JAK1	-	Known	0.171971	9.55719e-05	0.0114503	0.179424	0.00613354	0.233158
chr18_46673783	-	UTR3	ST8SIA5(NM_001307986:c.*6259A>G,NM_001307987:c.*6259A>G,NM_013305:c.*6259A>G)	-	Known	0.256383	9.55231e-05	0.0114503	0.276254	0.00524529	0.223366
chr9_138109551	ERVL-MaLR-LTR	intronic	CACNA1B	-	Known	0.200747	9.60836e-05	0.011487	0.153863	0.0289137	0.359128
chr12_105195792	Alu-SINE	intronic	APPL2	-	Known	0.144789	9.64379e-05	0.0115048	0.130408	0.0112454	0.278134
chr11_119010086	Alu-SINE	intronic	CCDC84	-	Known	0.131268	9.78067e-05	0.0115182	0.0636381	0.0514542	0.428428
chr5_139295903	Alu-SINE	intronic	MATR3	-	Known	0.155967	9.78494e-05	0.0115182	0.0933401	0.0576364	0.442817
chr22_20494344	Alu-SINE	intronic	KLHL22	-	Known	0.157716	9.79288e-05	0.0115182	0.194834	0.00132733	0.153768
chr12_79051498	-/-	intronic	SYT1	-	Known	0.169507	9.79882e-05	0.0115182	0.194741	0.0026092	0.184591
chr5_141531378	Alu-SINE	intronic	DIAPH1	-	Known	0.179634	9.70904e-05	0.0115182	0.158869	0.0128749	0.288982
chrX_28945476	L1-LINE	intronic	IL1RAPL1	-	Novel	-0.0597792	9.72328e-05	0.0115182	-0.0620643	0.00693094	0.242129
chr15_25013601	scRNA-scRNA	ncRNA_intronic	SNHG14	-	Novel	0.0987616	9.76642e-05	0.0115182	0.105988	0.00502219	0.222277
chr13_35800785	Alu-SINE	intronic	DCLK1	-	Known	0.133549	9.96399e-05	0.0116879	0.148286	0.00243548	0.183872
chr8_22222799	Alu-SINE	intronic	PHYHIP	-	Known	0.108375	0.000100749	0.011734	0.127881	0.00191546	0.170206
chr4_8494152	ERV1-LTR	intergenic	TRMT44(dist=17597),GPR78(dist=86240)	-	Known	0.166467	0.00010087	0.011734	0.217917	0.000691906	0.130218
chr14_60895750	Alu-SINE	intronic	MNAT1	-	Known	0.170598	0.000100616	0.011734	0.139074	0.00475478	0.218704
chr7_39961346	Alu-SINE	intronic	CDK13	-	Known	0.186564	0.000100499	0.011734	0.201781	0.0052159	0.223337
chr19_40511646	Alu-SINE	intronic	SPTBN4	-	Known	0.0924077	0.000101368	0.0117432	0.0977192	0.00601099	0.230562
chr2_17579554	MIR-SINE	intronic	VSNL1	-	Known	0.124579	0.00010125	0.0117432	0.14066	0.00368767	0.203334
chr3_150618776	Alu-SINE	intronic	SELENOT	-	Known	0.134926	0.000101678	0.0117548	0.121009	0.0136619	0.293271
chr4_92632510	Alu-SINE	intronic	GRID2	-	Known	-0.0901466	0.00010262	0.0118094	-0.107124	0.00239346	0.182755
chr8_118103408	Alu-SINE	intronic	EXT1	-	Known	0.201673	0.000102782	0.0118094	0.296354	6.39629e-05	0.0686917
chr17_30773483	Alu-SINE	ncRNA_intronic	SUZ12P1	-	Novel	0.0661062	0.000102519	0.0118094	0.053157	0.0240205	0.342076
chr16_10148251	DNA/MER58A	intronic	GRIN2A	-	Known	0.0747167	0.000103056	0.0118166	0.0873442	0.00251982	0.184526
chr12_81594837	Alu-SINE	intronic	PPFIA2	-	Novel	0.079415	0.000103496	0.0118429	0.0686605	0.0187218	0.319841
chr18_3663235	SINE/AluSx	intronic	DLGAP1	-	Known	0.179896	0.000103782	0.0118514	0.236413	0.000847276	0.13923
chr2_8722776	Alu-SINE	UTR3	KIDINS220(NM_001348738:c.*2830A>G,NM_001348741:c.*2830A>G,NM_001348739:c.*2830A>G,NM_001348743:c.*2898A>G,NM_001348742:c.*643A>G,NM_001348740:c.*643A>G)	-	Known	0.174893	0.000104033	0.011856	0.178077	0.00465833	0.217168
chr3_33541733	L1-LINE	intronic	CLASP2	-	Known	0.261006	0.000105161	0.0119354	0.174342	0.039144	0.38975
chr4_16872393	hAT-Blackjack-DNA	intronic	LDB2	-	Known	0.291087	0.000105368	0.0119354	0.320307	0.00476656	0.218887
chr2_212344387	hAT-Charlie-DNA	intronic	ERBB4	-	Known	0.324539	0.000105358	0.0119354	0.22393	0.0371131	0.384078
chr17_46008960	SINE/AluJb	intronic	MAPT	-	Known	-0.14497	0.000109013	0.0120642	-0.166025	0.00287399	0.19322
chr10_115114654	L1-LINE	intronic	ATRNL1	-	Known	-0.0957277	0.000107339	0.0120642	-0.0996064	0.00699105	0.242868
chr3_85011668	SINE/AluJo	intronic	CADM2	-	Known	0.078606	0.000107666	0.0120642	0.0975124	0.00182852	0.168505
chr20_8170343	-	intronic	PLCB1	-	Known	0.107235	0.00010798	0.0120642	0.131066	0.000583954	0.125449
chr1_77654921	Alu-SINE	intronic	ZZZ3	-	Known	0.131641	0.000108972	0.0120642	0.114445	0.0140325	0.295584
chr20_3791615	Alu-SINE	intronic	CDC25B	-	Known	0.13606	0.000107821	0.0120642	0.115779	0.0189624	0.320549
chr5_176376178	Alu-SINE	UTR3	ARL10(NM_173664:c.*4283A>G)	-	Known	0.163888	0.000108514	0.0120642	0.0919233	0.0727419	0.477257
chr6_61811601	LINE/L1PA17	intronic	KHDRBS2	-	Known	0.171767	0.000108487	0.0120642	0.231316	0.000627337	0.129319
chr2_96635110	L2-LINE	intronic	KANSL3	-	Known	0.196687	0.000107188	0.0120642	0.140762	0.0370761	0.384049
chrX_74172308	Alu-SINE	ncRNA_intronic	FTX	-	Known	0.220946	0.000108498	0.0120642	0.242102	0.00471803	0.218294
chr4_16723715	L2-LINE	intronic	LDB2	-	Known	0.242132	0.000109088	0.0120642	0.295206	0.00191272	0.170206
chr11_85067435	L1-LINE	intronic	DLG2	-	Novel	0.10415	0.000107534	0.0120642	0.0828229	0.0221319	0.336736
chr12_120653412	SINE/MIRb	intronic	CABP1	-	Known	0.182158	0.000109337	0.012068	0.192922	0.00591049	0.230562
chr7_137624634	Alu-SINE	intronic	DGKI	-	Known	0.325571	0.000109925	0.012109	0.300999	0.00901065	0.261453
chr10_101787859	Alu-SINE	intronic	OGA	-	Known	0.111487	0.000110428	0.0121405	0.0927119	0.0210672	0.331666
chr1_204551314	Alu-SINE	UTR3	MDM4(NM_001278516:c.*2614A>G,NM_001278517:c.*1632A>G,NM_001278519:c.*1632A>G,NM_001278518:c.*2275A>G,NM_001204172:c.*1632A>G,NM_001204171:c.*1632A>G,NM_002393:c.*1632A>G)	-	Known	0.181977	0.000110748	0.0121519	0.175582	0.0102965	0.270413
chr8_129955043	Alu-SINE	intronic	FAM49B	-	Known	0.161815	0.000111475	0.0122079	0.186237	0.00254568	0.184526
chr7_146499283	Alu-SINE	intergenic	TPK1(dist=1663229),CNTNAP2(dist=274988)	-	Novel	-0.194498	0.000112239	0.0122675	-0.241261	0.0009603	0.141323
chr2_77435766	-	intronic	LRRTM4	-	Known	0.187777	0.000112794	0.0122932	0.157528	0.0208331	0.330804
chr9_38564249	ERVL-MaLR-LTR	intergenic	FAM95C(dist=18877),ANKRD18A(dist=7115)	-	Novel	0.0909435	0.000112912	0.0122932	0.0993984	0.00518219	0.222916
chr16_13003783	Alu-SINE	intronic	SHISA9	-	Novel	0.0848986	0.000113943	0.0123814	0.0515177	0.0607465	0.450962
chr6_72798339	LTR/MSTD	intronic	KCNQ5	-	Known	0.104745	0.000114566	0.012401	0.0538423	0.0261343	0.349661
chr3_116001890	ERVL-MaLR-LTR	intronic	LSAMP	-	Known	0.149825	0.000114507	0.012401	0.213076	0.000285736	0.0996692
chrX_74197149	L1-LINE	ncRNA_intronic	FTX	-	Known	-0.0836596	0.000115242	0.0124027	-0.121113	0.000205708	0.0960211
chr7_77063926	Alu-SINE	intergenic	SPDYE18(dist=3045),FAM185BP(dist=17729)	-	Known	0.111558	0.000115245	0.0124027	0.108424	0.0110993	0.277408
chr7_146170300	Alu-SINE	intergenic	TPK1(dist=1334246),CNTNAP2(dist=603971)	-	Known	0.286852	0.000115025	0.0124027	0.234442	0.0232601	0.340068
chr1_110366010	Alu-SINE	intronic	SLC16A4	-	Known	0.0986984	0.000115529	0.0124036	0.0926475	0.00884032	0.260198
chr13_67185809	Alu-SINE	intronic	PCDH9	-	Known	0.133018	0.000115814	0.0124036	0.124865	0.0136835	0.29349
chr2_114823384	ERVL-MaLR-LTR	intronic	DPP10	-	Known	0.141128	0.000116139	0.0124036	0.065593	0.100842	0.525245
chr2_77329383	-	intronic	LRRTM4	-	Novel	0.151152	0.00011601	0.0124036	0.119345	0.0294358	0.361081
chr16_67005804	Alu-SINE	intronic	CES4A	-	Known	0.222394	0.000116442	0.0124124	0.189991	0.00832075	0.256095
chr3_23954087	Alu-SINE	intronic	NR1D2	-	Known	0.175701	0.000117257	0.0124755	0.189796	0.00573586	0.229857
chr22_40476518	Alu-SINE	intronic	MRTFA	-	Known	0.262867	0.0001175	0.0124777	0.288587	0.00486872	0.220951
chr1_49571794	L1-LINE	intronic	AGBL4	-	Novel	0.0939286	0.000118063	0.0125138	0.0671224	0.0282162	0.356403
chr7_131165459	Alu-SINE	intronic	MKLN1	-	Known	0.168998	0.000119033	0.0125928	0.233375	0.000297896	0.102473
chr2_114859125	Alu-SINE	intronic	DPP10	-	Known	-0.25027	0.000120086	0.0126803	-0.300816	0.00227004	0.18041
chr11_119004849	Alu-SINE	intronic	CCDC84	-	Known	0.107984	0.000122162	0.0128752	0.0695716	0.0557833	0.439894
chr13_101367102	L1-LINE	intronic	NALCN	-	Known	0.124198	0.00012286	0.0129191	0.0763134	0.0617637	0.453874
chr2_114920563	-	intronic	DPP10	-	Known	0.178101	0.00012327	0.0129191	0.237132	0.000108033	0.0786673
chr8_35265819	Alu-SINE	intronic	UNC5D	-	Novel	0.164604	0.000123214	0.0129191	0.15766	0.012341	0.284172
chr2_40284266	Simple_repeat-Simple_repeat	intronic	SLC8A1	-	Novel	-0.133859	0.000123804	0.0129509	-0.193847	0.000207215	0.0960211
chr6_68685654	Alu-SINE	intronic	ADGRB3	-	Known	0.104181	0.00012445	0.0129943	0.123316	0.00232372	0.181804
chr9_138110184	Alu-SINE	intronic	CACNA1B	-	Known	0.213711	0.000125156	0.0130437	0.209898	0.011143	0.277659
chr14_100851442	-	ncRNA_exonic	MEG3	-	Known	0.122374	0.000126509	0.0131602	0.122192	0.0035564	0.202479
chr2_175988885	Alu-SINE	intronic	LNPK	-	Known	0.214631	0.000127091	0.0131962	0.167506	0.02584	0.348448
chr1_233617399	-	intronic	KCNK1	-	Known	0.165331	0.000127897	0.0132555	0.180441	0.00276732	0.189847
chr16_67525956	MIR-SINE	ncRNA_intronic	LOC100505942	-	Known	0.326272	0.000128413	0.0132843	0.454367	0.000423111	0.108876
chr2_114957536	L1-LINE	intronic	DPP10	-	Novel	-0.242145	0.000129867	0.01341	-0.292986	0.00243977	0.183872
chr12_121331899	Alu-SINE	intronic	ANAPC5	-	Known	0.137878	0.000131135	0.0134554	0.120548	0.0178992	0.317378
chr2_77049234	L1-LINE	intronic	LRRTM4	-	Known	0.169538	0.000131266	0.0134554	0.139079	0.0253424	0.346978
chr2_141449965	hAT-Charlie-DNA	intronic	LRP1B	-	Known	0.180697	0.000130882	0.0134554	0.197095	0.00593405	0.230562
chr6_68740333	Alu-SINE	intronic	ADGRB3	-	Novel	0.100084	0.000131186	0.0134554	0.092017	0.0117338	0.282265
chr13_32617884	ERVL-MaLR-LTR	intronic	PDS5B	-	Novel	-0.153491	0.00013229	0.0135356	-0.102111	0.0458229	0.411367
chr2_218699086	-	exonic	STK36	nonsynonymous	Known	0.120527	0.000133476	0.0135662	0.165388	0.000343667	0.105637
chr1_9152989	Alu-SINE	ncRNA_intronic	MIR34AHG	-	Known	0.174894	0.000133799	0.0135662	0.150709	0.0216905	0.335208
chr17_44458574	Alu-SINE	intronic	GPATCH8	-	Known	0.203261	0.000133559	0.0135662	0.162892	0.0289291	0.359128
chr6_71952634	-	intronic	RIMS1	-	Novel	0.0841704	0.00013325	0.0135662	0.087633	0.00782644	0.250935
chr22_42199613	Alu-SINE	intronic	TCF20	-	Novel	0.0921689	0.000133128	0.0135662	0.124831	0.000744075	0.134149
chr15_43633687	Alu-SINE	ncRNA_intronic	PPIP5K1P1-CATSPER2	-	Known	0.140357	0.000134762	0.0136219	0.131254	0.0144867	0.297534
chr1_176040346	Alu-SINE	intronic	COP1	-	Known	0.158841	0.000134834	0.0136219	0.12019	0.0357924	0.380514
chr8_12664198	SINE/AluJb	ncRNA_intronic	AC068587.4	-	Known	0.119722	0.000135142	0.0136284	0.100228	0.0247921	0.345278
chr11_119005020	Alu-SINE	intronic	CCDC84	-	Known	0.115421	0.000137032	0.0137942	0.143883	0.00151771	0.159061
chr5_146737845	Alu-SINE	intronic	PPP2R2B	-	Known	0.162301	0.000138235	0.0138655	0.114825	0.0459061	0.411513
chr10_115143678	-	intronic	ATRNL1	-	Novel	0.230313	0.000138131	0.0138655	0.305221	0.000923439	0.14047
chr1_16493023	-	upstream	CROCCP3(dist=322)	-	Known	0.23822	0.000138994	0.0139168	0.288442	0.00186475	0.169371
chr13_67154285	-	intronic	PCDH9	-	Known	0.161765	0.000139618	0.0139295	0.199323	0.000390708	0.10815
chr2_212356770	-	intronic	ERBB4	-	Novel	-0.143782	0.00013948	0.0139295	-0.15813	0.00489517	0.220992
chr8_12541517	SINE/AluSc	ncRNA_intronic	AC068587.4	-	Known	0.168541	0.000140593	0.0140018	0.176936	0.00805773	0.252542
chr5_161523482	-	intronic	GABRB2	-	Novel	0.0790043	0.000140963	0.0140138	0.0780331	0.00919447	0.262192
chr13_52422162	L1-LINE	intronic	VPS36	-	Known	0.171209	0.000141779	0.0140224	0.194556	0.00331567	0.198834
chr18_24084939	Alu-SINE	intronic	TTC39C	-	Known	0.199986	0.000141752	0.0140224	0.319664	3.33317e-06	0.0169901
chr2_241737720	Alu-SINE	intronic	D2HGDH	-	Known	0.317584	0.00014205	0.0140224	0.245425	0.0338344	0.374448
chr2_77426748	Simple_repeat-Simple_repeat	intronic	LRRTM4	-	Novel	0.135639	0.000141948	0.0140224	0.16835	0.00113693	0.146211
chr18_3707395	Alu-SINE	intronic	DLGAP1	-	Known	0.0960352	0.000143129	0.0140605	0.0884042	0.0161052	0.307763
chr3_62874759	-	exonic	CADPS	nonsynonymous	Known	0.0994062	0.000144176	0.0140605	0.123556	0.00162967	0.161108
chr10_14209128	ERVL-MaLR-LTR	intronic	FRMD4A	-	Known	0.107563	0.000143575	0.0140605	0.133266	0.00148205	0.158976
chr11_89028527	Alu-SINE	intronic	GRM5	-	Known	0.109141	0.000144943	0.0140605	0.0962296	0.0182635	0.318114
chr2_54476309	ERVL-MaLR-LTR	intronic	SPTBN1	-	Known	0.113564	0.000144467	0.0140605	0.151578	0.000611486	0.127773
chr16_15498503	Alu-SINE	intronic	BMERB1	-	Known	0.115951	0.00014424	0.0140605	0.0614981	0.0912645	0.511107
chr8_135488355	-/-	intronic	KHDRBS3	-	Known	0.139317	0.000144347	0.0140605	0.18474	0.000867626	0.13923
chr6_101423882	L1-LINE	intronic	GRIK2	-	Known	0.194872	0.000142776	0.0140605	0.230277	0.00327787	0.198103
chr8_58638175	Alu-SINE	intronic	NSMAF	-	Known	0.209823	0.000144569	0.0140605	0.112641	0.0805631	0.492013
chr1_230407520	-	intronic	PGBD5	-	Novel	0.10644	0.00014487	0.0140605	0.12627	0.0033199	0.198875
chrX_74133032	-	ncRNA_intronic	FTX	-	Known	0.142105	0.000145823	0.0140735	0.171487	0.00274688	0.189677
chr7_146132010	ERVL-MaLR-LTR	intergenic	TPK1(dist=1295956),CNTNAP2(dist=642261)	-	Known	0.15629	0.000145831	0.0140735	0.145411	0.0154797	0.303598
chr8_22035526	Alu-SINE	intronic	NPM2	-	Known	0.172781	0.000145437	0.0140735	0.173086	0.0105453	0.272305
chr8_66675367	Alu-SINE	ncRNA_intronic	C8orf44	-	Known	0.13751	0.000146739	0.0140896	0.148199	0.00732672	0.246436
chr3_167758589	L1-LINE	intronic	SERPINI1	-	Known	0.141933	0.000146436	0.0140896	0.145221	0.00837176	0.256642
chr5_178616132	Alu-SINE	intronic	CLK4	-	Known	0.180006	0.000147003	0.0140896	0.148402	0.0193698	0.32237
chrX_115929316	L1-LINE	ncRNA_intronic	DANT2	-	Novel	0.0935625	0.00014693	0.0140896	0.0574633	0.0671167	0.466765
chr16_14999033	SINE/AluJo	intronic	PDXDC1	-	Known	-0.13274	0.000147381	0.0141018	-0.0923214	0.048065	0.418312
chr15_24916460	Alu-SINE	ncRNA_intronic	SNHG14	-	Novel	0.124239	0.000147641	0.0141026	0.0609785	0.105544	0.533341
chr19_51700160	Alu-SINE	intronic	SPACA6	-	Known	0.141179	0.0001479	0.0141033	0.143929	0.00855076	0.25832
chr10_63375619	Alu-SINE	intronic	JMJD1C	-	Known	-0.175994	0.000148844	0.0141692	-0.098537	0.0741726	0.479462
chr14_50992504	Alu-SINE	intronic	TRIM9	-	Known	0.124284	0.000149503	0.0142078	0.102512	0.0232536	0.340068
chr1_247353942	Alu-SINE	intergenic	ZNF496(dist=22075),NLRP3(dist=62214)	-	Known	0.110035	0.000150644	0.0142921	0.158155	0.000344418	0.105637
chr17_38535473	Alu-SINE	intronic	SRCIN1	-	Known	0.186112	0.000153029	0.0144938	0.116175	0.0670126	0.466701
chr18_44769987	-	intronic	SETBP1	-	Known	0.183207	0.000153974	0.0145587	0.211716	0.00344741	0.201638
chr10_3125978	-/-	intronic	PFKP	-	Known	0.186636	0.000155341	0.0146633	0.116447	0.0648348	0.461363
chr8_12540058	SINE/AluSc	ncRNA_intronic	AC068587.4	-	Known	0.318088	0.000156194	0.014719	0.324549	0.00900331	0.261453
chr4_16872368	hAT-Blackjack-DNA	intronic	LDB2	-	Novel	0.133036	0.000157997	0.0148639	0.148072	0.00510071	0.222749
chr22_27960302	L1-LINE	ncRNA_intronic	TTC28-AS1	-	Novel	0.148333	0.000158777	0.0149123	0.119707	0.0300992	0.363266
chr12_11549431	ERVL-MaLR-LTR	ncRNA_intronic	LINC01252	-	Known	0.311621	0.000159258	0.0149325	0.342313	0.00514989	0.222749
chr2_44354680	Alu-SINE	intronic	PREPL	-	Known	-0.11788	0.000159734	0.0149521	-0.107081	0.0111408	0.277659
chr14_91480815	Alu-SINE	intronic	PPP4R3A	-	Known	0.165666	0.00016051	0.0149996	0.0842346	0.0916308	0.511635
chr1_31264968	-	intronic	SNRNP40	-	Known	0.29915	0.000161539	0.0150707	0.391643	0.000889058	0.139576
chr7_103124084	Alu-SINE	intronic	NAPEPLD	-	Known	0.149043	0.000163313	0.01512	0.20763	0.000223121	0.0970253
chr15_22996410	Alu-SINE	intronic	TUBGCP5	-	Known	0.180953	0.000163137	0.01512	0.176063	0.0108428	0.274889
chr15_25361376	Alu-SINE	ncRNA_intronic	SNHG14	-	Known	0.202677	0.000163415	0.01512	0.174309	0.0248083	0.345333
chr11_11907349	-/-	intronic	USP47	-	Known	0.216438	0.000162448	0.01512	0.214201	0.0121058	0.282939
chr9_138109548	ERVL-MaLR-LTR	intronic	CACNA1B	-	Known	0.238782	0.000162987	0.01512	0.252598	0.00864153	0.258692
chr2_77207214	Simple_repeat/(AT)n	intronic	LRRTM4	-	Known	-0.308612	0.000165484	0.0151349	-0.219717	0.0427262	0.401484
chr17_79161648	SINE/AluSg	intronic	RBFOX3	-	Known	0.13804	0.000165731	0.0151349	0.0900386	0.0606763	0.450961
chr10_63316620	Alu-SINE	intronic	JMJD1C	-	Known	0.138346	0.000164162	0.0151349	0.136888	0.0120868	0.282939
chr5_87383012	SINE/AluJr4	intronic	RASA1	-	Known	0.141846	0.000165771	0.0151349	0.116933	0.0285638	0.358294
chr7_152078390	Alu-SINE	intronic	GALNT11	-	Known	0.146972	0.000166006	0.0151349	0.122222	0.0276364	0.354794
chr12_79356076	L2-LINE	intronic	SYT1	-	Known	0.170424	0.000164556	0.0151349	0.181555	0.00722483	0.244771
chr7_43471582	-	intronic	HECW1	-	Known	0.220595	0.000165894	0.0151349	0.204175	0.0177313	0.31661
chr16_7155393	Alu-SINE	intronic	RBFOX1	-	Novel	0.106937	0.000165552	0.0151349	0.123227	0.00428241	0.214197
chr12_101777511	L2-LINE	intronic	GNPTAB	-	Novel	0.12273	0.000165493	0.0151349	0.162958	0.00112762	0.145624
chr10_95163479	L1-LINE	intergenic	CYP2C8(dist=93982),ACSM6(dist=30721)	-	Novel	0.186651	0.000167323	0.0152302	0.132856	0.0396959	0.390816
chr12_49606381	Alu-SINE	upstream	FAM186B(dist=742)	-	Known	0.262689	0.000169078	0.0153574	0.232055	0.0209438	0.331291
chr3_10438365	-	intronic	ATP2B2	-	Known	0.331968	0.000169269	0.0153574	0.271617	0.0295379	0.361296
chr16_12956540	LINE/L1PB4	intronic	SHISA9	-	Known	0.16411	0.00017053	0.0154469	0.136306	0.0272701	0.353645
chr14_100851464	-	ncRNA_exonic	MEG3	-	Novel	-0.11696	0.000171408	0.0155014	-0.128939	0.00463772	0.217168
chr2_171767889	SINE/AluJb	intergenic	DYNC1I2;SLC25A12	-	Known	-0.245349	0.000172649	0.0155224	-0.297937	0.00194255	0.171129
chr10_82013094	ERVL-MaLR-LTR	intronic	NRG3	-	Known	0.0964295	0.00017206	0.0155224	0.0953153	0.0127866	0.287813
chr12_121335277	Alu-SINE	intronic	ANAPC5	-	Known	0.122917	0.000174132	0.0155224	0.131065	0.00757098	0.249091
chr1_14300457	Alu-SINE	intergenic	PRDM2(dist=475378),KAZN-AS1(dist=48498)	-	Known	0.135226	0.000173833	0.0155224	0.0670255	0.107587	0.536799
chr5_167650953	-	intronic	TENM2	-	Known	0.152334	0.000173582	0.0155224	0.207411	0.000959054	0.141323
chr20_35713264	Alu-SINE	intronic	RBM39	-	Known	0.165997	0.000174058	0.0155224	0.129235	0.0178634	0.317378
chr1_220594585	L1-LINE	intronic	MARK1	-	Known	0.204641	0.000173088	0.0155224	0.125488	0.0709691	0.474506
chr2_206122202	Alu-SINE	UTR3	NDUFS1(NM_001199982:c.*1983A>G,NM_001199983:c.*1983A>G,NM_005006:c.*1983A>G,NM_001199981:c.*1983A>G)	-	Known	0.22739	0.000172778	0.0155224	0.261699	0.00353468	0.202028
chr3_49964184	Alu-SINE	intronic	RBM6	-	Known	0.230417	0.000173618	0.0155224	0.184807	0.0317613	0.369529
chr13_44524810	Alu-SINE	intronic	TSC22D1	-	Known	0.108957	0.00017486	0.0155625	0.0774446	0.0479545	0.418296
chrX_38288874	SINE/AluSz	intronic	AF241726.2;RPGR	-	Known	0.197899	0.000175461	0.0155693	0.173917	0.0228161	0.337921
chr8_112681603	Alu-SINE	intronic	CSMD3	-	Novel	0.150825	0.000175491	0.0155693	0.101463	0.0569606	0.442237
chr3_38524533	Alu-SINE	UTR3	EXOG(NM_001145464:c.*171A>G,NM_005107:c.*171A>G)	-	Known	-0.239415	0.000176941	0.0156731	-0.25237	0.00903483	0.261619
chr1_233086305	hAT-Charlie-DNA	intronic	PCNX2	-	Known	0.215728	0.000177246	0.0156754	0.231648	0.00753827	0.248676
chr11_89037464	-	intronic	GRM5	-	Known	0.122857	0.000179358	0.0157	0.14193	0.00264012	0.185072
chr14_74297691	Alu-SINE	intronic	ABCD4	-	Known	0.182955	0.000179115	0.0157	0.22808	0.0021971	0.178538
chr12_125236796	-	intronic	TMEM132B	-	Known	0.207526	0.000178531	0.0157	0.309785	0.00023615	0.0970915
chr10_3125991	-	intronic	PFKP	-	Known	0.217722	0.000178834	0.0157	0.213862	0.0104296	0.27149
chr4_119501936	-	intronic	PDE5A	-	Known	0.230487	0.000179199	0.0157	0.218252	0.0160674	0.307763
chr4_108623645	SINE/AluSc8	intronic	RPL34	-	Known	0.240361	0.000179038	0.0157	0.221398	0.0180506	0.317626
chr3_79233935	L1-LINE	intronic	ROBO1	-	Novel	-0.225727	0.000179484	0.0157	-0.206241	0.0186563	0.319841
chr4_30737404	Alu-SINE	intronic	PCDH7	-	Novel	0.120123	0.000180172	0.0157356	0.185731	4.92431e-05	0.0620369
chr6_12829908	Alu-SINE	intronic	PHACTR1	-	Known	0.177326	0.000181852	0.0158576	0.146426	0.0151921	0.301957
chr2_24539238	Alu-SINE	intronic	NCOA1	-	Known	0.0962844	0.000182222	0.0158652	0.074964	0.0362279	0.381608
chr2_46177161	Alu-SINE	intronic	PRKCE	-	Known	0.127358	0.000183835	0.0159068	0.173836	0.000742781	0.134149
chr13_52422176	L1-LINE	intronic	VPS36	-	Known	0.144856	0.000183486	0.0159068	0.152574	0.0055654	0.228319
chr3_51663423	-	UTR3	RAD54L2(NM_001322256:c.*3A>G,NM_015106:c.*3A>G,NM_001322253:c.*3A>G,NM_001322257:c.*3A>G)	-	Novel	0.0947183	0.00018362	0.0159068	0.121144	0.00199079	0.171203
chr4_172172471	Alu-SINE	intronic	GALNTL6	-	Novel	0.270364	0.000183045	0.0159068	0.23893	0.0230096	0.338848
chr17_28609686	Alu-SINE	ncRNA_intronic	SPAG5-AS1	-	Known	0.199221	0.000184539	0.0159432	0.161737	0.0192615	0.321601
chr10_11281642	SINE/AluJb	intronic	CELF2	-	Known	0.0789949	0.000185788	0.0159988	0.06997	0.0233501	0.34024
chr1_234360331	Alu-SINE	intergenic	SLC35F3(dist=35813),COA6-AS1(dist=12476)	-	Known	0.0792525	0.000187173	0.0159988	0.089245	0.00600226	0.230562
chr3_101690608	Alu-SINE	intergenic	RPL24(dist=3890),PDCL3P4(dist=21826)	-	Known	0.135231	0.000186544	0.0159988	0.159321	0.00384349	0.205263
chr5_59022955	Alu-SINE	intronic	PDE4D	-	Known	0.166282	0.000186731	0.0159988	0.197505	0.00199664	0.171203
chr7_73609923	Alu-SINE	intronic	MLXIPL	-	Known	0.20146	0.00018718	0.0159988	0.254954	0.000968996	0.141947
chr11_84732459	L1-LINE	intronic	DLG2	-	Novel	0.189812	0.000186185	0.0159988	0.231521	0.000887824	0.139576
chrY_12405022	Alu-SINE	intergenic	NONE(dist=NONE),GYG2P1(dist=1094)	-	Novel	0.196186	0.000186631	0.0159988	0.304175	8.49367e-05	0.0730116
chr7_38724705	Alu-SINE	UTR3	VPS41(NM_014396:c.*1541A>G,NM_080631:c.*1541A>G)	-	Known	0.224039	0.000187724	0.0160135	0.333971	0.000135688	0.0854832
chr15_84389133	-/-	intergenic	GOLGA6L4;RN7SL417P	-	Known	0.274358	0.000187924	0.0160135	0.182074	0.0614108	0.453162
chr16_68277167	SINE/AluSx1	intronic	SLC7A6	-	Known	0.189565	0.000190477	0.0161574	0.22233	0.003838	0.205263
chr20_47515727	Alu-SINE	intronic	NCOA3	-	Known	0.239448	0.000190318	0.0161574	0.0954604	0.129892	0.567859
chr13_96112674	Alu-SINE	intronic	HS6ST3	-	Novel	0.125718	0.000190184	0.0161574	0.139643	0.00649621	0.235755
chr15_25113923	SINE/AluJb	ncRNA_exonic	SNHG14	-	Known	0.0608395	0.000190896	0.0161685	0.0509354	0.0297887	0.362476
chr12_101743762	Alu-SINE	intergenic	SYCP3(dist=4290),GNPTAB(dist=1737)	-	Known	0.184881	0.000191623	0.0162056	0.149663	0.030008	0.363033
chr12_120645908	Alu-SINE	intronic	CABP1	-	Known	0.213834	0.000192076	0.0162195	0.111207	0.105797	0.53365
chr12_51693533	SINE/FAM	intronic	SCN8A	-	Known	-0.105987	0.000193485	0.0162649	-0.0983996	0.0181496	0.317911
chr12_112248633	SINE/AluJo	intronic	HECTD4	-	Known	0.124482	0.000193006	0.0162649	0.106739	0.0183907	0.318259
chr5_66879787	Alu-SINE	intronic	MAST4	-	Known	0.357377	0.000193385	0.0162649	0.279784	0.0344941	0.376027
chr19_57305724	Alu-SINE	intergenic	ZNF460(dist=11655),ZNF543(dist=14748)	-	Known	0.0625684	0.000195144	0.0163357	0.0796366	0.00210439	0.175925
chr19_4214402	Alu-SINE	intronic	ANKRD24	-	Known	0.105301	0.000194969	0.0163357	0.110078	0.00765028	0.250412
chr17_2600220	Alu-SINE	intronic	PAFAH1B1	-	Known	0.329988	0.000195458	0.0163357	0.503612	0.000174576	0.0898023
chr15_32852464	Alu-SINE	intronic	FMN1	-	Novel	0.135461	0.000195492	0.0163357	0.141389	0.00987417	0.268443
chr7_147999618	ERVL-MaLR-LTR	intronic	CNTNAP2	-	Known	0.211377	0.000196818	0.0163976	0.17033	0.0300359	0.363033
chr1_236915474	ERVL-MaLR-LTR	intergenic	MTR(dist=11493),MT1HL1(dist=88629)	-	Known	0.24059	0.0001968	0.0163976	0.254476	0.00901354	0.261453
chr2_132167422	Alu-SINE	intergenic	ANKRD30BL(dist=5470),NONE(dist=NONE)	-	Known	0.195028	0.000197177	0.0164031	0.150643	0.0392188	0.389755
chr13_36846011	SINE/FRAM	UTR3	SMAD9	-	Known	-0.295276	0.000199533	0.0164795	-0.111649	0.135754	0.575725
chr7_71572139	Alu-SINE	intronic	GALNT17	-	Known	0.119052	0.000199394	0.0164795	0.117258	0.0114424	0.27992
chr5_107591565	Alu-SINE	intronic	EFNA5	-	Known	0.121902	0.000200152	0.0164795	0.100628	0.0305846	0.365334
chr1_36328673	SINE/AluJb	upstream	AL591845.1	-	Known	0.155919	0.000200043	0.0164795	0.109723	0.0522676	0.431137
chr2_128291473	-	intronic	HS6ST1	-	Known	0.268048	0.000200008	0.0164795	0.300759	0.00625172	0.233658
chr3_197714605	Alu-SINE	intronic	RUBCN	-	Known	0.295489	0.000199409	0.0164795	0.184424	0.0767783	0.484575
chr13_79391650	Alu-SINE	intronic	RBM26	-	Known	0.326186	0.000198533	0.0164795	0.346677	0.00816078	0.254277
chr12_79158642	Alu-SINE	intronic	SYT1	-	Known	0.0775106	0.000201163	0.0165385	0.0980169	0.00148337	0.158976
chr16_12953955	ERVL-MaLR-LTR	intronic	SHISA9	-	Known	0.0778689	0.000201838	0.0165696	0.0690258	0.0237465	0.340724
chr12_66665056	Alu-SINE	intronic	GRIP1	-	Known	0.121558	0.000203261	0.0166066	0.169061	0.000799095	0.13622
chr15_25376586	Alu-SINE	ncRNA_intronic	SNHG14	-	Known	0.137528	0.000203473	0.0166066	0.128113	0.013122	0.290625
chrX_74169818	Alu-SINE	ncRNA_intronic	FTX	-	Known	0.139649	0.000203206	0.0166066	0.162698	0.00456203	0.217168
chr16_22412654	Alu-SINE	intergenic	MFSD13B(dist=5057),RRN3P3(dist=6892)	-	Novel	0.0579211	0.000203206	0.0166066	0.0551189	0.0166655	0.312337
chr8_1684086	Alu-SINE	intronic	DLGAP2	-	Known	0.222551	0.000205158	0.0167198	0.228929	0.0110851	0.277227
chrX_74173617	Alu-SINE	ncRNA_intronic	FTX	-	Known	-0.249281	0.000207361	0.0167834	-0.314418	0.00251637	0.184526
chr14_50995119	SINE/FLAM_A	intronic	TRIM9	-	Known	0.0573123	0.000206475	0.0167834	0.0438478	0.039956	0.391735
chr16_30379881	Alu-SINE	intronic	SEPTIN1,ZNF48	-	Known	0.131376	0.000207033	0.0167834	0.104088	0.0350933	0.378765
chr5_43099508	Alu-SINE	intergenic	LOC100506639(dist=5950),ZNF131(dist=21406)	-	Known	0.147515	0.000207435	0.0167834	0.209858	0.000507083	0.119541
chrX_20249074	L1-LINE	intronic	RPS6KA3	-	Known	0.232414	0.000206796	0.0167834	0.170023	0.0496653	0.423318
chr3_24465540	Alu-SINE	intronic	THRB	-	Known	0.113535	0.000208726	0.0168635	0.0861815	0.0414962	0.397134
chr16_66827926	Alu-SINE	intronic	NAE1	-	Known	0.0986619	0.000209592	0.0168874	0.0451586	0.123568	0.558881
chr10_27521506	LINE/L1PB1	intronic	RAB18	-	Known	0.164979	0.000209624	0.0168874	0.202217	0.00319159	0.196626
chr8_1306252	L1-LINE	intronic	DLGAP2	-	Known	0.103808	0.000211935	0.0169343	0.113191	0.00829172	0.256085
chr5_146842699	L1-LINE	intronic	PPP2R2B	-	Known	0.126945	0.000212321	0.0169343	0.0716905	0.0930539	0.513537
chr16_6921805	-	intronic	RBFOX1	-	Known	0.172322	0.000212228	0.0169343	0.237756	0.00067449	0.130218
chr11_2648010	Alu-SINE	ncRNA_exonic	KCNQ1OT1	-	Known	0.197189	0.000211331	0.0169343	0.227341	0.00572137	0.229857
chr2_165869567	-	ncRNA_intronic	LOC100506124	-	Novel	0.110318	0.000210778	0.0169343	0.114483	0.0111162	0.277429
chr4_65676890	Alu-SINE	ncRNA_intronic	EPHA5-AS1	-	Novel	0.120975	0.000211516	0.0169343	0.157932	0.00189223	0.169756
chr12_132987346	-	intronic	ZNF26	-	Novel	0.274895	0.000211397	0.0169343	0.162007	0.0782809	0.487376
chr8_14722028	L2-LINE	intronic	SGCZ	-	Known	-0.0905967	0.000214138	0.0169759	-0.0926817	0.0120519	0.282939
chr2_114710732	SINE/AluSz	intronic	DPP10	-	Known	0.0764264	0.000214356	0.0169759	0.095833	0.00168623	0.163576
chr22_41838973	L2-LINE	intronic	SREBF2	-	Known	0.147998	0.000214174	0.0169759	0.206573	0.000768391	0.135471
chr2_97660528	-	intronic	ACTR1B	-	Known	0.17161	0.00021425	0.0169759	0.124971	0.0452156	0.409369
chr16_21516802	Alu-SINE	intergenic	MIR3680-2(dist=10667),SLC7A5P2(dist=1107)	-	Known	0.301519	0.000213286	0.0169759	0.320828	0.00964922	0.267504
chr15_25013579	scRNA-scRNA	ncRNA_intronic	SNHG14	-	Known	0.193854	0.00021619	0.017097	0.150939	0.0365117	0.382266
chr14_105224727	SINE/AluJo	intronic	BRF1	-	Known	-0.198541	0.000216821	0.0170987	-0.208367	0.0104293	0.27149
chr5_161523479	-	intronic	GABRB2	-	Known	0.133378	0.000216811	0.0170987	0.0528727	0.158811	0.606157
chr3_76567944	Alu-SINE	intergenic	ZNF717(dist=782395),ROBO2(dist=472155)	-	Known	-0.22503	0.000218536	0.0172097	-0.276436	0.00160517	0.161108
chr19_20641827	Alu-SINE	intronic	ZNF626	-	Known	0.2537	0.00021928	0.0172441	0.313805	0.00301678	0.194997
chr12_81594697	Alu-SINE	intronic	PPFIA2	-	Known	0.128864	0.000220366	0.0172637	0.127058	0.0141463	0.296207
chr6_72107602	-	intronic	RIMS1	-	Known	0.150755	0.000220092	0.0172637	0.137491	0.0221617	0.336736
chr12_62388407	Alu-SINE	intronic	USP15	-	Known	0.267935	0.000220453	0.0172637	0.325876	0.00310202	0.195978
chr15_61861611	Alu-SINE	intronic	VPS13C	-	Known	0.0756145	0.000220783	0.0172654	0.0462153	0.0605049	0.450147
chr11_119007761	Alu-SINE	intronic	CCDC84	-	Known	0.110059	0.000221744	0.0173139	0.163138	0.00034758	0.105918
chr8_19840880	L1-LINE	intronic	INTS10	-	Known	0.125252	0.000222329	0.0173139	0.0922291	0.0491094	0.421677
chr1_49498440	L1-LINE	intronic	AGBL4	-	Novel	0.0962751	0.000222184	0.0173139	0.120871	0.00258696	0.184526
chr7_146348415	Alu-SINE	intergenic	TPK1(dist=1512361),CNTNAP2(dist=425856)	-	Known	0.153353	0.000224614	0.0173952	0.088365	0.0933336	0.513704
chr10_17687316	SINE/AluSz	intronic	STAM	-	Known	0.214372	0.000224387	0.0173952	0.256011	0.00302736	0.195333
chr2_135555563	L1-LINE	intronic	R3HDM1	-	Known	0.240228	0.000224417	0.0173952	0.212652	0.0250044	0.345781
chr2_77265564	ERVL-MaLR-LTR	intronic	LRRTM4	-	Novel	0.0690998	0.000224155	0.0173952	0.0493398	0.051548	0.428505
chr15_25303417	L1-LINE	ncRNA_intronic	SNHG14	-	Known	-0.120468	0.000227294	0.0174904	-0.152527	0.00243596	0.183872
chr2_95825183	L1-LINE	ncRNA_exonic	LINC00342	-	Known	0.0981337	0.000227403	0.0174904	0.103111	0.00997003	0.268541
chr14_33096896	-	intronic	NPAS3	-	Known	0.198198	0.000227244	0.0174904	0.14816	0.0351554	0.378984
chr11_65746186	Alu-SINE	intergenic	RNASEH2C(dist=25248),AP5B1(dist=27712)	-	Known	0.249677	0.000226212	0.0174904	0.18421	0.0464705	0.41385
chr22_50591717	Alu-SINE	ncRNA_intronic	CHKB-DT	-	Known	0.276116	0.000226496	0.0174904	0.275082	0.0113726	0.279432
chr22_18019020	Alu-SINE	intronic	MICAL3	-	Known	0.189334	0.000228464	0.0175479	0.193329	0.0119546	0.282675
chr4_119537273	L2-LINE	intronic	PDE5A	-	Known	0.150882	0.00022878	0.0175482	0.0817085	0.106369	0.534688
chr2_130784771	L1-LINE	intergenic	AMER3(dist=16637),ARHGEF4(dist=52143)	-	Novel	0.22275	0.000229163	0.0175535	0.267629	0.00393934	0.206797
chr18_56607260	Alu-SINE	intronic	TXNL1	-	Known	0.132783	0.000230284	0.0176153	0.103169	0.0330753	0.372202
chr8_12540042	SINE/AluSc	ncRNA_intronic	AC068587.4	-	Known	0.328582	0.000231329	0.0176711	0.339024	0.00942021	0.265081
chr1_72168241	Alu-SINE	intronic	NEGR1	-	Known	0.121824	0.000232115	0.0177071	0.131744	0.00886223	0.260283
chr17_30794102	Alu-SINE	intronic	CRLF3	-	Known	0.121283	0.000232699	0.0177275	0.125544	0.0112801	0.278185
chr17_50964396	Alu-SINE	UTR3	SPAG9(NM_001130528:c.*1876A>G,NM_001251971:c.*1876A>G,NM_003971:c.*1876A>G,NM_001130527:c.*1876A>G)	-	Known	0.170343	0.000233154	0.017738	0.180664	0.007428	0.247869
chr17_30730212	Alu-SINE	ncRNA_intronic	SUZ12P1	-	Known	0.145674	0.000234552	0.0178202	0.130421	0.024748	0.34527
chr16_66823778	Alu-SINE	intronic	NAE1	-	Known	0.140267	0.000235726	0.0178852	0.140831	0.0136405	0.293264
chr5_66995836	Alu-SINE	intronic	MAST4	-	Novel	0.0985866	0.000236722	0.0179365	0.0805784	0.0354468	0.379162
chr2_186020857	LINE/L1MA7	intergenic	AC097500.1;LINC01473	-	Known	-0.149916	0.000237513	0.0179721	-0.152315	0.0133324	0.291339
chr15_25007383	Alu-SINE	ncRNA_intronic	SNHG14	-	Known	0.102143	0.000238141	0.0179954	0.0834148	0.0357805	0.380514
chr16_22412689	Alu-SINE	intergenic	MFSD13B(dist=5092),RRN3P3(dist=6857)	-	Known	0.0617822	0.000240636	0.0180139	0.074689	0.00384387	0.205263
chr1_100280984	Alu-SINE	intronic	RTCA	-	Known	0.117338	0.000239911	0.0180139	0.139997	0.00459981	0.217168
chr19_57305754	Alu-SINE	intergenic	ZNF460(dist=11685),ZNF543(dist=14718)	-	Known	0.136495	0.000240603	0.0180139	0.0847164	0.0606845	0.450961
chr3_107243627	Alu-SINE	ncRNA_intronic	DUBR	-	Known	0.157601	0.000240127	0.0180139	0.190438	0.00227289	0.18041
chr19_11464305	Alu-SINE	intronic	ELAVL3	-	Known	0.19503	0.000240332	0.0180139	0.273144	0.0008543	0.13923
chr7_120335684	Alu-SINE	intronic	KCND2	-	Known	0.220384	0.000239971	0.0180139	0.145305	0.0151307	0.301516
chr19_57777190	Alu-SINE	intronic	ZNF586	-	Known	0.240062	0.000239099	0.0180139	0.164924	0.0559286	0.440141
chr8_118069446	-	intronic	EXT1	-	Known	0.114034	0.000242544	0.0180364	0.134581	0.00376865	0.204102
chr9_128229185	Alu-SINE	intronic	DNM1	-	Known	0.131729	0.000241596	0.0180364	0.176109	0.00126491	0.15217
chr3_179375226	-	exonic	MFN1	nonsynonymous	Known	0.167521	0.000242241	0.0180364	0.155998	0.0180843	0.317802
chr13_52422155	L1-LINE	intronic	VPS36	-	Known	0.181778	0.0002425	0.0180364	0.143059	0.0245792	0.344366
chr7_151029262	Alu-SINE	intronic	ABCB8	-	Novel	0.127759	0.000241487	0.0180364	0.124687	0.0156908	0.304716
chr17_46001162	Alu-SINE	intronic	MAPT	-	Known	0.0739375	0.00024382	0.0180833	0.0915369	0.00262487	0.184895
chr9_128229301	SINE/AluJr4	intronic	DNM1	-	Known	0.106766	0.000243625	0.0180833	0.116029	0.00771963	0.250935
chr3_116331966	Alu-SINE	intronic	LSAMP	-	Known	0.174591	0.000245272	0.018167	0.0895282	0.121044	0.554689
chr6_152603631	-	intronic	SYNE1	-	Known	-0.299829	0.000246279	0.0181969	-0.35568	0.00406704	0.20878
chr11_2980242	Alu-SINE	intronic	NAP1L4	-	Known	0.203642	0.000246325	0.0181969	0.293202	0.00027007	0.0991978
chr4_119537810	-	intronic	PDE5A	-	Novel	0.0767098	0.000246685	0.0181995	0.0698554	0.0223577	0.337014
chr9_93281895	L1-LINE	intronic	WNK2	-	Known	0.140232	0.000248414	0.018303	0.139916	0.0144404	0.297322
chr3_85059184	Alu-SINE	intronic	CADM2	-	Known	0.172947	0.000250213	0.0184114	0.144465	0.0341532	0.375264
chr6_63734085	L1-LINE	intronic	EYS	-	Known	-0.141655	0.000254079	0.0184748	-0.0828542	0.0887941	0.506492
chr6_68677740	SINE/AluSx4	intronic	ADGRB3	-	Known	0.0567724	0.000253466	0.0184748	0.055153	0.0176847	0.31661
chr10_115186248	L1-LINE	intronic	ATRNL1	-	Known	0.0576601	0.000252949	0.0184748	0.0572255	0.0160936	0.307763
chr3_47398249	Alu-SINE	intronic	PTPN23	-	Known	0.143842	0.000252886	0.0184748	0.119438	0.020195	0.326652
chr5_43090477	Alu-SINE	ncRNA_intronic	LOC100506639	-	Known	0.145914	0.000251712	0.0184748	0.135763	0.020861	0.331025
chr1_154164235	Alu-SINE	UTR3	TPM3(NM_152263:c.*3702A>G,NM_001364683:c.*3702A>G,NM_001364682:c.*3702A>G)	-	Known	0.28548	0.00025437	0.0184748	0.30695	0.0078154	0.250935
chrY_12770343	SINE/AluSc	intronic	USP9Y	-	Known	0.314107	0.00025338	0.0184748	0.295538	0.012581	0.285903
chr6_96165869	Alu-SINE	intronic	FUT9	-	Known	0.357522	0.000252549	0.0184748	0.356184	0.0124819	0.284879
chr15_25336913	-	ncRNA_intronic	SNHG14	-	Novel	0.0848357	0.000253511	0.0184748	0.0901265	0.00890058	0.260603
chr1_201743097	MIR-SINE	ncRNA_intronic	IPO9-AS1	-	Novel	0.277687	0.000253808	0.0184748	0.238816	0.0194998	0.323478
chr13_66511899	LTR/MSTA	intronic	PCDH9	-	Known	0.0921363	0.000255361	0.0184988	0.0581264	0.0741463	0.479462
chr6_154770273	Alu-SINE	intronic	SCAF8	-	Known	0.209601	0.000255154	0.0184988	0.253518	0.00134376	0.154079
chr16_25067847	Alu-SINE	ncRNA_exonic	LINC02175	-	Known	-0.157198	0.00025696	0.018547	-0.199607	0.00154438	0.160655
chr15_24985456	Alu-SINE	ncRNA_exonic	PWAR5	-	Known	0.0796831	0.00025706	0.018547	0.0804731	0.0146767	0.299572
chr17_44458579	Alu-SINE	intronic	GPATCH8	-	Known	0.101937	0.000257349	0.018547	0.114467	0.00781239	0.250935
chr17_28606236	Alu-SINE	ncRNA_intronic	SPAG5-AS1	-	Known	0.12411	0.000256785	0.018547	0.154432	0.00349052	0.201638
chr15_25040345	-	ncRNA_intronic	SNHG14	-	Known	0.123331	0.000260096	0.018673	0.189372	0.000167428	0.0887452
chr12_19303533	srpRNA/7SLRNA	ncRNA_exonic	RN7SL67P	-	Known	0.148411	0.00025995	0.018673	0.0692818	0.148644	0.593121
chr15_52499616	L1-LINE	intronic	MYO5A	-	Novel	-0.0761886	0.000259738	0.018673	-0.0650023	0.0303955	0.364563
chr11_119010129	Alu-SINE	intronic	CCDC84	-	Known	0.0907518	0.000261514	0.0187268	0.108447	0.00265623	0.185493
chr8_10451920	L1-LINE	intergenic	MSRA(dist=23029),LINCR-0001(dist=22645)	-	Known	0.159351	0.000261257	0.0187268	0.149888	0.0170634	0.314202
chr4_87508902	Simple_repeat-Simple_repeat	intronic	SPARCL1	-	Novel	-0.148519	0.000262158	0.0187489	-0.148526	0.0106168	0.272905
chr18_3679083	Alu-SINE	intronic	DLGAP1	-	Known	0.139556	0.000262788	0.0187701	0.126224	0.0246233	0.344726
chr16_7237848	Alu-SINE	intronic	RBFOX1	-	Known	-0.0906375	0.000265091	0.0189105	-0.106695	0.00479678	0.219377
chr6_72657032	SINE/AluJr4	ncRNA_intronic	KCNQ5-IT1	-	Known	0.158071	0.000265905	0.0189417	0.150766	0.011982	0.282876
chr8_72686487	Alu-SINE	intronic	KCNB2	-	Novel	0.189771	0.000266204	0.0189417	0.177284	0.0220015	0.33623
chr14_66518498	L1-LINE	intronic	GPHN	-	Known	0.112866	0.000268335	0.0189969	0.107257	0.0167302	0.312372
chr4_145171185	Alu-SINE	intronic	OTUD4	-	Known	0.175069	0.000268173	0.0189969	0.174459	0.0127125	0.286836
chr1_178180637	Alu-SINE	intronic	RASAL2	-	Known	0.268902	0.000267843	0.0189969	0.242811	0.0228589	0.337921
chr8_3891317	Alu-SINE	intronic	CSMD1	-	Known	0.290574	0.000268076	0.0189969	0.336115	0.00577211	0.230141
chr1_175722517	Alu-SINE	intronic	TNR	-	Known	0.162999	0.000268956	0.0190169	0.193572	0.00303518	0.195612
chr5_167534449	hAT-DNA	intronic	TENM2	-	Known	0.226736	0.000271499	0.0191725	0.307286	0.00149675	0.158976
chr19_57860997	Alu-SINE	UTR3	ZNF587(NM_001204817:c.*857A>G,NM_032828:c.*857A>G)	-	Known	0.124839	0.000274457	0.0193084	0.0681728	0.112262	0.543192
chr2_32568077	Alu-SINE	ncRNA_intronic	BIRC6-AS2	-	Known	0.135113	0.000274258	0.0193084	0.106143	0.0386808	0.38833
chr5_88318570	Alu-SINE	ncRNA_intronic	TMEM161B-AS1	-	Known	0.151461	0.000274388	0.0193084	0.143425	0.0052065	0.223337
chr17_16777365	L1-LINE	UTR3	CCDC144A(NM_014695:c.*3836A>G)	-	Novel	0.0585519	0.000276329	0.0194158	0.0702504	0.0050614	0.222566
chr10_29459195	Alu-SINE	ncRNA_intronic	SVIL-AS1	-	Known	0.308985	0.000277202	0.0194527	0.189468	0.0878318	0.50497
chr1_13910876	ERVL-MaLR-LTR	intergenic	PRDM2(dist=85797),KAZN-AS1(dist=438079)	-	Novel	0.165431	0.000278108	0.0194919	0.129036	0.0409754	0.394725
chr10_133297145	Alu-SINE	intronic	TUBGCP2	-	Known	0.157725	0.000278865	0.0195206	0.10321	0.0762444	0.483265
chr17_39256056	Alu-SINE	UTR3	FBXL20(NM_032875:c.*5404A>G,NM_001184906:c.*5404A>G,NM_001370208:c.*5404A>G,NM_001370209:c.*5404A>G)	-	Known	0.0893268	0.000281709	0.0196206	0.0544924	0.0830693	0.496167
chr8_42976411	SINE/AluJo	intronic	HOOK3	-	Known	0.131934	0.000283444	0.0196206	0.108307	0.029976	0.363033
chr18_45896673	Alu-SINE	intronic	EPG5	-	Known	0.134441	0.00028125	0.0196206	0.119894	0.0273188	0.353756
chr1_109348736	SINE/AluJr	intronic	SORT1	-	Known	0.142963	0.000282656	0.0196206	0.162606	0.00531423	0.224037
chr6_75612493	SINE/AluJr	intronic	SENP6	-	Known	0.15167	0.000282228	0.0196206	0.101679	0.0565288	0.441033
chr1_10313341	Alu-SINE	intronic	KIF1B	-	Known	0.153459	0.000283414	0.0196206	0.151054	0.0119159	0.282359
chr16_7074356	TcMar-Mariner-DNA	intronic	RBFOX1	-	Known	0.158499	0.000281224	0.0196206	0.181795	0.00472289	0.218294
chr1_155508389	Alu-SINE	intronic	ASH1L	-	Known	0.207982	0.00028197	0.0196206	0.155885	0.0487492	0.420889
chr2_206122225	Alu-SINE	UTR3	NDUFS1(NM_001199982:c.*1960A>G,NM_001199983:c.*1960A>G,NM_005006:c.*1960A>G,NM_001199981:c.*1960A>G)	-	Known	0.209982	0.000283285	0.0196206	0.270969	0.00255742	0.184526
chr7_151271716	Alu-SINE	intronic	SMARCD3	-	Known	0.117038	0.000284619	0.0196534	0.151951	0.00261259	0.184591
chrX_74197629	L1-LINE	ncRNA_intronic	FTX	-	Known	0.192003	0.000284378	0.0196534	0.097348	0.120415	0.553322
chr2_178379104	Alu-SINE	intronic	OSBPL6	-	Novel	0.0762115	0.000285651	0.0197004	0.0990889	0.00224928	0.18041
chrX_134523986	Alu-SINE	intergenic	HPRT1(dist=23318),MIR450B(dist=16199)	-	Known	0.258246	0.000286506	0.0197109	0.189937	0.0547338	0.436666
chr12_78941283	Alu-SINE	intronic	SYT1	-	Novel	0.0954056	0.000286268	0.0197109	0.0511391	0.0808839	0.492232
chr3_85076828	Alu-SINE	intronic	CADM2	-	Known	0.262229	0.00028707	0.0197255	0.185746	0.0590378	0.445945
chr2_55332230	Alu-SINE	intronic	CCDC88A	-	Known	0.120096	0.000288456	0.0197691	0.0970751	0.0388961	0.388822
chr10_104261089	L2-LINE	intronic	GSTO1	-	Known	0.218536	0.000288784	0.0197691	0.211714	0.019263	0.321601
chr12_51755136	TcMar-Tigger-DNA	intronic	SCN8A	-	Known	0.313255	0.00028902	0.0197691	0.362274	0.00658004	0.237415
chr21_21063483	Alu-SINE	intronic	NCAM2	-	Novel	0.147055	0.000289114	0.0197691	0.0964606	0.0664659	0.465411
chr3_49980252	Alu-SINE	intronic	RBM6	-	Known	0.154427	0.000290564	0.019844	0.17832	0.00549835	0.227019
chr5_157386357	Alu-SINE	ncRNA_intronic	LOC102724404	-	Known	0.11687	0.000291444	0.0198799	0.126041	0.00635191	0.234315
chr12_98889816	-	intronic	ANKS1B	-	Known	0.18909	0.000292111	0.0199012	0.156868	0.0314089	0.368222
chr8_3891161	Alu-SINE	intronic	CSMD1	-	Known	-0.171892	0.000293422	0.0199284	-0.129319	0.0487797	0.420889
chr9_8314840	-	UTR3	PTPRD(NM_001171025:c.*3034A>G,NM_130393:c.*3034A>G,NM_130391:c.*3034A>G,NM_001040712:c.*3034A>G,NM_002839:c.*3034A>G,NM_130392:c.*3034A>G)	-	Known	0.141396	0.000293577	0.0199284	0.182963	0.00190958	0.170206
chr12_121335233	Alu-SINE	intronic	ANAPC5	-	Novel	0.079546	0.000293107	0.0199284	0.101036	0.00296123	0.193678
chr7_128214459	Alu-SINE	intergenic	MIR129-1(dist=6516),LEP(dist=26819)	-	Novel	0.141414	0.000294049	0.0199363	0.144938	0.013728	0.293901
chr7_157217426	Alu-SINE	intronic	UBE3C	-	Known	0.183742	0.00029472	0.0199577	0.129249	0.0629362	0.456157
chr2_39085130	Alu-SINE	intronic	SOS1	-	Known	0.0824783	0.000295205	0.0199664	0.0985652	0.00388946	0.205932
chr15_59472212	Alu-SINE	intronic	FAM81A	-	Known	0.203921	0.000295667	0.0199736	0.238453	0.00617745	0.233379
chr6_61558327	Alu-SINE	intergenic	NONE(dist=NONE),NONE(dist=NONE)	-	Known	0.0829325	0.000297979	0.0200042	0.0812486	0.0182306	0.318077
chr20_3790113	Alu-SINE	intronic	CDC25B	-	Known	0.15879	0.000298261	0.0200042	0.209172	0.0021546	0.177659
chr12_68620850	Alu-SINE	intronic	RAP1B	-	Known	0.183025	0.000297139	0.0200042	0.198093	0.00962588	0.267504
chr11_123548890	Alu-SINE	intronic	GRAMD1B	-	Known	0.219146	0.00029811	0.0200042	0.191859	0.0248332	0.345549
chr5_71521553	Alu-SINE	intronic	BDP1	-	Known	0.303851	0.000296625	0.0200042	0.356989	0.00502772	0.222277
chr12_75165266	-	intronic	KCNC2	-	Novel	0.215145	0.000298128	0.0200042	0.188726	0.0251068	0.346392
chr16_23417510	Alu-SINE	intronic	COG7	-	Known	0.115035	0.000299515	0.0200454	0.148831	0.00255467	0.184526
chr3_85411927	Alu-SINE	intronic	CADM2	-	Known	0.127676	0.000300167	0.0200454	0.135729	0.011789	0.282265
chr16_14223125	Alu-SINE	intronic	MRTFB	-	Known	0.13595	0.000300117	0.0200454	0.116333	0.032537	0.370803
chr12_42513793	Alu-SINE	intronic	PRICKLE1	-	Known	0.219096	0.000300305	0.0200454	0.229453	0.0116375	0.281985
chr11_65838062	Alu-SINE	intronic	SNX32	-	Known	0.0580536	0.000301182	0.02008	0.0499954	0.0323935	0.370185
chr1_16636864	SINE/AluJb	intergenic	AL137798.1;AL137798.2	-	Known	0.223317	0.000301606	0.0200844	0.159021	0.0403776	0.393852
chr7_105008570	Alu-SINE	intergenic	LINC01004(dist=17405),KMT2E-AS1(dist=1972)	-	Known	0.0843572	0.000303533	0.0200947	0.085164	0.0150358	0.301516
chr22_23880104	Alu-SINE	intronic	SLC2A11	-	Known	0.11913	0.000302718	0.0200947	0.0789619	0.0750152	0.480655
chr16_6719917	Alu-SINE	intronic	RBFOX1	-	Known	0.168862	0.000304154	0.0200947	0.128746	0.0294622	0.361081
chr5_40831173	Alu-SINE	UTR3	RPL37(NM_000997:c.*1331A>G)	-	Known	0.190923	0.000304629	0.0200947	0.179815	0.0133518	0.291339
chr9_98691739	LINE/L2c	intronic	GABBR2	-	Known	0.198954	0.000303571	0.0200947	0.0858625	0.149805	0.594743
chr16_71067297	-	exonic	HYDIN	nonsynonymous	Novel	0.113819	0.000303912	0.0200947	0.063661	0.105341	0.533147
chr16_70913262	L1-LINE	intronic	HYDIN	-	Novel	0.159952	0.000303717	0.0200947	0.179812	0.00757889	0.249091
chr8_1328625	Alu-SINE	intronic	DLGAP2	-	Novel	0.250604	0.000304566	0.0200947	0.206127	0.0192429	0.321499
chr3_79234007	LINE/L1PA16	intronic	ROBO1	-	Known	-0.159525	0.000305768	0.0201055	-0.179776	0.00849563	0.257822
chr15_25127930	TcMar-Tigger-DNA	ncRNA_intronic	SNHG14	-	Known	-0.0825349	0.000308709	0.0201055	-0.091692	0.00926035	0.262989
chr5_146834882	L1-LINE	intronic	PPP2R2B	-	Known	-0.0527591	0.000308736	0.0201055	-0.0601913	0.00774491	0.250935
chr7_95827083	hAT-Charlie-DNA	intronic	DYNC1I1	-	Known	0.166951	0.00030738	0.0201055	0.15284	0.0217152	0.335208
chr9_129923114	Alu-SINE	intronic	FNBP1	-	Known	0.185613	0.000307671	0.0201055	0.152568	0.0345078	0.376027
chr9_128236777	Alu-SINE	intronic	DNM1	-	Known	0.279191	0.000305328	0.0201055	0.185495	0.0725496	0.47688
chr22_19716253	-/-	intronic	SEPTIN5	-	Known	0.292751	0.000308232	0.0201055	0.23086	0.0403998	0.393852
chr1_230351761	-	intronic	PGBD5	-	Novel	0.0668412	0.000306719	0.0201055	0.0761916	0.00733184	0.246461
chr13_96112709	Alu-SINE	intronic	HS6ST3	-	Novel	0.0696133	0.000306027	0.0201055	0.0519298	0.0503554	0.425484
chr16_70999212	hAT-Charlie-DNA	intronic	HYDIN	-	Novel	0.198562	0.000307969	0.0201055	0.332391	3.87014e-05	0.0571049
chr2_63155418	L1-LINE	intronic	WDPCP	-	Novel	0.200208	0.00030742	0.0201055	0.170251	0.0322621	0.369925
chr1_240863046	Alu-SINE	intronic	RGS7	-	Known	0.180128	0.000309159	0.0201097	0.138921	0.0263943	0.349661
chr3_192705490	TcMar-Tigger-DNA	intronic	FGF12	-	Known	0.204409	0.000310364	0.0201547	0.193828	0.0153076	0.302365
chr13_66585209	-	intronic	PCDH9	-	Novel	0.199713	0.00031057	0.0201547	0.222537	0.00743874	0.247869
chr4_6457419	SINE/AluJo	intronic	PPP2R2C	-	Known	0.229242	0.000311274	0.0201771	0.142249	0.0825643	0.495342
chr16_67005728	Alu-SINE	intronic	CES4A	-	Known	0.0812285	0.00031385	0.0203117	0.116591	0.000755048	0.134978
chr11_105933968	-	exonic	GRIA4;GRIA4	nonsynonymous	Known	0.148646	0.000314076	0.0203117	0.171812	0.00401563	0.207934
chrX_115925264	LINE/L1MA4A	ncRNA_intronic	DANT2	-	Known	0.131186	0.000315061	0.0203519	0.106051	0.0414744	0.397134
chr7_128213953	Alu-SINE	intergenic	MIR129-1(dist=6010),LEP(dist=27325)	-	Known	0.134687	0.000315704	0.02037	0.148027	0.00979962	0.268032
chr15_24983281	Alu-SINE	ncRNA_exonic	PWARSN	-	Known	0.0805371	0.000316357	0.0203887	0.0588876	0.0493655	0.422264
chr6_28350761	-/-	intronic	ZKSCAN3;ZSCAN31	-	Known	0.234829	0.000317932	0.0204667	0.24728	0.0125899	0.285903
chr10_115208967	-	intronic	ATRNL1	-	Known	0.20772	0.000318517	0.0204808	0.14933	0.0626111	0.455831
chr7_38724681	Alu-SINE	UTR3	VPS41(NM_014396:c.*1565A>G,NM_080631:c.*1565A>G)	-	Known	0.0801617	0.00031925	0.0205044	0.0682436	0.0346236	0.376668
chr19_4214376	Alu-SINE	intronic	ANKRD24	-	Known	0.117078	0.000320823	0.0205583	0.120444	0.0111589	0.277674
chr19_9773030	Alu-SINE	intronic	ZNF846	-	Known	0.237044	0.000320739	0.0205583	0.328774	0.00127384	0.152612
chr8_58638168	Alu-SINE	intronic	NSMAF	-	Known	0.166423	0.000321945	0.0206067	0.157483	0.0202989	0.327434
chr13_102144423	-	intronic	FGF14	-	Known	0.11028	0.000322522	0.0206201	0.176508	4.36609e-05	0.0597089
chr7_65738194	SINE/AluSz6	intergenic	AC114501.3;SNORA22	-	Known	0.124136	0.000324661	0.0206551	0.146774	0.00620319	0.233554
chr9_95903767	-	intronic	ERCC6L2	-	Known	0.160298	0.000325479	0.0206551	0.212762	0.0022496	0.18041
chr5_79637091	Alu-SINE	intronic	TENT2	-	Known	0.168095	0.000325648	0.0206551	0.130415	0.0388394	0.388671
chr7_146170278	Alu-SINE	intergenic	TPK1(dist=1334224),CNTNAP2(dist=603993)	-	Known	0.216166	0.000325634	0.0206551	0.180162	0.0356917	0.380032
chr7_129842638	Alu-SINE	intronic	UBE2H	-	Known	0.258942	0.000324425	0.0206551	0.32811	0.00316082	0.196294
chr13_35124760	Simple_repeat-Simple_repeat	intronic	NBEA	-	Novel	-0.167083	0.000324659	0.0206551	-0.204637	0.00431481	0.214596
chr13_66905408	hAT-Charlie-DNA	ncRNA_intronic	PCDH9-AS2	-	Novel	0.141033	0.000324831	0.0206551	0.118208	0.0391823	0.38975
chr2_79970531	-	intronic	CTNNA2	-	Known	0.163265	0.000327301	0.0207365	0.213965	0.000381621	0.107727
chr17_45641416	Alu-SINE	ncRNA_exonic	LINC02210	-	Known	0.127927	0.000327712	0.0207391	0.105041	0.0358087	0.380514
chr6_28280011	Alu-SINE	intergenic	ZSCAN26(dist=1788),PGBD1(dist=1526)	-	Known	0.252572	0.000328969	0.0207483	0.246922	0.0166762	0.312337
chr1_36147094	Alu-SINE	intronic	TRAPPC3	-	Known	0.298111	0.000328957	0.0207483	0.192938	0.082761	0.495542
chr5_157322250	MIR-SINE	intronic	CYFIP2	-	Known	0.306456	0.000328332	0.0207483	0.376698	0.00463782	0.217168
chr2_114859246	Alu-SINE	intronic	DPP10	-	Known	-0.131972	0.000330854	0.0208345	-0.123642	0.0224085	0.337031
chr10_11239959	Alu-SINE	intronic	CELF2	-	Known	0.302608	0.000331078	0.0208345	0.271322	0.0288793	0.359057
chr5_128005851	Alu-SINE	ncRNA_intronic	LINC01184	-	Known	0.087487	0.00033194	0.0208653	0.099876	0.00824809	0.255508
chr7_75466072	Alu-SINE	intronic	POM121C	-	Known	0.125136	0.000333806	0.0209002	0.18441	0.000613123	0.127773
chr2_46178210	Alu-SINE	intronic	PRKCE	-	Known	0.156472	0.00033375	0.0209002	0.13073	0.0372282	0.384204
chr13_114284241	Alu-SINE	UTR5	UPF3A(NM_001353645:c.-2361A>G,NM_001353650:c.-2361A>G)	-	Known	0.178531	0.000333986	0.0209002	0.175362	0.019551	0.323531
chr8_12541554	SINE/AluSc	ncRNA_intronic	AC068587.4	-	Known	0.188436	0.000333828	0.0209002	0.0983827	0.0523709	0.431465
chrX_150806358	Alu-SINE	intronic	CD99L2	-	Known	0.274968	0.000335154	0.0209499	0.218646	0.0395719	0.390575
chr3_97041778	ERVL-MaLR-LTR	intronic	EPHA6	-	Novel	0.177214	0.000335681	0.0209595	0.119778	0.0634152	0.457408
chr10_28564144	Alu-SINE	intronic	WAC	-	Known	0.0922301	0.000336326	0.0209764	0.0699724	0.0532406	0.43358
chr22_33327658	Alu-SINE	intronic	LARGE1	-	Known	-0.184939	0.000337587	0.0210091	-0.115901	0.0645569	0.460609
chr8_42533424	Alu-SINE	intronic	SLC20A2	-	Known	0.143509	0.000338592	0.0210091	0.145465	0.0162753	0.309332
chr14_50461118	Alu-SINE	intronic	MAP4K5	-	Known	0.18235	0.000337893	0.0210091	0.227092	0.00383743	0.205263
chr9_125039131	Alu-SINE	intronic	SCAI	-	Known	0.253915	0.000338341	0.0210091	0.248239	0.0158946	0.306469
chr1_148222185	Alu-SINE	intronic	NBPF10,NBPF19,NBPF20	-	Novel	0.227655	0.000338724	0.0210091	0.251866	0.00944942	0.265143
chr12_98889788	-/-	intronic	ANKS1B	-	Known	0.178346	0.000340402	0.0210666	0.109151	0.0981919	0.521038
chr6_149857302	Alu-SINE	intronic	LRP11	-	Novel	0.188886	0.000340106	0.0210666	0.152476	0.0425099	0.4012
chr15_25303429	L1-LINE	ncRNA_intronic	SNHG14	-	Known	-0.163417	0.000341362	0.0211028	-0.169705	0.0142533	0.296733
chr12_84905989	L1-LINE	intronic	SLC6A15	-	Known	0.09098	0.000343575	0.0212117	0.113676	0.00386023	0.205744
chr15_65105962	Alu-SINE	intronic	UBAP1L	-	Known	0.178694	0.000343882	0.0212117	0.159599	0.0265771	0.350992
chr14_102786843	SINE/AluJr	intronic	TRAF3	-	Known	-0.166872	0.000345482	0.0212403	-0.0940366	0.103865	0.530683
chr9_137490347	Alu-SINE	intronic	PNPLA7	-	Known	0.134202	0.000345213	0.0212403	0.181122	0.00174777	0.165376
chr5_11695893	L1-LINE	intronic	CTNND2	-	Known	0.205402	0.000345149	0.0212403	0.20554	0.0167468	0.312372
chr3_129861184	SINE/AluSc	intronic	TMCC1	-	Known	0.183633	0.000346061	0.0212526	0.0713873	0.204902	0.654553
chr20_5194893	MIR-SINE	UTR3	CDS2(NM_003818:c.*4659A>G)	-	Known	0.171417	0.000347208	0.0212532	0.193077	0.00786149	0.251021
chr16_80988960	L1-LINE	intronic	CMC2	-	Known	0.21751	0.000347	0.0212532	0.251674	0.00620238	0.233554
chr3_10596214	-	intronic	ATP2B2	-	Novel	0.219184	0.000347086	0.0212532	0.243519	0.00834093	0.256121
chr3_116001891	ERVL-MaLR-LTR	intronic	LSAMP	-	Novel	0.10507	0.000348175	0.0212892	0.14185	0.00180675	0.168001
chr8_67155721	Alu-SINE	intronic	CSPP1	-	Known	0.180559	0.000349649	0.021356	0.163782	0.018221	0.318077
chr2_50912390	-	intronic	NRXN1	-	Known	0.133826	0.00035065	0.0213938	0.103591	0.0423639	0.400632
chr4_609267	Alu-SINE	intergenic	LOC105374338(dist=24401),PDE6B(dist=16307)	-	Known	-0.130293	0.000351428	0.0214095	-0.148636	0.00750585	0.248676
chr9_98411018	ERVL-LTR	intronic	GABBR2	-	Known	0.245911	0.000352051	0.0214095	0.14565	0.0805838	0.492013
chr2_77049504	L1-LINE	intronic	LRRTM4	-	Novel	0.101365	0.00035186	0.0214095	0.123316	0.00451004	0.216721
chr7_71522420	ERVL-MaLR-LTR	intronic	GALNT17	-	Known	0.123716	0.000354107	0.0215112	0.122248	0.0119123	0.282359
chr19_9754308	SINE/AluSx1	intronic	ZNF846	-	Known	0.131584	0.000356724	0.0215767	0.0814834	0.0729759	0.477499
chr8_84714117	L1-LINE	intronic	RALYL	-	Known	0.202588	0.000356726	0.0215767	0.131612	0.0821915	0.49495
chr2_73015869	Alu-SINE	intronic	SFXN5	-	Known	0.296914	0.000356401	0.0215767	0.22567	0.0488167	0.420889
chr15_76943554	MIR-SINE	intronic	RCN2	-	Novel	0.0609772	0.000355969	0.0215767	0.0469495	0.0528982	0.432803
chr15_63739971	Alu-SINE	intronic	HERC1	-	Known	0.16185	0.000357883	0.0215842	0.171843	0.00797732	0.251496
chr7_88169223	-	intronic	ADAM22	-	Known	0.177859	0.000357904	0.0215842	0.167968	0.0238339	0.341084
chr11_105644586	Alu-SINE	intronic	GRIA4	-	Novel	0.112859	0.00035815	0.0215842	0.120251	0.0123762	0.284416
chr5_14143738	Simple_repeat-Simple_repeat	exonic	TRIO	nonsynonymous	Novel	0.119033	0.000358389	0.0215842	0.137269	0.00744446	0.247869
chr1_20775407	TcMar-Tigger-DNA	intronic	HP1BP3	-	Known	0.0955586	0.000359013	0.0215986	0.0683986	0.0627149	0.455831
chr6_136664713	Alu-SINE	intronic	MAP3K5	-	Known	0.0753456	0.000360908	0.0216161	0.105796	0.000889506	0.139576
chr12_98986886	SINE/AluJb	intronic	ANKS1B	-	Known	0.0786022	0.000360512	0.0216161	0.0519354	0.0533996	0.433877
chr2_95825412	L1-LINE	ncRNA_exonic	LINC00342	-	Known	0.124272	0.000360706	0.0216161	0.141248	0.00793248	0.251364
chr9_129923109	Alu-SINE	intronic	FNBP1	-	Known	0.184423	0.000361232	0.0216161	0.157038	0.0353102	0.379035
chr7_104986630	Alu-SINE	ncRNA_exonic	LINC01004	-	Known	0.213714	0.000359916	0.0216161	0.245151	0.0064315	0.234918
chr15_92894143	Alu-SINE	ncRNA_intronic	LINC01578	-	Known	0.122683	0.000362489	0.0216451	0.128598	0.0142008	0.296733
chr3_85169693	Alu-SINE	intronic	CADM2	-	Known	0.171575	0.000362157	0.0216451	0.242868	0.000984597	0.141947
chr2_27064434	Alu-SINE	intronic	AGBL5	-	Known	0.112473	0.000362922	0.0216479	0.164921	0.00051554	0.119541
chr20_33537366	Other-Other	intronic	CBFA2T2	-	Novel	0.1325	0.000363423	0.0216548	0.173574	0.00193904	0.171129
chr8_12502079	SINE/AluSp	ncRNA_intronic	AC068587.4	-	Known	0.0674222	0.000364962	0.021715	0.0362208	0.112511	0.543521
chr14_59790962	LINE/HAL1b	intronic	RTN1	-	Known	0.115118	0.000365208	0.021715	0.112471	0.0202653	0.327173
chr16_71069366	-	exonic	HYDIN	synonymous	Novel	0.123086	0.00036624	0.0217533	0.139564	0.00837622	0.256642
chr1_227045854	Alu-SINE	intronic	CDC42BPA	-	Known	0.0703014	0.0003677	0.021791	0.0546577	0.0474786	0.416823
chr5_139300998	SINE/AluSq2	intronic	MATR3	-	Known	0.123716	0.000367771	0.021791	0.0969301	0.0494659	0.422734
chr16_15445173	Alu-SINE	intronic	BMERB1	-	Known	0.133891	0.000368041	0.021791	0.129472	0.0175548	0.316494
chr17_7911911	-	UTR3	CHD3(NM_001005271:c.*326A>G,NM_005852:c.*326A>G,NM_001005273:c.*326A>G)	-	Known	0.116314	0.000369161	0.0218112	0.129835	0.0090431	0.261619
chr3_133088165	-	intronic	TMEM108	-	Known	0.154424	0.000368855	0.0218112	0.168449	0.0112746	0.278185
chr11_63735225	Alu-SINE	intronic	RTN3	-	Known	0.195514	0.000370907	0.0218913	0.171827	0.0306899	0.365813
chr14_61078914	Alu-SINE	exonic	SLC38A6	-	Known	0.123576	0.000372336	0.0219379	0.129686	0.0142948	0.296733
chr20_10250012	hAT-Charlie-DNA	intronic	SNAP25	-	Known	0.311699	0.000372479	0.0219379	0.206647	0.0831365	0.496363
chr19_38924736	Alu-SINE	intronic	SARS2	-	Known	0.155711	0.000372994	0.0219452	0.129933	0.0377602	0.385309
chr7_146132069	ERVL-MaLR-LTR	intergenic	TPK1(dist=1296015),CNTNAP2(dist=642202)	-	Known	0.150866	0.000374348	0.021997	0.130089	0.0332963	0.372315
chr1_119143432	Alu-SINE	ncRNA_intronic	WARS2-AS1	-	Known	0.209183	0.000375051	0.021997	0.187213	0.0320581	0.369609
chr18_4101829	Simple_repeat-Simple_repeat	intronic	DLGAP1	-	Novel	-0.131896	0.00037477	0.021997	-0.14175	0.011147	0.277659
chr3_117951889	ERVL-MaLR-LTR	intergenic	LINC02024(dist=260964),LOC105374060(dist=556522)	-	Novel	0.106665	0.000375614	0.022007	0.134862	0.00373796	0.203554
chr20_8170439	-	intronic	PLCB1	-	Known	0.161991	0.000377655	0.0221035	0.191786	0.00598223	0.230562
chr6_136399468	SINE/AluJo	intronic	MAP7	-	Known	0.159559	0.000378374	0.0221224	0.18239	0.00765075	0.250412
chr22_23880097	Alu-SINE	intronic	SLC2A11	-	Known	0.103174	0.000380515	0.0222013	0.0921567	0.0319609	0.369609
chr2_114477929	Simple_repeat-Simple_repeat	intronic	DPP10	-	Novel	-0.282043	0.000380255	0.0222013	-0.222349	0.00715731	0.244771
chr6_38138593	L2-LINE	intronic	ZFAND3	-	Known	0.141001	0.000381275	0.0222225	0.100868	0.0580287	0.443838
chr20_8181859	SINE/AluJr4	intronic	PLCB1	-	Known	0.118083	0.000382301	0.0222262	0.135666	0.00833208	0.256095
chr4_112828507	Alu-SINE	intronic	ANK2	-	Known	0.1382	0.000382528	0.0222262	0.204603	0.000707171	0.13217
chr7_32524447	Alu-SINE	intronic	AVL9	-	Known	0.157329	0.000381808	0.0222262	0.224586	0.00111252	0.145067
chr2_206553194	Alu-SINE	intronic	ADAM23	-	Known	0.0806307	0.000383099	0.0222281	0.0810134	0.0148204	0.300091
chrX_150828137	L1-LINE	intronic	CD99L2	-	Known	0.25191	0.000383353	0.0222281	0.322733	0.00327852	0.198103
chr9_128236741	Alu-SINE	intronic	DNM1	-	Known	0.181091	0.000386388	0.022381	0.168423	0.0273608	0.354054
chr16_70991873	-	intronic	HYDIN	-	Novel	0.232196	0.000387992	0.0224507	0.214215	0.0133571	0.291339
chr18_184671	SINE/AluJb	intronic	USP14	-	Known	0.103644	0.000388988	0.0224619	0.0963971	0.0259975	0.349134
chr4_17797079	Alu-SINE	intergenic	FAM184B(dist=15458),DCAF16(dist=3576)	-	Known	0.293758	0.000388678	0.0224619	0.312078	0.00638606	0.234337
chr5_88296339	Alu-SINE	ncRNA_intronic	TMEM161B-AS1	-	Known	-0.0953345	0.000389509	0.0224689	-0.109658	0.00831239	0.256085
chr9_127654378	L1-LINE	intronic	STXBP1	-	Known	0.134085	0.000391722	0.022504	0.167071	0.00293012	0.193426
chr2_210025784	Alu-SINE	intronic	KANSL1L	-	Known	0.261263	0.000391449	0.022504	0.278844	0.00380462	0.204726
chr3_33542723	-	intronic	CLASP2	-	Novel	-0.243078	0.00039141	0.022504	-0.145437	0.0969974	0.518662
chr5_144420208	hAT-Charlie-DNA	intronic	KCTD16	-	Novel	0.0623262	0.000390754	0.022504	0.0724994	0.00779926	0.250935
chr12_51499163	Alu-SINE	intronic	SLC4A8	-	Known	0.213097	0.000396574	0.0227436	0.23309	0.0104464	0.271549
chr9_38604222	Alu-SINE	exonic	ANKRD18A	nonsynonymous	Known	0.215675	0.000396705	0.0227436	0.226768	0.0152925	0.302365
chr8_56977448	ERVL-MaLR-LTR	intronic	IMPAD1	-	Novel	0.198942	0.000397496	0.0227657	0.17196	0.00784054	0.250978
chr8_15784667	L1-LINE	intergenic	TUSC3(dist=18018),MSR1(dist=323211)	-	Novel	0.0669576	0.000398023	0.0227726	0.0465251	0.0745592	0.4798
chr17_80329608	SINE/AluJb	intronic	RNF213	-	Known	0.150082	0.000400291	0.022879	0.119964	0.0424145	0.400772
chr13_96112718	Alu-SINE	intronic	HS6ST3	-	Novel	0.0908781	0.000400834	0.0228867	0.0940296	0.00803935	0.25253
chr2_71366280	Alu-SINE	intronic	ZNF638	-	Known	-0.150275	0.000402898	0.022945	-0.151054	0.0132669	0.29126
chr2_241331149	Alu-SINE	intronic	SEPTIN2	-	Known	0.203378	0.000402271	0.022945	0.221457	0.0126139	0.285903
chr15_25262634	Alu-SINE	ncRNA_intronic	SNHG14	-	Novel	0.102449	0.000403083	0.022945	0.0893042	0.034723	0.376872
chr17_59008680	Alu-SINE	intronic	TRIM37	-	Known	0.236754	0.000404015	0.0229515	0.186417	0.0483378	0.41929
chr10_77232122	L1-LINE	intronic	KCNMA1	-	Known	0.243234	0.000403927	0.0229515	0.158166	0.0643182	0.460231
chr8_12657145	Alu-SINE	ncRNA_intronic	LOC729732	-	Novel	0.282473	0.000405923	0.0230365	0.328808	0.00738942	0.247382
chr11_65838505	Alu-SINE	intronic	SNX32	-	Known	0.134739	0.000408098	0.0231365	0.127534	0.0240336	0.342076
chr17_29404612	Alu-SINE	intronic	TAOK1	-	Known	0.221742	0.000408521	0.0231372	0.102231	0.180643	0.630206
chr1_23300968	Alu-SINE	intergenic	LINC01355(dist=15450),HNRNPR(dist=3720)	-	Known	0.199223	0.000409442	0.0231659	0.23505	0.00745398	0.248038
chr1_207769208	Alu-SINE	intronic	CD46	-	Known	0.117344	0.00041112	0.0232374	0.166595	0.000361541	0.106134
chr1_32638656	Alu-SINE	intronic	ZBTB8OS	-	Known	0.202306	0.000412063	0.0232672	0.16162	0.0488898	0.420889
chr12_23697636	Alu-SINE	intronic	SOX5	-	Known	0.167953	0.000413093	0.023302	0.247	0.000369554	0.107036
chr1_16497755	SINE/AluJb	intergenic	LINC01772;RNU1-1	-	Known	0.0815718	0.000414447	0.023308	0.088779	0.0129385	0.289248
chr2_95825397	L1-LINE	ncRNA_exonic	LINC00342	-	Known	0.0839784	0.000413819	0.023308	0.0842386	0.0190857	0.320741
chr11_74215085	Alu-SINE	intronic	PPME1	-	Known	0.237818	0.000414211	0.023308	0.225262	0.0254578	0.347287
chr15_65113126	Alu-SINE	intergenic	UBAP1L(dist=6767),PDCD7(dist=4253)	-	Known	0.198714	0.000416562	0.0234034	0.202597	0.0149551	0.300873
chr2_141949487	Alu-SINE	intronic	LRP1B	-	Known	0.18434	0.000417845	0.023452	0.218227	0.00722324	0.244771
chr1_113716623	Alu-SINE	intronic	PHTF1	-	Known	-0.11251	0.000418957	0.0234909	-0.0937443	0.0350177	0.378431
chr7_78957918	-	intronic	MAGI2	-	Known	0.170328	0.000421961	0.0235886	0.210688	0.00475944	0.218739
chr12_69245976	Alu-SINE	intronic	CPSF6	-	Known	0.243899	0.000421817	0.0235886	0.206959	0.0407825	0.394553
chr2_77329375	-	intronic	LRRTM4	-	Novel	0.151849	0.000421646	0.0235886	0.0853225	0.124787	0.560659
chr15_25165327	Alu-SINE	ncRNA_intronic	SNHG14	-	Known	0.0547246	0.000424559	0.0236396	0.0615876	0.0104627	0.27172
chr7_95827094	hAT-Charlie-DNA	intronic	DYNC1I1	-	Known	0.230959	0.000423333	0.0236396	0.264406	0.00898643	0.261453
chr6_101566940	Simple_repeat-Simple_repeat	intronic	GRIK2	-	Novel	-0.168369	0.000424212	0.0236396	-0.192348	0.00892072	0.260785
chr17_35700083	Alu-SINE	intronic	AP2B1	-	Novel	0.109926	0.000424018	0.0236396	0.119841	0.00818567	0.254277
chr22_23705110	L1-LINE	ncRNA_intronic	GUSBP11	-	Known	0.252975	0.000425842	0.0236875	0.248342	0.0189473	0.320549
chr10_102740474	Alu-SINE	UTR3	SFXN2(NM_178858:c.*2712A>G)	-	Known	0.170883	0.000426764	0.0237152	0.239902	0.00145035	0.158063
chr12_75165183	-	intronic	KCNC2	-	Known	0.30405	0.000427644	0.0237406	0.191846	0.0877156	0.50482
chr8_7316694	SINE/AluSg4	ncRNA_intronic	FAM66B	-	Known	0.198953	0.000428912	0.0237874	0.155505	0.0452299	0.409369
chr7_99559466	Alu-SINE	intronic	ZNF655	-	Known	0.242241	0.000431156	0.0238883	0.19603	0.0465608	0.414457
chr13_102181779	ERVL-MaLR-LTR	intronic	FGF14	-	Known	0.0700061	0.000433244	0.0239802	0.0682602	0.0223047	0.33685
chr12_62154025	Alu-SINE	intronic	TAFA2	-	Novel	0.144736	0.000434651	0.0240344	0.148281	0.0192168	0.321392
chr1_151454884	Alu-SINE	intronic	POGZ	-	Known	0.0895389	0.000435766	0.0240723	0.0848651	0.0269374	0.35249
chr1_145741946	Alu-SINE	UTR3	RNF115(NM_014455:c.*4921A>G)	-	Known	0.177631	0.000436921	0.0241123	0.253693	0.000591083	0.126015
chr15_25127913	TcMar-Tigger-DNA	ncRNA_intronic	SNHG14	-	Known	-0.0499447	0.000439598	0.024165	-0.0519587	0.0158258	0.305879
chr2_55332224	SINE/AluSp	ncRNA_exonic	AC012358.4	-	Known	0.0818465	0.000439037	0.024165	0.061759	0.0582971	0.443938
chr1_145740905	Alu-SINE	UTR3	RNF115(NM_014455:c.*5962A>G)	-	Known	0.143542	0.000439383	0.024165	0.218885	0.000509337	0.119541
chr13_107722315	-	intronic	FAM155A	-	Known	0.19509	0.000439562	0.024165	0.217196	0.0109763	0.275984
chr1_240862997	Alu-SINE	intronic	RGS7	-	Known	0.103363	0.000441121	0.0241795	0.0745946	0.055385	0.438931
chr19_57304823	Alu-SINE	intergenic	ZNF460(dist=10754),ZNF543(dist=15649)	-	Known	0.121578	0.000441384	0.0241795	0.0967923	0.0492363	0.422097
chrX_153814125	Alu-SINE	intronic	PDZD4	-	Known	0.169387	0.00044245	0.0241795	0.185133	0.0131883	0.290625
chr7_88169571	-/-	intronic	ADAM22	-	Known	0.169548	0.000441072	0.0241795	0.13625	0.0483382	0.41929
chr13_35070855	-	intronic	NBEA	-	Novel	0.12464	0.000441917	0.0241795	0.0836421	0.0843191	0.498908
chr12_79427089	ERVL-MaLR-LTR	intronic	SYT1	-	Novel	0.140539	0.00044219	0.0241795	0.0833122	0.111968	0.542958
chr15_25303428	L1-LINE	ncRNA_intronic	SNHG14	-	Known	-0.130469	0.000446468	0.0242614	-0.121123	0.0225204	0.337445
chr15_24983677	SINE/AluSx	ncRNA_intronic	SNHG14	-	Known	0.10744	0.00044618	0.0242614	0.0844935	0.0546215	0.43621
chr22_20572850	Alu-SINE	intronic	MED15	-	Known	0.109378	0.000444448	0.0242614	0.119848	0.0122255	0.283357
chr18_56607281	SINE/AluJo	intronic	TXNL1	-	Known	0.117859	0.00044579	0.0242614	0.122575	0.0133686	0.291339
chr12_62143792	Alu-SINE	intronic	TAFA2	-	Known	0.142327	0.000446545	0.0242614	0.141502	0.021688	0.335208
chr9_128330355	Alu-SINE	intronic	COQ4	-	Known	0.20465	0.000444987	0.0242614	0.155702	0.0571291	0.442251
chr8_112791958	L1-LINE	intronic	CSMD3	-	Known	0.147536	0.000448622	0.0243295	0.163035	0.0106098	0.272905
chr4_119537293	L2-LINE	intronic	PDE5A	-	Known	0.225884	0.000448786	0.0243295	0.204209	0.0321103	0.369697
chr15_25167488	TcMar-Tigger-DNA	ncRNA_intronic	SNHG14	-	Novel	-0.129367	0.0004491	0.0243295	-0.122538	0.0221185	0.336736
chr2_46177177	Alu-SINE	intronic	PRKCE	-	Known	-0.0845636	0.000449621	0.0243342	-0.0844109	0.0189939	0.320549
chr16_7593050	Alu-SINE	intronic	RBFOX1	-	Known	0.199781	0.000451641	0.02442	0.246538	0.00350291	0.201638
chr16_70920610	-	exonic	HYDIN	nonsynonymous	Novel	0.103315	0.000452476	0.0244415	0.0987911	0.0219283	0.336176
chr16_71065068	-	intronic	HYDIN	-	Novel	0.119932	0.000453005	0.0244466	0.135994	0.00385587	0.205707
chr18_48760463	MIR-SINE	intronic	CTIF	-	Known	0.0903441	0.000453764	0.024464	0.065076	0.0715397	0.475708
chr3_192703904	Alu-SINE	intronic	FGF12	-	Known	0.157038	0.000455271	0.0245216	0.182194	0.00292856	0.193426
chr3_33547913	Alu-SINE	intronic	CLASP2	-	Known	0.0727338	0.000458962	0.0245837	0.0742632	0.0188703	0.320527
chr1_97994325	SINE/AluSx	ncRNA_intronic	MIR137HG	-	Known	0.0951407	0.000457829	0.0245837	0.0824536	0.0320753	0.369609
chr1_72173117	Alu-SINE	intronic	NEGR1	-	Known	0.14361	0.000459249	0.0245837	0.198016	0.00186901	0.169371
chr22_20572737	Alu-SINE	intronic	MED15	-	Known	0.149327	0.000459491	0.0245837	0.229996	0.000404547	0.108747
chr9_98686363	ERV1-LTR	intronic	GABBR2	-	Known	0.171162	0.000458751	0.0245837	0.167491	0.0233598	0.340293
chr20_50091132	Alu-SINE	intronic	TMEM189-UBE2V1,UBE2V1	-	Known	0.218219	0.000459351	0.0245837	0.174055	0.0473861	0.416573
chr3_9535870	Alu-SINE	intronic	LHFPL4	-	Known	0.220922	0.000456974	0.0245837	0.146529	0.0848265	0.499813
chr9_128229476	Alu-SINE	intronic	DNM1	-	Known	0.0977067	0.000460869	0.0245848	0.0494888	0.130182	0.568075
chrY_12398811	Alu-SINE	intergenic	NONE(dist=NONE),GYG2P1(dist=7309)	-	Known	0.172975	0.000461266	0.0245848	0.21044	0.00636316	0.234315
chr10_102740496	Alu-SINE	UTR3	SFXN2(NM_178858:c.*2734A>G)	-	Known	0.225301	0.000461245	0.0245848	0.149748	0.0892628	0.507191
chr5_178017815	Alu-SINE	ncRNA_intronic	FAM153CP	-	Novel	0.109158	0.000460457	0.0245848	0.0824929	0.0528663	0.432803
chr11_117025528	Alu-SINE	intronic	SIK3	-	Known	0.108664	0.000463637	0.0246877	0.126602	0.00939846	0.264943
chr2_20271452	SINE/AluSz	intronic	PUM2	-	Known	0.179042	0.000464867	0.0247063	0.11214	0.105934	0.533811
chr7_107103521	-	intronic	PRKAR2B	-	Novel	0.145135	0.000464748	0.0247063	0.126341	0.0143154	0.296733
chr1_70129172	Alu-SINE	UTR3	LRRC7(NM_001366839:c.*7285A>G,NM_001366838:c.*7285A>G,NM_001330635:c.*7285A>G,NM_001370785:c.*7285A>G,NM_001366841:c.*7439A>G,NM_001350216:c.*7439A>G)	-	Known	0.202514	0.000467251	0.0248094	0.189399	0.0266724	0.351556
chr16_23423257	Alu-SINE	intronic	COG7	-	Known	0.171406	0.000467909	0.0248209	0.133442	0.0580153	0.443838
chr7_120577946	Alu-SINE	intronic	KCND2	-	Novel	0.112963	0.000468459	0.0248266	0.0418645	0.241221	0.687688
chr14_100296221	Alu-SINE	intronic	SLC25A29	-	Known	0.157173	0.000469322	0.0248488	0.169158	0.0143624	0.296758
chr22_21618812	Alu-SINE	intronic	UBE2L3	-	Known	0.161394	0.000469801	0.0248507	0.139102	0.0368268	0.382891
chr5_59573763	Alu-SINE	intronic	PDE4D	-	Known	-0.153182	0.000471477	0.0248977	-0.145256	0.0110213	0.276667
chr5_74861348	L2-LINE	intronic	FAM169A	-	Known	0.283922	0.000471578	0.0248977	0.224322	0.0523939	0.431511
chr5_87322615	LTR/MSTB	intronic	RASA1	-	Known	-0.122855	0.00047292	0.0249451	-0.138785	0.0108901	0.275583
chr2_97163237	SINE/AluSc8	splicing	ANKRD36	-	Known	0.0795906	0.000473965	0.0249579	0.07943	0.0225797	0.337702
chr13_32488961	Alu-SINE	intronic	N4BP2L2	-	Known	0.248861	0.000474054	0.0249579	0.239927	0.0194974	0.323478
chr7_76252034	Alu-SINE	intronic	SRRM3	-	Known	0.083438	0.00047582	0.0249889	0.0897874	0.0132015	0.290625
chr11_65097719	Alu-SINE	intronic	VPS51	-	Known	0.313685	0.000475979	0.0249889	0.307452	0.0196251	0.323597
chr17_45664482	L1-LINE	intronic	LINC02210-CRHR1	-	Novel	0.338208	0.000475484	0.0249889	0.376622	0.0112823	0.278185
chr3_51168994	L1-LINE	intronic	DOCK3	-	Known	0.0663243	0.000477698	0.0250323	0.043107	0.0942311	0.514806
chr7_83116830	L1-LINE	intronic	PCLO	-	Novel	0.0644093	0.000477622	0.0250323	0.0633944	0.022181	0.336736
chrY_12770360	SINE/AluSc	intronic	USP9Y	-	Known	0.182506	0.000478178	0.025034	0.131292	0.0735369	0.47822
chr6_131050136	Alu-SINE	intronic	EPB41L2	-	Novel	0.14287	0.000478847	0.0250457	0.178447	0.00488036	0.220951
chr11_132649187	-	intronic	OPCML	-	Known	0.126185	0.000479834	0.0250739	0.103578	0.0375188	0.384781
chr20_1336259	MIR-SINE	ncRNA_intronic	FKBP1A-SDCBP2,SDCBP2-AS1	-	Known	0.259657	0.00048029	0.0250743	0.168481	0.0929248	0.513329
chr4_67453980	ERVL-MaLR-LTR	intergenic	LOC101927237(dist=31980),CENPC(dist=14782)	-	Known	0.217544	0.000481678	0.0251234	0.290256	0.0025806	0.184526
chr7_92493505	SINE/AluJb	ncRNA_exonic	AC007566.1	-	Known	-0.176508	0.00048832	0.0251264	-0.0762517	0.20738	0.657201
chr8_40555253	L1-LINE	intronic	ZMAT4	-	Known	-0.0760993	0.000487271	0.0251264	-0.0634009	0.0395829	0.390575
chr1_72234238	L1-LINE	intronic	NEGR1	-	Known	-0.0458325	0.000487588	0.0251264	-0.0443919	0.0235751	0.340567
chr19_35037884	Alu-SINE	intronic	SCN1B	-	Known	0.106824	0.000483908	0.0251264	0.0937159	0.0288471	0.359043
chr4_39730254	Alu-SINE	intronic	UBE2K	-	Known	0.107734	0.000483648	0.0251264	0.12997	0.00694047	0.242172
chr7_146347828	Alu-SINE	intergenic	TPK1(dist=1511774),CNTNAP2(dist=426443)	-	Known	0.124379	0.000486787	0.0251264	0.158677	0.00458198	0.217168
chr2_17579723	-	intronic	VSNL1	-	Known	0.125303	0.00048823	0.0251264	0.0935251	0.0657378	0.46393
chr2_154756697	LINE/L1PA7	intronic	KCNJ3	-	Known	0.126763	0.000486844	0.0251264	0.0552693	0.197417	0.647241
chr11_6492154	ERVL-LTR	intergenic	TIMM10B(dist=7473),DNHD1(dist=5126)	-	Known	0.147079	0.000488002	0.0251264	0.17135	0.00760755	0.249641
chr8_58427377	Alu-SINE	intronic	UBXN2B	-	Known	0.185828	0.000486084	0.0251264	0.167051	0.0302549	0.363781
chr4_73194760	-	intronic	ANKRD17	-	Known	0.211372	0.000489801	0.0251264	0.187506	0.0290745	0.360187
chr9_77348005	L1-LINE	intronic	VPS13A	-	Known	0.215055	0.000485572	0.0251264	0.178508	0.0458248	0.411367
chr10_77232125	L1-LINE	intronic	KCNMA1	-	Known	0.229536	0.000489512	0.0251264	0.191534	0.0216999	0.335208
chr7_92466443	Alu-SINE	intergenic	GATAD1(dist=6368),ERVW-1(dist=1937)	-	Known	0.233106	0.000488899	0.0251264	0.25767	0.0123281	0.284172
chr1_32367939	-	UTR3	BSDC1(NM_001300958:c.*394A>G)	-	Known	0.265241	0.000485684	0.0251264	0.225141	0.0386794	0.38833
chr6_42673463	Alu-SINE	intronic	UBR2	-	Novel	0.129529	0.000487717	0.0251264	0.096423	0.0660031	0.464807
chr2_214486963	ERVL-MaLR-LTR	intronic	VWC2L	-	Novel	0.168916	0.000487513	0.0251264	0.219468	0.00370163	0.203334
chr17_33899076	Alu-SINE	intronic	ASIC2	-	Novel	0.265311	0.000489709	0.0251264	0.202803	0.0600432	0.448801
chr1_36328638	SINE/AluJb	upstream	AL591845.1	-	Known	0.126906	0.000490358	0.025132	0.104088	0.0467518	0.414922
chr11_66635781	Alu-SINE	intronic	RBM14-RBM4	-	Known	0.140337	0.00049218	0.0252023	0.138655	0.023094	0.338974
chr12_42223202	-	intronic	YAF2	-	Known	0.161386	0.000492894	0.0252159	0.149148	0.0252209	0.346978
chr15_52172181	SINE/AluJr	intronic	GNB5	-	Known	0.155843	0.00049473	0.0252407	0.115462	0.0671219	0.466765
chr2_142120184	Alu-SINE	intronic	LRP1B	-	Known	0.15997	0.000494202	0.0252407	0.123159	0.0484799	0.41994
chrY_14556127	Alu-SINE	intronic	NLGN4Y	-	Known	0.193573	0.000494361	0.0252407	0.19941	0.00752756	0.248676
chr1_175935644	Alu-SINE	intergenic	LINC01657(dist=55180),COP1(dist=9182)	-	Known	0.115399	0.000496517	0.0252923	0.079662	0.0766772	0.484318
chrX_74276065	Alu-SINE	ncRNA_intronic	FTX	-	Known	0.155438	0.000496643	0.0252923	0.189882	0.00595211	0.230562
chr13_79391538	Alu-SINE	intronic	RBM26	-	Known	0.181632	0.00049746	0.0253109	0.190917	0.015325	0.302365
chr13_66580510	-	intronic	PCDH9	-	Known	0.229113	0.000498001	0.0253154	0.305	0.0024251	0.183872
chr2_196572455	Alu-SINE	intronic	HECW2	-	Known	0.107853	0.0004987	0.0253214	0.150214	0.000891174	0.139576
chr12_101743759	Alu-SINE	intergenic	SYCP3(dist=4287),GNPTAB(dist=1740)	-	Known	0.129794	0.000499022	0.0253214	0.0743858	0.107348	0.536359
chr6_16396878	TcMar-Tigger-DNA	intronic	ATXN1	-	Novel	0.0676228	0.000500444	0.0253706	0.0697589	0.0112452	0.278134
chr3_85259688	-	intronic	CADM2	-	Known	0.129655	0.000501818	0.0254173	0.124445	0.0269758	0.35249
chr2_77434940	-	intronic	LRRTM4	-	Known	0.158855	0.000502914	0.0254498	0.150985	0.0225529	0.337661
chr1_169115623	Alu-SINE	intronic	ATP1B1	-	Known	0.151902	0.000504124	0.025488	0.188179	0.0061334	0.233158
chr6_42790284	Alu-SINE	ncRNA_intronic	LOC401261	-	Known	0.119009	0.000505953	0.0255575	0.0965244	0.0476238	0.417351
chr1_241222143	LTR/MLT1J1	intronic	RGS7	-	Known	0.103294	0.000507447	0.0255868	0.134171	0.00306024	0.195978
chr4_98885556	Alu-SINE	intronic	EIF4E	-	Known	0.135687	0.000507349	0.0255868	0.143933	0.0163133	0.309452
chr1_64999487	Alu-SINE	ncRNA_intronic	LINC01359	-	Known	0.149561	0.00050852	0.0255967	0.105825	0.0724701	0.47688
chr13_98395956	-	intronic	FARP1	-	Known	0.198625	0.000508555	0.0255967	0.151839	0.0293168	0.360808
chr5_146853507	MIR-SINE	intronic	PPP2R2B	-	Novel	0.0824377	0.000512318	0.0257629	0.0803455	0.022173	0.336736
chr1_237074223	Alu-SINE	intronic	RYR2	-	Known	0.0831633	0.000514287	0.0258156	0.0853883	0.0177209	0.31661
chr15_43634458	Alu-SINE	ncRNA_intronic	PPIP5K1P1-CATSPER2	-	Known	0.201235	0.000514008	0.0258156	0.185965	0.0260895	0.349661
chr22_26669980	MIR-SINE	ncRNA_exonic	MIAT	-	Novel	0.06096	0.000515651	0.0258609	0.0712756	0.00737368	0.247139
chr19_11476328	Alu-SINE	intronic	ELAVL3	-	Known	0.10535	0.000517336	0.0258791	0.0942141	0.0341192	0.375264
chr2_132167433	Alu-SINE	intergenic	ANKRD30BL(dist=5481),NONE(dist=NONE)	-	Known	0.148099	0.000516491	0.0258791	0.0980621	0.0920845	0.512139
chr12_120645708	Alu-SINE	intronic	CABP1	-	Known	0.17578	0.000517398	0.0258791	0.181957	0.0178183	0.317267
chr16_10065876	-	intronic	GRIN2A	-	Known	0.198742	0.000518935	0.0259329	0.178616	0.0248497	0.34555
chr9_33309344	Alu-SINE	intronic	NFX1	-	Known	0.0648907	0.000520894	0.0259368	0.0650419	0.0226326	0.337921
chr1_92275947	Alu-SINE	intronic	GLMN	-	Known	0.104577	0.00052297	0.0259368	0.114264	0.0129863	0.289864
chr13_19672219	Alu-SINE	UTR3	MPHOSPH8(NM_017520:c.*344A>G)	-	Known	0.161051	0.00052364	0.0259368	0.190085	0.00548574	0.226833
chr1_1318564	Alu-SINE	intronic	INTS11	-	Known	0.180199	0.000522785	0.0259368	0.192451	0.0156468	0.304716
chr3_15072979	Alu-SINE	UTR3	RBSN(NM_022340:c.*803A>G,NM_001302378:c.*803A>G)	-	Known	0.192263	0.000521231	0.0259368	0.189054	0.0245661	0.344319
chr11_11907346	-	intronic	USP47	-	Known	0.195783	0.000520549	0.0259368	0.220586	0.00979542	0.268032
chr15_49022196	SINE/AluJr4	intronic	SECISBP2L	-	Known	0.196983	0.000520502	0.0259368	0.127076	0.0948058	0.515689
chr12_121263360	Alu-SINE	intronic	CAMKK2	-	Known	0.248601	0.000523151	0.0259368	0.31703	0.00352426	0.201638
chr12_81576450	-	intronic	PPFIA2	-	Known	0.278061	0.000521585	0.0259368	0.24645	0.03672	0.382282
chrX_140783158	-	downstream	CDR1(dist=102)	-	Novel	0.209632	0.000523462	0.0259368	0.111029	0.151947	0.59679
chr9_38564265	ERVL-MaLR-LTR	intergenic	FAM95C(dist=18893),ANKRD18A(dist=7099)	-	Known	0.149539	0.000527354	0.0260978	0.192315	0.00419323	0.211624
chr3_51169150	L1-LINE	intronic	DOCK3	-	Known	0.142906	0.00052803	0.0261081	0.159691	0.010822	0.274889
chr3_179375233	-	exonic	MFN1	nonsynonymous	Novel	0.117154	0.000528681	0.0261173	0.159561	0.00236102	0.181899
chr7_71209740	LTR/THE1A	intronic	GALNT17	-	Known	0.10492	0.00053094	0.0262058	0.112862	0.00875601	0.260175
chr14_73955233	Alu-SINE	intronic	COQ6	-	Known	0.289389	0.000532266	0.0262482	0.250539	0.0426768	0.40144
chr8_106654399	L1-LINE	intronic	OXR1	-	Known	-0.0925579	0.000533148	0.0262513	-0.109631	0.00851728	0.257854
chr1_71566780	ERVL-MaLR-LTR	intronic	NEGR1	-	Known	0.178873	0.000533266	0.0262513	0.122565	0.0779596	0.486649
chr11_101951275	SINE/AluJr4	intronic	CEP126	-	Known	0.104557	0.000535299	0.0262678	0.083341	0.0560844	0.440701
chr17_31204530	-	intronic	NF1	-	Novel	-0.316061	0.000535943	0.0262678	-0.362893	0.00744399	0.247869
chr8_52692310	-	intronic	RB1CC1	-	Novel	0.0570926	0.00053437	0.0262678	0.0480475	0.0406764	0.394222
chr2_77049231	L1-LINE	intronic	LRRTM4	-	Novel	0.117681	0.000535133	0.0262678	0.0923198	0.0518317	0.429636
chr7_44010343	Alu-SINE	ncRNA_intronic	POLR2J4	-	Novel	0.213157	0.000535698	0.0262678	0.178932	0.0242342	0.342701
chr2_114804759	ERVL-MaLR-LTR	intronic	DPP10	-	Known	-0.145122	0.000538572	0.0262699	-0.103935	0.0768837	0.48491
chr15_25012237	Alu-SINE	ncRNA_intronic	SNHG14	-	Known	0.132455	0.000536858	0.0262699	0.153232	0.0104426	0.271549
chr7_128305572	Alu-SINE	UTR3	RBM28(NM_018077:c.*5225A>G,NM_001166135:c.*5225A>G)	-	Known	0.169619	0.000539091	0.0262699	0.216421	0.00374289	0.203554
chr8_66681039	Alu-SINE	ncRNA_exonic	C8orf44	-	Known	0.195546	0.000538597	0.0262699	0.173629	0.0364113	0.382124
chr13_107792509	-	ncRNA_intronic	FAM155A-IT1	-	Known	0.221795	0.000539266	0.0262699	0.256417	0.00992401	0.268541
chr1_25733258	-	intronic	MAN1C1	-	Known	0.249856	0.000538727	0.0262699	0.288379	0.00525052	0.223366
chr2_114872022	hAT-Charlie-DNA	intronic	DPP10	-	Novel	0.141717	0.000537819	0.0262699	0.158562	0.0123409	0.284172
chr2_69997076	Alu-SINE	ncRNA_intronic	PCBP1-AS1	-	Known	0.121535	0.00054016	0.0262906	0.139173	0.0103185	0.270413
chr11_119007708	Alu-SINE	intronic	CCDC84	-	Known	0.0778407	0.000543285	0.0263133	0.122222	0.000283504	0.0996692
chr2_62138976	Alu-SINE	intergenic	COMMD1(dist=2906),B3GNT2(dist=57139)	-	Known	0.10451	0.000541363	0.0263133	0.0996105	0.0277472	0.35489
chr7_146130680	ERVL-MaLR-LTR	intergenic	TPK1(dist=1294626),CNTNAP2(dist=643591)	-	Known	0.123639	0.000541917	0.0263133	0.110555	0.0187145	0.319841
chr3_133114008	-	intronic	TMEM108	-	Known	0.151882	0.000543063	0.0263133	0.112374	0.0707105	0.474036
chr11_83499716	ERVL-LTR	intronic	DLG2	-	Known	0.158181	0.000542288	0.0263133	0.144969	0.0298263	0.362476
chrY_12827916	Alu-SINE	intronic	USP9Y	-	Known	0.173167	0.000543443	0.0263133	0.187658	0.0121865	0.283104
chr2_79968513	-	intronic	CTNNA2	-	Known	0.15815	0.000544338	0.0263339	0.169447	0.0133298	0.291339
chr10_14044042	Alu-SINE	intronic	FRMD4A	-	Novel	0.138937	0.000545446	0.0263648	0.106378	0.0581437	0.443838
chr14_60773211	Alu-SINE	intronic	MNAT1	-	Known	0.238454	0.000546105	0.0263739	0.128036	0.147642	0.592236
chr6_41987631	Alu-SINE	intronic	CCND3	-	Known	0.147892	0.000549039	0.0264383	0.150642	0.01798	0.317378
chr10_96877885	Alu-SINE	intronic	LCOR	-	Known	0.17529	0.000548182	0.0264383	0.226314	0.00258018	0.184526
chr1_174825812	Alu-SINE	intronic	RABGAP1L	-	Known	0.182187	0.000548835	0.0264383	0.167844	0.0276923	0.354884
chr1_16466306	Alu-SINE	ncRNA_intronic	LINC01772	-	Known	0.188779	0.000549325	0.0264383	0.175195	0.0310876	0.367206
chr8_100542001	TcMar-Tigger-DNA	intronic	ANKRD46	-	Novel	0.226761	0.000549907	0.0264436	0.219839	0.0210347	0.331666
chr7_131093526	Alu-SINE	ncRNA_intronic	LINC-PINT	-	Known	-0.152256	0.000552111	0.0265269	-0.187522	0.00507875	0.222715
chr1_161023995	Alu-SINE	intergenic	F11R(dist=2843),TSTD1(dist=13637)	-	Known	0.183608	0.000554376	0.026529	0.249623	0.00110927	0.14498
chr3_179372771	-	intronic	MFN1	-	Known	0.200392	0.00055365	0.026529	0.236451	0.00859633	0.258692
chr5_119183733	Alu-SINE	intronic	DMXL1	-	Novel	0.0830988	0.000554522	0.026529	0.0867146	0.0189979	0.320549
chr2_7081362	hAT-Charlie-DNA	intergenic	LOC101929452(dist=3482),LOC100506274(dist=339899)	-	Novel	0.0884442	0.000554383	0.026529	0.0950521	0.0160783	0.307763
chr14_94219265	Alu-SINE	intronic	PPP4R4	-	Novel	0.278057	0.000552863	0.026529	0.307075	0.00868664	0.259627
chr4_30971760	Alu-SINE	intronic	PCDH7	-	Known	0.0992242	0.000556542	0.026603	0.0953953	0.0283094	0.356939
chr3_174006921	Alu-SINE	intronic	NLGN1	-	Known	0.133401	0.000558514	0.0266291	0.079974	0.117271	0.549865
chr16_89521668	Alu-SINE	intronic	SPG7	-	Known	0.136495	0.000558116	0.0266291	0.110564	0.054291	0.435477
chr20_62162050	Alu-SINE	intronic	SS18L1	-	Known	0.203972	0.00055769	0.0266291	0.159229	0.0517929	0.429548
chr2_68202497	Alu-SINE	intronic	PPP3R1	-	Known	0.0679054	0.000560968	0.0266329	0.0568688	0.0481894	0.418976
chr14_20270621	LTR/MSTB-int	intergenic	AL356019.2;TTC5	-	Known	0.111762	0.000560159	0.0266329	0.121337	0.00888748	0.260603
chr20_3791608	Alu-SINE	intronic	CDC25B	-	Known	0.126257	0.000559136	0.0266329	0.0975849	0.063369	0.457408
chr10_77574029	Alu-SINE	intronic	KCNMA1	-	Known	0.161693	0.000560655	0.0266329	0.186173	0.0107464	0.273802
chr9_35049317	srpRNA-srpRNA	intergenic	C9orf131(dist=3326),VCP(dist=6749)	-	Novel	0.0654046	0.000560245	0.0266329	0.070624	0.0147057	0.299587
chr1_70129242	Alu-SINE	UTR3	LRRC7(NM_001366839:c.*7355A>G,NM_001366838:c.*7355A>G,NM_001330635:c.*7355A>G,NM_001370785:c.*7355A>G,NM_001366841:c.*7509A>G,NM_001350216:c.*7509A>G)	-	Known	0.0970968	0.000565044	0.0267577	0.141924	0.00133091	0.153864
chr15_80482162	Alu-SINE	intronic	ARNT2	-	Known	0.181546	0.00056533	0.0267577	0.253013	0.00161063	0.161108
chr10_100509984	MIR-SINE	intronic	SEC31B	-	Known	0.183888	0.000565505	0.0267577	0.11001	0.0887863	0.506492
chr12_132932141	Alu-SINE	intronic	ZNF605	-	Known	0.186699	0.000564689	0.0267577	0.212241	0.00806738	0.252562
chr20_17962796	-/-	ncRNA_exonic	SNORD17	-	Known	0.0927105	0.000566105	0.0267635	0.106162	0.00965364	0.267504
chr2_206117599	SINE/AluSg7	ncRNA_intronic	AC007383.2	-	Known	0.133808	0.000568942	0.0268749	0.200589	0.000867349	0.13923
chr12_22468297	SINE/AluJr	intronic	C2CD5	-	Known	-0.130638	0.000570181	0.0269108	-0.111743	0.0399269	0.391518
chr15_25007353	Alu-SINE	ncRNA_intronic	SNHG14	-	Known	0.0743629	0.000571461	0.0269153	0.0728641	0.0257404	0.348026
chr9_93281928	L1-LINE	intronic	WNK2	-	Novel	0.0830816	0.000571177	0.0269153	0.11286	0.00287999	0.19322
chr13_107731447	L1-LINE	intronic	FAM155A	-	Novel	0.264594	0.000571717	0.0269153	0.248824	0.0307552	0.366104
chr9_128229137	Alu-SINE	intronic	DNM1	-	Known	0.0553444	0.000573766	0.0269391	0.0557874	0.0230503	0.338848
chr6_123852737	L1-LINE	intronic	NKAIN2	-	Known	0.174583	0.000574143	0.0269391	0.106117	0.117169	0.549786
chr6_61751809	ERVL-MaLR-LTR	intronic	KHDRBS2	-	Known	0.25534	0.000573154	0.0269391	0.270672	0.0180367	0.317626
chr7_107103534	-	intronic	PRKAR2B	-	Novel	0.217238	0.000573734	0.0269391	0.293581	0.00217287	0.178352
chr18_4393835	hAT-Charlie-DNA	intronic	DLGAP1	-	Known	0.187095	0.000575688	0.026989	0.218019	0.0101071	0.26987
chr15_89106118	Alu-SINE	intronic	ABHD2	-	Known	0.164146	0.000577184	0.0270365	0.143588	0.0370416	0.383834
chr5_167651595	-	intronic	TENM2	-	Known	0.113248	0.000578455	0.0270734	0.129853	0.00783108	0.250935
chr12_79128266	Alu-SINE	intronic	SYT1	-	Known	0.0600724	0.000580584	0.0271504	0.0775516	0.00409263	0.209296
chr15_25007297	Alu-SINE	ncRNA_intronic	SNHG14	-	Known	0.0714984	0.000582369	0.0271885	0.035827	0.159423	0.607095
chr8_12541522	SINE/AluSc	ncRNA_intronic	AC068587.4	-	Known	0.247841	0.000581982	0.0271885	0.233901	0.0268739	0.352353
chr7_97891993	ERVL-MaLR-LTR	ncRNA_intronic	CZ1P-ASNS	-	Novel	0.196069	0.000583071	0.0271987	0.236524	0.0012425	0.151026
chr1_183295071	Alu-SINE	intronic	NMNAT2	-	Known	0.193784	0.000585641	0.0272959	0.223084	0.0101604	0.269997
chr1_247314887	Alu-SINE	intronic	ZNF496	-	Known	0.194837	0.000586328	0.0273052	0.179675	0.0272162	0.353643
chr4_112828495	Alu-SINE	intronic	ANK2	-	Known	0.142805	0.00058721	0.0273235	0.179781	0.000392193	0.10815
chr10_68752824	Alu-SINE	intronic	CCAR1	-	Known	0.0889692	0.000588045	0.0273382	0.0839038	0.0293132	0.360808
chr1_150131839	Alu-SINE	intronic	VPS45	-	Known	0.115815	0.000588706	0.0273382	0.104176	0.0355837	0.3796
chr13_45358383	Alu-SINE	ncRNA_intronic	TPT1-AS1	-	Known	0.2084	0.000588988	0.0273382	0.187362	0.0378231	0.38545
chr16_24208179	Alu-SINE	intronic	PRKCB	-	Known	0.115987	0.000590053	0.027365	0.146223	0.00571437	0.229845
chr12_62517677	LTR/MLT1A	intronic	MON2	-	Known	0.117832	0.000591369	0.0273661	0.110141	0.0327214	0.371641
chr9_130591328	SINE/AluSg	intronic	FUBP3	-	Known	0.153568	0.000591542	0.0273661	0.203308	0.00390409	0.206209
chr2_70037321	Alu-SINE	ncRNA_intronic	PCBP1-AS1	-	Known	0.186413	0.000590641	0.0273661	0.198296	0.017551	0.316494
chr10_104259963	-	intronic	GSTO1	-	Novel	0.277417	0.000593633	0.0274402	0.245609	0.0374271	0.384616
chr2_170068400	Alu-SINE	intronic	UBR3	-	Known	0.201909	0.000594566	0.0274607	0.302318	0.000549706	0.121874
chr3_49760142	SINE/AluJr	intronic	IP6K1	-	Known	0.167798	0.000596326	0.0274967	0.14397	0.0344953	0.376027
chr7_128656377	-	ncRNA_exonic	LINC01000	-	Novel	0.180127	0.000596042	0.0274967	0.223079	0.00600727	0.230562
chr1_16497786	SINE/AluJb	intergenic	LINC01772;RNU1-1	-	Known	0.0839612	0.000598772	0.0275322	0.0761569	0.0363316	0.381961
chr8_10467644	SINE/AluJo	intergenic	AC104964.3;AC104964.1	-	Known	0.172499	0.000598852	0.0275322	0.190285	0.0133469	0.291339
chr8_39021558	Alu-SINE	intronic	ADAM9	-	Known	0.305201	0.000599059	0.0275322	0.255146	0.0502407	0.425078
chrX_115894954	-	ncRNA_intronic	DANT1,DANT2	-	Novel	0.0623219	0.00059763	0.0275322	0.0699242	0.0131727	0.290625
chr2_114466927	SINE/AluSx1	intronic	DPP10	-	Known	-0.0651435	0.000600193	0.0275576	-0.0858087	0.00370564	0.203334
chr15_23947365	Alu-SINE	intergenic	NDN(dist=260060),PWRN4(dist=27782)	-	Known	0.137488	0.000600983	0.0275576	0.18007	0.00433498	0.214719
chr8_11178882	Alu-SINE	intronic	XKR6	-	Known	0.143667	0.000601087	0.0275576	0.176275	0.0061775	0.233379
chr9_128228372	Alu-SINE	intronic	DNM1	-	Known	0.134964	0.000603774	0.0276356	0.0429344	0.322968	0.749697
chr2_121369104	LINE/L1MB4	intronic	CLASP1	-	Known	0.135746	0.000603679	0.0276356	0.174843	0.00467087	0.217168
chr6_108417178	Alu-SINE	intronic	AFG1L	-	Known	-0.161185	0.000605352	0.0276717	-0.146715	0.0179819	0.317378
chr13_96268522	ERVL-MaLR-LTR	intronic	HS6ST3	-	Known	0.190905	0.00060555	0.0276717	0.220209	0.00663209	0.238373
chr2_196588866	hAT-Blackjack-DNA	intronic	HECW2	-	Novel	0.146211	0.00061001	0.0278528	0.174651	0.008932	0.260842
chr8_138448436	ERVL-LTR	intronic	FAM135B	-	Known	0.0797472	0.000612088	0.027925	0.0583081	0.0758985	0.482698
chr6_72806420	-	intronic	KCNQ5	-	Known	0.0808935	0.0006127	0.0279301	0.077997	0.0295135	0.361296
chr7_66542238	Alu-SINE	ncRNA_intronic	GS1-124K5.11	-	Known	0.119056	0.000614857	0.0279603	0.0952673	0.0626053	0.455831
chr3_85059199	Alu-SINE	intronic	CADM2	-	Known	0.163668	0.000614704	0.0279603	0.153422	0.0344736	0.376027
chr15_83214287	Alu-SINE	intergenic	HDGFL3(dist=6464),BNC1(dist=41598)	-	Known	0.288135	0.000614484	0.0279603	0.315695	0.0136552	0.293271
chr6_30736000	Alu-SINE	intronic	FLOT1	-	Known	0.155085	0.00061774	0.0280686	0.121756	0.0547641	0.436666
chr18_3627143	SINE/FLAM_C	intronic	DLGAP1	-	Known	0.114679	0.000618455	0.0280784	0.0839861	0.0746553	0.479817
chrX_115946139	Alu-SINE	ncRNA_intronic	DANT2	-	Known	0.125599	0.000621033	0.0281726	0.150909	0.00761345	0.249641
chr2_71386947	SINE/AluSx	intronic	ZNF638	-	Known	0.0857503	0.000622965	0.0282309	0.070255	0.0557888	0.439894
chr7_92350842	Alu-SINE	intronic	ANKIB1	-	Known	0.108379	0.000623326	0.0282309	0.0763209	0.0875858	0.50477
chr19_40546748	Alu-SINE	intronic	SPTBN4	-	Known	0.0908937	0.00062418	0.0282468	0.0843067	0.0363375	0.381961
chr3_56678955	Alu-SINE	intronic	TASOR	-	Known	0.266898	0.000625827	0.0282985	0.202961	0.0585865	0.444942
chr12_84905966	L1-LINE	intronic	SLC6A15	-	Known	0.185708	0.000628314	0.028388	0.0810374	0.196696	0.646786
chr16_6816857	Alu-SINE	intronic	RBFOX1	-	Known	0.134508	0.000629468	0.0283944	0.146211	0.0124257	0.284835
chr16_71064746	-	exonic	HYDIN	nonsynonymous	Novel	0.123043	0.000629036	0.0283944	0.117171	0.0277125	0.35489
chr13_79391544	Alu-SINE	intronic	RBM26	-	Known	0.189671	0.000631098	0.0284451	0.122429	0.108939	0.539531
chr16_58502383	-	intronic	NDRG4	-	Known	0.125444	0.000635901	0.0284829	0.18284	0.00141515	0.156493
chr12_123625373	Alu-SINE	intronic	EIF2B1	-	Known	0.128152	0.000634005	0.0284829	0.200466	0.000393483	0.10815
chr7_151271721	SINE/AluJo	intronic	SMARCD3	-	Known	0.128754	0.000636002	0.0284829	0.0824478	0.0976611	0.520321
chr10_100282350	L2-LINE	intronic	BLOC1S2	-	Known	0.14619	0.000635167	0.0284829	0.119915	0.0564635	0.44099
chr9_112099079	Alu-SINE	intronic	SUSD1	-	Known	0.16741	0.000635973	0.0284829	0.154116	0.0356458	0.379902
chr6_72767894	LINE/L1MB8	intronic	KCNQ5	-	Known	0.184406	0.000635201	0.0284829	0.189465	0.0182213	0.318077
chr12_8206202	-	intergenic	FAM66C(dist=5202),FAM90A1(dist=15058)	-	Known	0.210231	0.000635917	0.0284829	0.241742	0.00411992	0.209813
chr2_62138955	Alu-SINE	intergenic	COMMD1(dist=2885),B3GNT2(dist=57160)	-	Novel	0.117549	0.00063398	0.0284829	0.127218	0.0119675	0.282771
chr1_234329360	SINE/AluSx1	intergenic	SLC35F3;AL355472.2	-	Known	-0.109137	0.000637373	0.0285216	-0.106085	0.0195896	0.323531
chr5_150238206	SINE/AluSx1	intronic	CAMK2A	-	Known	0.0719587	0.000641425	0.0286343	0.0478632	0.0861807	0.502627
chr2_75704723	Alu-SINE	intronic	GCFC2	-	Known	0.0980235	0.000640884	0.0286343	0.121982	0.00548412	0.226833
chr4_16723692	L2-LINE	intronic	LDB2	-	Novel	0.14087	0.000641419	0.0286343	0.147116	0.0206611	0.330012
chr16_7232186	Alu-SINE	intronic	RBFOX1	-	Known	0.109141	0.000642981	0.0286487	0.0531702	0.152851	0.597486
chr14_78421142	Alu-SINE	intronic	NRXN3	-	Known	0.18264	0.000642442	0.0286487	0.173392	0.0333948	0.372849
chr9_128628512	-/-	intronic	SPTAN1	-	Known	0.229539	0.000643281	0.0286487	0.216518	0.029953	0.363033
chr17_40120281	Alu-SINE	intergenic	NR1D1(dist=19692),MSL1(dist=1690)	-	Known	0.167755	0.000645195	0.0287112	0.210969	0.00559427	0.228623
chr7_102649711	SINE/AluSx3	ncRNA_intronic	AC105052.4	-	Known	0.15851	0.000648107	0.028795	0.149367	0.0330866	0.372224
chr3_63823863	Alu-SINE	intronic	C3orf49	-	Known	0.175359	0.000647731	0.028795	0.25501	0.00142064	0.156493
chr13_79391561	Alu-SINE	intronic	RBM26	-	Known	0.134611	0.00065028	0.0288459	0.180555	0.00310982	0.195978
chr5_142142026	Alu-SINE	intronic	NDFIP1	-	Known	0.134861	0.000650181	0.0288459	0.222165	4.58727e-05	0.06124
chr3_58245745	Alu-SINE	intronic	ABHD6	-	Known	0.166431	0.000655121	0.0290377	0.125833	0.060618	0.450656
chr2_37100939	-	UTR3	EIF2AK2(NM_001135651:c.*6334A>G)	-	Known	0.187185	0.000656029	0.0290549	0.116908	0.0883684	0.505818
chr5_144245918	ERVL-MaLR-LTR	intronic	KCTD16	-	Known	0.0627688	0.000658264	0.029085	0.0550728	0.0454351	0.40971
chr4_110171828	Alu-SINE	intronic	ELOVL6	-	Known	0.205605	0.000657583	0.029085	0.193465	0.0349868	0.378198
chr2_77329374	-	intronic	LRRTM4	-	Novel	0.111912	0.00065811	0.029085	0.0932384	0.0529585	0.432919
chr3_197985298	Alu-SINE	intronic	LMLN	-	Known	0.13645	0.00065924	0.0290998	0.11763	0.0482164	0.419146
chr17_55276078	Alu-SINE	intronic	HLF	-	Known	0.177113	0.000659636	0.0290998	0.127028	0.0796536	0.48992
chr10_96847178	Alu-SINE	intronic	LCOR	-	Known	0.195493	0.000660207	0.0291021	0.134661	0.0691378	0.471239
chr1_220594675	L1-LINE	intronic	MARK1	-	Known	0.0909495	0.000668124	0.0293153	0.071678	0.0617271	0.45369
chr11_119004988	Alu-SINE	intronic	CCDC84	-	Known	0.109501	0.000668582	0.0293153	0.0910664	0.0410382	0.394955
chr8_104086839	SINE/MIRb	intronic	RIMS2	-	Known	0.11497	0.000668874	0.0293153	0.0675396	0.101011	0.525485
chr10_95333605	Alu-SINE	intronic	SORBS1	-	Known	0.122918	0.000668382	0.0293153	0.140037	0.0120119	0.282939
chr17_80351232	SINE/FLAM_C	intronic	RNF213	-	Known	0.195672	0.000666866	0.0293153	0.114475	0.0878174	0.504966
chr10_91953605	L1-LINE	intronic	BTAF1	-	Known	0.213318	0.000668225	0.0293153	0.260971	0.00164979	0.161217
chr10_12607782	Alu-SINE	intronic	CAMK1D	-	Known	0.219059	0.000669227	0.0293153	0.194964	0.0432526	0.402898
chr9_94047414	L1-LINE	intronic	PTPDC1	-	Novel	0.232418	0.000667147	0.0293153	0.237151	0.0238276	0.341081
chr2_50912373	-	intronic	NRXN1	-	Known	0.0874871	0.000670563	0.0293479	0.115194	0.00290373	0.19322
chr6_146852957	ERVL-MaLR-LTR	ncRNA_intronic	STXBP5-AS1	-	Novel	0.224701	0.00067102	0.0293479	0.294281	0.0045505	0.217168
chr17_19863610	SINE/AluJo	intronic	ULK2	-	Known	0.073852	0.000671675	0.0293537	0.0787422	0.0187409	0.319841
chrX_17148186	-	UTR3	REPS2(NM_004726:c.*705A>G,NM_001080975:c.*705A>G)	-	Known	0.14112	0.000673206	0.0293977	0.143366	0.0234795	0.340567
chr15_92890017	-	ncRNA_intronic	LINC01578	-	Novel	0.0974539	0.000673974	0.0294084	0.11797	0.00845993	0.257658
chr1_145741853	Alu-SINE	UTR3	RNF115(NM_014455:c.*5014A>G)	-	Known	0.0985132	0.000676107	0.0294785	0.0959553	0.0273376	0.353918
chr3_107243802	Alu-SINE	ncRNA_intronic	DUBR	-	Known	0.155739	0.0006775	0.0295163	0.220641	0.0022936	0.18113
chr1_8596586	Alu-SINE	intronic	RERE	-	Known	0.106583	0.000679592	0.0295614	0.102648	0.0240463	0.342076
chr15_92911692	Alu-SINE	intronic	CHD2	-	Known	0.129073	0.000679331	0.0295614	0.161804	0.00666945	0.239063
chr3_179371480	Alu-SINE	intronic	MFN1	-	Known	0.162776	0.000680364	0.0295721	0.106307	0.0981021	0.521038
chr2_80428223	L2-LINE	intronic	CTNNA2	-	Novel	0.188398	0.000681926	0.0295941	0.16192	0.0360707	0.381313
chr21_25526950	Alu-SINE	intergenic	LINC00158(dist=95249),MIR155HG(dist=35195)	-	Novel	0.233439	0.000681695	0.0295941	0.213436	0.0372165	0.384204
chr1_44215417	L2-LINE	intronic	DMAP1	-	Novel	0.0981277	0.000684804	0.029696	0.162452	9.07917e-05	0.074029
chr3_192705483	TcMar-Tigger-DNA	intronic	FGF12	-	Known	0.16973	0.000685654	0.0297099	0.137812	0.0575511	0.442592
chrY_12349056	Alu-SINE	intergenic	NONE(dist=NONE),GYG2P1(dist=48128)	-	Known	-0.113391	0.000692057	0.0297495	-0.0932769	0.026302	0.349661
chr15_25334772	L1-LINE	ncRNA_intronic	SNHG14	-	Known	-0.0921381	0.000689607	0.0297495	-0.128559	0.00176239	0.165792
chr9_93310889	SINE/AluJr	intronic	WNK2	-	Known	0.0902938	0.000693465	0.0297495	0.124694	0.00286645	0.193176
chr4_98585377	Alu-SINE	intronic	TSPAN5	-	Known	0.101548	0.00069297	0.0297495	0.152662	0.000939175	0.140801
chr7_102637153	SINE/AluSc	ncRNA_intronic	AC105052.4	-	Known	0.110377	0.000693429	0.0297495	0.0963048	0.0428302	0.401713
chr17_5230092	Alu-SINE	ncRNA_intronic	LOC100130950	-	Known	0.140392	0.000687968	0.0297495	0.0793272	0.131225	0.569269
chr10_27087892	Alu-SINE	intronic	ANKRD26	-	Known	0.159488	0.00069022	0.0297495	0.187328	0.00941292	0.265081
chr6_111488096	hAT-Tip100-DNA	ncRNA_intronic	TRAF3IP2-AS1	-	Known	0.236172	0.000691058	0.0297495	0.352863	0.00111966	0.145322
chr18_35496643	Alu-SINE	intronic	INO80C	-	Known	0.25259	0.000691931	0.0297495	0.275168	0.0165754	0.311409
chr1_77658591	Alu-SINE	intronic	ZZZ3	-	Known	0.26459	0.000688909	0.0297495	0.247089	0.0342073	0.375479
chr19_7998720	Alu-SINE	intronic	ELAVL1	-	Novel	0.109359	0.0006919	0.0297495	0.168516	0.000743518	0.134149
chr22_50380032	ERVL-MaLR-LTR	intronic	PPP6R2	-	Novel	0.145218	0.000687445	0.0297495	0.101356	0.0900646	0.508474
chr2_73626008	-	intergenic	ALMS1(dist=16089),NAT8(dist=14715)	-	Novel	0.249685	0.000690595	0.0297495	0.193284	0.0662171	0.46498
chr7_146238904	LTR/THE1D	intronic	CNTNAP2	-	Known	-0.0824814	0.000695561	0.0297905	-0.106419	0.00366171	0.203334
chr2_37103882	Alu-SINE	UTR3	EIF2AK2(NM_001135651:c.*3391A>G)	-	Known	0.0990656	0.000696015	0.0297905	0.109322	0.015209	0.302037
chr7_146217400	L1-LINE	intergenic	TPK1(dist=1381346),CNTNAP2(dist=556871)	-	Known	0.111433	0.000695362	0.0297905	0.0419706	0.272255	0.71187
chr4_779500	SINE/AluJo	ncRNA_intronic	AC139887.2	-	Known	0.0811122	0.000697268	0.0298043	0.0718652	0.0432077	0.402898
chrX_53376700	L2-LINE	UTR3	SMC1A(NM_001281463:c.*3403A>G,NM_006306:c.*3403A>G)	-	Known	0.098724	0.000697401	0.0298043	0.0982933	0.0264534	0.349986
chr2_171767890	SINE/AluJb	intergenic	DYNC1I2;SLC25A12	-	Known	-0.202998	0.000702583	0.029894	-0.317185	0.00052056	0.120114
chr16_15023576	SINE/AluSx4	intronic	PDXDC1	-	Known	-0.17489	0.00070307	0.029894	-0.223955	0.00618098	0.233379
chr7_73609740	Alu-SINE	intronic	MLXIPL	-	Known	0.0678487	0.000704557	0.029894	0.0682586	0.0214145	0.333624
chr17_30738279	Alu-SINE	ncRNA_intronic	SUZ12P1	-	Known	0.0898107	0.000706155	0.029894	0.142714	0.000477099	0.118367
chr3_149918803	Alu-SINE	intronic	RNF13	-	Known	0.0925897	0.000706819	0.029894	0.0761206	0.0529929	0.432955
chr1_14300498	SINE/AluJb	ncRNA_intronic	AL357873.1	-	Known	0.0996671	0.000705783	0.029894	0.0946549	0.0221314	0.336736
chr1_243754329	-	intronic	AKT3	-	Known	0.0997248	0.000706653	0.029894	0.0471943	0.200058	0.64987
chr6_87167590	Alu-SINE	intronic	ZNF292	-	Known	0.109982	0.000703446	0.029894	0.137525	0.00363056	0.203101
chr6_68677562	Alu-SINE	intronic	ADGRB3	-	Known	0.127876	0.000701431	0.029894	0.156669	0.0074297	0.247869
chr5_140687299	Alu-SINE	intronic	HARS	-	Known	0.138152	0.000707498	0.029894	0.119421	0.0446417	0.407834
chr7_133636208	-/-	intronic	EXOC4	-	Known	0.139504	0.000700921	0.029894	0.20872	0.000864305	0.13923
chr3_17610256	Alu-SINE	intronic	TBC1D5	-	Known	0.158625	0.000707413	0.029894	0.210255	0.00409312	0.209296
chr10_74890443	Alu-SINE	intronic	KAT6B	-	Known	0.196831	0.000707016	0.029894	0.304544	0.000660135	0.130218
chr9_8510025	Alu-SINE	intronic	PTPRD	-	Known	0.219468	0.000701423	0.029894	0.259068	0.00999622	0.26869
chr4_86335678	ERVL-MaLR-LTR	intronic	MAPK10	-	Novel	0.106788	0.000702558	0.029894	0.161354	0.000463594	0.116043
chr9_96463529	Alu-SINE	intronic	HABP4	-	Known	0.111271	0.000710741	0.0299184	0.0775953	0.0876327	0.50477
chr2_17579690	-	intronic	VSNL1	-	Known	0.16903	0.000708665	0.0299184	0.149656	0.0385082	0.387779
chr10_63231531	Alu-SINE	intronic	JMJD1C	-	Known	0.198073	0.00071065	0.0299184	0.215287	0.0099957	0.26869
chr16_47293067	Simple_repeat-Simple_repeat	intronic	ITFG1	-	Novel	-0.23738	0.000709207	0.0299184	-0.357854	0.00106007	0.143571
chr1_169936834	-	intronic	KIFAP3	-	Novel	0.217054	0.0007102	0.0299184	0.275092	0.00599021	0.230562
chr15_68122049	Alu-SINE	intronic	PIAS1	-	Known	0.193331	0.000713733	0.0300218	0.146777	0.0764635	0.483758
chr15_65113141	Alu-SINE	intergenic	UBAP1L(dist=6782),PDCD7(dist=4238)	-	Known	0.167267	0.000715064	0.0300219	0.110497	0.0837737	0.497584
chr12_69246008	Alu-SINE	intronic	CPSF6	-	Known	0.207284	0.000715342	0.0300219	0.158259	0.0721465	0.476701
chr9_98622236	Alu-SINE	intronic	GABBR2	-	Novel	0.107251	0.000714635	0.0300219	0.0865592	0.0323349	0.370045
chr9_123088643	Alu-SINE	intronic	RABGAP1	-	Known	0.157623	0.000719107	0.0301392	0.109186	0.0964862	0.518293
chr22_42199644	Alu-SINE	intronic	TCF20	-	Known	0.15897	0.000719467	0.0301392	0.234147	0.000702439	0.131725
chr2_76922267	ERVL-MaLR-LTR	intronic	LRRTM4	-	Known	0.175549	0.000719749	0.0301392	0.111815	0.115676	0.54764
chr8_50042502	Alu-SINE	intronic	SNTG1	-	Known	0.141682	0.000721866	0.0301602	0.171875	0.00835535	0.256423
chr10_82377750	-	intronic	NRG3	-	Known	0.244547	0.000721277	0.0301602	0.299051	0.00708334	0.243908
chr2_76917874	-	intronic	LRRTM4	-	Novel	0.0802214	0.000721829	0.0301602	0.0442801	0.159222	0.606657
chr10_82013172	LTR/THE1B	intronic	NRG3	-	Known	0.0834385	0.000724383	0.0302429	0.103047	0.00808477	0.2529
chr2_9487986	Alu-SINE	intronic	IAH1	-	Known	0.127802	0.000725112	0.0302508	0.0846571	0.099421	0.523306
chr6_34330576	Alu-SINE	intronic	NUDT3,RPS10-NUDT3	-	Known	0.184649	0.000726935	0.0303043	0.2076	0.0116865	0.282026
chr3_65959522	Alu-SINE	intronic	MAGI1	-	Known	0.137029	0.000728897	0.0303635	0.22097	0.000238962	0.0970915
chr14_85544685	-	intronic	FLRT2	-	Known	0.0932958	0.000729807	0.0303788	0.0995121	0.0195909	0.323531
chr6_68685778	SINE/AluSg7	intronic	ADGRB3	-	Known	0.215879	0.000731702	0.0304302	0.159719	0.0822888	0.495074
chr8_74428167	Alu-SINE	intronic	GDAP1	-	Novel	0.0820733	0.000732126	0.0304302	0.100165	0.00852616	0.257854
chr16_7083517	-	intronic	RBFOX1	-	Known	0.106214	0.000733157	0.0304306	0.0671722	0.118999	0.551919
chr7_105294602	Alu-SINE	intronic	SRPK2	-	Known	0.173892	0.000733222	0.0304306	0.134386	0.060473	0.449996
chr22_18999667	Alu-SINE	ncRNA_intronic	DGCR5	-	Known	0.184404	0.000736358	0.0305156	0.178021	0.0300969	0.363266
chr3_170144777	Alu-SINE	intronic	PHC3	-	Known	0.25269	0.000736275	0.0305156	0.241284	0.0287265	0.35889
chr3_192705471	TcMar-Tigger-DNA	intronic	FGF12	-	Known	0.128693	0.000740628	0.0306398	0.177453	0.00305079	0.195978
chr9_138110324	Alu-SINE	intronic	CACNA1B	-	Known	0.139136	0.000740993	0.0306398	0.068395	0.133792	0.5723
chr2_101704715	Alu-SINE	intronic	MAP4K4	-	Novel	0.09718	0.000740944	0.0306398	0.0921995	0.0338939	0.374617
chr6_28977560	srpRNA-srpRNA	intergenic	LINC01556(dist=33022),HCG15(dist=7189)	-	Novel	0.117993	0.000741688	0.0306459	0.160856	0.00191411	0.170206
chr5_167646612	-	intronic	TENM2	-	Known	-0.163156	0.000745773	0.0306643	-0.170444	0.0206032	0.329337
chr1_71874879	SINE/AluJo	intronic	NEGR1	-	Known	0.128321	0.000743405	0.0306643	0.0712335	0.128883	0.566204
chr16_6617555	-	intronic	RBFOX1	-	Known	0.168415	0.00074488	0.0306643	0.0647087	0.254453	0.698773
chr4_113055358	SINE/AluJo	ncRNA_intronic	ANK2-AS1	-	Known	0.175677	0.00074545	0.0306643	0.16514	0.0257237	0.347968
chr3_174040585	L1-LINE	intronic	NLGN1	-	Known	0.192594	0.000745384	0.0306643	0.177262	0.0368074	0.382891
chr1_14389040	L1-LINE	ncRNA_intronic	KAZN-AS1	-	Novel	-0.0884277	0.000743652	0.0306643	-0.0941639	0.0200723	0.325749
chr2_77044944	Simple_repeat-Simple_repeat	intronic	LRRTM4	-	Novel	0.191786	0.000745961	0.0306643	0.143458	0.0766353	0.484162
chr15_72337718	-	intergenic	CELF6(dist=17561),HEXA(dist=3206)	-	Novel	0.0581022	0.000746976	0.0306835	0.0814261	0.00219027	0.178352
chr2_77049249	L1-LINE	intronic	LRRTM4	-	Known	0.194714	0.00074778	0.030694	0.191695	0.0218673	0.335826
chr19_57861909	Alu-SINE	UTR3	ZNF587(NM_001204817:c.*1769A>G,NM_032828:c.*1769A>G)	-	Known	0.186988	0.000750484	0.0307709	0.173732	0.039438	0.390286
chr17_16781495	L1-LINE	intergenic	CCDC144A(dist=3615),USP32P1(dist=5397)	-	Novel	0.0746155	0.00075075	0.0307709	0.0912186	0.00802372	0.252463
chr15_61861635	Alu-SINE	intronic	VPS13C	-	Known	0.111012	0.000752729	0.0308295	0.111776	0.0276409	0.354794
chr13_45358469	Alu-SINE	ncRNA_intronic	TPT1-AS1	-	Known	0.122294	0.000754393	0.030875	0.141127	0.00403074	0.208298
chr8_22036244	Alu-SINE	intronic	NPM2	-	Known	0.0950601	0.000755879	0.0309133	0.146875	8.06044e-05	0.0717379
chr12_125379400	ERVL-MaLR-LTR	intronic	TMEM132B	-	Known	0.199225	0.000758249	0.0309876	0.164313	0.0573052	0.442313
chr2_175989048	Alu-SINE	intronic	LNPK	-	Known	0.195777	0.000758859	0.0309899	0.240092	0.00845549	0.257658
chr4_44311159	-	intronic	KCTD8	-	Known	0.149903	0.000759716	0.0310024	0.16554	0.00909051	0.261619
chr13_21517519	Alu-SINE	intronic	MICU2	-	Known	0.188444	0.000760353	0.0310058	0.295627	0.000223241	0.0970253
chr22_18998406	Alu-SINE	ncRNA_intronic	DGCR5	-	Known	0.13337	0.000762318	0.0310634	0.143483	0.0190223	0.320549
chr15_49244216	Alu-SINE	intronic	GALK2	-	Novel	0.162931	0.000764846	0.0311437	0.187019	0.0133884	0.291339
chr5_150238194	SINE/AluSx1	intronic	CAMK2A	-	Known	0.0736361	0.000765819	0.0311607	0.0449947	0.127131	0.5643
chr1_72180547	L1-LINE	intronic	NEGR1	-	Known	0.137142	0.000768397	0.0312429	0.100352	0.0844698	0.499058
chr13_19692171	Alu-SINE	intronic	PSPC1	-	Known	0.201745	0.000769176	0.0312519	0.196561	0.0309008	0.366486
chr6_24713177	TcMar-Tigger-DNA	intronic	C6orf62	-	Known	0.203457	0.000770807	0.0312955	0.129659	0.11927	0.552362
chr10_68735658	SINE/AluJo	intronic	CCAR1	-	Known	0.111908	0.000773093	0.0312977	0.130549	0.012363	0.284329
chr4_48858100	Alu-SINE	ncRNA_intronic	OCIAD1-AS1	-	Known	0.128608	0.000772623	0.0312977	0.133156	0.0237029	0.340724
chr15_42189494	Alu-SINE	intronic	VPS39	-	Known	0.160084	0.000772888	0.0312977	0.208022	0.00296897	0.193678
chr4_48835650	Alu-SINE	intronic	OCIAD1	-	Known	0.169238	0.000772503	0.0312977	0.239026	0.00144076	0.157558
chr1_48814789	L1-LINE	intronic	AGBL4	-	Known	0.0618197	0.000775485	0.0313227	0.0720966	0.0122642	0.283685
chr13_107724624	Alu-SINE	intronic	FAM155A	-	Known	0.0919635	0.000776096	0.0313227	0.0924145	0.0239774	0.342076
chr19_58584206	Alu-SINE	ncRNA_exonic	CENPBD1P1	-	Known	0.12379	0.000774967	0.0313227	0.122343	0.00585444	0.230562
chr8_118001283	Alu-SINE	intronic	EXT1	-	Known	0.153381	0.0007762	0.0313227	0.15808	0.0255725	0.347891
chr5_11872647	L1-LINE	intronic	CTNND2	-	Novel	0.0642444	0.000776504	0.0313227	0.0714626	0.0156533	0.304716
chr12_11549443	ERVL-MaLR-LTR	ncRNA_intronic	LINC01252	-	Known	0.310241	0.000777197	0.0313281	0.0951408	0.354681	0.769725
chr1_83887066	-	intronic	TTLL7	-	Known	0.197763	0.000777897	0.0313338	0.108248	0.126192	0.563117
chr16_10145717	hAT-Charlie-DNA	intronic	GRIN2A	-	Known	0.106987	0.000779261	0.0313662	0.110557	0.0224154	0.337031
chr16_80992830	Alu-SINE	intronic	CMC2	-	Known	0.172428	0.00077985	0.0313674	0.237889	0.0031683	0.196294
chr5_14825599	Alu-SINE	intronic	ANKH	-	Known	0.188408	0.00078087	0.031386	0.108041	0.148719	0.59326
chr11_99661710	-	intronic	CNTN5	-	Novel	0.092195	0.000783524	0.03147	0.098148	0.0190417	0.320549
chr7_146170816	Alu-SINE	intergenic	TPK1(dist=1334762),CNTNAP2(dist=603455)	-	Known	-0.185416	0.000784684	0.0314941	-0.233802	0.00657289	0.23731
chr17_37347428	SINE/AluJo	intronic	ACACA	-	Known	0.0574286	0.000788414	0.0315788	0.073597	0.00630521	0.234315
chr16_6617512	-	intronic	RBFOX1	-	Known	0.16082	0.000787509	0.0315788	0.187238	0.0125016	0.284879
chr7_5848094	Alu-SINE	ncRNA_intronic	ZNF815P	-	Known	0.167869	0.000788866	0.0315788	0.254256	0.000774836	0.135471
chr17_16781505	L1-LINE	intergenic	CCDC144A(dist=3625),USP32P1(dist=5387)	-	Novel	0.100262	0.000789049	0.0315788	0.123732	0.00681122	0.240983
chr3_10361269	SINE/AluSz	intronic	ATP2B2	-	Known	0.120899	0.000790285	0.0316058	0.140801	0.0121947	0.283104
chr1_183379312	Alu-SINE	intronic	NMNAT2	-	Known	0.203713	0.00079425	0.0317191	0.135923	0.0760911	0.483065
chr16_12922559	SINE/AluSx	intronic	SHISA9	-	Known	0.260094	0.000794217	0.0317191	0.351244	0.00311552	0.195978
chr1_111886792	MIR-SINE	intronic	KCND3	-	Known	0.180378	0.000796981	0.0317829	0.162368	0.0438967	0.405116
chr10_14181802	Alu-SINE	intronic	FRMD4A	-	Known	0.205755	0.00079647	0.0317829	0.203698	0.02388	0.341267
chr17_28830729	Alu-SINE	intronic	FAM222B	-	Known	0.139207	0.000798882	0.031836	0.168525	0.00897613	0.26145
chr1_240797437	Alu-SINE	intronic	RGS7	-	Known	0.17142	0.000800702	0.0318859	0.220641	0.00591316	0.230562
chr15_75353355	SINE/AluYh3a3	intronic	NEIL1	-	Known	-0.214941	0.000801548	0.0318969	-0.175677	0.0628489	0.456157
chr12_79180447	ERVL-MaLR-LTR	intronic	SYT1	-	Known	-0.0983776	0.000803598	0.0319558	-0.115335	0.0083079	0.256085
chr7_146263141	Alu-SINE	intergenic	TPK1(dist=1427087),CNTNAP2(dist=511130)	-	Known	0.145873	0.000805613	0.0320133	0.176551	0.00643536	0.234918
chr12_8202858	Alu-SINE	intergenic	FAM66C(dist=1858),FAM90A1(dist=18402)	-	Known	0.148243	0.000807555	0.0320175	0.116394	0.0672582	0.467191
chr10_77573984	SINE/AluSz	intronic	KCNMA1	-	Known	0.151215	0.000806847	0.0320175	0.13231	0.0500903	0.424601
chr1_93335357	Alu-SINE	ncRNA_intronic	CCDC18-AS1	-	Known	0.168024	0.000807399	0.0320175	0.205542	0.00863494	0.258692
chrX_74225049	Alu-SINE	ncRNA_intronic	FTX	-	Known	0.212401	0.000808004	0.0320175	0.205681	0.0318102	0.369609
chr2_196572428	Alu-SINE	intronic	HECW2	-	Known	0.16022	0.000809896	0.0320698	0.249676	0.000261821	0.0991978
chr1_150131834	Alu-SINE	intronic	VPS45	-	Known	0.0691547	0.000813593	0.0321014	0.0873065	0.00661464	0.238051
chr5_153660790	-	intronic	GRIA1	-	Known	0.135411	0.000817071	0.0321014	0.0980378	0.0872042	0.504385
chr14_100003684	Alu-SINE	intronic	EVL	-	Known	0.177009	0.000812962	0.0321014	0.21143	0.0100691	0.269488
chr17_28048528	-	intronic	NLK	-	Known	0.177115	0.000817919	0.0321014	0.217166	0.00905015	0.261619
chr7_104998939	Alu-SINE	intergenic	LINC01004(dist=7774),KMT2E-AS1(dist=11603)	-	Known	0.177869	0.000814147	0.0321014	0.234996	0.00498263	0.222109
chr6_72643384	-	ncRNA_intronic	KCNQ5-IT1	-	Known	0.180534	0.000812524	0.0321014	0.24353	0.00306112	0.195978
chrX_101522924	L1-LINE	intergenic	NONE(dist=NONE),NONE(dist=NONE)	-	Known	0.181558	0.000813857	0.0321014	0.257378	0.00239567	0.182755
chr7_141086956	Alu-SINE	intronic	TMEM178B	-	Known	0.182025	0.000818137	0.0321014	0.167013	0.0187156	0.319841
chr3_33614825	Alu-SINE	intronic	CLASP2	-	Known	0.18232	0.000817266	0.0321014	0.226257	0.00612148	0.233046
chr7_48106608	Alu-SINE	intronic	UPP1	-	Known	0.197179	0.0008162	0.0321014	0.186552	0.0108412	0.274889
chr19_57757058	SINE/AluJo	UTR3	ZNF776	-	Known	0.203332	0.000817652	0.0321014	0.241021	0.0116532	0.282026
chr2_174219097	Alu-SINE	intronic	OLA1	-	Known	0.261575	0.00081593	0.0321014	0.201322	0.0745019	0.4798
chr1_49513485	L1-LINE	intronic	AGBL4	-	Novel	0.101243	0.000814194	0.0321014	0.0757954	0.0770413	0.484988
chr10_115186164	L1-LINE	intronic	ATRNL1	-	Known	0.0622175	0.000824078	0.0322668	0.0752374	0.00991896	0.268541
chr12_111319149	Alu-SINE	intronic	CUX2	-	Known	0.171024	0.000823533	0.0322668	0.1892	0.0164936	0.310751
chr15_73626978	Alu-SINE	intronic	NPTN	-	Known	0.265516	0.000823076	0.0322668	0.306338	0.0136049	0.292943
chr12_75111257	-	intronic	KCNC2	-	Known	0.170141	0.000826063	0.0322994	0.118879	0.0994859	0.52333
chr17_36529228	Alu-SINE	intronic	MYO19	-	Known	0.185855	0.000825725	0.0322994	0.236743	0.0067507	0.239868
chr7_101956924	Alu-SINE	intronic	CUX1	-	Known	0.138056	0.000827208	0.0323217	0.194293	0.00286511	0.193176
chr3_142745550	Alu-SINE	intronic	TRPC1	-	Known	0.112697	0.000828406	0.0323459	0.13964	0.00844614	0.257658
chr9_96899140	L1-LINE	intergenic	LOC100132781(dist=26912),PTMAP11(dist=9935)	-	Novel	0.127112	0.000829207	0.0323547	0.147035	0.0106276	0.272905
chr6_44152612	-	exonic	TMEM63B	nonsynonymous	Known	0.18216	0.000831773	0.0324097	0.19052	0.0144274	0.297296
chr18_24174173	L1-LINE	intronic	OSBPL1A	-	Known	0.223628	0.000831579	0.0324097	0.187017	0.0585876	0.444942
chr15_25296619	L1-LINE	ncRNA_intronic	SNHG14	-	Known	0.0554335	0.000834187	0.0324812	0.0729916	0.0053752	0.22438
chr10_68013293	DNA/Tigger1	intronic	HERC4	-	Known	-0.116177	0.000835401	0.0325058	-0.0719921	0.127069	0.5643
chr1_234345285	Alu-SINE	intergenic	SLC35F3(dist=20767),COA6-AS1(dist=27522)	-	Known	0.160228	0.000837879	0.0325231	0.169734	0.0178488	0.317378
chr17_28388978	Alu-SINE	intronic	SARM1	-	Known	0.185004	0.000837707	0.0325231	0.135791	0.0894358	0.507578
chr5_87320663	ERVL-MaLR-LTR	ncRNA_exonic	LOC644285	-	Known	0.189399	0.000838645	0.0325231	0.206711	0.0174652	0.316303
chr1_72233898	L1-LINE	intronic	NEGR1	-	Known	0.20232	0.000839301	0.0325231	0.190707	0.0373365	0.38454
chr10_70015765	Alu-SINE	intergenic	COL13A1(dist=56621),H2AFY2(dist=37081)	-	Known	0.267043	0.000837206	0.0325231	0.217493	0.0673888	0.467256
chrX_115894739	-	ncRNA_intronic	DANT1,DANT2	-	Novel	0.0900491	0.000839324	0.0325231	0.0978488	0.0173433	0.315485
chr8_50611994	Alu-SINE	intronic	SNTG1	-	Novel	0.231747	0.000840377	0.0325414	0.22438	0.0314149	0.368222
chr6_68643871	Alu-SINE	intronic	ADGRB3	-	Known	0.0846883	0.000844466	0.0326557	0.0843275	0.0317126	0.369529
chr13_66990565	Simple_repeat-Simple_repeat	intronic	PCDH9	-	Novel	-0.158354	0.000844494	0.0326557	-0.212949	0.00417561	0.211305
chr17_33727751	ERVL-MaLR-LTR	intronic	ASIC2	-	Known	0.231243	0.000846569	0.0327134	0.273951	0.0120154	0.282939
chr16_24746306	Alu-SINE	intronic	TNRC6A	-	Known	0.155209	0.000849017	0.0327854	0.134447	0.0540297	0.435119
chr15_22996388	Alu-SINE	intronic	TUBGCP5	-	Known	0.162243	0.000853753	0.0328844	0.173803	0.0205246	0.32871
chr12_116191378	Alu-SINE	intronic	MED13L	-	Novel	0.0576453	0.000853927	0.0328844	0.071952	0.00444651	0.21662
chr9_127654121	L1-LINE	intronic	STXBP1	-	Novel	0.0690233	0.000852404	0.0328844	0.051005	0.0865635	0.503103
chr15_60861868	-	intronic	RORA	-	Novel	0.246693	0.000853421	0.0328844	0.27073	0.0172257	0.315181
chr13_102135694	Alu-SINE	intronic	FGF14	-	Known	0.203837	0.000860768	0.0331251	0.305009	0.000859389	0.13923
chr4_31056288	Alu-SINE	intronic	PCDH7	-	Known	-0.107648	0.00086371	0.0331804	-0.171735	0.00042281	0.108876
chr4_21597379	ERVL-MaLR-LTR	ncRNA_intronic	LOC105374516	-	Known	0.099696	0.00086398	0.0331804	0.0491837	0.20391	0.653574
chr22_26665050	Alu-SINE	ncRNA_intronic	MIAT	-	Known	0.125214	0.000863163	0.0331804	0.0997137	0.0672891	0.467191
chr15_24983313	Alu-SINE	ncRNA_exonic	PWARSN	-	Known	0.0728985	0.00086561	0.0332046	0.0916792	0.00697464	0.242598
chr1_241290858	-	intronic	RGS7	-	Known	0.223019	0.000865794	0.0332046	0.290707	0.00495661	0.221978
chr8_1285915	Alu-SINE	intronic	DLGAP2	-	Known	0.210316	0.000870561	0.0333646	0.322531	2.80789e-05	0.0477086
chr17_529809	Alu-SINE	intronic	VPS53	-	Known	0.240664	0.000872302	0.0334085	0.112378	0.150822	0.595489
chr7_133636197	-/-	intronic	EXOC4	-	Known	0.140623	0.000873485	0.0334309	0.214223	0.00101025	0.141947
chr5_139610776	Alu-SINE	intronic	UBE2D2	-	Known	0.158564	0.000875756	0.033495	0.112883	0.0957565	0.517287
chr5_150225818	Alu-SINE	intronic	CAMK2A	-	Known	0.0942113	0.000878045	0.0335368	0.089352	0.0378678	0.385484
chr9_69608915	-	intronic	APBA1	-	Known	0.104016	0.000877852	0.0335368	0.143565	0.00288598	0.19322
chr5_140033847	MIR-SINE	intronic	NRG2	-	Novel	0.118612	0.000880222	0.0335742	0.139073	0.0128836	0.288982
chr11_132891567	-	intronic	OPCML	-	Novel	0.287617	0.000879978	0.0335742	0.241841	0.0599655	0.448801
chr3_85411908	SINE/AluSz	intronic	CADM2	-	Known	0.106401	0.000885603	0.0337565	0.0498277	0.209917	0.660045
chr17_20405851	LINE/L1PB1	intergenic	AC008088.2;AC015818.9	-	Known	0.0634208	0.000886597	0.0337714	0.0602523	0.0324629	0.370709
chr13_66773381	Alu-SINE	intronic	PCDH9	-	Known	0.169374	0.000889901	0.0338742	0.186864	0.0176004	0.31661
chrX_74197128	L1-LINE	ncRNA_intronic	FTX	-	Known	0.0970559	0.000891136	0.0338982	0.0726769	0.0665216	0.465411
chr2_182996505	Alu-SINE	intronic	NCKAP1	-	Known	0.20087	0.000892455	0.0339254	0.195483	0.0311791	0.367349
chr2_114804832	ERVL-MaLR-LTR	intronic	DPP10	-	Novel	-0.159201	0.000895739	0.0340272	-0.0896564	0.164736	0.613247
chr7_78071696	-	intronic	MAGI2	-	Known	0.148257	0.000896597	0.0340367	0.0460523	0.362232	0.774023
chr20_36701286	Alu-SINE	intronic	NDRG3	-	Known	0.160469	0.000898386	0.0340815	0.161915	0.0224368	0.337094
chr20_338698	Alu-SINE	intergenic	SOX12(dist=8470),NRSN2(dist=8413)	-	Known	0.0856828	0.000900764	0.0341486	0.12679	0.000954183	0.141323
chr1_72120982	-/-	intronic	NEGR1	-	Known	0.147073	0.000901627	0.0341583	0.112282	0.0708205	0.474327
chr17_16781494	L1-LINE	intergenic	CCDC144A(dist=3614),USP32P1(dist=5398)	-	Novel	0.0855672	0.000902911	0.0341838	0.0751366	0.0509039	0.427017
chr11_63692297	SINE/AluSz	intronic	RTN3	-	Known	0.171149	0.00090367	0.0341894	0.118719	0.0430905	0.402374
chr15_52471374	Alu-SINE	intronic	MYO5A	-	Known	0.154833	0.000905457	0.034234	0.164254	0.0202877	0.327412
chr7_88169209	-	intronic	ADAM22	-	Known	0.0625102	0.000906945	0.0342671	0.0411003	0.109104	0.539531
chr6_142936278	Alu-SINE	intronic	HIVEP2	-	Novel	0.154321	0.000908109	0.0342826	0.149499	0.0355213	0.379375
chr20_10257044	hAT-Charlie-DNA	intronic	SNAP25	-	Novel	0.265575	0.000908579	0.0342826	0.351548	0.00130646	0.153564
chr15_25376599	Alu-SINE	ncRNA_intronic	SNHG14	-	Known	0.0924861	0.000911254	0.0342975	0.0750197	0.0581326	0.443838
chr11_6490981	SINE/AluJr	intronic	AC084337.2	-	Known	0.124055	0.00091099	0.0342975	0.108785	0.0501418	0.424734
chr3_117196076	Alu-SINE	intergenic	LINC00901(dist=263838),LINC02024(dist=482617)	-	Known	0.199382	0.000911903	0.0342975	0.187921	0.0391324	0.38975
chr3_76733870	ERVL-MaLR-LTR	intergenic	ZNF717(dist=948321),ROBO2(dist=306229)	-	Novel	-0.109832	0.000911735	0.0342975	-0.127344	0.0148155	0.300091
chr14_47089500	Alu-SINE	intronic	MDGA2	-	Novel	0.192204	0.000912032	0.0342975	0.21091	0.0190603	0.320549
chr11_105644524	Alu-SINE	intronic	GRIA4	-	Known	0.157049	0.000916172	0.0344071	0.133107	0.0559239	0.440141
chr17_20405528	L1-LINE	intergenic	CCDC144CP(dist=3337),USP32P3(dist=4988)	-	Novel	0.0921636	0.000915759	0.0344071	0.0491794	0.18308	0.632384
chr9_32567415	Alu-SINE	intronic	NDUFB6	-	Known	0.112385	0.000918963	0.0344888	0.0890152	0.0723472	0.476849
chr15_99724389	Alu-SINE	intergenic	MEF2A(dist=7901),LYSMD4(dist=3012)	-	Known	0.142927	0.000920066	0.0345041	0.177515	0.00863956	0.258692
chr1_207769199	Alu-SINE	intronic	CD46	-	Known	0.186685	0.000920602	0.0345041	0.201938	0.0207872	0.33047
chr16_47303726	Alu-SINE	intronic	ITFG1	-	Known	0.0753081	0.000926836	0.0345497	0.0660095	0.0530386	0.432967
chr2_165599213	SINE/AluJb	intronic	CSRNP3	-	Known	0.0895969	0.000928553	0.0345497	0.0800427	0.0496811	0.423318
chr11_120394461	Alu-SINE	intronic	ARHGEF12	-	Known	0.0963241	0.000927208	0.0345497	0.117902	0.0078822	0.251029
chr4_119501919	-	intronic	PDE5A	-	Known	0.0987407	0.000929192	0.0345497	0.104715	0.0242281	0.342701
chr7_105294603	Alu-SINE	intronic	SRPK2	-	Known	0.125757	0.000929214	0.0345497	0.16495	0.00557902	0.228333
chr12_99977191	Alu-SINE	intronic	ANKS1B	-	Known	0.144989	0.000929109	0.0345497	0.156293	0.0209575	0.331291
chr11_80076224	Alu-SINE	intergenic	TENM4(dist=635194),LINC02720(dist=674976)	-	Known	0.148059	0.000925044	0.0345497	0.178785	0.0114301	0.279846
chr13_101851890	-	intronic	FGF14	-	Known	0.167861	0.000927086	0.0345497	0.222461	0.00578862	0.230141
chr1_72180776	L1-LINE	intronic	NEGR1	-	Known	0.177202	0.000926761	0.0345497	0.147921	0.0550607	0.437628
chr1_235114937	Alu-SINE	intronic	TOMM20	-	Known	0.17883	0.000922801	0.0345497	0.224126	0.00695111	0.242231
chr16_70974266	-	exonic	HYDIN	synonymous	Novel	0.136571	0.000925799	0.0345497	0.179982	0.00454548	0.217168
chr7_5830466	Alu-SINE	ncRNA_intronic	ZNF815P	-	Novel	0.145418	0.000925528	0.0345497	0.186727	0.0048788	0.220951
chr12_95027183	Alu-SINE	intronic	NR2C1	-	Known	0.126711	0.000931601	0.0345967	0.122712	0.0352691	0.379035
chr5_138137386	Alu-SINE	intronic	NME5	-	Novel	0.101702	0.000931711	0.0345967	0.117343	0.00531318	0.224037
chr11_40267409	Alu-SINE	intronic	LRRC4C	-	Novel	0.110803	0.00093278	0.0346135	0.104816	0.0378405	0.385473
chr1_240155997	Alu-SINE	intronic	FMN2	-	Novel	0.199289	0.0009345	0.0346544	0.109175	0.17229	0.621552
chr2_95831860	L1-LINE	intergenic	LINC00342(dist=4879),ANKRD36C(dist=17072)	-	Known	-0.155201	0.000938704	0.0346783	-0.112814	0.0937889	0.514077
chr11_129276429	Alu-SINE	ncRNA_intronic	LOC399975	-	Known	0.144126	0.000938411	0.0346783	0.228681	0.000143804	0.0867001
chr12_56483706	Alu-SINE	intronic	GLS2	-	Known	0.172468	0.000938719	0.0346783	0.188517	0.00388114	0.205882
chr7_66543421	Alu-SINE	ncRNA_intronic	GS1-124K5.11	-	Known	0.173895	0.000938857	0.0346783	0.186091	0.0200707	0.325749
chr1_235826738	Alu-SINE	intronic	LYST	-	Known	0.185962	0.000936326	0.0346783	0.168285	0.00811824	0.253447
chr16_56278396	-	intronic	GNAO1	-	Known	0.278659	0.000937661	0.0346783	0.262421	0.0398937	0.391398
chr8_1306268	L1-LINE	intronic	DLGAP2	-	Known	0.117816	0.000940213	0.0347055	0.117093	0.0278055	0.35489
chr6_165944056	ERVL-MaLR-LTR	ncRNA_intronic	LINC00473	-	Known	0.106739	0.000940961	0.0347103	0.141683	0.00422651	0.212728
chr8_58413316	-	intronic	UBXN2B	-	Known	-0.0795761	0.000945165	0.0347706	-0.115463	0.00199782	0.171203
chr2_54988872	-/-	intronic	RTN4	-	Known	0.081992	0.000945304	0.0347706	0.0558943	0.099052	0.523014
chr15_75353026	Alu-SINE	intronic	NEIL1	-	Known	0.176718	0.000944742	0.0347706	0.178707	0.0305034	0.36522
chr22_30844152	Alu-SINE	intronic	OSBP2	-	Novel	0.153004	0.000945695	0.0347706	0.110801	0.0936796	0.514055
chr20_10257039	hAT-Charlie-DNA	intronic	SNAP25	-	Novel	0.265998	0.00094489	0.0347706	0.334055	0.00721034	0.244771
chr1_71870875	-	intronic	NEGR1	-	Known	0.109684	0.000946635	0.0347823	0.125362	0.015489	0.303598
chr15_44369568	Alu-SINE	intronic	CASC4	-	Known	0.112627	0.000947763	0.0348009	0.113686	0.0193294	0.321984
chr8_72588842	Alu-SINE	intronic	KCNB2	-	Novel	0.269647	0.000949157	0.0348293	0.24448	0.047797	0.417507
chr6_3022453	Alu-SINE	ncRNA_exonic	HTATSF1P2	-	Known	0.138407	0.000950073	0.0348402	0.190469	0.00358229	0.202479
chr15_88611553	Alu-SINE	upstream	MIR7-2(dist=272);MIR3529(dist=272)	-	Known	0.123049	0.000952141	0.0348932	0.134013	0.0176174	0.31661
chr1_13910875	ERVL-MaLR-LTR	intergenic	PRDM2(dist=85796),KAZN-AS1(dist=438080)	-	Novel	0.118661	0.000953169	0.034908	0.0906297	0.0817576	0.494035
chr7_32520936	LTR/THE1A	intronic	AVL9	-	Known	0.245652	0.000954999	0.0349522	0.175946	0.0667994	0.466114
chr19_38632182	Alu-SINE	intronic	EIF3K	-	Known	0.16194	0.000956566	0.0349867	0.210436	0.00269491	0.187241
chr7_66542264	Alu-SINE	ncRNA_intronic	GS1-124K5.11	-	Known	0.152224	0.00095741	0.0349948	0.176133	0.00423027	0.212728
chr5_107634344	Alu-SINE	intronic	EFNA5	-	Known	0.146272	0.000958093	0.0349969	0.0943352	0.117965	0.550865
chr18_80039119	Alu-SINE	intronic	RBFA	-	Known	0.153218	0.000959888	0.0350396	0.177145	0.0111023	0.277408
chr4_157146276	SINE/AluSg	intronic	GLRB	-	Known	0.113006	0.000961792	0.0350863	0.10881	0.0367215	0.382282
chr3_127771446	SINE/AluJb	intronic	MGLL	-	Known	0.0921191	0.000964005	0.0351442	0.066915	0.09427	0.514826
chr7_100284806	Alu-SINE	intergenic	CASTOR3(dist=12574),SPDYE3(dist=22896)	-	Known	0.137381	0.000967823	0.0352477	0.150311	0.0187984	0.319885
chr22_20775740	Alu-SINE	intronic	PI4KA,SERPIND1	-	Novel	0.093443	0.000968101	0.0352477	0.0896652	0.0306865	0.365813
chr17_17480595	Alu-SINE	intronic	MED9	-	Known	0.13028	0.000973393	0.0352957	0.177596	0.00419012	0.211624
chr22_18981750	Alu-SINE	ncRNA_intronic	DGCR5	-	Known	0.142156	0.000974455	0.0352957	0.0678545	0.104297	0.53145
chr1_76987442	L1-LINE	intronic	ST6GALNAC5	-	Known	0.148494	0.000971074	0.0352957	0.149107	0.031523	0.368782
chr7_45741039	Alu-SINE	ncRNA_intronic	SEPTIN7P2	-	Known	0.195737	0.000974193	0.0352957	0.125486	0.130136	0.568075
chr12_53674701	Alu-SINE	UTR5	ATP5MC2(NM_001330269:c.-2087A>G)	-	Known	0.286324	0.000973594	0.0352957	0.380907	0.00539553	0.224513
chr18_3949268	ERVL-LTR	intronic	DLGAP1	-	Novel	0.0684426	0.000973245	0.0352957	0.105604	0.00091125	0.140368
chr11_129215724	ERVL-MaLR-LTR	intergenic	ARHGAP32(dist=23526),LOC399975(dist=18054)	-	Novel	0.107407	0.00097297	0.0352957	0.153626	0.00144154	0.157558
chr3_62836081	hAT-Charlie-DNA	intronic	CADPS	-	Novel	0.113885	0.000973614	0.0352957	0.171531	0.00110175	0.144334
chr15_25165431	Alu-SINE	ncRNA_intronic	SNHG14	-	Known	0.114945	0.000975252	0.0353017	0.11092	0.0357771	0.380514
chr13_41314976	Alu-SINE	intronic	NAA16	-	Known	0.15132	0.000976461	0.0353227	0.202509	0.00360096	0.203101
chr15_24982719	Alu-SINE	ncRNA_exonic	PWARSN	-	Known	0.142713	0.000979327	0.0353352	0.0821323	0.146149	0.59043
chr11_83503007	L2-LINE	intronic	DLG2	-	Known	0.186276	0.000979128	0.0353352	0.125298	0.112845	0.543852
chrX_28708707	L1-LINE	intronic	IL1RAPL1	-	Novel	0.116897	0.000978093	0.0353352	0.091062	0.0785045	0.487931
chr10_77232405	L1-LINE	intronic	KCNMA1	-	Novel	0.243027	0.000978822	0.0353352	0.291028	0.0121964	0.283104
chr1_49604564	LINE/L1PA15	intronic	AGBL4	-	Known	0.135661	0.000980368	0.03535	0.150944	0.0103139	0.270413
chr20_1902474	L2-LINE	intronic	SIRPA	-	Known	0.0953628	0.000981969	0.0353514	0.0617366	0.0994545	0.523306
chr6_88162426	-/-	intronic	CNR1	-	Known	0.0993111	0.000982085	0.0353514	0.10315	0.0242802	0.342833
chr9_109160479	Alu-SINE	intronic	FRRS1L	-	Known	0.138502	0.000982651	0.0353514	0.101444	0.0944072	0.515073
chr16_70916986	Alu-SINE	intronic	HYDIN	-	Novel	0.172771	0.00098293	0.0353514	0.320735	2.16178e-05	0.0413943
chrX_74276536	SINE/AluSg	ncRNA_intronic	FTX	-	Known	0.0584318	0.000983724	0.0353535	0.061219	0.0246359	0.344783
chr3_179371278	SINE/AluJo	intronic	MFN1	-	Known	0.158399	0.000984248	0.0353535	0.131647	0.0599193	0.448719
chr2_113638748	SINE/AluSx	intronic	RABL2A	-	Known	-0.125164	0.000992406	0.0353976	-0.0994834	0.074549	0.4798
chr7_128659630	Alu-SINE	ncRNA_exonic	LINC01000	-	Known	0.0779151	0.000991176	0.0353976	0.103683	0.00365588	0.203334
chr15_24983298	SINE/AluSx1	ncRNA_intronic	SNHG14	-	Known	0.092963	0.000993052	0.0353976	0.0998695	0.0230004	0.338848
chr1_150382755	Alu-SINE	intronic	RPRD2	-	Known	0.141058	0.000987652	0.0353976	0.0713217	0.123169	0.558336
chr12_62492965	Alu-SINE	intronic	MON2	-	Known	0.151131	0.000992819	0.0353976	0.123425	0.0543275	0.435477
chr21_39311306	Alu-SINE	intronic	BRWD1	-	Known	0.187638	0.000988159	0.0353976	0.272874	0.00179688	0.167918
chr3_23895298	Alu-SINE	intronic	NKIRAS1	-	Known	0.189631	0.000990197	0.0353976	0.305251	0.00050635	0.119541
chr1_176040438	Alu-SINE	intronic	COP1	-	Known	0.212532	0.000989458	0.0353976	0.137266	0.120783	0.554019
chr1_234353174	Alu-SINE	intergenic	SLC35F3(dist=28656),COA6-AS1(dist=19633)	-	Novel	0.0658579	0.000986201	0.0353976	0.0804561	0.0101446	0.269997
chr3_179375237	-	exonic	MFN1	synonymous	Novel	0.0700183	0.000989136	0.0353976	0.0948155	0.00473633	0.218294
chr1_157016864	Alu-SINE	intronic	ARHGEF11	-	Novel	0.11564	0.000992655	0.0353976	0.0675398	0.157203	0.603456
chrX_48994804	MIR-SINE	intronic	GRIPAP1	-	Novel	0.116455	0.000990679	0.0353976	0.12335	0.0219116	0.336176
chr11_79124979	ERVL-LTR	intronic	TENM4	-	Novel	0.121882	0.000995226	0.0354526	0.150329	0.0095322	0.266171
chr15_24985588	Alu-SINE	ncRNA_exonic	PWAR5	-	Known	0.0525232	0.000996758	0.0354552	0.0535952	0.0295463	0.361296
chr9_4736738	Alu-SINE	intronic	AK3	-	Known	0.178637	0.000997829	0.0354552	0.230503	0.00452147	0.216723
chr16_48354472	Alu-SINE	UTR3	LONP2(NM_001300948:c.*2670A>G,NM_031490:c.*2670A>G)	-	Known	0.192468	0.000997641	0.0354552	0.209589	0.0204161	0.328003
chr2_127483768	Alu-SINE	intronic	IWS1	-	Known	0.227212	0.000996785	0.0354552	0.224206	0.0341435	0.375264
chr13_107837384	-	intronic	FAM155A	-	Known	0.136552	0.00100125	0.0355543	0.14734	0.0171907	0.315098
chr8_38235787	Alu-SINE	intronic	DDHD2	-	Known	0.145294	0.00100465	0.0356133	0.102146	0.107948	0.53749
chr9_77348054	L1-LINE	intronic	VPS13A	-	Known	0.160113	0.00100482	0.0356133	0.256233	0.000637196	0.129705
chr8_92031534	Alu-SINE	intronic	RUNX1T1	-	Known	0.178192	0.00100363	0.0356133	0.201611	0.0173663	0.315485
chr12_51491827	-	intronic	SLC4A8	-	Novel	0.158627	0.00100592	0.0356297	0.0953561	0.147602	0.592217
chr5_146145370	Alu-SINE	intronic	LARS	-	Known	0.112643	0.00100768	0.0356385	0.102525	0.0120914	0.282939
chr4_77058527	-	exonic	CCNI	nonsynonymous	Known	0.114087	0.00100871	0.0356385	0.123908	0.0213831	0.333325
chr2_240002207	Alu-SINE	intronic	NDUFA10	-	Known	0.22853	0.00100703	0.0356385	0.308311	0.00314786	0.196294
chr10_115451721	L1-LINE	intronic	ATRNL1	-	Novel	0.0638326	0.00100836	0.0356385	0.0865337	0.00427666	0.214197
chr8_88266127	hAT-Charlie-DNA	intronic	MMP16	-	Novel	0.331024	0.00101051	0.0356798	0.399651	0.011797	0.282265
chr18_56607097	Alu-SINE	intronic	TXNL1	-	Known	0.0969779	0.00101484	0.0357876	0.064866	0.112708	0.543521
chr8_10451899	L1-LINE	intergenic	MSRA(dist=23008),LINCR-0001(dist=22666)	-	Known	0.135415	0.00101447	0.0357876	0.152374	0.0178121	0.317267
chr10_115100182	Alu-SINE	intronic	ATRNL1	-	Known	-0.141906	0.00101877	0.0359035	-0.177868	0.0091833	0.262192
chr9_128223799	Alu-SINE	intronic	DNM1	-	Known	0.154571	0.00101964	0.0359115	0.0974525	0.109247	0.539749
chr6_38544662	SINE/AluSq2	intronic	BTBD9	-	Known	0.179639	0.00102154	0.035956	0.115948	0.0725793	0.47688
chr11_132312190	-	intronic	NTM	-	Known	0.156388	0.00102415	0.036025	0.096665	0.140998	0.583052
chr9_84686381	-	intronic	NTRK2	-	Known	0.202347	0.00102507	0.0360349	0.303833	0.00173653	0.165376
chr5_167646751	-	intronic	TENM2	-	Known	-0.143119	0.00102645	0.0360384	-0.182322	0.00409218	0.209296
chr1_49569844	L1-LINE	intronic	AGBL4	-	Novel	0.192348	0.00102623	0.0360384	0.219063	0.0143748	0.296758
chr7_48106604	Alu-SINE	intronic	UPP1	-	Known	0.224258	0.00103251	0.0362057	0.158852	0.0930222	0.513412
chr2_169885503	Alu-SINE	intronic	UBR3	-	Known	0.267358	0.00103217	0.0362057	0.304106	0.014936	0.300851
chr3_179371458	Alu-SINE	intronic	MFN1	-	Known	0.112966	0.00103379	0.0362277	0.0923108	0.0594149	0.447396
chr16_67502661	Alu-SINE	intergenic	AGRP(dist=18848),LOC100505942(dist=15045)	-	Known	0.131627	0.00103616	0.0362884	0.187662	0.00243729	0.183872
chr14_50990250	Alu-SINE	intronic	TRIM9	-	Known	-0.0745639	0.00104091	0.036296	-0.0716119	0.0393758	0.39014
chr12_68843255	-	UTR3	MDM2(NM_001145339:c.*3406A>G,NM_002392:c.*3406A>G,NM_001367990:c.*3406A>G,NM_001278462:c.*3406A>G,NM_001145340:c.*3406A>G,NM_001145337:c.*3406A>G)	-	Known	0.0475038	0.0010406	0.036296	0.0329655	0.0984835	0.521999
chr2_69481950	Alu-SINE	intronic	AAK1	-	Known	0.103129	0.00103913	0.036296	0.152341	0.00199917	0.171203
chr16_56856563	Alu-SINE	intergenic	NUP93(dist=6277),MIR138-2(dist=1955)	-	Known	0.111565	0.00103865	0.036296	0.137274	0.0102336	0.270221
chr3_33614818	Alu-SINE	intronic	CLASP2	-	Known	0.132407	0.00104059	0.036296	0.206911	0.00045479	0.11435
chr13_28205750	Alu-SINE	intronic	PAN3	-	Known	0.212635	0.00103912	0.036296	0.237835	0.0167352	0.312372
chr7_146226019	-	intergenic	TPK1(dist=1389965),CNTNAP2(dist=548252)	-	Known	0.269951	0.00103775	0.036296	0.217717	0.0555376	0.439475
chr2_115004233	L1-LINE	intronic	DPP10	-	Known	-0.154828	0.00104215	0.0363167	-0.190561	0.00722023	0.244771
chrX_115893818	-	ncRNA_intronic	DANT1,DANT2	-	Novel	0.122759	0.00104337	0.0363364	0.107386	0.0485112	0.420067
chr7_158907856	SINE/AluJo	intronic	WDR60	-	Known	0.176913	0.00104424	0.0363442	0.243747	0.00390587	0.206209
chr12_79356075	L2-LINE	intronic	SYT1	-	Novel	0.0692281	0.00104711	0.0364215	0.100265	0.00136383	0.155067
chr8_104190055	Alu-SINE	intronic	RIMS2	-	Known	0.196123	0.00104927	0.036463	0.110642	0.161683	0.610148
chr4_4549524	-	ncRNA_intronic	STX18-AS1	-	Known	0.274254	0.0010496	0.036463	0.41682	0.00130135	0.153564
chr8_50042507	Alu-SINE	intronic	SNTG1	-	Known	0.138815	0.0010503	0.0364647	0.0683169	0.205974	0.655621
chr19_57805736	Alu-SINE	intergenic	ZNF586(dist=25120),ZNF552(dist=1346)	-	Known	0.15213	0.00105199	0.0365007	0.232576	0.00139271	0.156295
chr10_77232059	L1-LINE	intronic	KCNMA1	-	Known	0.206212	0.00105309	0.0365164	0.147516	0.0808922	0.492232
chr3_64182307	Alu-SINE	intronic	PRICKLE2	-	Known	0.187994	0.00105422	0.0365329	0.256224	0.0045947	0.217168
chr15_25013593	scRNA-scRNA	ncRNA_intronic	SNHG14	-	Known	0.117957	0.00105615	0.0365772	0.171068	0.00265651	0.185493
chr20_1868389	Alu-SINE	intergenic	LOC100289473(dist=88643),SIRPA(dist=25778)	-	Known	0.181713	0.00105924	0.036639	0.200295	0.0196869	0.323729
chr14_26448324	-	exonic	NOVA1	nonsynonymous	Known	0.245387	0.00105924	0.036639	0.288934	0.0142098	0.296733
chr8_1681554	Alu-SINE	intronic	DLGAP2	-	Novel	0.132342	0.00106234	0.0367233	0.150972	0.0151169	0.301516
chr17_7469239	Alu-SINE	intronic	ZBTB4	-	Known	-0.116026	0.00106537	0.0368056	-0.0939415	0.0728034	0.47731
chr12_7147999	Alu-SINE	intronic	CLSTN3	-	Known	0.106398	0.00106731	0.0368269	0.120793	0.0173704	0.315485
chr2_46177215	Alu-SINE	intronic	PRKCE	-	Known	0.158166	0.00106727	0.0368269	0.148005	0.0436294	0.404414
chr11_67036970	SINE/AluSp	intronic	SYT12	-	Known	0.116069	0.00107242	0.0369807	0.15668	0.00522752	0.223337
chr13_79321886	L2-LINE	intronic	RBM26	-	Known	0.0974219	0.00107435	0.0370017	0.0845048	0.0538469	0.4345
chr2_55332247	Alu-SINE	intronic	CCDC88A	-	Known	0.102811	0.00107413	0.0370017	0.1493	0.00231342	0.181804
chr1_16636884	SINE/AluJb	intergenic	AL137798.1;AL137798.2	-	Known	0.220883	0.0010763	0.0370462	0.13805	0.133566	0.57199
chr22_24383395	Alu-SINE	ncRNA_intronic	SPECC1L-ADORA2A	-	Known	0.100088	0.00107901	0.0371167	0.0772699	0.0843437	0.498908
chr20_8170421	-	intronic	PLCB1	-	Known	0.138197	0.00108005	0.0371295	0.11315	0.0661159	0.464897
chr16_7216615	Alu-SINE	intronic	RBFOX1	-	Known	0.161435	0.00108221	0.0371812	0.202279	0.00905186	0.261619
chr20_8847002	hAT-Charlie-DNA	intronic	PLCB1	-	Known	0.161049	0.00108411	0.0372234	0.123544	0.0756926	0.48243
chr6_130875876	Alu-SINE	intronic	EPB41L2	-	Known	0.203271	0.00108825	0.037343	0.267353	0.00532158	0.224057
chr13_101851839	-	intronic	FGF14	-	Known	0.154936	0.00108932	0.0373567	0.0898152	0.1088	0.539517
chr17_47572153	SINE/AluJo	intronic	NPEPPS	-	Known	0.175992	0.00109021	0.0373644	0.209069	0.0118498	0.282359
chr14_96564226	LINE/L1MC5	intronic	PAPOLA	-	Known	-0.106447	0.00109331	0.0374248	-0.0523711	0.211848	0.661787
chr3_149067563	Alu-SINE	intronic	HLTF	-	Known	0.115272	0.00109265	0.0374248	0.0597664	0.198724	0.648638
chr10_115186172	L1-LINE	intronic	ATRNL1	-	Known	0.101691	0.00109555	0.0374785	0.0924212	0.0463576	0.413299
chr16_6673574	Alu-SINE	intronic	RBFOX1	-	Known	0.0982367	0.00109711	0.0374903	0.088365	0.0508165	0.426929
chr6_44092358	MIR-SINE	intergenic	LOC101929705(dist=17706),MRPL14(dist=21095)	-	Known	0.16839	0.00109723	0.0374903	0.252239	0.00129249	0.153564
chr8_135488347	-/-	intronic	KHDRBS3	-	Known	0.12764	0.00110208	0.0376333	0.0628176	0.215245	0.664397
chr1_32637901	Alu-SINE	intronic	ZBTB8OS	-	Known	0.164125	0.00110474	0.0377009	0.234894	0.00256315	0.184526
chr5_167646731	-/-	intronic	TENM2	-	Known	-0.0974957	0.00110622	0.0377057	-0.103173	0.0196628	0.323597
chr12_95254231	Alu-SINE	intronic	VEZT	-	Known	0.130628	0.00110579	0.0377057	0.0799375	0.145391	0.589053
chr12_98933604	LINE/L1MB1	ncRNA_intronic	AC069437.1	-	Known	0.0679159	0.00110965	0.0377333	0.0696998	0.0193526	0.322276
chr19_57305775	Alu-SINE	intergenic	ZNF460(dist=11706),ZNF543(dist=14697)	-	Known	0.0775513	0.00110972	0.0377333	0.0567158	0.0998389	0.524007
chr20_1336286	MIR-SINE	ncRNA_intronic	FKBP1A-SDCBP2,SDCBP2-AS1	-	Known	0.155228	0.00110959	0.0377333	0.153914	0.0322093	0.369884
chr2_115351461	L1-LINE	intronic	DPP10	-	Novel	0.0687033	0.00110815	0.0377333	0.0557008	0.0709066	0.474327
chr8_103829583	L1-LINE	intronic	RIMS2	-	Known	-0.110518	0.00111136	0.0377431	-0.110423	0.0320549	0.369609
chr1_241222138	ERVL-MaLR-LTR	intronic	RGS7	-	Known	0.210138	0.00111107	0.0377431	0.133401	0.139449	0.58064
chr11_78198778	MIR-SINE	intronic	USP35	-	Known	0.133777	0.00111329	0.0377858	0.159706	0.0136407	0.293264
chr3_85658004	-	intronic	CADM2	-	Known	-0.0796871	0.00111721	0.0378043	-0.0963992	0.0123588	0.284329
chr2_115187898	Alu-SINE	intronic	DPP10	-	Known	0.0919984	0.00111713	0.0378043	0.106872	0.00881401	0.260187
chr12_63591849	Alu-SINE	intronic	DPY19L2	-	Known	0.0921206	0.00111586	0.0378043	0.102344	0.0213834	0.333325
chr7_108162142	MIR-SINE	intronic	NRCAM	-	Known	0.222643	0.00111682	0.0378043	0.238609	0.0196347	0.323597
chr20_3956896	Alu-SINE	intronic	RNF24	-	Novel	0.193204	0.00111475	0.0378043	0.196984	0.0320516	0.369609
chr19_23326978	-	intergenic	IPO5P1(dist=52727),ZNF91(dist=30718)	-	Novel	0.0934778	0.00111831	0.0378187	0.0697662	0.0904087	0.509252
chrX_123465147	-	intronic	GRIA3	-	Known	-0.0856271	0.00112002	0.0378217	-0.0777164	0.0418276	0.398299
chr19_58459823	ERVL-MaLR-LTR	intergenic	ZNF324B(dist=1990),ZNF324(dist=7257)	-	Known	0.176471	0.00111992	0.0378217	0.21658	0.0102781	0.270221
chr2_206118391	Alu-SINE	UTR3	NDUFS1(NM_001199982:c.*5794A>G,NM_001199983:c.*5794A>G,NM_005006:c.*5794A>G,NM_001199981:c.*5794A>G)	-	Known	0.203407	0.00112081	0.0378217	0.2255	0.0206647	0.330012
chr16_24733138	Alu-SINE	intronic	TNRC6A	-	Novel	0.0809569	0.00112109	0.0378217	0.0676406	0.0618869	0.454367
chr10_13921962	ERVL-MaLR-LTR	intronic	FRMD4A	-	Known	0.174568	0.00112325	0.0378717	0.112943	0.131287	0.569405
chr3_159694458	Alu-SINE	intronic	IQCJ-SCHIP1,SCHIP1	-	Known	0.135036	0.00112571	0.0379317	0.101668	0.0932488	0.513704
chr12_119141270	L1-LINE	intronic	SRRM4	-	Known	-0.213685	0.00112932	0.0380306	-0.137341	0.140523	0.582034
chr17_5227199	Alu-SINE	ncRNA_intronic	LOC100130950	-	Known	0.0644668	0.00113134	0.038053	0.0526994	0.0719768	0.476701
chr11_89028398	Alu-SINE	intronic	GRM5	-	Known	0.154689	0.00113126	0.038053	0.160294	0.0297946	0.362476
chr15_31797932	ERVL-MaLR-LTR	intronic	OTUD7A	-	Known	0.140565	0.00113562	0.0381056	0.130763	0.0465432	0.414366
chr3_62417929	Alu-SINE	intronic	CADPS	-	Known	0.146273	0.00113508	0.0381056	0.180697	0.00636109	0.234315
chr11_105644497	Alu-SINE	intronic	GRIA4	-	Known	0.16554	0.00113474	0.0381056	0.173977	0.0277798	0.35489
chr11_6492831	Alu-SINE	intergenic	TIMM10B(dist=8150),DNHD1(dist=4449)	-	Known	0.25724	0.00113447	0.0381056	0.151243	0.114903	0.546495
chr19_4771574	Alu-SINE	ncRNA_intronic	MIR7-3HG	-	Known	0.207823	0.00113779	0.0381553	0.348557	0.000267352	0.0991978
chr5_138999546	Alu-SINE	intronic	SIL1	-	Known	0.0816597	0.00114074	0.0382075	0.11998	0.00188273	0.169659
chr13_101156271	L1-LINE	intronic	NALCN	-	Known	0.203301	0.00114076	0.0382075	0.0310853	0.61159	0.895933
chrX_57215676	L1-LINE	intergenic	SPIN2A(dist=78051),FAAH2(dist=71001)	-	Novel	-0.232033	0.00114139	0.0382075	-0.209211	0.0373768	0.38454
chr7_66533108	SINE/AluJr	intergenic	AC008267.5;KCTD7	-	Known	0.108581	0.00114408	0.0382749	0.0998095	0.0462245	0.412971
chr4_157360142	-	exonic	GRIA2;GRIA2	nonsynonymous	Known	0.202282	0.0011467	0.0383396	0.28243	0.00362771	0.203101
chr22_45154162	ERVL-MaLR-LTR	ncRNA_intronic	NUP50-DT	-	Known	0.141067	0.00114996	0.0384256	0.0822338	0.167651	0.616448
chr13_102073050	Alu-SINE	intronic	FGF14	-	Known	0.0485584	0.0011536	0.0385014	0.0558079	0.0164946	0.310751
chr3_50096476	Alu-SINE	intronic	RBM5	-	Novel	0.0795326	0.00115352	0.0385014	0.0655696	0.0699402	0.472295
chr1_1318395	Alu-SINE	intronic	INTS11	-	Known	0.102313	0.00115501	0.0385254	0.119983	0.0154152	0.303144
chr9_68234001	SINE/AluSq2	intergenic	AL353608.2;CBWD3	-	Known	0.225843	0.00115742	0.0385829	0.181027	0.0693687	0.472031
chr11_47842744	Alu-SINE	intronic	NUP160	-	Known	-0.188593	0.00116135	0.038645	-0.214653	0.0180799	0.317802
chr15_25007249	Alu-SINE	ncRNA_intronic	SNHG14	-	Known	0.0768412	0.00115998	0.038645	0.0785448	0.0273005	0.353683
chr2_206552889	SINE/AluJb	intronic	ADAM23	-	Known	0.144216	0.00116071	0.038645	0.107001	0.0970121	0.518662
chr8_104084774	MIR-SINE	intronic	RIMS2	-	Known	0.0857557	0.00116484	0.0387383	0.0946224	0.0208758	0.331025
chr8_42864387	Alu-SINE	intronic	RNF170	-	Known	0.187453	0.00116561	0.0387408	0.178896	0.0367208	0.382282
chr7_139379131	Alu-SINE	intronic	FMC1-LUC7L2,LUC7L2	-	Known	0.216752	0.00116708	0.0387668	0.174017	0.0772568	0.484988
chr15_80482146	Alu-SINE	intronic	ARNT2	-	Known	0.181581	0.00116783	0.0387685	0.166821	0.0494369	0.42255
chr7_101473546	Alu-SINE	intronic	COL26A1	-	Novel	0.188305	0.00116866	0.0387732	0.219349	0.00546889	0.226548
chr6_99346483	Alu-SINE	intronic	FAXC	-	Novel	0.158871	0.00117372	0.0389181	0.166613	0.0263998	0.349661
chr6_87167591	Alu-SINE	intronic	ZNF292	-	Known	0.103144	0.00117496	0.0389361	0.084484	0.0731238	0.477608
chr2_206553325	Alu-SINE	intronic	ADAM23	-	Known	0.205413	0.00117662	0.0389683	0.0930978	0.246523	0.691906
chr2_61041270	Alu-SINE	intronic	PEX13	-	Novel	0.0961569	0.00117931	0.0390343	0.0652534	0.121588	0.556207
chr7_146337705	Alu-SINE	intergenic	TPK1(dist=1501651),CNTNAP2(dist=436566)	-	Known	0.141548	0.00118001	0.0390344	0.156135	0.021696	0.335208
chr14_79173291	Alu-SINE	intronic	NRXN3	-	Novel	0.117379	0.00118313	0.0391144	0.139852	0.0140961	0.296019
chrX_74197901	L1-LINE	ncRNA_intronic	FTX	-	Known	0.0550858	0.00118951	0.0392099	0.0521921	0.0361618	0.381577
chr2_141743686	L1-LINE	intronic	LRP1B	-	Known	0.170141	0.00118817	0.0392099	0.210131	0.0105441	0.272305
chr8_102385659	Alu-SINE	intronic	UBR5	-	Known	0.19667	0.0011879	0.0392099	0.249428	0.0067622	0.240125
chr10_14062847	Alu-SINE	intronic	FRMD4A	-	Known	0.284526	0.00118756	0.0392099	0.276791	0.0386252	0.388052
chr16_70913345	L1-LINE	intronic	HYDIN	-	Novel	0.158882	0.0011892	0.0392099	0.271587	0.000252295	0.0991978
chr12_11061856	-	exonic	TAS2R46	nonsynonymous	Novel	0.0701641	0.00119272	0.0392926	0.110031	0.00108257	0.14429
chrX_74262001	SINE/AluJo	ncRNA_intronic	FTX	-	Known	0.112142	0.00119493	0.0393421	0.0898266	0.0762227	0.483265
chr4_6186888	SINE/AluJb	intronic	C4orf50;JAKMIP1	-	Known	0.141319	0.00119746	0.0394023	0.161217	0.0186656	0.319841
chr15_25167653	TcMar-Tigger-DNA	ncRNA_intronic	SNHG14	-	Novel	-0.110168	0.00119835	0.0394085	-0.139554	0.00966107	0.267504
chr2_135716203	Alu-SINE	intronic	R3HDM1	-	Known	0.0678507	0.00120011	0.03942	0.0684321	0.0355013	0.379375
chr3_66321021	ERVL-MaLR-LTR	intronic	SLC25A26	-	Novel	0.230631	0.00119985	0.03942	0.314176	0.00495263	0.221978
chrX_74192066	L1-LINE	ncRNA_intronic	FTX	-	Known	-0.139327	0.00120162	0.0394235	-0.187523	0.0057467	0.229857
chr11_120394434	Alu-SINE	intronic	ARHGEF12	-	Known	0.130231	0.00120144	0.0394235	0.0962447	0.036063	0.381313
chr9_88403626	Alu-SINE	intronic	SPIN1	-	Known	0.133869	0.00120548	0.0395271	0.157833	0.0116808	0.282026
chr2_184628167	Alu-SINE	intronic	ZNF804A	-	Known	-0.149203	0.00120798	0.0395636	-0.132803	0.0542923	0.435477
chr3_25621414	Alu-SINE	intronic	TOP2B	-	Known	0.170044	0.00120862	0.0395636	0.171578	0.0344672	0.376027
chr16_7212816	L1-LINE	intronic	RBFOX1	-	Known	0.193196	0.00120871	0.0395636	0.191105	0.0333818	0.372778
chr8_22035513	Alu-SINE	intronic	NPM2	-	Known	0.16544	0.00120953	0.0395674	0.194804	0.0150907	0.301516
chr12_2181476	CR1-LINE	intronic	CACNA1C	-	Known	0.170608	0.00121426	0.039699	0.0356828	0.470007	0.833184
chr8_1284808	Alu-SINE	intronic	DLGAP2	-	Known	0.232428	0.00121687	0.0397609	0.321275	0.00279211	0.190223
chr8_11091008	MIR-SINE	intronic	XKR6	-	Known	0.139784	0.00122128	0.0398819	0.147983	0.0178419	0.317378
chr12_8202845	Alu-SINE	intergenic	FAM66C(dist=1845),FAM90A1(dist=18415)	-	Known	0.160287	0.00122508	0.0399826	0.096569	0.161976	0.610269
chrX_115905704	-	ncRNA_intronic	DANT2	-	Known	0.0958806	0.00122644	0.0400038	0.067543	0.113762	0.545418
chr14_47089540	Alu-SINE	intronic	MDGA2	-	Known	0.132669	0.0012283	0.0400178	0.0917201	0.10974	0.540032
chr5_87322577	ERVL-MaLR-LTR	ncRNA_exonic	LOC644285	-	Known	0.255461	0.00122825	0.0400178	0.332898	0.00598988	0.230562
chr16_216942	Alu-SINE	intronic	LUC7L	-	Known	0.118528	0.00123295	0.040146	0.0574001	0.204425	0.654034
chr1_8400332	Alu-SINE	intronic	RERE	-	Known	0.101522	0.00123504	0.0401909	0.148144	0.00101517	0.141947
chr13_67153273	Alu-SINE	intronic	PCDH9	-	Known	0.0774126	0.00123649	0.0402145	0.0976937	0.00610206	0.232908
chr13_66939548	Alu-SINE	intronic	PCDH9	-	Known	0.0713478	0.0012397	0.0402257	0.0750501	0.0263418	0.349661
chr19_57307007	Alu-SINE	intergenic	ZNF460(dist=12938),ZNF543(dist=13465)	-	Known	0.0901829	0.00123843	0.0402257	0.133134	0.00208708	0.175452
chr12_98964072	SINE/AluSp	ncRNA_intronic	AC069437.1	-	Known	0.15545	0.00123854	0.0402257	0.110054	0.111596	0.542393
chr18_54821466	L1-LINE	intergenic	DYNAP(dist=221973),RAB27B(dist=7011)	-	Novel	0.249934	0.00123964	0.0402257	0.127262	0.216011	0.665162
chr3_10361245	SINE/AluSz	intronic	ATP2B2	-	Known	0.0791828	0.00124426	0.0403503	0.0582354	0.0921201	0.512215
chr11_105944336	-	intronic	GRIA4	-	Known	-0.204197	0.00124582	0.0403777	-0.162771	0.0822294	0.495071
chr1_26439211	Alu-SINE	intronic	DHDDS	-	Known	-0.164067	0.00124799	0.0404109	-0.0966991	0.148287	0.592756
chrX_74133039	-	ncRNA_intronic	FTX	-	Known	0.0891858	0.00124829	0.0404109	0.0812833	0.0530064	0.432955
chr16_12966529	Alu-SINE	intronic	SHISA9	-	Novel	0.0903761	0.0012491	0.0404138	0.135232	0.00166144	0.161731
chr19_53937865	Alu-SINE	intronic	CACNG7	-	Known	0.138493	0.00125024	0.0404272	0.111274	0.0805101	0.491957
chr16_598723	SINE/AluJb	intronic	RAB40C	-	Known	0.0503362	0.0012517	0.0404472	0.0504141	0.0347896	0.37723
chrX_63310945	ERVL-LTR	intergenic	NONE(dist=NONE),SPIN4(dist=36283)	-	Novel	0.0882858	0.0012523	0.0404472	0.0666426	0.0870876	0.50413
chr16_56856611	Alu-SINE	intergenic	NUP93(dist=6325),MIR138-2(dist=1907)	-	Known	0.149066	0.00125542	0.0404549	0.135432	0.0513457	0.427906
chr4_48835791	Alu-SINE	intronic	OCIAD1	-	Known	0.14983	0.0012537	0.0404549	0.198525	0.00571014	0.229845
chr1_21127017	Alu-SINE	intronic	EIF4G3	-	Known	0.180453	0.00125506	0.0404549	0.209513	0.0178948	0.317378
chr8_101766669	SINE/AluSx	intronic	NCALD	-	Known	0.252875	0.00125479	0.0404549	0.260102	0.0307842	0.366104
chr6_79690212	Alu-SINE	intronic	SH3BGRL2	-	Known	0.198444	0.00125635	0.0404616	0.131377	0.132177	0.570504
chr8_4027624	ERVL-MaLR-LTR	intronic	CSMD1	-	Known	0.289115	0.00125887	0.0405193	0.120774	0.287576	0.722328
chr2_55567485	Alu-SINE	intronic	PPP4R3B	-	Known	0.0865389	0.00126437	0.0406732	0.0761116	0.0409005	0.394725
chr8_3840908	Alu-SINE	intronic	CSMD1	-	Known	-0.223565	0.00126606	0.0406942	-0.286689	0.00549485	0.227019
chr6_38560923	LINE/L1PREC2	intronic	BTBD9	-	Known	0.0980118	0.00126648	0.0406942	0.0970797	0.0330699	0.372202
chr10_110907386	SINE/AluJo	intronic	BBIP1	-	Known	-0.182477	0.00126744	0.0407019	-0.227961	0.0100872	0.269842
chr3_51190848	L1-LINE	intronic	DOCK3	-	Known	0.10395	0.00126886	0.0407198	0.0798682	0.0911982	0.510924
chr9_32456502	Simple_repeat-Simple_repeat	UTR3	DDX58(NM_014314:c.*620T>C)	-	Novel	-0.182065	0.00126945	0.0407198	-0.143936	0.0825428	0.495342
chr2_8722777	Alu-SINE	UTR3	KIDINS220(NM_001348738:c.*2829A>G,NM_001348741:c.*2829A>G,NM_001348739:c.*2829A>G,NM_001348743:c.*2897A>G,NM_001348742:c.*642A>G,NM_001348740:c.*642A>G)	-	Known	0.0657159	0.00127371	0.0407639	0.0333212	0.203121	0.653073
chr2_148279331	Alu-SINE	intronic	MBD5	-	Known	0.0790784	0.0012736	0.0407639	0.0942506	0.0140331	0.295584
chr10_116751999	ERVL-MaLR-LTR	intronic	HSPA12A	-	Known	0.0839269	0.00127373	0.0407639	0.0585578	0.093753	0.514055
chr8_9902543	-	ncRNA_exonic	LINC00599	-	Known	0.15166	0.00127289	0.0407639	0.200629	0.00436418	0.215735
chr2_77485985	Alu-SINE	intronic	LRRTM4	-	Known	0.169603	0.00127656	0.0408078	0.188278	0.0168524	0.312574
chr9_95011560	Alu-SINE	intronic	AOPEP	-	Known	0.193698	0.00127612	0.0408078	0.250757	0.00839733	0.256729
chr1_71566893	ERVL-MaLR-LTR	intronic	NEGR1	-	Known	0.201026	0.00128037	0.0409061	0.153578	0.0868008	0.503353
chr17_30780325	Alu-SINE	ncRNA_intronic	SUZ12P1	-	Known	0.131173	0.00128446	0.0409761	0.133256	0.0287414	0.3589
chr17_54959356	Alu-SINE	intronic	TOM1L1	-	Known	0.132373	0.00128475	0.0409761	0.148551	0.0132018	0.290625
chr2_32520584	Alu-SINE	intronic	BIRC6	-	Known	0.210907	0.00128334	0.0409761	0.248492	0.0168451	0.312544
chr1_71566790	ERVL-MaLR-LTR	intronic	NEGR1	-	Known	0.0986351	0.00128873	0.0410689	0.112314	0.0174915	0.316494
chr11_83767612	MIR-SINE	intronic	DLG2	-	Novel	0.215383	0.00128912	0.0410689	0.191539	0.0573617	0.442521
chr9_127327601	Alu-SINE	intronic	GARNL3	-	Known	0.103109	0.00129269	0.0411358	0.127282	0.00894976	0.260927
chr13_44610663	Alu-SINE	intergenic	TSC22D1-AS1(dist=30231),LINC00407(dist=29706)	-	Novel	0.146826	0.00129221	0.0411358	0.152698	0.0134255	0.291407
chr8_132335208	Alu-SINE	intronic	KCNQ3	-	Novel	0.0893993	0.00129693	0.0412474	0.0525802	0.160451	0.608467
chr10_96877873	Alu-SINE	intronic	LCOR	-	Known	0.173147	0.001301	0.0413532	0.202193	0.0131839	0.290625
chr2_186020868	L1-LINE	intergenic	FSIP2(dist=187578),LINC01473(dist=12666)	-	Known	-0.119072	0.00130676	0.0415127	-0.0703903	0.161522	0.609788
chr11_132924408	Alu-SINE	intronic	OPCML	-	Known	0.068294	0.00130988	0.0415619	0.0898894	0.0074775	0.248232
chr5_178062792	SINE/AluSz	ncRNA_exonic	FAM153CP	-	Known	0.0870808	0.00131127	0.0415619	0.092311	0.00669395	0.239063
chr3_121228859	SINE/AluSx	intronic	STXBP5L	-	Known	0.168751	0.0013105	0.0415619	0.168546	0.0340329	0.375045
chr12_56483692	Alu-SINE	intronic	GLS2	-	Known	0.175771	0.00131091	0.0415619	0.104821	0.0551548	0.437973
chr15_67753808	L1-LINE	intronic	MAP2K5	-	Known	-0.175376	0.00131409	0.041593	-0.092489	0.181246	0.63067
chr11_133253339	Alu-SINE	intronic	OPCML	-	Known	0.147208	0.00131464	0.041593	0.104567	0.113489	0.545039
chrY_14538345	-	intronic	NLGN4Y	-	Novel	0.0528748	0.00131522	0.041593	0.0454635	0.0667762	0.466114
chr7_103208129	Alu-SINE	ncRNA_intronic	DPY19L2P2	-	Novel	0.198912	0.00131449	0.041593	0.13759	0.11997	0.552972
chr9_77348109	LINE/L1PA10	intronic	VPS13A	-	Known	0.10457	0.00131933	0.0416526	0.13751	0.00667431	0.239063
chr16_76362562	L1-LINE	intronic	CNTNAP4	-	Known	0.141622	0.00131876	0.0416526	0.202186	0.00268823	0.18704
chr16_24742101	Alu-SINE	intronic	TNRC6A	-	Known	0.142624	0.00131805	0.0416526	0.0900514	0.146668	0.591398
chr4_174329165	Alu-SINE	intronic	CEP44	-	Known	-0.213052	0.00132206	0.0417071	-0.302269	0.00392251	0.206605
chr2_49932153	SINE/AluJr	intronic	NRXN1	-	Known	0.112727	0.00132255	0.0417071	0.0986915	0.0607149	0.450962
chr22_31577677	Alu-SINE	intronic	SFI1	-	Known	0.234879	0.00132711	0.0418039	0.27327	0.0167846	0.312427
chr22_24110155	Alu-SINE	intronic	CABIN1	-	Known	0.260897	0.00132697	0.0418039	0.229512	0.059297	0.446999
chr6_3021239	Alu-SINE	ncRNA_exonic	HTATSF1P2	-	Known	0.108158	0.0013283	0.041818	0.137582	0.00993325	0.268541
chr2_95940049	Alu-SINE	intronic	ANKRD36C	-	Known	0.0998501	0.00132976	0.0418404	0.107631	0.0171371	0.314858
chr2_77049519	LINE/L1MA5	intronic	LRRTM4	-	Known	0.0629294	0.00133152	0.041848	0.0771552	0.0132149	0.290687
chr3_141889152	ERVL-MaLR-LTR	intronic	ATP1B3	-	Known	0.108911	0.00133224	0.041848	0.0959244	0.0609982	0.451501
chr1_39114516	Alu-SINE	intronic	MACF1	-	Known	0.163338	0.00133158	0.041848	0.152623	0.0119121	0.282359
chr18_3790383	Alu-SINE	intronic	DLGAP1	-	Known	0.0746919	0.00133536	0.0418712	0.0470293	0.148769	0.593321
chr13_21538352	Alu-SINE	intronic	MICU2	-	Known	0.10318	0.00133596	0.0418712	0.171422	0.00045257	0.114305
chr13_40825771	SINE/AluJr	intergenic	SLC25A15;AL590064.1	-	Known	0.182842	0.00133424	0.0418712	0.175077	0.0450592	0.408615
chr3_195702439	SINE/AluSx	ncRNA_exonic	MUC20-OT1	-	Known	0.18949	0.0013348	0.0418712	0.11815	0.141006	0.583052
chr13_107568169	Alu-SINE	intronic	FAM155A	-	Known	0.079385	0.00133856	0.0419233	0.0764734	0.0387544	0.388477
chr8_117983398	SINE/AluJb	intronic	EXT1	-	Known	0.0953125	0.00133972	0.0419233	0.1379	0.00256627	0.184526
chr5_146145154	Alu-SINE	intronic	LARS	-	Known	0.176244	0.00133987	0.0419233	0.0965282	0.189075	0.639208
chr14_79302447	LTR/MSTB	intronic	NRXN3	-	Known	0.103344	0.0013436	0.0419794	0.0578352	0.168283	0.616762
chr3_117222481	ERVL-MaLR-LTR	intergenic	LINC00901(dist=290243),LINC02024(dist=456212)	-	Known	0.10991	0.00134487	0.0419794	0.0478476	0.272079	0.711764
chr14_58293376	Alu-SINE	ncRNA_intronic	PSMA3-AS1	-	Known	0.112655	0.00134541	0.0419794	0.0999179	0.0612419	0.452535
chr1_150620819	Alu-SINE	downstream	ENSA(dist=427)	-	Known	0.150231	0.00134357	0.0419794	0.0398794	0.425787	0.810937
chr20_48926588	Alu-SINE	intronic	ARFGEF2	-	Known	0.170713	0.00134407	0.0419794	0.13929	0.0761759	0.483265
chr17_28608422	Alu-SINE	ncRNA_intronic	SPAG5-AS1	-	Known	0.113878	0.00134716	0.0420106	0.10702	0.0489313	0.420923
chr15_25361398	Alu-SINE	ncRNA_intronic	SNHG14	-	Known	0.158732	0.00134842	0.0420266	0.119143	0.0983567	0.521697
chr16_24693766	Alu-SINE	intronic	TNRC6A	-	Known	0.142017	0.0013501	0.0420557	0.159338	0.00634472	0.234315
chr4_48835670	Alu-SINE	intronic	OCIAD1	-	Known	0.175657	0.00135236	0.0420793	0.164716	0.0342927	0.375721
chr3_141889042	ERVL-MaLR-LTR	intronic	ATP1B3	-	Novel	0.090436	0.00135173	0.0420793	0.0787167	0.0554928	0.439417
chr1_234331120	Alu-SINE	intergenic	SLC35F3(dist=6602),COA6-AS1(dist=41687)	-	Known	0.107016	0.00135434	0.0421173	0.180683	0.00038426	0.107727
chr9_108957370	Alu-SINE	intronic	CTNNAL1	-	Known	0.170399	0.00135773	0.0421995	0.209598	0.0115199	0.280393
chr3_65551398	Alu-SINE	intronic	MAGI1	-	Known	-0.119216	0.00136036	0.0422103	-0.132961	0.0218017	0.335577
chr11_132934897	SINE/AluSp	intronic	OPCML	-	Known	-0.0412885	0.0013626	0.0422103	-0.035965	0.0615043	0.453162
chr12_98889799	-	intronic	ANKS1B	-	Known	0.170323	0.00136161	0.0422103	0.133544	0.0902657	0.50911
chr2_206544794	Alu-SINE	intronic	ADAM23	-	Known	0.172442	0.00136211	0.0422103	0.196633	0.0189993	0.320549
chr1_14351465	Alu-SINE	ncRNA_intronic	KAZN-AS1	-	Novel	-0.177169	0.00136211	0.0422103	-0.258043	0.00318899	0.196626
chr10_82107286	TcMar-Tigger-DNA	intronic	NRG3	-	Novel	0.113063	0.00136141	0.0422103	0.141356	0.00865354	0.258775
chr19_23326424	Alu-SINE	intergenic	IPO5P1(dist=52173),ZNF91(dist=31272)	-	Known	0.0810518	0.00136677	0.0422695	0.0665121	0.0619416	0.454444
chr8_12541621	SINE/AluSc	ncRNA_intronic	AC068587.4	-	Known	0.106468	0.00136566	0.0422695	0.0966907	0.0571826	0.442285
chr15_65105867	Alu-SINE	intronic	UBAP1L	-	Known	0.157029	0.00136608	0.0422695	0.134659	0.0615983	0.453404
chr5_144260503	-	intronic	KCTD16	-	Novel	0.151901	0.00136828	0.0422931	0.111306	0.10921	0.539749
chr2_76951944	L1-LINE	intronic	LRRTM4	-	Known	0.209807	0.00136975	0.0423151	0.179548	0.0468917	0.415108
chr4_21597385	LTR/THE1B	ncRNA_intronic	AC096576.3	-	Known	0.120202	0.0013743	0.0424322	0.151476	0.0110799	0.27722
chr7_66709763	Alu-SINE	intronic	RABGEF1	-	Known	0.109906	0.00137658	0.04244	0.117956	0.0280283	0.355748
chrX_57215678	L1-LINE	intergenic	SPIN2A(dist=78053),FAAH2(dist=70999)	-	Novel	-0.250283	0.00137626	0.04244	-0.295376	0.0156781	0.304716
chr2_212404938	L1-LINE	intronic	ERBB4	-	Novel	0.0934902	0.00137682	0.04244	0.0621505	0.136433	0.57687
chr13_79394701	Alu-SINE	intronic	RBM26	-	Known	0.124416	0.00138147	0.04256	0.068066	0.199053	0.648851
chr15_79183048	SINE/AluJr	ncRNA_intronic	ANKRD34C-AS1	-	Known	-0.0772495	0.00138224	0.0425604	-0.0538672	0.114694	0.546207
chr1_47047819	Alu-SINE	intronic	CYP4X1	-	Known	0.221057	0.00138714	0.0426642	0.24209	0.0117405	0.282265
chr14_20451364	Alu-SINE	intronic	OSGEP	-	Novel	0.0645892	0.00138656	0.0426642	0.0928878	0.00364039	0.203101
chr6_72791952	LTR/MSTD	intronic	KCNQ5	-	Known	0.105973	0.00139164	0.0427558	0.108186	0.0345098	0.376027
chr12_69261347	Alu-SINE	intronic	CPSF6	-	Known	0.204983	0.0013916	0.0427558	0.142284	0.0998549	0.524042
chr11_133120779	-	intronic	OPCML	-	Known	0.121135	0.00139771	0.0428954	0.13201	0.0231814	0.339508
chr20_36448221	Alu-SINE	intronic	DLGAP4	-	Known	0.147342	0.00139754	0.0428954	0.250596	0.000407293	0.108747
chr6_38121332	Alu-SINE	intronic	ZFAND3	-	Known	0.152233	0.00139959	0.0429295	0.22361	0.00311104	0.195978
chr11_101951411	Alu-SINE	intronic	CEP126	-	Known	0.081003	0.00140194	0.0429493	0.0882627	0.0222011	0.336736
chr2_77241917	L1-LINE	intronic	LRRTM4	-	Known	0.123098	0.00140254	0.0429493	0.0867845	0.092878	0.513269
chr1_88812725	SINE/AluJr4	intronic	PKN2	-	Known	0.144453	0.00140239	0.0429493	0.0988726	0.0890291	0.506818
chr8_106291998	ERVL-MaLR-LTR	intronic	OXR1	-	Known	0.133578	0.00140724	0.0430545	0.1937	0.00312474	0.195978
chr5_72128873	Alu-SINE	intronic	MAP1B	-	Known	0.177865	0.00140751	0.0430545	0.12849	0.111705	0.542559
chr6_99346479	Alu-SINE	intronic	FAXC	-	Novel	0.161563	0.00140846	0.0430603	0.18201	0.0170564	0.314177
chr17_19352046	Alu-SINE	intronic	B9D1	-	Known	0.102511	0.00141092	0.0430883	0.0687115	0.130516	0.568243
chr20_31696029	Alu-SINE	intronic	BCL2L1	-	Known	0.173274	0.00141087	0.0430883	0.176046	0.0262032	0.349661
chr17_43895776	SINE/AluSc8	intronic	MPP2	-	Known	0.162837	0.00141298	0.0431279	0.145999	0.0555364	0.439475
chr13_66982280	ERVL-MaLR-LTR	ncRNA_intronic	PCDH9-AS3	-	Known	0.161745	0.00141513	0.04317	0.135051	0.0315314	0.368787
chr11_116884719	Alu-SINE	intronic	SIK3	-	Known	0.161606	0.00141743	0.0431931	0.159294	0.0395264	0.390401
chr2_239124965	-	intronic	HDAC4	-	Novel	-0.0669604	0.00141704	0.0431931	-0.0612657	0.0470025	0.415283
chr4_31056253	Alu-SINE	intronic	PCDH7	-	Known	0.0558669	0.00141989	0.0432007	0.0407885	0.110874	0.541742
chr3_85019408	SINE/AluJb	intronic	CADM2	-	Known	0.0611714	0.00142098	0.0432007	0.0714753	0.00932023	0.263644
chr7_129254067	L2-LINE	intronic	AHCYL2	-	Known	0.0905636	0.00142112	0.0432007	0.115476	0.00847419	0.257822
chrX_140718685	Alu-SINE	ncRNA_intronic	LINC00632	-	Known	0.104505	0.00142199	0.0432007	0.10988	0.00943645	0.265081
chr8_4877674	-	intronic	CSMD1	-	Novel	0.0690098	0.00141876	0.0432007	0.0447845	0.142899	0.585843
chr11_107310382	Alu-SINE	intergenic	GUCY1A2(dist=291906),CWF19L2(dist=15963)	-	Novel	0.195693	0.0014223	0.0432007	0.199359	0.0281059	0.355918
chr7_32524461	Alu-SINE	intronic	AVL9	-	Known	0.131762	0.00142488	0.0432557	0.0635654	0.21649	0.66546
chr19_40352888	Alu-SINE	intronic	PLD3	-	Known	0.119359	0.00142705	0.043298	0.181399	0.0019018	0.170206
chr6_87650939	Alu-SINE	intronic	ORC3	-	Known	0.176253	0.00142892	0.0433197	0.172392	0.0407131	0.394407
chr7_91738171	L1-LINE	intergenic	FZD1(dist=466845),MTERF1(dist=132771)	-	Novel	0.179521	0.00142931	0.0433197	0.121934	0.127642	0.56498
chr17_30794108	Alu-SINE	intronic	CRLF3	-	Known	0.167245	0.00143154	0.0433638	0.0998506	0.171051	0.619884
chr11_74233750	SINE/AluJr	intronic	PPME1	-	Known	0.0889909	0.00143727	0.0433641	0.0850333	0.046827	0.415048
chr7_38734525	-	intronic	VPS41	-	Known	0.0993701	0.00143233	0.0433641	0.166614	0.000504368	0.119541
chr12_2181596	CR1-LINE	intronic	CACNA1C	-	Known	0.118499	0.00143963	0.0433641	0.167962	0.00464828	0.217168
chr6_149383112	Alu-SINE	intronic	TAB2	-	Known	0.127886	0.00144071	0.0433641	0.13648	0.0207947	0.330488
chr18_80039105	Alu-SINE	intronic	RBFA	-	Known	0.130539	0.00143654	0.0433641	0.179438	0.00565059	0.229048
chr8_129957122	Alu-SINE	intronic	FAM49B	-	Known	0.130658	0.00143948	0.0433641	0.142247	0.0243657	0.343376
chr4_21795811	Alu-SINE	intronic	KCNIP4	-	Known	0.15335	0.00144083	0.0433641	0.152909	0.0390415	0.38972
chr11_66747855	Alu-SINE	intronic	C11orf80	-	Known	0.163388	0.00143696	0.0433641	0.219792	0.0069618	0.242452
chr2_210475391	Alu-SINE	intronic	LANCL1	-	Known	0.169708	0.00143449	0.0433641	0.131423	0.0611968	0.45238
chr6_72690097	Alu-SINE	intronic	KCNQ5	-	Known	0.184409	0.00143477	0.0433641	0.142684	0.0948544	0.515689
chr3_174007228	ERVL-MaLR-LTR	intronic	NLGN1	-	Known	0.25887	0.00144027	0.0433641	0.30677	0.0157325	0.30481
chr15_80527420	L2-LINE	intronic	ARNT2	-	Novel	0.104506	0.0014391	0.0433641	0.19515	2.21478e-05	0.0413943
chr19_40536762	Alu-SINE	intronic	SPTBN4	-	Known	0.120114	0.00144713	0.0435108	0.0849969	0.106181	0.53446
chr19_20659351	SINE/AluSx1	ncRNA_intronic	AC010636.2	-	Known	0.208535	0.00144726	0.0435108	0.283137	0.00597135	0.230562
chr5_87322393	DNA/MER1B	intronic	RASA1	-	Known	-0.143397	0.00145179	0.0436237	-0.162732	0.0200377	0.325562
chr16_89687940	Alu-SINE	intronic	CDK10	-	Known	0.150564	0.00145341	0.0436491	0.222847	0.0024438	0.183925
chr12_53174582	Alu-SINE	intronic	CSAD	-	Known	0.0898503	0.0014562	0.0437075	0.0487142	0.204078	0.653727
chr17_30740677	SINE/AluJo	downstream	AC127024.8	-	Known	0.155045	0.00145692	0.0437075	0.111054	0.100677	0.525112
chr11_117332060	Alu-SINE	intronic	CEP164	-	Known	0.141384	0.00145855	0.0437332	0.196697	0.00536068	0.22438
chr6_72664597	Alu-SINE	ncRNA_intronic	KCNQ5-IT1	-	Known	0.0852771	0.00146145	0.0437754	0.104866	0.0139084	0.295171
chr13_102137773	-	intronic	FGF14	-	Known	0.0945906	0.00146223	0.0437754	0.0858263	0.0504059	0.425484
chr3_9067444	-	intronic	SRGAP3	-	Known	0.131601	0.0014623	0.0437754	0.109006	0.0565729	0.441113
chr8_22036174	Alu-SINE	intronic	NPM2	-	Known	0.0725159	0.00146563	0.0437901	0.0222875	0.387516	0.78909
chr20_8170335	-	intronic	PLCB1	-	Known	0.120115	0.00146748	0.0437901	0.152075	0.00810688	0.253233
chr16_13010914	SINE/AluSx	intronic	SHISA9	-	Known	0.130563	0.00146678	0.0437901	0.202302	0.00136897	0.155067
chr11_40282232	SINE/AluSx	intronic	LRRC4C	-	Known	0.179956	0.00146599	0.0437901	0.263395	0.00146785	0.158976
chr7_156971436	Alu-SINE	UTR3	NOM1(NM_138400:c.*1733A>G,NM_001353366:c.*1733A>G)	-	Known	0.217242	0.00146604	0.0437901	0.0797948	0.326068	0.752402
chr3_10022790	Alu-SINE	ncRNA_intronic	CIDECP1	-	Novel	0.0542082	0.00146496	0.0437901	0.0815628	0.00246226	0.184042
chr10_115107259	ERVL-MaLR-LTR	intronic	ATRNL1	-	Known	0.0515865	0.00147206	0.0438582	0.0650936	0.00880971	0.260187
chr2_162647751	ERVL-MaLR-LTR	intronic	KCNH7	-	Known	0.18513	0.00147211	0.0438582	0.0805566	0.260888	0.703979
chr2_237737187	-	intronic	LRRFIP1	-	Novel	0.0710828	0.00147061	0.0438582	0.0927457	0.0081428	0.254072
chr18_3668440	Alu-SINE	intronic	DLGAP1	-	Known	0.0499064	0.00147291	0.0438589	0.039449	0.0896593	0.50781
chr2_141449971	hAT-Charlie-DNA	intronic	LRP1B	-	Known	0.118657	0.00147661	0.0439003	0.129036	0.0265822	0.350992
chr12_123939464	TcMar-Tigger-DNA	intronic	CCDC92	-	Known	0.209839	0.00147582	0.0439003	0.316419	0.00199407	0.171203
chr13_67184592	Alu-SINE	intronic	PCDH9	-	Novel	0.0838568	0.00147665	0.0439003	0.0828004	0.023397	0.340551
chr15_25127908	TcMar-Tigger-DNA	ncRNA_intronic	SNHG14	-	Known	-0.0456027	0.00148207	0.0439158	-0.0313491	0.126943	0.564002
chr15_55372416	SINE/AluSx	ncRNA_intronic	DNAAF4-CCPG1	-	Known	0.0523889	0.00148228	0.0439158	0.0561165	0.0291536	0.360299
chr12_51138189	Alu-SINE	intronic	TFCP2	-	Known	0.153794	0.00148266	0.0439158	0.203762	0.00638129	0.234315
chr16_12953922	ERVL-MaLR-LTR	intronic	SHISA9	-	Known	0.1588	0.00148218	0.0439158	0.165943	0.026109	0.349661
chr4_41262860	SINE/AluSz	intronic	UCHL1	-	Known	0.162258	0.00148098	0.0439158	0.159771	0.0414093	0.396892
chr11_94468621	-	intronic	MRE11	-	Known	0.203158	0.00148056	0.0439158	0.177673	0.0675484	0.467336
chr17_2600189	Alu-SINE	intronic	PAFAH1B1	-	Novel	0.148007	0.00148005	0.0439158	0.0901262	0.168561	0.61715
chr9_128228290	Alu-SINE	intronic	DNM1	-	Known	0.075731	0.00148572	0.0439834	0.122222	0.00101044	0.141947
chr12_120645718	SINE/AluSx1	intronic	CABP1	-	Known	0.126151	0.00148677	0.0439911	0.0590081	0.229267	0.676787
chr15_90209557	Alu-SINE	intronic	SEMA4B	-	Known	0.0732171	0.00149042	0.0440758	0.0487476	0.136226	0.576503
chrX_115924354	LINE/L1MA4A	ncRNA_intronic	DANT2	-	Known	0.0908564	0.00149195	0.0440924	0.0268425	0.380521	0.785648
chr11_66260991	Alu-SINE	intronic	KLC2	-	Known	0.148759	0.00149334	0.0440924	0.20903	0.00489031	0.220951
chr4_119537867	-	intronic	PDE5A	-	Novel	0.0937326	0.0014928	0.0440924	0.0832885	0.0508879	0.427017
chr11_47480818	Alu-SINE	intronic	CELF1	-	Known	0.156844	0.00149422	0.0440952	0.0839142	0.211688	0.661682
chr5_87383017	SINE/AluJr4	intronic	RASA1	-	Known	0.163503	0.0014994	0.0441809	0.192398	0.0181163	0.317855
chr19_3539997	Alu-SINE	intronic	C19orf71	-	Known	0.246185	0.00149949	0.0441809	0.34681	0.00485861	0.220951
chr3_117576139	L1-LINE	intergenic	LINC00901(dist=643901),LINC02024(dist=102554)	-	Novel	0.122771	0.00149874	0.0441809	0.104855	0.07221	0.476701
chr10_103689565	Alu-SINE	intronic	SH3PXD2A	-	Known	0.119832	0.00150031	0.044182	0.110147	0.0499406	0.424074
chr1_201762102	Alu-SINE	ncRNA_intronic	IPO9-AS1	-	Known	0.164323	0.00150188	0.0442048	0.0605598	0.346547	0.764673
chr4_48835649	Alu-SINE	intronic	OCIAD1	-	Known	0.170042	0.00150299	0.0442143	0.163803	0.0290041	0.359633
chr14_69252444	-	intergenic	EXD2(dist=8424),GALNT16(dist=7714)	-	Novel	0.25707	0.00150716	0.0443138	0.350146	0.00131633	0.153564
chrX_74201612	L1-LINE	ncRNA_intronic	FTX	-	Known	0.0793338	0.00151307	0.0444569	0.0548289	0.117205	0.549786
chr7_75491987	SINE/AluSx	intergenic	POM121C;SPDYE5	-	Known	0.114447	0.00151367	0.0444569	0.0472217	0.307786	0.738516
chr10_26760633	Alu-SINE	intronic	ABI1	-	Known	0.187097	0.00151441	0.0444569	0.111628	0.176156	0.625707
chr7_66709611	Alu-SINE	intronic	RABGEF1	-	Known	0.182483	0.0015154	0.044463	0.15323	0.0755558	0.481994
chr16_67536328	Alu-SINE	intronic	RIPOR1	-	Known	0.0779179	0.00151711	0.0444898	0.0786188	0.0387924	0.388544
chrX_115905799	-	ncRNA_intronic	DANT2	-	Novel	0.13777	0.00152459	0.0446625	0.0807828	0.181832	0.631251
chr16_70958361	-	intronic	HYDIN	-	Novel	0.146576	0.001524	0.0446625	0.138807	0.0461234	0.412488
chr9_92637389	-	intronic	IPPK	-	Known	0.191253	0.00152571	0.0446718	0.272684	0.00301736	0.194997
chr3_85572269	Alu-SINE	intronic	CADM2	-	Known	0.0572977	0.00152786	0.0447113	0.0568465	0.0418332	0.398299
chr17_60687559	Alu-SINE	intronic	BCAS3	-	Known	0.109784	0.00152926	0.0447291	0.110713	0.0391563	0.38975
chr7_96040851	Alu-SINE	intronic	DYNC1I1	-	Known	0.213977	0.00153444	0.0448572	0.185132	0.0695718	0.472148
chr21_15830871	-	intronic	USP25	-	Known	0.242818	0.00153547	0.0448587	0.274265	0.023652	0.340567
chr6_72108438	-/-	intronic	RIMS1	-	Known	0.246199	0.00153609	0.0448587	0.292472	0.0143898	0.296958
chr2_241703868	Alu-SINE	intronic	ING5	-	Known	0.154293	0.00153871	0.0449118	0.192397	0.0114743	0.280312
chr4_21491623	SINE/AluJo	intronic	KCNIP4	-	Known	0.120622	0.0015407	0.0449465	0.18081	0.00260569	0.184591
chrY_12353670	Alu-SINE	intergenic	NONE(dist=NONE),GYG2P1(dist=43514)	-	Known	-0.205407	0.0015466	0.0450286	-0.229366	0.0236058	0.340567
chr17_30782424	Alu-SINE	ncRNA_intronic	SUZ12P1	-	Known	0.0893701	0.00154599	0.0450286	0.0919914	0.0347015	0.376819
chr1_160215998	-/-	UTR3	DCAF8	-	Known	0.152998	0.00154728	0.0450286	0.201964	0.00311432	0.195978
chr15_68138056	Alu-SINE	intronic	PIAS1	-	Known	0.162966	0.00154753	0.0450286	0.17698	0.0290951	0.360299
chr2_77455008	Alu-SINE	intronic	LRRTM4	-	Known	0.198763	0.00154523	0.0450286	0.234756	0.0121898	0.283104
chr8_35598400	L1-LINE	intronic	UNC5D	-	Known	0.294479	0.00154847	0.0450325	0.188404	0.110927	0.541742
chr15_25113883	SINE/AluJb	ncRNA_exonic	SNHG14	-	Known	0.0439268	0.00154939	0.0450358	0.032519	0.110234	0.540779
chr8_39021564	Alu-SINE	intronic	ADAM9	-	Known	0.188491	0.00155107	0.0450613	0.162337	0.0695552	0.472136
chr8_3891331	SINE/AluJb	intronic	CSMD1	-	Known	0.224088	0.00155211	0.0450682	0.196022	0.0667672	0.466114
chr15_24983293	SINE/AluSx1	ncRNA_intronic	SNHG14	-	Known	0.0586362	0.00155893	0.0451728	0.0490882	0.072714	0.477188
chr11_13703296	Alu-SINE	intronic	FAR1	-	Known	0.143973	0.00155872	0.0451728	0.162584	0.0216296	0.335208
chr1_183295096	Alu-SINE	intronic	NMNAT2	-	Known	0.174038	0.00155746	0.0451728	0.13499	0.0960845	0.51801
chr6_37892396	L1-LINE	intronic	ZFAND3	-	Known	0.243777	0.0015574	0.0451728	0.230338	0.0530094	0.432955
chr21_37824727	ERVL-MaLR-LTR	intronic	KCNJ6	-	Known	0.172406	0.00156103	0.0451939	0.175632	0.0350419	0.378568
chr3_192567742	Simple_repeat-Simple_repeat	intronic	FGF12	-	Novel	0.0598708	0.00156127	0.0451939	0.0756459	0.0118001	0.282265
chr12_51793041	Alu-SINE	intronic	SCN8A	-	Known	0.0890912	0.00156424	0.0452027	0.0370518	0.299215	0.73131
chr22_31607050	Alu-SINE	intronic	SFI1	-	Known	0.197813	0.00156376	0.0452027	0.154638	0.078495	0.487931
chr1_111908240	MIR-SINE	intronic	KCND3	-	Novel	0.124896	0.00156456	0.0452027	0.0535731	0.294166	0.727511
chr9_112047909	ERVL-MaLR-LTR	intronic	SUSD1	-	Novel	0.170838	0.0015648	0.0452027	0.223011	0.00912081	0.261619
chr18_3631741	SINE/AluJb	intronic	DLGAP1	-	Known	0.125711	0.00156603	0.045214	0.0567461	0.273527	0.71277
chr6_52992853	Alu-SINE	intronic	GSTA4	-	Known	0.136861	0.00156842	0.045214	0.224128	0.000270684	0.0991978
chr7_146530185	L1-LINE	intergenic	TPK1(dist=1694131),CNTNAP2(dist=244086)	-	Novel	0.0555985	0.00156752	0.045214	0.0210375	0.340391	0.760629
chr7_91738170	L1-LINE	intergenic	FZD1(dist=466844),MTERF1(dist=132772)	-	Novel	0.246935	0.00156819	0.045214	0.293545	0.0184333	0.318259
chr10_21629957	Alu-SINE	intronic	MLLT10	-	Novel	0.0608359	0.00157066	0.0452553	0.0393794	0.118517	0.551296
chr11_9826962	Alu-SINE	intronic	SBF2	-	Known	0.116485	0.00157308	0.0453018	0.114747	0.0426592	0.40144
chr9_125341067	Alu-SINE	intronic	GAPVD1	-	Known	0.166753	0.00157481	0.045305	0.165252	0.0376256	0.384819
chr1_177263032	L2-LINE	intronic	BRINP2	-	Novel	0.0928147	0.0015744	0.045305	0.084872	0.0440111	0.405579
chr2_99628273	LINE/L1PA13	intronic	AFF3	-	Known	0.0700517	0.00157977	0.045352	0.0715647	0.0371826	0.384204
chr3_158692945	Alu-SINE	downstream	GFM1(dist=374)	-	Known	0.124301	0.00158129	0.045352	0.143522	0.00516532	0.222749
chr9_128238038	Alu-SINE	intronic	DNM1	-	Known	0.15611	0.00158033	0.045352	0.288556	4.30801e-05	0.0597089
chr10_74870186	Alu-SINE	intronic	KAT6B	-	Known	0.158841	0.00158052	0.045352	0.222588	0.00510888	0.222749
chr7_70466120	-	intronic	AUTS2	-	Novel	0.0581006	0.00157979	0.045352	0.0663868	0.0143608	0.296758
chr11_133244683	ERVL-MaLR-LTR	intronic	OPCML	-	Novel	0.128133	0.00157895	0.045352	0.131808	0.0366609	0.382282
chr2_121435149	Alu-SINE	intronic	CLASP1	-	Known	0.0769374	0.001583	0.0453778	0.0804002	0.0336554	0.373913
chr22_21003443	Alu-SINE	ncRNA_intronic	THAP7-AS1	-	Known	0.226866	0.00158699	0.0454472	0.373558	0.000406393	0.108747
chr5_128079838	Alu-SINE	ncRNA_intronic	LINC01184	-	Novel	0.0912812	0.00158705	0.0454472	0.0604144	0.142863	0.585843
chr4_76942869	SINE/AluSx	intergenic	SOWAHB;SEPTIN11	-	Known	0.151011	0.00158789	0.0454482	0.110589	0.106709	0.535455
chr7_139390072	Alu-SINE	intronic	FMC1-LUC7L2,LUC7L2	-	Known	0.175951	0.00159258	0.0455592	0.279335	0.000608915	0.127773
chr16_7365640	-	intronic	RBFOX1	-	Novel	0.0603925	0.0015936	0.0455652	0.0576939	0.0514912	0.428441
chr13_102087820	-/-	intronic	FGF14	-	Known	0.130723	0.00159749	0.0456532	0.158	0.0142791	0.296733
chr5_107626347	Alu-SINE	intronic	EFNA5	-	Known	0.235273	0.0015997	0.0456898	0.160275	0.122976	0.558019
chr2_62847577	Alu-SINE	intronic	EHBP1	-	Known	0.237411	0.00160041	0.0456898	0.221903	0.0426226	0.40144
chr2_132199645	SINE/AluSx1	intergenic	ANKRD30BL;MIR663B	-	Known	0.0971592	0.00160288	0.0456907	0.100882	0.0351805	0.378984
chr13_107854621	Alu-SINE	intronic	FAM155A	-	Known	0.133565	0.00160242	0.0456907	0.192229	0.00352074	0.201638
chr1_63421587	L1-LINE	intronic	ALG6	-	Novel	0.20712	0.00160217	0.0456907	0.127876	0.150632	0.59534
chr10_68523218	SINE/AluSz	intronic	SLC25A16	-	Known	0.137268	0.00160498	0.0457273	0.167954	0.012036	0.282939
chr15_25007396	Alu-SINE	ncRNA_intronic	SNHG14	-	Known	0.0465597	0.00160704	0.0457628	0.052603	0.0218572	0.335826
chr1_25314526	Alu-SINE	intronic	RHD,RSRP1	-	Known	0.140228	0.00160861	0.0457842	0.0936255	0.137553	0.578269
chr1_145740930	Alu-SINE	UTR3	RNF115(NM_014455:c.*5937A>G)	-	Known	0.173933	0.00161045	0.0458131	0.206128	0.0154948	0.303598
chr6_72107630	-	intronic	RIMS1	-	Known	0.215616	0.001612	0.0458342	0.220988	0.0322885	0.369993
chr8_4911114	ERVL-MaLR-LTR	intronic	CSMD1	-	Novel	-0.0523779	0.00161478	0.0458898	-0.0523107	0.039375	0.39014
chr2_202864856	Alu-SINE	intronic	ICA1L	-	Known	-0.132033	0.00161698	0.045891	-0.17233	0.00974393	0.268032
chr18_3563022	Alu-SINE	intronic	DLGAP1	-	Known	0.0939422	0.00161711	0.045891	0.0768998	0.0736898	0.478327
chr4_91345319	Alu-SINE	intronic	CCSER1	-	Novel	0.156362	0.00161727	0.045891	0.117234	0.109312	0.539749
chr1_14814135	-	intronic	KAZN	-	Known	0.146265	0.00161823	0.045895	0.106053	0.104138	0.531207
chr21_37825707	ERVL-MaLR-LTR	intronic	KCNJ6	-	Known	0.155515	0.00162179	0.0459725	0.156717	0.0362019	0.381581
chr1_207769213	Alu-SINE	intronic	CD46	-	Known	0.145567	0.00162323	0.0459901	0.127039	0.0605965	0.450556
chr6_68643889	Alu-SINE	intronic	ADGRB3	-	Known	0.0734307	0.00162713	0.0460772	0.0859657	0.0196437	0.323597
chr3_50096875	Alu-SINE	intronic	RBM5	-	Known	0.117264	0.00163014	0.0461157	0.108014	0.0283494	0.357122
chr15_62016342	L1-LINE	intronic	VPS13C	-	Novel	0.184612	0.00162942	0.0461157	0.128952	0.131034	0.569013
chr15_32834966	-	intronic	FMN1	-	Novel	0.21606	0.00163095	0.0461157	0.209539	0.0433502	0.403427
chr5_139973400	Alu-SINE	intronic	NRG2	-	Novel	0.109164	0.00163249	0.046136	0.0994101	0.0457249	0.41093
chr16_23845547	Alu-SINE	intronic	PRKCB	-	Known	0.143537	0.00163604	0.0462129	0.165006	0.00997124	0.268541
chr20_36781306	Alu-SINE	UTR3	SOGA1(NM_080627:c.*5179A>G)	-	Known	0.209571	0.00163769	0.0462364	0.204069	0.0473789	0.416573
chr15_25303605	L1-LINE	ncRNA_intronic	SNHG14	-	Known	-0.0941593	0.00164105	0.0463047	-0.0812638	0.0734306	0.478083
chr4_53521924	Alu-SINE	ncRNA_intronic	LNX1-AS1	-	Known	0.178264	0.00164177	0.0463047	0.132257	0.102942	0.528667
chr1_77658418	Alu-SINE	intronic	ZZZ3	-	Known	0.173282	0.0016441	0.0463473	0.1407	0.0883486	0.505818
chr14_41835670	Alu-SINE	intronic	LRFN5	-	Known	-0.147348	0.0016506	0.046507	-0.0591562	0.316595	0.745393
chr1_177157412	SINE/AluJb	intronic	ASTN1	-	Known	0.108412	0.00165294	0.0465264	0.0643906	0.170096	0.618863
chr7_139367111	Alu-SINE	intronic	FMC1-LUC7L2,LUC7L2	-	Known	0.142125	0.00165276	0.0465264	0.18665	0.00803439	0.25253
chr1_211264613	Alu-SINE	intronic	RCOR3	-	Known	0.2089	0.0016543	0.0465411	0.177217	0.0729681	0.477499
chr13_107731607	L1-LINE	intronic	FAM155A	-	Known	0.120422	0.00165924	0.0466102	0.11952	0.044546	0.407834
chr16_75025342	Alu-SINE	intronic	ZNRF1	-	Known	0.163337	0.0016588	0.0466102	0.0740902	0.257817	0.701761
chr2_77319150	Alu-SINE	intronic	LRRTM4	-	Known	0.197455	0.00165844	0.0466102	0.178995	0.0574195	0.442545
chr10_96872626	Alu-SINE	intronic	LCOR	-	Known	0.0795492	0.00166262	0.0466702	0.0847774	0.0310948	0.367206
chrX_74131183	-	ncRNA_intronic	FTX	-	Novel	0.123496	0.00166305	0.0466702	0.162047	0.00942418	0.265081
[truncated: 54,072 more rows]

## Sheet: GABA v OLIG
	RNA editing site annotation					Adjusting for PMI, age and donor			Adjusting for PMI, age, donor, ADAR1 and ADAR2
RNA editing site (hg38)	Repeat	Region	Gene	consequence	Novelty	Delta editing rate	P.Value	adj.P.Val	Delta editing rate	P.Value	adj.P.Val
chrX_74207901	-	ncRNA_intronic	FTX	-	Known	0.780043	1.28803e-17	2.4461e-13	0.759277	1.62829e-07	0.00154614
chr22_16651236	-	intergenic	TPTEP1(dist=2406),ANKRD62P1-PARP4P3(dist=2473)	-	Novel	0.863347	1.00906e-16	9.58154e-13	0.745384	1.15282e-06	0.00729776
chr4_68335954	-	intronic	YTHDC1	-	Novel	0.795902	3.03483e-14	1.63202e-10	0.716451	8.53646e-05	0.0378167
chr9_38555580	ERVL-MaLR-LTR	intergenic	FAM95C(dist=10208),ANKRD18A(dist=15784)	-	Known	0.799018	3.43747e-14	1.63202e-10	0.862107	1.59201e-05	0.029112
chr3_85259683	-	intronic	CADM2	-	Known	0.785824	6.15087e-14	2.33622e-10	0.778346	6.57942e-05	0.0347083
chr7_129254059	-	intronic	AHCYL2	-	Known	0.730915	1.21493e-13	3.84545e-10	0.745336	2.14611e-05	0.029112
chr10_38049680	L1-LINE	intronic	ZNF33A	-	Known	0.757836	1.50907e-13	4.09411e-10	0.754175	7.88133e-05	0.0366306
chr2_95825413	L1-LINE	ncRNA_exonic	LINC00342	-	Known	0.410714	2.96788e-13	5.75574e-10	0.430868	8.87528e-05	0.0383069
chr11_119007761	Alu-SINE	intronic	CCDC84	-	Known	0.431579	2.73083e-13	5.75574e-10	0.470297	6.30763e-05	0.0344972
chr2_95825172	L1-LINE	ncRNA_exonic	LINC00342	-	Known	0.451659	3.03077e-13	5.75574e-10	0.445186	0.000164238	0.0503071
chr4_157336985	-	intronic	GRIA2	-	Known	0.793944	3.99975e-13	6.90539e-10	0.725809	0.000412332	0.0708264
chrX_53150626	Alu-SINE	intergenic	KANTR(dist=2618),KDM5C(dist=25651)	-	Known	0.715396	4.91071e-13	7.77161e-10	0.706888	0.000243639	0.0571228
chr18_55238904	ERVL-MaLR-LTR	intronic	TCF4	-	Known	0.368039	7.7919e-13	8.22089e-10	0.311422	0.000577798	0.0762611
chr2_95825193	L1-LINE	ncRNA_exonic	LINC00342	-	Known	0.42694	7.42421e-13	8.22089e-10	0.472091	0.000108862	0.0405371
chr11_119010086	Alu-SINE	intronic	CCDC84	-	Known	0.475919	7.21622e-13	8.22089e-10	0.429226	0.000254091	0.0581378
chr4_113020732	Alu-SINE	intronic	ANK2	-	Known	0.581286	7.4051e-13	8.22089e-10	0.586122	0.000202679	0.0549867
chr16_56278396	-	intronic	GNAO1	-	Known	0.736841	7.6031e-13	8.22089e-10	0.888807	3.28607e-05	0.0327207
chr19_30475366	Alu-SINE	intronic	ZNF536	-	Known	0.771382	6.47981e-13	8.22089e-10	0.650152	0.000726594	0.0816493
chr13_66585207	-	intronic	PCDH9	-	Known	0.597927	8.91096e-13	8.90674e-10	0.592567	0.000355794	0.0669066
chr2_95825441	L1-LINE	ncRNA_exonic	LINC00342	-	Known	0.336281	1.07879e-12	1.02436e-09	0.237623	0.00262529	0.137347
chr1_207769218	Alu-SINE	intronic	CD46	-	Known	0.470345	1.19238e-12	1.07831e-09	0.413716	0.000706063	0.0807762
chr9_38549419	ERVL-MaLR-LTR	intergenic	FAM95C(dist=4047),ANKRD18A(dist=21945)	-	Known	0.702279	1.37222e-12	1.18454e-09	0.432956	0.00420665	0.160764
chr22_16651294	ERVK-LTR	intergenic	TPTEP1(dist=2464),ANKRD62P1-PARP4P3(dist=2415)	-	Novel	0.805424	1.76566e-12	1.4579e-09	0.695093	0.0013806	0.10536
chr2_141708905	ERVL-MaLR-LTR	intronic	LRP1B	-	Known	0.610588	2.01849e-12	1.59722e-09	0.515358	0.00147702	0.105548
chr12_121331888	Alu-SINE	intronic	ANAPC5	-	Known	0.614446	2.53688e-12	1.853e-09	0.472542	0.00294148	0.142799
chr4_157360142	-	exonic	GRIA2;GRIA2	nonsynonymous	Known	0.741608	2.48405e-12	1.853e-09	0.60966	0.00209903	0.121459
chr2_95825198	L1-LINE	ncRNA_exonic	LINC00342	-	Known	0.301423	2.6411e-12	1.85767e-09	0.281965	0.00101953	0.0982838
chr13_110900008	Alu-SINE	intronic	ANKRD10	-	Known	0.750146	3.52105e-12	2.38816e-09	0.792085	0.000469889	0.0714026
chr10_84145954	Alu-SINE	intronic	GHITM	-	Known	0.443555	4.97711e-12	3.25932e-09	0.463378	0.00042565	0.0710692
chr3_85658007	-	intronic	CADM2	-	Known	-0.47701	5.63076e-12	3.25952e-09	-0.40299	0.00248952	0.132433
chr2_95825428	L1-LINE	ncRNA_exonic	LINC00342	-	Known	0.302423	5.66395e-12	3.25952e-09	0.240123	0.00402397	0.158184
chr9_38564249	ERVL-MaLR-LTR	intergenic	FAM95C(dist=18877),ANKRD18A(dist=7115)	-	Novel	0.374953	5.36289e-12	3.25952e-09	0.300949	0.00295905	0.142799
chrX_74276434	Alu-SINE	ncRNA_intronic	FTX	-	Known	0.561959	5.65525e-12	3.25952e-09	0.615119	0.000201415	0.0549867
chr5_62371188	SINE/AluJr	intronic	KIF2A	-	Known	0.377079	7.08959e-12	3.74499e-09	0.330851	0.00210415	0.121459
chr12_82703076	Alu-SINE	intronic	TMTC2	-	Known	0.401993	7.09913e-12	3.74499e-09	0.477008	0.000222351	0.0562309
chr11_68086058	Alu-SINE	intronic	CHKA	-	Known	0.540619	6.72139e-12	3.74499e-09	0.872386	1.13474e-07	0.00154614
chr9_19547541	-	intronic	SLC24A2	-	Known	0.584341	8.19791e-12	4.20774e-09	0.793708	1.77501e-05	0.029112
chr5_157309800	-	exonic	CYFIP2	nonsynonymous	Known	0.655182	8.81772e-12	4.40677e-09	0.729664	0.000285397	0.0592588
chr7_128659601	Alu-SINE	ncRNA_exonic	LINC01000	-	Known	0.515995	1.00134e-11	4.87601e-09	0.597744	0.000120108	0.0410557
chr5_146842699	L1-LINE	intronic	PPP2R2B	-	Known	0.345542	1.23018e-11	5.69814e-09	0.28639	0.00475526	0.167546
chr1_20775406	TcMar-Tigger-DNA	intronic	HP1BP3	-	Known	0.698676	1.21233e-11	5.69814e-09	0.722883	0.00102728	0.0983174
chr2_95825183	L1-LINE	ncRNA_exonic	LINC00342	-	Known	0.30844	1.42165e-11	6.42824e-09	0.280454	0.00298497	0.142836
chr10_67047237	-	intronic	CTNNA3,LRRTM3	-	Known	0.688346	1.49152e-11	6.58732e-09	0.620149	0.00192144	0.116582
chr6_136454385	Alu-SINE	intronic	MAP7	-	Known	0.562663	1.55462e-11	6.70995e-09	0.58368	0.000884255	0.0902843
chr4_157336783	-	intronic	GRIA2	-	Known	0.615966	1.66531e-11	7.02799e-09	0.816129	6.34316e-05	0.0344972
chrY_14538348	-	intronic	NLGN4Y	-	Known	0.373321	1.78986e-11	7.38941e-09	0.220936	0.0195782	0.273614
chr18_9145270	Alu-SINE	intronic	ANKRD12	-	Known	0.562745	1.87234e-11	7.56547e-09	0.558405	0.00183341	0.114912
chr9_96586916	Alu-SINE	intronic	CDC14B	-	Known	0.529153	2.07895e-11	8.22526e-09	0.768295	2.08867e-05	0.029112
chr7_92493505	SINE/AluJb	ncRNA_exonic	AC007566.1	-	Known	-0.550851	2.19894e-11	8.352e-09	-0.534968	0.00176901	0.113823
chrX_72483311	ERVL-MaLR-LTR	intronic	HDAC8	-	Known	0.548416	2.19039e-11	8.352e-09	0.562781	0.00118915	0.103382
chrX_74275046	hAT-Charlie-DNA	ncRNA_intronic	FTX	-	Known	0.624027	2.33951e-11	8.71168e-09	0.639437	0.00131972	0.10464
chr10_116898093	Alu-SINE	intronic	SHTN1	-	Known	0.529803	2.55667e-11	9.33724e-09	0.831704	3.49777e-06	0.0132852
chr4_105420065	Alu-SINE	intronic	PPA2	-	Known	0.408597	2.62274e-11	9.38908e-09	0.390705	0.00115401	0.102947
chr2_152344101	Alu-SINE	intronic	FMNL2	-	Known	0.4589	2.72195e-11	9.38908e-09	0.369367	0.00771916	0.204917
chr15_65113114	Alu-SINE	intergenic	UBAP1L(dist=6755),PDCD7(dist=4265)	-	Known	0.559249	2.70135e-11	9.38908e-09	0.672213	0.000413971	0.0708264
chr6_101924714	-	exonic	GRIK2	nonsynonymous	Known	0.589806	2.76862e-11	9.38908e-09	0.485268	0.00677993	0.195087
chr7_38734456	-	intronic	VPS41	-	Known	0.366165	2.8383e-11	9.45651e-09	0.368265	0.00202904	0.119956
chr13_19678878	Alu-SINE	intronic	PSPC1	-	Known	0.540541	3.00334e-11	9.83386e-09	0.307352	0.0236127	0.294632
chr14_50995119	SINE/FLAM_A	intronic	TRIM9	-	Known	0.234458	3.15236e-11	1.01469e-08	0.155675	0.0166604	0.257444
chr9_38564244	ERVL-MaLR-LTR	intergenic	FAM95C(dist=18872),ANKRD18A(dist=7120)	-	Known	0.333302	3.78746e-11	1.19879e-08	0.333393	0.00264962	0.137484
chr11_6492170	ERVL-LTR	intergenic	TIMM10B(dist=7489),DNHD1(dist=5110)	-	Known	0.634856	3.89611e-11	1.21297e-08	0.563524	0.00224746	0.125166
chr13_101376454	Alu-SINE	intronic	NALCN	-	Known	0.587493	4.02068e-11	1.23156e-08	0.697385	0.000535377	0.0736764
chrX_74274998	hAT-Charlie-DNA	ncRNA_intronic	FTX	-	Known	0.436986	4.28022e-11	1.29025e-08	0.417889	0.00340448	0.148936
chr17_45641416	Alu-SINE	ncRNA_exonic	LINC02210	-	Known	0.352216	4.73068e-11	1.37388e-08	0.41726	0.000529529	0.0734036
chrX_74275463	Alu-SINE	ncRNA_intronic	FTX	-	Known	0.474456	4.65362e-11	1.37388e-08	0.393334	0.00165842	0.110509
chr2_96628421	Alu-SINE	intronic	KANSL3	-	Known	0.619533	4.77468e-11	1.37388e-08	0.68132	0.00147129	0.105548
chr8_17240318	hAT-Charlie-DNA	intronic	CNOT7	-	Known	0.629146	4.88533e-11	1.38474e-08	0.414188	0.0223159	0.289087
chrX_29080191	Alu-SINE	intronic	IL1RAPL1	-	Known	0.25263	5.75024e-11	1.589e-08	0.210188	0.00814552	0.207361
chr1_20775407	TcMar-Tigger-DNA	intronic	HP1BP3	-	Known	0.294717	5.77331e-11	1.589e-08	0.418408	7.86194e-05	0.0366306
chr9_13201733	L1-LINE	intronic	MPDZ	-	Known	0.689231	6.00248e-11	1.62847e-08	0.447822	0.0258166	0.302271
chr9_38551890	ERVL-MaLR-LTR	intergenic	FAM95C(dist=6518),ANKRD18A(dist=19474)	-	Known	0.593494	6.83769e-11	1.82894e-08	0.358039	0.0294033	0.314204
chr3_129380257	ERV1-LTR	intergenic	H1FX-AS1(dist=55688),RPL32P3(dist=2577)	-	Known	0.551281	7.31686e-11	1.92992e-08	0.611912	0.00154417	0.106343
chr2_95825397	L1-LINE	ncRNA_exonic	LINC00342	-	Known	0.227465	7.54122e-11	1.96185e-08	0.233065	0.00287695	0.142434
chr14_50995079	Alu-SINE	intronic	TRIM9	-	Known	0.193708	8.22943e-11	2.11196e-08	0.225808	0.00122533	0.103382
chr4_44311158	-	intronic	KCTD8	-	Known	0.511732	8.57751e-11	2.17194e-08	0.742122	3.79051e-05	0.0327207
chr22_38020091	Alu-SINE	intronic	POLR2F	-	Known	0.518821	9.24304e-11	2.30966e-08	0.538223	0.00281669	0.140768
chr14_50461118	Alu-SINE	intronic	MAP4K5	-	Known	0.545608	9.48197e-11	2.3386e-08	0.498545	0.00561321	0.177837
chr12_68843749	-	UTR3	MDM2(NM_001145339:c.*3900A>G,NM_002392:c.*3900A>G,NM_001367990:c.*3900A>G,NM_001278462:c.*3900A>G,NM_001145340:c.*3900A>G,NM_001145337:c.*3900A>G)	-	Known	0.514015	1.00039e-10	2.4357e-08	0.627323	0.000778136	0.0834892
chr12_70217868	LTR/MLT1A1	ncRNA_intronic	PRANCR	-	Known	0.587386	1.07402e-10	2.58187e-08	0.541758	0.00626757	0.18761
chr2_95825438	L1-LINE	ncRNA_exonic	LINC00342	-	Known	0.325071	1.0896e-10	2.58658e-08	0.210686	0.027466	0.310111
chr12_121331899	Alu-SINE	intronic	ANAPC5	-	Known	0.398417	1.11841e-10	2.62219e-08	0.423646	0.00240482	0.131614
chr11_76403956	ERVL-LTR	exonic	GVQW3	nonsynonymous	Known	0.159313	1.21096e-10	2.80456e-08	0.169117	0.00322212	0.147791
chr4_44311160	-	intronic	KCTD8	-	Known	0.405849	1.27504e-10	2.91739e-08	0.528016	0.000472929	0.0714026
chr9_96918001	Alu-SINE	intergenic	PTMAP11(dist=7546),NUTM2G(dist=11003)	-	Known	0.540705	1.41323e-10	3.19508e-08	0.68814	0.000616333	0.0765018
chr18_55238919	ERVL-MaLR-LTR	intronic	TCF4	-	Novel	0.232395	1.51359e-10	3.38171e-08	0.244681	0.00302354	0.142836
chr15_24983681	Alu-SINE	ncRNA_exonic	PWARSN	-	Known	0.302813	1.60287e-10	3.53955e-08	0.284914	0.00335714	0.148936
chr17_46142394	Alu-SINE	intronic	KANSL1	-	Known	0.339872	1.66737e-10	3.63966e-08	0.396784	0.00115984	0.102947
chr15_44170119	Alu-SINE	intronic	FRMD5	-	Known	0.282655	1.82036e-10	3.92846e-08	0.345647	0.000828199	0.0859471
chr11_2980242	Alu-SINE	intronic	NAP1L4	-	Known	0.411188	1.89379e-10	4.04101e-08	0.579389	0.000196477	0.0548721
chrX_74208259	Alu-SINE	ncRNA_intronic	FTX	-	Known	0.52233	1.94159e-10	4.09698e-08	0.503724	0.00491939	0.169336
chr18_9198689	Alu-SINE	intronic	ANKRD12	-	Known	0.586719	1.98219e-10	4.13667e-08	0.73453	0.00060761	0.0765018
chr2_197864739	Alu-SINE	intronic	PLCL1	-	Known	0.549939	2.21747e-10	4.53621e-08	0.417722	0.0236593	0.294663
chr14_50461111	Alu-SINE	intronic	MAP4K5	-	Known	0.602384	2.24343e-10	4.53621e-08	0.732254	0.00142915	0.105548
chr7_130945280	-	ncRNA_exonic	LINC-PINT	-	Known	0.624053	2.24529e-10	4.53621e-08	0.792415	0.000310737	0.0614709
chr12_70217562	ERVL-MaLR-LTR	intergenic	MYRFL(dist=258465),LINC01481(dist=4628)	-	Known	0.584479	2.27172e-10	4.54129e-08	0.275312	0.0960284	0.46036
chr15_101425531	L1-LINE	intronic	PCSK6	-	Novel	0.179747	2.53412e-10	4.9129e-08	0.171312	0.00884311	0.211245
chrX_74260662	Alu-SINE	ncRNA_intronic	FTX	-	Known	0.260286	2.58195e-10	4.9129e-08	0.276577	0.00381244	0.154051
chr9_38548799	LTR/THE1D-int	ncRNA_intronic	AL390726.2	-	Known	0.276832	2.55854e-10	4.9129e-08	0.223128	0.0200609	0.277074
chr9_96511849	SINE/AluJb	intronic	CDC14B	-	Known	0.282278	2.58696e-10	4.9129e-08	0.251912	0.0124756	0.238576
chr1_89880328	-	intronic	LRRC8D	-	Known	0.458507	2.51535e-10	4.9129e-08	0.622709	0.000463691	0.0714026
chr9_38549430	ERVL-MaLR-LTR	intergenic	FAM95C(dist=4058),ANKRD18A(dist=21934)	-	Novel	0.416021	2.80583e-10	5.2758e-08	0.274366	0.0396449	0.345267
chr4_152833591	L1-LINE	intronic	ARFIP1	-	Known	0.592882	2.93907e-10	5.4408e-08	0.407659	0.0379506	0.339471
chr11_65442627	Alu-SINE	ncRNA_exonic	NEAT1	-	Known	0.671837	2.97954e-10	5.4408e-08	0.738355	0.001985	0.118711
chr5_10993558	L1-LINE	intronic	CTNND2	-	Novel	0.713294	2.95519e-10	5.4408e-08	0.458375	0.0452696	0.359563
chr20_36781288	SINE/AluSx	UTR3	SOGA1	-	Known	0.46698	3.15087e-10	5.69888e-08	0.366272	0.0235198	0.294613
chr12_121335277	Alu-SINE	intronic	ANAPC5	-	Known	0.341629	3.21372e-10	5.75771e-08	0.42646	0.00134816	0.10498
chr19_51697077	hAT-Charlie-DNA	intronic	SPACA6	-	Known	0.601434	3.27118e-10	5.80588e-08	0.518068	0.0162167	0.256013
chr11_119007725	Alu-SINE	intronic	CCDC84	-	Known	0.22019	3.3507e-10	5.89195e-08	0.157698	0.0151158	0.250485
chr17_38501575	Alu-SINE	intronic	ARHGAP23	-	Known	0.587991	3.50262e-10	6.10259e-08	0.341583	0.0596879	0.396202
chr22_45773721	Alu-SINE	intronic	ATXN10	-	Known	0.378466	3.594e-10	6.20487e-08	0.31375	0.0203461	0.278984
chr2_224789632	Alu-SINE	intronic	DOCK10	-	Known	0.294603	3.63922e-10	6.22635e-08	0.427983	8.56258e-05	0.0378167
chr15_40406584	Alu-SINE	intronic	IVD	-	Known	0.463105	3.93786e-10	6.67714e-08	0.438135	0.0102363	0.222423
chr9_38604246	Alu-SINE	exonic	ANKRD18A	nonsynonymous	Known	0.376099	4.50805e-10	7.50986e-08	0.631406	9.24886e-06	0.0219556
chr12_98889816	-	intronic	ANKS1B	-	Known	0.469877	4.4777e-10	7.50986e-08	0.587217	0.0015614	0.106343
chrX_74133039	-	ncRNA_intronic	FTX	-	Known	0.394242	4.59386e-10	7.58627e-08	0.246286	0.0595053	0.395592
chr9_38555555	ERVL-MaLR-LTR	intergenic	FAM95C(dist=10183),ANKRD18A(dist=15809)	-	Known	0.477533	4.65216e-10	7.61631e-08	0.48486	0.00789716	0.205525
chr14_100296311	Alu-SINE	intronic	SLC25A29	-	Known	0.345048	4.89652e-10	7.90885e-08	0.55454	4.43856e-05	0.0344972
chr20_18298724	L1-LINE	intronic	ZNF133	-	Known	0.474807	4.91414e-10	7.90885e-08	0.252564	0.0925824	0.456513
chr1_8808049	Alu-SINE	intronic	RERE	-	Known	0.628792	5.063e-10	8.07995e-08	0.553431	0.0163686	0.2571
chr14_35744249	Alu-SINE	intronic	RALGAPA1	-	Known	0.313716	5.15565e-10	8.15925e-08	0.479873	0.000129006	0.0415247
chr22_20572804	Alu-SINE	intronic	MED15	-	Known	0.601389	5.25347e-10	8.24534e-08	0.396212	0.0356377	0.333064
chr9_121950082	-	intronic	TTLL11	-	Known	0.468682	5.40421e-10	8.4124e-08	0.387089	0.0197542	0.274696
chr12_8206389	-	intergenic	FAM66C(dist=5389),FAM90A1(dist=14871)	-	Known	-0.533025	5.46033e-10	8.43066e-08	-0.234067	0.134008	0.522897
chr7_70466120	-	intronic	AUTS2	-	Novel	0.166252	5.65479e-10	8.59121e-08	0.228261	0.000725733	0.0816493
chr2_70037245	L2-LINE	ncRNA_intronic	PCBP1-AS1	-	Known	0.360148	5.61421e-10	8.59121e-08	0.577822	6.2691e-05	0.0344972
chr15_40406539	Alu-SINE	intronic	IVD	-	Known	0.412314	5.81412e-10	8.76317e-08	0.66473	6.35777e-05	0.0344972
chrX_74133046	-	ncRNA_intronic	FTX	-	Known	0.677547	5.90678e-10	8.83272e-08	0.567677	0.0117318	0.23261
chr11_68085824	Alu-SINE	intronic	CHKA	-	Known	0.693678	6.21324e-10	9.21842e-08	0.500708	0.0216899	0.285618
chr8_140750993	Alu-SINE	intronic	PTK2	-	Known	0.527497	6.3326e-10	9.32267e-08	0.347621	0.0537427	0.381258
chr3_33541733	L1-LINE	intronic	CLASP2	-	Known	0.516517	6.40553e-10	9.3305e-08	0.531258	0.00767344	0.204672
chr13_77714383	SINE/AluJr	intronic	SLAIN1	-	Known	0.570322	6.43618e-10	9.3305e-08	0.517709	0.015906	0.255127
chr9_120928173	MIR-SINE	intronic	TRAF1	-	Known	0.627002	6.79739e-10	9.77949e-08	0.616136	0.0108776	0.226758
chr9_96606663	Alu-SINE	intronic	CDC14B	-	Novel	0.427027	7.17605e-10	1.02466e-07	0.590777	0.000466251	0.0714026
chr17_30783523	SINE/AluSq2	UTR3	CRLF3	-	Known	0.438892	7.29044e-10	1.03323e-07	0.49143	0.00365385	0.154051
chr2_74404756	Alu-SINE	intergenic	DCTN1-AS1(dist=6088),C2orf81(dist=9420)	-	Known	0.247276	7.59825e-10	1.06362e-07	0.272978	0.00571078	0.179262
chr1_84108148	L1-LINE	intronic	PRKACB	-	Novel	0.580134	7.61692e-10	1.06362e-07	0.856177	0.000301339	0.0605648
chr17_30794102	Alu-SINE	intronic	CRLF3	-	Known	0.347447	7.99993e-10	1.10895e-07	0.147229	0.155507	0.551293
chr13_110898675	Alu-SINE	intronic	ANKRD10	-	Known	0.260715	8.19929e-10	1.12835e-07	0.219773	0.0251706	0.300827
chr12_68843276	-	UTR3	MDM2(NM_001145339:c.*3427A>G,NM_002392:c.*3427A>G,NM_001367990:c.*3427A>G,NM_001278462:c.*3427A>G,NM_001145340:c.*3427A>G,NM_001145337:c.*3427A>G)	-	Known	0.316325	8.67761e-10	1.18559e-07	0.176747	0.0915229	0.455289
chr2_166024710	Alu-SINE	ncRNA_intronic	LOC102724058	-	Known	0.355389	9.02108e-10	1.21503e-07	0.434743	0.00210382	0.121459
chr16_29916340	Alu-SINE	intronic	KCTD13	-	Known	0.507246	9.00849e-10	1.21503e-07	0.514091	0.00994078	0.219773
chr16_24742802	Alu-SINE	intronic	TNRC6A	-	Known	0.473908	9.14825e-10	1.22348e-07	0.66442	0.000568611	0.0760458
chr16_89687689	Alu-SINE	intronic	CDK10	-	Known	0.293849	9.48547e-10	1.25971e-07	0.220363	0.0301875	0.31691
chr11_68088819	Alu-SINE	intronic	CHKA	-	Known	0.403556	9.61385e-10	1.26789e-07	0.419466	0.00957059	0.218306
chr5_146831240	Alu-SINE	intronic	PPP2R2B	-	Known	0.343919	9.88209e-10	1.27667e-07	0.366697	0.00775879	0.204917
chr1_172172306	TcMar-Tigger-DNA	intronic	DNM3	-	Known	0.470995	9.8155e-10	1.27667e-07	0.441095	0.0132104	0.241927
chr7_105231912	Alu-SINE	intronic	SRPK2	-	Known	0.534434	9.75586e-10	1.27667e-07	0.22435	0.176459	0.58014
chr9_38555563	ERVL-MaLR-LTR	intergenic	FAM95C(dist=10191),ANKRD18A(dist=15801)	-	Known	0.459552	9.97845e-10	1.28041e-07	0.433765	0.0164125	0.257383
chr11_113053428	L1-LINE	intronic	NCAM1	-	Known	0.546386	1.00684e-09	1.28328e-07	0.705955	0.00179805	0.113823
chr10_67047147	-	intronic	CTNNA3,LRRTM3	-	Known	0.71059	1.02041e-09	1.29191e-07	0.299285	0.177426	0.581648
chr1_89880329	-	intronic	LRRC8D	-	Known	0.709976	1.05383e-09	1.32539e-07	0.626284	0.023156	0.293222
chr16_46915158	Alu-SINE	intronic	GPT2	-	Known	0.4925	1.06939e-09	1.32738e-07	0.567496	0.00454639	0.1654
chr11_117745866	MIR-SINE	intronic	DSCAML1	-	Known	0.551296	1.06771e-09	1.32738e-07	0.803404	0.000420201	0.0710692
chr6_107513954	MIR-SINE	intronic	SOBP	-	Known	0.611937	1.09904e-09	1.35531e-07	0.689349	0.00535116	0.17582
chr9_38549400	ERVL-MaLR-LTR	intergenic	FAM95C(dist=4028),ANKRD18A(dist=21964)	-	Known	0.572811	1.11636e-09	1.3678e-07	0.363851	0.0599037	0.396456
chr15_90914219	Alu-SINE	intronic	MAN2A2	-	Known	0.422681	1.12593e-09	1.37067e-07	0.293448	0.055479	0.386218
chr8_26311549	Alu-SINE	intronic	PPP2R2A	-	Known	0.310137	1.18268e-09	1.4306e-07	0.255347	0.0290054	0.313474
chr12_98889829	-	intronic	ANKS1B	-	Known	0.589326	1.2167e-09	1.46243e-07	0.547324	0.0191312	0.271595
chr3_42607438	-	intronic	NKTR	-	Known	0.539377	1.26089e-09	1.50601e-07	0.750823	0.000503002	0.0728326
chr3_179375240	-	exonic	MFN1	synonymous	Novel	0.317681	1.29278e-09	1.53445e-07	0.377923	0.00417003	0.160042
chr7_130945135	-	ncRNA_exonic	LINC-PINT	-	Known	0.558452	1.3214e-09	1.55868e-07	0.601868	0.00750948	0.202575
chr9_38549403	ERVL-MaLR-LTR	intergenic	FAM95C(dist=4031),ANKRD18A(dist=21961)	-	Known	0.448293	1.34721e-09	1.57932e-07	0.35832	0.0371971	0.339207
chr13_67185844	Alu-SINE	intronic	PCDH9	-	Known	0.543171	1.37224e-09	1.59878e-07	0.574242	0.00944915	0.217372
chr14_33096950	-	intronic	NPAS3	-	Known	0.459916	1.39359e-09	1.61377e-07	0.167593	0.235343	0.645073
chr11_73880203	Alu-SINE	intronic	PAAF1	-	Known	0.152345	1.40852e-09	1.62116e-07	0.150264	0.0149504	0.249921
chr15_25007383	Alu-SINE	ncRNA_intronic	SNHG14	-	Known	0.431995	1.46429e-09	1.66736e-07	0.528951	0.00143886	0.105548
chr15_65105363	Alu-SINE	intronic	UBAP1L	-	Known	0.564782	1.46621e-09	1.66736e-07	0.467254	0.0212346	0.283591
chr1_44215417	L2-LINE	intronic	DMAP1	-	Novel	0.144345	1.52027e-09	1.71854e-07	0.200257	0.00122348	0.103382
chr1_207769207	Alu-SINE	intronic	CD46	-	Known	0.483193	1.56174e-09	1.75497e-07	0.583675	0.00405732	0.158871
chr9_8481850	Alu-SINE	intronic	PTPRD	-	Known	0.282106	1.58986e-09	1.76568e-07	0.187443	0.0598238	0.396283
chr7_22158683	Alu-SINE	intronic	RAPGEF5	-	Known	0.5315	1.58471e-09	1.76568e-07	0.660684	0.00300747	0.142836
chr19_58584206	Alu-SINE	ncRNA_exonic	CENPBD1P1	-	Known	0.324681	1.6834e-09	1.85869e-07	0.277912	0.0305901	0.318215
chr3_179990495	Alu-SINE	intronic	PEX5L	-	Known	0.314065	1.69785e-09	1.86381e-07	0.209457	0.0731297	0.423686
chr22_41879135	Alu-SINE	intronic	SREBF2	-	Known	0.263856	1.76058e-09	1.91311e-07	0.371519	0.000960269	0.0954789
chr15_40406538	Alu-SINE	intronic	IVD	-	Known	0.344806	1.76291e-09	1.91311e-07	0.459295	0.00190786	0.116537
chr7_30554947	Alu-SINE	ncRNA_intronic	GARS-DT	-	Known	0.141515	1.81551e-09	1.91956e-07	0.127647	0.0254346	0.302092
chr19_46948510	L1-LINE	intronic	ARHGAP35	-	Known	0.335964	1.8194e-09	1.91956e-07	0.344219	0.00781195	0.204917
chr8_17683547	SINE/FLAM_C	intronic	MTUS1	-	Known	0.401968	1.80364e-09	1.91956e-07	0.337808	0.033659	0.327668
chr4_167223720	Alu-SINE	intronic	SPOCK3	-	Novel	0.438899	1.80657e-09	1.91956e-07	0.660523	0.000469705	0.0714026
chr3_156488694	L2-LINE	intronic	KCNAB1	-	Known	0.55203	1.79283e-09	1.91956e-07	0.327932	0.0539236	0.381828
chr1_207769213	Alu-SINE	intronic	CD46	-	Known	0.384191	1.87337e-09	1.96559e-07	0.568451	0.000615756	0.0765018
chr11_119005020	Alu-SINE	intronic	CCDC84	-	Known	0.271644	1.91554e-09	1.99714e-07	0.268853	0.0161795	0.256013
chr4_42508163	Alu-SINE	intronic	ATP8A1	-	Known	0.463427	1.92447e-09	1.99714e-07	0.712231	0.000258934	0.0583184
chr6_154770273	Alu-SINE	intronic	SCAF8	-	Known	0.431721	1.94199e-09	2.00437e-07	0.748136	4.93323e-05	0.0344972
chr2_32520787	Alu-SINE	intronic	BIRC6	-	Known	0.215376	2.0474e-09	2.06987e-07	0.25461	0.00516731	0.173073
chr10_87244723	LTR/MSTA	ncRNA_exonic	NUTM2A-AS1	-	Known	0.264796	2.04012e-09	2.06987e-07	0.281656	0.0107581	0.225505
chr10_101787851	Alu-SINE	intronic	OGA	-	Known	0.360136	2.04905e-09	2.06987e-07	0.535121	0.000607424	0.0765018
chrX_74277863	Alu-SINE	ncRNA_intronic	FTX	-	Known	0.401159	2.02784e-09	2.06987e-07	0.279152	0.0652289	0.407648
chrX_68208187	Alu-SINE	intronic	OPHN1	-	Known	0.441702	2.10977e-09	2.11993e-07	0.471117	0.0111086	0.228563
chr22_20572778	Alu-SINE	intronic	MED15	-	Known	0.436006	2.14875e-09	2.14773e-07	0.244609	0.116555	0.496996
chr14_26448324	-	exonic	NOVA1	nonsynonymous	Known	0.607992	2.18933e-09	2.17684e-07	0.54278	0.0269729	0.306916
chr21_21192180	Alu-SINE	intronic	NCAM2	-	Novel	0.221717	2.23763e-09	2.17922e-07	0.246274	0.00912204	0.214816
chr4_112935793	Alu-SINE	intronic	ANK2	-	Known	0.38809	2.23159e-09	2.17922e-07	0.421688	0.0104172	0.223627
chr7_88169198	-	intronic	ADAM22	-	Known	0.434828	2.2094e-09	2.17922e-07	0.334565	0.0430981	0.354706
chr17_28120526	Alu-SINE	intronic	NLK	-	Known	0.663724	2.21862e-09	2.17922e-07	0.590353	0.0100014	0.220355
chr10_133410721	Alu-SINE	intronic	MTG1	-	Known	0.590634	2.29119e-09	2.22e-07	0.738812	0.0034201	0.148936
chr4_44311200	-	intronic	KCTD8	-	Novel	0.450767	2.31017e-09	2.22702e-07	0.50197	0.00807416	0.206932
chr15_25013593	scRNA-scRNA	ncRNA_intronic	SNHG14	-	Known	0.507894	2.37798e-09	2.25801e-07	0.315092	0.0855778	0.44818
chr7_78957871	LINE/MamRTE1	intronic	MAGI2	-	Known	0.52025	2.37533e-09	2.25801e-07	0.421777	0.0249912	0.299816
chr22_35913614	-	intronic	RBFOX2	-	Known	0.606351	2.36219e-09	2.25801e-07	0.481956	0.0451594	0.359563
chr3_116273861	-	intronic	LSAMP	-	Known	0.494076	2.43564e-09	2.30125e-07	0.416254	0.0308841	0.319385
chr3_116273867	-	intronic	LSAMP	-	Known	0.456119	2.45938e-09	2.31218e-07	0.620522	0.00197869	0.118711
chr2_153977295	ERVL-MaLR-LTR	intronic	GALNT13	-	Known	0.295673	2.5124e-09	2.35039e-07	0.345131	0.0068485	0.195469
chr9_38604222	Alu-SINE	exonic	ANKRD18A	nonsynonymous	Known	0.46644	2.58644e-09	2.4078e-07	0.50851	0.0109448	0.227254
chr11_68088820	Alu-SINE	intronic	CHKA	-	Known	0.392155	2.68533e-09	2.47733e-07	0.538952	0.0018899	0.116153
chr9_38574861	Alu-SINE	intronic	ANKRD18A	-	Novel	0.47081	2.68723e-09	2.47733e-07	0.249163	0.0886106	0.451955
chr14_67568975	MIR-SINE	intronic	PLEKHH1	-	Known	0.372207	2.72783e-09	2.50262e-07	0.415044	0.00937631	0.216679
chr7_38734445	-	intronic	VPS41	-	Known	0.614091	2.76889e-09	2.52808e-07	0.439233	0.0625962	0.402561
chr7_67312586	Alu-SINE	ncRNA_intronic	STAG3L4	-	Known	0.344749	2.79193e-09	2.53691e-07	0.316796	0.0266628	0.305906
chr12_100957091	ERVL-MaLR-LTR	intronic	ANO4	-	Known	0.440964	2.87364e-09	2.59873e-07	0.292641	0.0826136	0.443321
chr1_186411166	TcMar-Tigger-DNA	intronic	ODR4	-	Known	0.525411	2.89323e-09	2.60405e-07	0.677008	0.00340134	0.148936
chr17_5227207	Alu-SINE	ncRNA_intronic	LOC100130950	-	Known	0.435644	2.95966e-09	2.63883e-07	0.511178	0.00627311	0.18761
chr14_33096896	-	intronic	NPAS3	-	Known	0.470282	2.95797e-09	2.63883e-07	0.31269	0.0501266	0.370987
chr5_87322606	ERVL-MaLR-LTR	ncRNA_exonic	LOC644285	-	Novel	0.291489	2.99268e-09	2.65579e-07	0.327329	0.00871734	0.21057
chr1_1100017	Alu-SINE	intronic	C1orf159	-	Known	0.513365	3.01807e-09	2.66587e-07	0.380278	0.0565838	0.388497
chr2_32520743	Alu-SINE	intronic	BIRC6	-	Known	0.446984	3.07615e-09	2.70459e-07	0.583209	0.00293584	0.142799
chr4_112935784	Alu-SINE	intronic	ANK2	-	Known	0.308047	3.11382e-09	2.72509e-07	0.284236	0.0261686	0.303399
chrX_28938315	L1-LINE	intronic	IL1RAPL1	-	Known	0.23081	3.13911e-09	2.73463e-07	0.231281	0.0187551	0.270037
chr12_31974016	ERVL-LTR	intronic	RESF1	-	Known	0.307963	3.19267e-09	2.76371e-07	0.242344	0.0506109	0.372107
chr3_51168388	L1-LINE	intronic	DOCK3	-	Known	0.319906	3.2016e-09	2.76371e-07	0.269793	0.0326625	0.323961
chr15_64109302	Alu-SINE	intronic	SNX1	-	Known	0.277824	3.24183e-09	2.78577e-07	0.502515	3.42085e-05	0.0327207
chr2_95825206	L1-LINE	ncRNA_exonic	LINC00342	-	Known	0.290948	3.3131e-09	2.7964e-07	0.233356	0.0489114	0.36831
chr2_95940049	Alu-SINE	intronic	ANKRD36C	-	Known	0.342641	3.30806e-09	2.7964e-07	0.426139	0.00499675	0.17006
chr9_38564265	ERVL-MaLR-LTR	intergenic	FAM95C(dist=18893),ANKRD18A(dist=7099)	-	Known	0.379895	3.28766e-09	2.7964e-07	0.355501	0.00455643	0.1654
chr2_15519545	Alu-SINE	intronic	NBAS	-	Known	0.647077	3.30387e-09	2.7964e-07	0.682628	0.0145272	0.247009
chr21_21192148	Alu-SINE	intronic	NCAM2	-	Novel	0.238103	3.35245e-09	2.8171e-07	0.338057	0.00141059	0.105548
chr5_146947825	-	intronic	PPP2R2B	-	Novel	0.488148	3.38643e-09	2.83311e-07	0.457367	0.0262796	0.303575
chr2_55296928	Alu-SINE	intronic	CCDC88A	-	Known	0.561782	3.46167e-09	2.88336e-07	0.520507	0.0281433	0.312011
chr3_33541722	L1-LINE	intronic	CLASP2	-	Known	0.288717	3.48772e-09	2.89237e-07	0.391551	0.00242775	0.132433
chr11_119007734	Alu-SINE	intronic	CCDC84	-	Known	0.353038	3.51177e-09	2.89965e-07	0.432648	0.00465954	0.1654
chr18_9145278	Alu-SINE	intronic	ANKRD12	-	Known	0.427187	3.54189e-09	2.91186e-07	0.498706	0.00740824	0.201561
chrX_74280130	hAT-Charlie-DNA	ncRNA_intronic	FTX	-	Known	0.250435	3.6126e-09	2.95656e-07	0.247477	0.0183168	0.267227
chr17_44454669	Alu-SINE	intronic	GPATCH8	-	Known	0.420077	3.6274e-09	2.95656e-07	0.275574	0.0927731	0.456557
chr1_93333216	Alu-SINE	ncRNA_intronic	CCDC18-AS1	-	Known	0.154994	3.6447e-09	2.95797e-07	0.123294	0.0492121	0.36848
chr5_146842681	L1-LINE	intronic	PPP2R2B	-	Known	0.19108	3.75189e-09	3.032e-07	0.177039	0.0264014	0.304241
chr11_68086251	Alu-SINE	intronic	CHKA	-	Known	0.605619	3.93804e-09	3.16895e-07	0.432737	0.0709715	0.420406
chr7_66705370	Alu-SINE	intronic	RABGEF1	-	Known	0.366895	3.97043e-09	3.17599e-07	0.406136	0.0118216	0.232756
chrX_74275000	hAT-Charlie-DNA	ncRNA_intronic	FTX	-	Known	0.399624	3.98024e-09	3.17599e-07	0.385425	0.0237714	0.295581
chr17_3823669	Alu-SINE	intronic	NCBP3	-	Known	0.546005	4.00067e-09	3.17894e-07	0.358017	0.0945967	0.458755
chr17_30773455	Alu-SINE	ncRNA_intronic	SUZ12P1	-	Known	0.272955	4.31212e-09	3.39799e-07	0.359965	0.00321316	0.147791
chr20_45402376	Alu-SINE	ncRNA_intronic	SYS1-DBNDD2	-	Known	0.472246	4.29533e-09	3.39799e-07	0.752235	0.000373024	0.0681164
chr7_92493524	SINE/AluJb	ncRNA_exonic	AC007566.1	-	Known	-0.308116	4.43703e-09	3.44453e-07	-0.332787	0.0140873	0.247008
chr11_65440001	Alu-SINE	ncRNA_exonic	NEAT1	-	Known	0.367717	4.49815e-09	3.44453e-07	0.284283	0.0601056	0.396714
chr13_32525569	Alu-SINE	intronic	N4BP2L2	-	Known	0.378171	4.4826e-09	3.44453e-07	0.243785	0.0967394	0.461361
chr9_129923114	Alu-SINE	intronic	FNBP1	-	Known	0.382059	4.48714e-09	3.44453e-07	0.29317	0.0514851	0.374331
chr17_38539336	Alu-SINE	intronic	SRCIN1	-	Known	0.430469	4.41851e-09	3.44453e-07	0.263796	0.115525	0.494965
chr7_66709611	Alu-SINE	intronic	RABGEF1	-	Known	0.498847	4.42257e-09	3.44453e-07	0.26798	0.151024	0.545371
chr1_155054833	Alu-SINE	ncRNA_intronic	DCST1-AS1	-	Known	0.60368	4.46929e-09	3.44453e-07	0.404966	0.0912983	0.455289
chr6_68643871	Alu-SINE	intronic	ADGRB3	-	Known	0.38313	4.6642e-09	3.54155e-07	0.39558	0.016483	0.257444
chr10_15264071	Alu-SINE	intronic	FAM171A1	-	Known	0.451549	4.67104e-09	3.54155e-07	0.755874	0.000214227	0.0562309
chr3_184349252	Alu-SINE	intronic	CLCN2	-	Known	0.504363	4.68079e-09	3.54155e-07	0.719592	0.00130631	0.10464
chr6_89384484	SINE/FRAM	intronic	RRAGD	-	Known	0.566556	4.71821e-09	3.5557e-07	0.668848	0.00779259	0.204917
chr10_67046669	-	intronic	CTNNA3,LRRTM3	-	Known	0.582554	4.79629e-09	3.60025e-07	0.387219	0.0961175	0.46036
chr13_46025398	Alu-SINE	intronic	ZC3H13	-	Known	0.140343	4.82103e-09	3.60458e-07	0.143794	0.016521	0.257444
chr11_83767921	MIR-SINE	intronic	DLG2	-	Known	0.577419	4.86892e-09	3.62611e-07	0.509268	0.0247341	0.29917
chr11_119007783	Alu-SINE	intronic	CCDC84	-	Known	0.144973	4.93634e-09	3.66195e-07	0.161007	0.0106559	0.224732
chr8_65733503	Alu-SINE	intronic	PDE7A	-	Known	0.38981	5.29542e-09	3.91305e-07	0.582556	0.00116182	0.102947
chr15_44088245	L1-LINE	intronic	FRMD5	-	Known	0.454102	5.34282e-09	3.93277e-07	0.702782	0.000477663	0.0714275
chr6_136454367	Alu-SINE	intronic	MAP7	-	Known	0.45075	5.45905e-09	4.00281e-07	0.519151	0.00988012	0.219773
chr4_157337091	-	intronic	GRIA2	-	Known	0.278702	5.49837e-09	4.01613e-07	0.370764	0.0037807	0.154051
chr17_29750619	Alu-SINE	intronic	SSH2	-	Novel	0.252654	5.77511e-09	4.20211e-07	0.351061	0.00190843	0.116537
chr14_50990071	Alu-SINE	intronic	TRIM9	-	Known	0.245626	5.79729e-09	4.20215e-07	0.445445	6.11625e-05	0.0344972
chr13_110899961	Alu-SINE	intronic	ANKRD10	-	Known	0.53151	5.9638e-09	4.30641e-07	0.710019	0.00375777	0.154051
chr7_79196906	Alu-SINE	intronic	MAGI2	-	Known	0.52074	6.18913e-09	4.45219e-07	0.543113	0.0162809	0.256378
chr19_14483899	Alu-SINE	intronic	GIPC1	-	Known	0.155938	6.22857e-09	4.46365e-07	0.129193	0.0527159	0.377642
chr3_11007474	MIR-SINE	ncRNA_intronic	SLC6A1-AS1	-	Known	0.219297	6.35019e-09	4.51672e-07	0.223534	0.0212019	0.283495
chrX_74276474	Alu-SINE	ncRNA_intronic	FTX	-	Known	0.43781	6.32934e-09	4.51672e-07	0.70128	0.00055586	0.0754025
chr3_179371415	Alu-SINE	intronic	MFN1	-	Known	0.408154	6.41403e-09	4.5451e-07	0.367804	0.0348031	0.331142
chr2_113709950	Alu-SINE	UTR3	SLC35F5(NM_001330315:c.*5268A>G,NM_001330314:c.*5268A>G,NM_001330316:c.*5194A>G,NM_025181:c.*5268A>G)	-	Known	0.464569	6.44742e-09	4.55178e-07	0.392294	0.03448	0.330704
chr17_17224647	Alu-SINE	intronic	FLCN	-	Known	0.300191	6.53143e-09	4.59401e-07	0.281042	0.0235194	0.294613
chrX_115929352	L1-LINE	ncRNA_intronic	DANT2	-	Known	0.258805	6.57774e-09	4.60952e-07	0.282071	0.0113176	0.229232
chr17_46001162	Alu-SINE	intronic	MAPT	-	Known	0.137001	6.92607e-09	4.83577e-07	0.217957	0.000683383	0.0796204
chr12_100957119	ERVL-MaLR-LTR	intronic	ANO4	-	Novel	0.292757	7.05843e-09	4.91013e-07	0.198354	0.102102	0.472238
chr15_99701370	L1-LINE	intronic	MEF2A	-	Known	0.239628	7.27237e-09	5.0405e-07	0.261179	0.0138845	0.246615
chr2_8742319	Alu-SINE	intronic	KIDINS220	-	Known	0.37553	7.33637e-09	5.06636e-07	0.317664	0.0379634	0.339471
chr3_197612763	SINE/FLAM_C	intergenic	BDH1;AC024560.3	-	Known	0.426736	7.36694e-09	5.06904e-07	0.367878	0.0485964	0.366774
chr11_113053352	L1-LINE	intronic	NCAM1	-	Novel	0.416218	7.47226e-09	5.12295e-07	0.694521	0.000365886	0.0681164
chr2_24539238	Alu-SINE	intronic	NCOA1	-	Known	0.188105	7.75057e-09	5.29464e-07	0.208693	0.0154042	0.25139
chr2_101845623	TcMar-Tigger-DNA	intronic	MAP4K4	-	Known	0.369437	7.7956e-09	5.30632e-07	0.390489	0.0181484	0.267227
chr13_67153115	-	intronic	PCDH9	-	Known	0.206528	7.86955e-09	5.3236e-07	0.340246	0.000241695	0.0571228
chr1_172120394	ERVL-MaLR-LTR	intronic	DNM3	-	Novel	0.484659	7.87705e-09	5.3236e-07	0.400986	0.0446067	0.358526
chr14_50993693	-	intronic	TRIM9	-	Known	0.40385	8.21157e-09	5.52563e-07	0.767547	3.09259e-05	0.0327207
chr11_117088801	Alu-SINE	intronic	SIK3	-	Known	0.477089	8.23418e-09	5.52563e-07	0.338028	0.0862287	0.448747
chr13_67184469	Alu-SINE	intronic	PCDH9	-	Known	0.294885	8.6337e-09	5.6949e-07	0.502614	3.6706e-05	0.0327207
chr10_60045209	-	intronic	ANK3	-	Known	0.485571	8.55755e-09	5.6949e-07	0.506579	0.0215467	0.285328
chr7_100319988	-	exonic	SPDYE3	stoploss	Novel	0.491385	8.58438e-09	5.6949e-07	0.709879	0.00169825	0.112768
chr19_17479177	Alu-SINE	intronic	SLC27A1	-	Known	0.505745	8.58673e-09	5.6949e-07	0.889396	0.000103611	0.0405371
chr11_68085860	Alu-SINE	intronic	CHKA	-	Known	0.518391	8.66635e-09	5.6949e-07	0.510075	0.0242338	0.297687
chr12_121332081	Alu-SINE	intronic	ANAPC5	-	Known	0.535611	8.65973e-09	5.6949e-07	0.771401	0.00215472	0.121787
chr13_95976587	LINE/L1MA4	intronic	UGGT2	-	Known	0.419897	8.86328e-09	5.80423e-07	0.607184	0.00182819	0.114912
chr22_38020094	SINE/AluJr	intronic	POLR2F	-	Known	0.217568	8.89899e-09	5.80758e-07	0.265647	0.00833111	0.209004
chr1_77708945	Alu-SINE	intronic	USP33	-	Known	0.529697	8.99832e-09	5.8523e-07	0.650928	0.0071394	0.199586
chr2_95825417	L1-LINE	ncRNA_exonic	LINC00342	-	Known	0.132049	9.03242e-09	5.85443e-07	0.133921	0.025273	0.301341
chr7_92493596	SINE/AluJb	ncRNA_exonic	AC007566.1	-	Known	-0.336377	9.21886e-09	5.87501e-07	-0.222116	0.0998933	0.46772
chr7_77063926	Alu-SINE	intergenic	SPDYE18(dist=3045),FAM185BP(dist=17729)	-	Known	0.238393	9.15802e-09	5.87501e-07	0.387474	0.000278492	0.0592588
chr15_40692766	Alu-SINE	downstream	RAD51-AS1(dist=987)	-	Known	0.366368	9.18837e-09	5.87501e-07	0.547819	0.00172565	0.113398
chrX_74280102	hAT-Charlie-DNA	ncRNA_intronic	FTX	-	Known	0.400457	9.19815e-09	5.87501e-07	0.34351	0.0515744	0.374694
chr7_44010344	Alu-SINE	ncRNA_intronic	POLR2J4	-	Novel	0.446982	9.21773e-09	5.87501e-07	0.217936	0.211019	0.620103
chr15_44088372	LINE/L1MB8	intronic	FRMD5	-	Known	0.387585	9.43495e-09	5.99261e-07	0.387383	0.0190809	0.271595
chr9_38561751	ERVL-MaLR-LTR	intergenic	FAM95C(dist=16379),ANKRD18A(dist=9613)	-	Novel	0.310956	9.52227e-09	6.02791e-07	0.306149	0.0282828	0.312642
chr11_93734995	Alu-SINE	downstream	SNORA40,TAF1D(dist=115)	-	Known	0.347952	9.79819e-09	6.18197e-07	0.342986	0.0234316	0.294613
chr10_94423055	Alu-SINE	intronic	TBC1D12	-	Known	0.146645	9.89563e-09	6.22278e-07	0.129971	0.0474944	0.363957
chr9_19612426	Alu-SINE	intronic	SLC24A2	-	Known	0.50729	1.00356e-08	6.28999e-07	0.196573	0.241638	0.649962
chr15_76943554	MIR-SINE	intronic	RCN2	-	Novel	0.138083	1.04086e-08	6.50229e-07	0.109274	0.0703358	0.418467
chr5_57241530	Alu-SINE	intronic	GPBP1	-	Known	0.156149	1.06516e-08	6.54683e-07	0.0982453	0.133247	0.521305
chr12_68843273	-	UTR3	MDM2(NM_001145339:c.*3424A>G,NM_002392:c.*3424A>G,NM_001367990:c.*3424A>G,NM_001278462:c.*3424A>G,NM_001145340:c.*3424A>G,NM_001145337:c.*3424A>G)	-	Known	0.300077	1.06361e-08	6.54683e-07	0.415655	0.00385731	0.154971
chr6_109076946	TcMar-Tigger-DNA	intronic	SESN1	-	Known	0.369741	1.06588e-08	6.54683e-07	0.334118	0.0360723	0.334497
chr10_116898102	Alu-SINE	intronic	SHTN1	-	Known	0.423582	1.05436e-08	6.54683e-07	0.436909	0.0248271	0.29917
chr16_24940191	Alu-SINE	intronic	ARHGAP17	-	Known	0.484395	1.05898e-08	6.54683e-07	0.483164	0.0123465	0.238286
chr17_46101266	-	intronic	KANSL1	-	Novel	0.601322	1.06867e-08	6.54683e-07	0.420273	0.102743	0.473416
chr8_74405044	ERVL-MaLR-LTR	intronic	GDAP1	-	Known	0.391612	1.09781e-08	6.70372e-07	0.490524	0.00840258	0.209132
chr19_14483875	Alu-SINE	intronic	GIPC1	-	Known	0.386127	1.10536e-08	6.72819e-07	0.288014	0.0680064	0.414651
chr11_105933968	-	exonic	GRIA4;GRIA4	nonsynonymous	Known	0.602386	1.12447e-08	6.82264e-07	0.44777	0.0857066	0.4483
chr5_124696924	hAT-Charlie-DNA	intronic	ZNF608	-	Known	0.339321	1.13094e-08	6.84e-07	0.398994	0.00743049	0.201604
chr11_13703329	Alu-SINE	intronic	FAR1	-	Known	0.416955	1.14274e-08	6.87102e-07	0.405693	0.0315898	0.320814
chr3_58156064	-	exonic	FLNB	nonsynonymous	Known	0.560256	1.1433e-08	6.87102e-07	0.324436	0.161103	0.558813
chr19_12246208	LTR/LTR33C	intergenic	ZNF136;ZNF44	-	Known	-0.444136	1.16296e-08	6.96401e-07	-0.445088	0.027234	0.308961
chr1_151454853	Alu-SINE	intronic	POGZ	-	Known	0.238438	1.171e-08	6.96401e-07	0.20724	0.0487534	0.367411
chr13_95991323	L1-LINE	intronic	UGGT2	-	Known	0.286277	1.17019e-08	6.96401e-07	0.136651	0.218733	0.628749
chrX_74276477	Alu-SINE	ncRNA_intronic	FTX	-	Known	0.292372	1.17344e-08	6.96401e-07	0.355377	0.00674552	0.194966
chr1_186411224	TcMar-Tigger-DNA	intronic	ODR4	-	Known	0.533993	1.20997e-08	7.1584e-07	0.744698	0.00381215	0.154051
chr7_78957918	-	intronic	MAGI2	-	Known	0.357525	1.22445e-08	7.2216e-07	0.556502	0.00112485	0.102211
chr13_32512769	Alu-SINE	UTR3	N4BP2L2(NM_014887:c.*5033A>G)	-	Known	0.194262	1.22833e-08	7.22202e-07	0.337657	0.000290194	0.0592588
chr4_41610700	MIR-SINE	intronic	LIMCH1	-	Known	0.594655	1.23557e-08	7.24222e-07	0.421173	0.0909863	0.455175
chr17_81590592	Alu-SINE	intronic	NPLOC4	-	Known	0.442604	1.24825e-08	7.294e-07	0.438309	0.0206373	0.281352
chr7_32524447	Alu-SINE	intronic	AVL9	-	Known	0.344952	1.25968e-08	7.31577e-07	0.537319	0.00120401	0.103382
chr5_54521845	Alu-SINE	intronic	SNX18	-	Known	0.460948	1.25866e-08	7.31577e-07	0.523419	0.0125761	0.239072
chr19_14483876	Alu-SINE	intronic	GIPC1	-	Known	0.439637	1.27877e-08	7.404e-07	0.298357	0.116095	0.496458
chrX_74277839	Alu-SINE	ncRNA_intronic	FTX	-	Known	0.321213	1.31008e-08	7.56224e-07	0.320151	0.024813	0.29917
chrX_29019293	L1-LINE	intronic	IL1RAPL1	-	Novel	0.241997	1.33203e-08	7.64746e-07	0.344846	0.00297056	0.14282
chr12_121331910	Alu-SINE	intronic	ANAPC5	-	Known	0.373755	1.33464e-08	7.64746e-07	0.376597	0.0234409	0.294613
chr20_35713270	Alu-SINE	intronic	RBM39	-	Known	0.390919	1.33693e-08	7.64746e-07	0.414863	0.0178302	0.266899
chr3_107243802	Alu-SINE	ncRNA_intronic	DUBR	-	Known	0.515871	1.34219e-08	7.65453e-07	0.316746	0.128333	0.514063
chr10_68523228	SINE/AluSz	intronic	SLC25A16	-	Known	0.439705	1.3611e-08	7.73911e-07	0.352455	0.0425887	0.352727
chr5_138014057	Alu-SINE	intronic	FAM13B	-	Known	0.409669	1.37569e-08	7.79872e-07	0.477462	0.0139978	0.246896
chr3_33533829	Alu-SINE	intronic	CLASP2	-	Known	0.452392	1.38684e-08	7.83856e-07	0.763394	0.0004454	0.0714026
chr7_43996022	Alu-SINE	ncRNA_intronic	POLR2J4	-	Known	0.283027	1.39683e-08	7.87159e-07	0.214219	0.0886506	0.451955
chr11_93735478	Alu-SINE	upstream	SNORA40(dist=242);TAF1D(dist=89)	-	Known	0.405608	1.4366e-08	8.07176e-07	0.311855	0.0847517	0.447213
chr14_65499168	Alu-SINE	intronic	FUT8	-	Known	0.403054	1.45241e-08	8.13652e-07	0.28052	0.108787	0.483495
chr5_87322615	LTR/MSTB	intronic	RASA1	-	Known	-0.36222	1.46476e-08	8.15566e-07	-0.465545	0.00791997	0.205525
chrX_74131205	-	ncRNA_intronic	FTX	-	Known	0.377618	1.46079e-08	8.15566e-07	0.25853	0.0587228	0.394065
chr2_42352208	Alu-SINE	intronic	COX7A2L	-	Known	0.48568	1.46872e-08	8.15566e-07	0.669201	0.00480704	0.168433
chr2_197935462	L1-LINE	intronic	PLCL1	-	Known	0.500488	1.49987e-08	8.3044e-07	0.909501	0.000171097	0.0509306
chr10_116923793	Alu-SINE	intronic	SHTN1	-	Novel	0.355755	1.52483e-08	8.41806e-07	0.474228	0.00552962	0.177387
chr22_42569995	L2-LINE	intronic	SERHL2	-	Known	0.37455	1.53942e-08	8.47393e-07	0.427957	0.0171931	0.26086
chr11_65442684	Alu-SINE	ncRNA_exonic	NEAT1	-	Known	0.351207	1.55713e-08	8.54669e-07	0.131893	0.328417	0.71992
chrX_74276465	Alu-SINE	ncRNA_intronic	FTX	-	Known	0.337807	1.56621e-08	8.57174e-07	0.340821	0.0298292	0.315825
chr7_88188946	Alu-SINE	intronic	ADAM22	-	Known	0.477651	1.57402e-08	8.58969e-07	0.00129241	0.992955	1
chr2_5957163	ERVL-MaLR-LTR	ncRNA_intronic	SILC1	-	Novel	0.116046	1.59314e-08	8.66913e-07	0.120457	0.0247213	0.29917
chr1_84134931	LINE/L1MCa	intronic	PRKACB	-	Known	0.580476	1.59945e-08	8.67864e-07	0.567356	0.0357001	0.333311
chr7_103124121	Alu-SINE	intronic	NAPEPLD	-	Novel	0.304846	1.60875e-08	8.70423e-07	0.40187	0.0070265	0.197689
chr11_9230474	Alu-SINE	intronic	DENND5A	-	Known	0.437388	1.61627e-08	8.72004e-07	0.360012	0.0699689	0.418024
chr17_78689474	hAT-Charlie-DNA	intronic	CYTH1	-	Known	0.45677	1.6274e-08	8.75523e-07	0.672506	0.00261411	0.13714
chr12_100957144	ERVL-MaLR-LTR	intronic	ANO4	-	Known	0.469487	1.69583e-08	9.09759e-07	0.55528	0.0126634	0.239772
chr2_233288843	-/-	ncRNA_exonic	SCARNA6	-	Known	0.112902	1.7308e-08	9.25664e-07	0.140684	0.0110458	0.2282
chr17_67876712	Alu-SINE	intronic	BPTF	-	Known	0.316094	1.73522e-08	9.25664e-07	0.118536	0.33682	0.725726
chr13_66983759	L1-LINE	ncRNA_intronic	PCDH9-AS3	-	Known	0.454003	1.75569e-08	9.33957e-07	0.516506	0.0170464	0.26044
chr9_92651801	Alu-SINE	intronic	IPPK	-	Known	0.462389	1.76118e-08	9.34262e-07	0.431082	0.0466535	0.361998
chr1_205733967	Alu-SINE	intronic	NUCKS1	-	Known	0.284927	1.7793e-08	9.36033e-07	0.144735	0.225938	0.636219
chr12_121334046	Alu-SINE	intronic	ANAPC5	-	Known	0.390697	1.77811e-08	9.36033e-07	0.72786	0.000127644	0.0415247
chr7_79305736	Alu-SINE	intronic	MAGI2	-	Known	0.404405	1.77902e-08	9.36033e-07	0.462376	0.0180885	0.267227
chr15_78890141	Alu-SINE	intronic	MORF4L1	-	Known	0.511209	1.82578e-08	9.57828e-07	0.550704	0.0233742	0.294364
chr15_34147940	Alu-SINE	intronic	KATNBL1	-	Known	0.425319	1.85102e-08	9.68392e-07	0.427767	0.0230127	0.29233
chr1_204995077	Alu-SINE	intronic	NFASC	-	Known	0.413547	1.85936e-08	9.70085e-07	0.403913	0.0395122	0.344842
chr13_52422157	L1-LINE	intronic	VPS36	-	Known	0.345575	1.8739e-08	9.74994e-07	0.558493	0.00111701	0.102211
chr5_173948549	L1-LINE	intronic	CPEB4	-	Known	0.276238	1.92242e-08	9.89868e-07	0.181526	0.137569	0.527268
chr10_87217507	-	intergenic	SHLD2(dist=26042),NUTM2A(dist=7941)	-	Novel	0.331248	1.91278e-08	9.89868e-07	0.482996	0.00126876	0.104538
chrX_74278391	Alu-SINE	ncRNA_intronic	FTX	-	Known	0.358213	1.91986e-08	9.89868e-07	0.18702	0.215573	0.625457
chr8_7316695	SINE/AluSg4	ncRNA_intronic	FAM66B	-	Known	0.449238	1.92334e-08	9.89868e-07	-0.0157653	0.891449	0.987718
chr6_56679067	ERV1-LTR	intronic	DST	-	Known	0.491922	1.93169e-08	9.91479e-07	0.330738	0.131262	0.519285
chr7_67342862	Alu-SINE	intergenic	LINC01372(dist=2837),LOC102723427(dist=677391)	-	Known	0.336802	1.94333e-08	9.94765e-07	0.373922	0.0208131	0.281523
chr17_30794543	Alu-SINE	intronic	CRLF3	-	Known	0.356181	1.96379e-08	1.00254e-06	0.511199	0.00321616	0.147791
chr10_73378019	Alu-SINE	intronic	ANXA7	-	Known	0.493413	1.97538e-08	1.00575e-06	0.528638	0.0227691	0.29125
chr19_58459885	ERVL-MaLR-LTR	intergenic	ZNF324B(dist=2052),ZNF324(dist=7195)	-	Known	0.477735	1.98108e-08	1.00595e-06	0.225975	0.227926	0.638429
chr13_110898648	Alu-SINE	intronic	ANKRD10	-	Known	0.260361	1.99531e-08	1.01048e-06	0.291238	0.0203018	0.278578
chr13_67155017	-	intronic	PCDH9	-	Known	0.168431	2.012e-08	1.01622e-06	0.248957	0.00258472	0.136351
chr15_61861637	Alu-SINE	intronic	VPS13C	-	Known	0.393806	2.0231e-08	1.01912e-06	0.418528	0.0241431	0.297687
chr2_212239084	Alu-SINE	intronic	ERBB4	-	Known	0.447638	2.04071e-08	1.02481e-06	0.420244	0.0350357	0.331357
chr19_38895702	Alu-SINE	intronic	SIRT2	-	Known	0.532459	2.0452e-08	1.02481e-06	0.713613	0.00673183	0.194966
chr16_23422795	Alu-SINE	intronic	COG7	-	Known	0.331763	2.05756e-08	1.02829e-06	0.356656	0.0265785	0.305478
chr13_67185854	Alu-SINE	intronic	PCDH9	-	Known	0.336536	2.07087e-08	1.03223e-06	0.415073	0.0116541	0.23261
chr4_2901698	Alu-SINE	intronic	ADD1	-	Known	0.391209	2.0968e-08	1.04242e-06	0.49412	0.0104237	0.223627
chr8_140758360	Alu-SINE	intronic	PTK2	-	Known	0.17848	2.1129e-08	1.04768e-06	0.121453	0.124569	0.508465
chr2_95825420	L1-LINE	ncRNA_exonic	LINC00342	-	Known	0.174232	2.13673e-08	1.05673e-06	0.225852	0.00903224	0.213784
chr3_85329274	Alu-SINE	intronic	CADM2	-	Known	0.337503	2.1745e-08	1.07262e-06	0.199629	0.174877	0.579193
chr11_117154250	SINE/AluJo	intronic	PAFAH1B2	-	Known	0.162027	2.19038e-08	1.07765e-06	0.106917	0.118039	0.499148
chr3_37181071	Alu-SINE	intergenic	LRRFIP2(dist=4711),LOC152048(dist=60721)	-	Known	0.252355	2.19923e-08	1.07921e-06	0.284105	0.0207628	0.281523
chr3_184349258	Alu-SINE	intronic	CLCN2	-	Novel	0.340855	2.20527e-08	1.07939e-06	0.493234	0.0039977	0.157839
chr8_41966293	TcMar-Tigger-DNA	intronic	KAT6A	-	Known	0.486004	2.27188e-08	1.10913e-06	0.243155	0.226051	0.636219
chr14_66518482	L1-LINE	intronic	GPHN	-	Known	0.315727	2.31117e-08	1.12479e-06	0.395357	0.0115663	0.232325
chr7_79196841	Alu-SINE	intronic	MAGI2	-	Known	0.443437	2.31579e-08	1.12479e-06	0.642839	0.00283608	0.141365
chr8_17240328	hAT-Charlie-DNA	intronic	CNOT7	-	Known	0.516946	2.38382e-08	1.15487e-06	0.636945	0.0134223	0.243467
chr5_57241512	Alu-SINE	intronic	GPBP1	-	Known	0.114724	2.39727e-08	1.15611e-06	0.0978567	0.0684644	0.414955
chr11_119007749	Alu-SINE	intronic	CCDC84	-	Known	0.203827	2.39853e-08	1.15611e-06	0.10936	0.209018	0.617248
chr9_95011560	Alu-SINE	intronic	AOPEP	-	Known	0.375301	2.4078e-08	1.15764e-06	0.375269	0.0350168	0.331342
chr13_101376455	Alu-SINE	intronic	NALCN	-	Novel	0.41443	2.42948e-08	1.16215e-06	0.334933	0.0785284	0.434745
chr1_173451935	ERVL-LTR	ncRNA_intronic	LOC100506023,LOC101928673	-	Known	0.420343	2.44167e-08	1.16215e-06	0.682311	0.00132791	0.10464
chr2_71387592	Alu-SINE	intronic	ZNF638	-	Known	0.51565	2.43884e-08	1.16215e-06	0.677081	0.00863985	0.210451
chr17_58524609	Alu-SINE	ncRNA_intronic	SEPTIN4-AS1	-	Known	0.531078	2.42891e-08	1.16215e-06	0.817081	0.00228995	0.126788
chr14_67564919	Alu-SINE	intronic	PLEKHH1	-	Known	0.327803	2.45092e-08	1.16364e-06	0.337161	0.0346212	0.331063
chr2_171697747	Alu-SINE	intronic	DYNC1I2	-	Known	0.329387	2.45979e-08	1.16493e-06	0.329217	0.0319493	0.32127
chr17_30793878	Alu-SINE	intronic	CRLF3	-	Known	0.422724	2.4737e-08	1.16861e-06	0.493777	0.0162102	0.256013
chr2_95825376	L1-LINE	ncRNA_exonic	LINC00342	-	Known	0.139097	2.5219e-08	1.17834e-06	0.17844	0.00954575	0.218156
chr12_121335233	Alu-SINE	intronic	ANAPC5	-	Novel	0.177145	2.52842e-08	1.17834e-06	0.166981	0.0472809	0.363957
chr11_117745852	MIR-SINE	intronic	DSCAML1	-	Known	0.331953	2.54393e-08	1.17834e-06	0.322415	0.0335396	0.327152
chr8_12157556	-/-	ncRNA_intronic	FAM66D	-	Known	0.385757	2.50705e-08	1.17834e-06	0.128962	0.397622	0.76729
chr4_153334602	Alu-SINE	intronic	TRIM2	-	Known	0.435003	2.54057e-08	1.17834e-06	0.791258	0.00027785	0.0592588
chr5_81065005	ERVL-MaLR-LTR	intronic	RASGRF2	-	Known	0.438549	2.51973e-08	1.17834e-06	0.411364	0.0507443	0.372367
chr1_88773658	Alu-SINE	intronic	PKN2	-	Known	0.455366	2.5384e-08	1.17834e-06	0.594314	0.00549535	0.177014
chrX_29087416	Alu-SINE	intronic	IL1RAPL1	-	Known	0.488429	2.52581e-08	1.17834e-06	0.286099	0.184555	0.592542
chr16_68572139	Alu-SINE	intronic	ZFP90	-	Known	0.519375	2.6263e-08	1.21353e-06	0.392829	0.0972672	0.462494
chr7_31986138	ERVL-MaLR-LTR	intronic	PDE1C	-	Known	0.424829	2.65281e-08	1.22281e-06	0.3082	0.113917	0.492688
chr8_74428164	Alu-SINE	intronic	GDAP1	-	Known	0.463412	2.73015e-08	1.25541e-06	0.36715	0.0896007	0.453338
chr3_173851007	Alu-SINE	intronic	NLGN1	-	Known	0.356988	2.75083e-08	1.26186e-06	0.68167	0.000116612	0.0410557
chr1_171507199	Alu-SINE	intronic	PRRC2C	-	Known	0.266712	2.83449e-08	1.2971e-06	0.352423	0.00811186	0.20706
chr16_1756549	Alu-SINE	intronic	MAPK8IP3	-	Known	0.28931	2.86999e-08	1.3027e-06	0.501642	0.000637899	0.0771614
chr13_66773372	Alu-SINE	intronic	PCDH9	-	Known	0.320651	2.86694e-08	1.3027e-06	0.26602	0.0794487	0.436451
chr13_67032352	SINE/AluJb	intronic	PCDH9	-	Known	0.461738	2.87416e-08	1.3027e-06	0.209617	0.279854	0.685149
chr17_28176538	MIR-SINE	intronic	NLK	-	Known	0.629582	2.87084e-08	1.3027e-06	0.784491	0.0124516	0.238576
chr2_134128186	Alu-SINE	intronic	MGAT5	-	Known	0.275329	2.88906e-08	1.30634e-06	0.323919	0.0156017	0.251951
chr4_153304323	SINE/AluSz6	intronic	TRIM2	-	Known	0.237699	2.89695e-08	1.30679e-06	0.283652	0.0170645	0.260509
chr18_56606716	-	intronic	TXNL1	-	Known	0.34422	2.91576e-08	1.31216e-06	0.361889	0.0293956	0.314204
chr8_101176368	hAT-Charlie-DNA	intergenic	FLJ42969(dist=100117),ZNF706(dist=20670)	-	Known	0.504078	2.94073e-08	1.32027e-06	0.448077	0.0591747	0.394883
chr17_61176841	Alu-SINE	intronic	BCAS3	-	Known	0.526081	2.95328e-08	1.32278e-06	0.287546	0.215575	0.625457
chrY_20496612	L1-LINE	ncRNA_intronic	TTTY10	-	Novel	0.480472	3.07492e-08	1.37402e-06	0.276875	0.190455	0.598195
chr11_769359	Alu-SINE	UTR3	GATD1(NM_001318818:c.*1538A>G,NM_001318821:c.*1630A>G,NM_001318822:c.*1630A>G,NM_001318823:c.*1630A>G,NM_182612:c.*1538A>G,NM_001318820:c.*1630A>G,NM_001318824:c.*1538A>G)	-	Known	0.138224	3.09408e-08	1.37933e-06	0.145171	0.0196782	0.274201
chr13_67185861	Alu-SINE	intronic	PCDH9	-	Known	0.426968	3.24324e-08	1.44244e-06	0.835958	7.90825e-05	0.0366306
chr1_172138865	-	ncRNA_exonic	DNM3OS,MIR214,MIR3120	-	Known	0.509491	3.2623e-08	1.44753e-06	0.765584	0.00348205	0.148936
chr1_207769208	Alu-SINE	intronic	CD46	-	Known	0.350947	3.27824e-08	1.45122e-06	0.597486	0.000735782	0.0817869
chr22_41437016	-	exonic	TOB2	synonymous	Novel	0.214647	3.36035e-08	1.4841e-06	0.311599	0.00477246	0.167768
chr2_71386941	Alu-SINE	intronic	ZNF638	-	Known	0.2809	3.3686e-08	1.48429e-06	0.309873	0.0268423	0.306823
chr17_32399709	Alu-SINE	intergenic	ZNF207(dist=29260),PSMD11(dist=44800)	-	Known	0.347525	3.37823e-08	1.48509e-06	0.0979959	0.484496	0.821652
chr5_87322605	ERVL-MaLR-LTR	ncRNA_exonic	LOC644285	-	Novel	0.305569	3.3902e-08	1.48691e-06	0.299322	0.0468314	0.362714
chr5_34116647	Alu-SINE	ncRNA_intronic	C1QTNF3-AMACR	-	Known	0.291857	3.4357e-08	1.49994e-06	0.310916	0.0321736	0.321987
chr9_38555587	ERVL-MaLR-LTR	intergenic	FAM95C(dist=10215),ANKRD18A(dist=15777)	-	Known	0.405283	3.43186e-08	1.49994e-06	0.374105	0.0475654	0.363957
chr8_7316719	SINE/AluSg4	ncRNA_intronic	FAM66B	-	Known	0.453007	3.4863e-08	1.51854e-06	0.330903	0.0684798	0.414955
chr17_31306878	Alu-SINE	intronic	EVI2B,NF1	-	Known	0.561599	3.49708e-08	1.51975e-06	0.518557	0.0504129	0.371514
chr6_163552107	TcMar-Tigger-DNA	intronic	QKI	-	Novel	0.105817	3.54053e-08	1.53512e-06	0.0756323	0.129051	0.515415
chrX_74262019	Alu-SINE	ncRNA_intronic	FTX	-	Known	0.353789	3.55791e-08	1.53914e-06	0.223856	0.14567	0.537656
chr2_186123893	L1-LINE	intergenic	LINC01473(dist=37576),ZC3H15(dist=362367)	-	Novel	0.539622	3.60022e-08	1.55391e-06	0.462541	0.0776267	0.431686
chr1_6848431	Alu-SINE	intronic	CAMTA1	-	Known	0.428684	3.65277e-08	1.57301e-06	0.586062	0.00804114	0.206923
chr2_197935527	L1-LINE	intronic	PLCL1	-	Known	0.405368	3.68511e-08	1.58335e-06	0.653798	0.00185119	0.115265
chr16_216942	Alu-SINE	intronic	LUC7L	-	Known	0.39993	3.6943e-08	1.58371e-06	0.543139	0.00846465	0.209588
chr21_21040797	L1-LINE	intronic	NCAM2	-	Novel	0.17225	3.72196e-08	1.59198e-06	0.221908	0.0115728	0.232325
chr9_19665717	Alu-SINE	intronic	SLC24A2	-	Known	0.544544	3.80084e-08	1.62206e-06	0.436637	0.0798188	0.43726
chr17_30773433	Alu-SINE	ncRNA_intronic	SUZ12P1	-	Known	0.298686	3.82023e-08	1.62668e-06	0.190987	0.138775	0.529424
chr19_40804904	-	ncRNA_intronic	RAB4B-EGLN2	-	Known	0.403434	3.85927e-08	1.63963e-06	0.612088	0.00348175	0.148936
chr16_19753413	Alu-SINE	intronic	IQCK	-	Known	0.293534	3.89027e-08	1.64911e-06	0.260666	0.06076	0.398407
chr4_157336723	-	exonic	GRIA2	nonsynonymous	Known	0.580218	3.90497e-08	1.65165e-06	0.395908	0.136205	0.525175
chr2_197935480	L1-LINE	intronic	PLCL1	-	Known	0.528438	3.91447e-08	1.65199e-06	0.414693	0.0614554	0.4004
chr9_38561764	ERVL-MaLR-LTR	intergenic	FAM95C(dist=16392),ANKRD18A(dist=9600)	-	Known	0.285927	3.98557e-08	1.67827e-06	0.131042	0.296281	0.698896
chr22_41879083	Alu-SINE	intronic	SREBF2	-	Known	0.119925	3.99691e-08	1.67932e-06	0.070607	0.174659	0.578846
chr11_769388	Alu-SINE	UTR3	GATD1(NM_001318818:c.*1509A>G,NM_001318821:c.*1601A>G,NM_001318822:c.*1601A>G,NM_001318823:c.*1601A>G,NM_182612:c.*1509A>G,NM_001318820:c.*1601A>G,NM_001318824:c.*1509A>G)	-	Known	0.316094	4.05405e-08	1.69957e-06	0.374533	0.0142452	0.247008
chr13_66457101	-	intronic	PCDH9	-	Known	0.445604	4.07463e-08	1.70225e-06	0.467232	0.035868	0.333906
chr5_139303670	Alu-SINE	intronic	MATR3	-	Known	0.475571	4.07836e-08	1.70225e-06	0.464415	0.0342909	0.330222
chr11_65442619	Alu-SINE	ncRNA_exonic	NEAT1	-	Known	0.282614	4.21314e-08	1.75464e-06	0.351952	0.0151106	0.250485
chr12_82702665	Alu-SINE	intronic	TMTC2	-	Known	0.246661	4.26294e-08	1.7715e-06	0.439839	0.000188499	0.0534296
chr6_46657091	Alu-SINE	intronic	SLC25A27	-	Known	-0.259714	4.29026e-08	1.77508e-06	-0.39455	0.000625777	0.0766718
chr13_83660907	ERVL-MaLR-LTR	intergenic	NONE(dist=NONE),SLITRK1(dist=216298)	-	Known	0.429821	4.28753e-08	1.77508e-06	0.0820767	0.62932	0.896699
chr18_9199064	Alu-SINE	intronic	ANKRD12	-	Known	0.352929	4.30506e-08	1.77733e-06	0.308237	0.0760152	0.429363
chr2_95831131	L1-LINE	intergenic	LINC00342(dist=4150),ANKRD36C(dist=17801)	-	Known	0.502617	4.33699e-08	1.78663e-06	0.530825	0.0373583	0.339207
chr7_78957896	-	intronic	MAGI2	-	Known	0.295277	4.37026e-08	1.79256e-06	0.37201	0.0151158	0.250485
chr14_105370834	Alu-SINE	intronic	PACS2	-	Known	0.419768	4.36649e-08	1.79256e-06	0.22824	0.225333	0.635721
chr5_87322658	LTR/MSTB	intronic	RASA1	-	Known	-0.398577	4.40974e-08	1.79711e-06	-0.510075	0.0115321	0.232243
chr7_100212862	SINE/FLAM_A	intronic	CASTOR3;STAG3	-	Known	0.344981	4.39911e-08	1.79711e-06	0.270742	0.0901561	0.45483
chr17_66385634	Alu-SINE	intronic	PRKCA	-	Novel	0.450452	4.40255e-08	1.79711e-06	0.785145	0.000748526	0.0821691
chr11_68095157	Alu-SINE	intronic	CHKA	-	Known	0.343824	4.4251e-08	1.79951e-06	0.343341	0.0465348	0.361998
chr15_25113906	Alu-SINE	ncRNA_intronic	SNHG14	-	Known	0.134747	4.4441e-08	1.80337e-06	0.152931	0.0230382	0.292459
chr9_38561111	ERVL-MaLR-LTR	intergenic	FAM95C(dist=15739),ANKRD18A(dist=10253)	-	Known	0.386785	4.51512e-08	1.82829e-06	0.399091	0.0354892	0.332724
chr1_66659835	Alu-SINE	intronic	SGIP1	-	Known	0.0930172	4.55266e-08	1.83314e-06	0.105798	0.0271511	0.308389
chr18_55238881	ERVL-MaLR-LTR	intronic	TCF4	-	Known	0.18921	4.54037e-08	1.83314e-06	0.239016	0.0149317	0.249921
chr10_77637540	-	exonic	KCNMA1	nonsynonymous	Known	0.369106	4.55794e-08	1.83314e-06	0.353736	0.0545867	0.384119
chr15_24982669	Alu-SINE	ncRNA_exonic	PWARSN	-	Known	0.475245	4.56571e-08	1.83314e-06	0.35836	0.0834898	0.445023
chr14_50992375	Alu-SINE	intronic	TRIM9	-	Known	0.410818	4.68151e-08	1.87566e-06	-0.0447353	0.733188	0.93818
chr13_19678957	Alu-SINE	intronic	PSPC1	-	Known	-0.358251	4.78726e-08	1.914e-06	-0.59501	0.000988554	0.0971474
chr1_151454904	Alu-SINE	intronic	POGZ	-	Known	0.0975054	4.845e-08	1.92625e-06	0.149073	0.00392984	0.15646
chr11_116884719	Alu-SINE	intronic	SIK3	-	Known	0.312665	4.84834e-08	1.92625e-06	0.245578	0.104582	0.475975
chr15_80455647	hAT-Blackjack-DNA	intronic	ARNT2	-	Known	0.466227	4.8431e-08	1.92625e-06	0.38675	0.0919979	0.456
chrX_71465202	L2-LINE	UTR3	TAF1(NM_004606:c.*1156A>G,NM_001286074:c.*1156A>G,NM_138923:c.*1156A>G)	-	Novel	0.408377	4.89848e-08	1.94211e-06	0.462961	0.028037	0.312011
chr1_10141294	ERVL-MaLR-LTR	intronic	UBE4B	-	Known	0.334802	4.93494e-08	1.95249e-06	0.423953	0.0152045	0.250597
chr4_153232449	Alu-SINE	intronic	TRIM2	-	Known	0.256594	4.98243e-08	1.9631e-06	0.207688	0.0982741	0.464838
chr11_65442653	Alu-SINE	ncRNA_exonic	NEAT1	-	Known	0.401572	4.97209e-08	1.9631e-06	0.330089	0.0722557	0.423153
chr8_115557693	ERVL-MaLR-LTR	intronic	TRPS1	-	Novel	0.138178	5.04657e-08	1.98425e-06	0.134513	0.0458502	0.360257
chr2_24537165	L1-LINE	intronic	NCOA1	-	Known	0.192031	5.14117e-08	2.00943e-06	0.219452	0.0255396	0.302194
chr1_155973483	Alu-SINE	intronic	ARHGEF2	-	Known	0.234909	5.12218e-08	2.00943e-06	0.36158	0.00373922	0.154051
chr11_6492194	ERVL-LTR	intergenic	TIMM10B(dist=7513),DNHD1(dist=5086)	-	Known	0.333437	5.14234e-08	2.00943e-06	0.35275	0.0390298	0.343643
chr11_2980256	Alu-SINE	intronic	NAP1L4	-	Known	0.247644	5.17284e-08	2.01306e-06	0.311735	0.0142475	0.247008
chr16_7074400	TcMar-Mariner-DNA	intronic	RBFOX1	-	Known	0.38975	5.1712e-08	2.01306e-06	0.422967	0.0264788	0.304948
chr17_30782424	Alu-SINE	ncRNA_intronic	SUZ12P1	-	Known	0.219222	5.21895e-08	2.01859e-06	0.219972	0.0439688	0.357337
chr12_121331976	Alu-SINE	intronic	ANAPC5	-	Known	0.290307	5.21585e-08	2.01859e-06	0.183772	0.181016	0.587287
chr15_24983677	SINE/AluSx	ncRNA_intronic	SNHG14	-	Known	0.316352	5.21799e-08	2.01859e-06	0.237076	0.0595972	0.396015
chr14_45015133	SINE/AluJb	intronic	TOGARAM1	-	Known	0.341654	5.25706e-08	2.02921e-06	0.181743	0.24895	0.657338
chr1_84134435	L1-LINE	intronic	PRKACB	-	Novel	0.479802	5.27916e-08	2.0336e-06	0.806763	0.00145824	0.105548
chr17_51002526	Alu-SINE	intronic	SPAG9	-	Known	0.385515	5.31576e-08	2.03943e-06	0.525019	0.00992467	0.219773
chr4_98311859	Alu-SINE	intronic	RAP1GDS1	-	Known	0.500315	5.31084e-08	2.03943e-06	0.722604	0.00270207	0.139443
chr11_73690469	Alu-SINE	intronic	RAB6A	-	Known	0.158268	5.35148e-08	2.04487e-06	0.153842	0.0560311	0.387122
chr14_50995124	Alu-SINE	intronic	TRIM9	-	Known	0.197641	5.34797e-08	2.04487e-06	0.117323	0.142732	0.534459
chr9_19770065	-	intronic	SLC24A2	-	Known	0.57222	5.38722e-08	2.05439e-06	0.837599	0.00530537	0.175225
chr2_197935495	L1-LINE	intronic	PLCL1	-	Known	0.474341	5.39897e-08	2.05475e-06	0.637129	0.0105219	0.224015
chr6_166496072	Alu-SINE	intronic	RPS6KA2	-	Known	0.20464	5.53962e-08	2.10406e-06	0.391255	5.64375e-05	0.0344972
chr2_197935525	L1-LINE	intronic	PLCL1	-	Known	0.3016	5.58122e-08	2.10842e-06	0.459303	0.00428784	0.162364
chr9_8511099	Alu-SINE	intronic	PTPRD	-	Known	0.468577	5.5679e-08	2.10842e-06	0.769151	0.00188701	0.116153
chr5_95905033	hAT-Charlie-DNA	intronic	ELL2	-	Known	0.585758	5.58441e-08	2.10842e-06	0.585736	0.0495822	0.369793
chr5_139295910	Alu-SINE	intronic	MATR3	-	Known	0.334409	5.60514e-08	2.11205e-06	0.506152	0.00429185	0.162364
chr13_43243534	Alu-SINE	intronic	ENOX1	-	Known	0.0952137	5.70084e-08	2.12887e-06	0.1189	0.0181432	0.267227
chr10_119162906	Alu-SINE	intronic	SFXN4	-	Known	0.116352	5.70584e-08	2.12887e-06	0.1801	0.00374191	0.154051
chr22_41879089	Alu-SINE	intronic	SREBF2	-	Known	0.202117	5.68095e-08	2.12887e-06	0.214806	0.0386179	0.341589
chrY_13389040	L1-LINE	intronic	UTY	-	Known	0.393571	5.68604e-08	2.12887e-06	0.508959	0.010273	0.222663
chr11_47994563	Alu-SINE	intronic	PTPRJ	-	Known	0.458309	5.68748e-08	2.12887e-06	0.254576	0.231536	0.641631
chr6_163509088	Alu-SINE	intronic	QKI	-	Known	0.28621	5.75564e-08	2.14324e-06	0.0190816	0.858935	0.976223
chr9_19548576	-	intronic	SLC24A2	-	Known	0.357201	5.81188e-08	2.15995e-06	0.244735	0.155757	0.551493
chr5_146787724	Alu-SINE	intronic	PPP2R2B	-	Known	0.36683	5.887e-08	2.1836e-06	0.407652	0.0326993	0.324109
chr4_153282464	Alu-SINE	intronic	TRIM2	-	Novel	0.157005	5.93692e-08	2.19354e-06	0.217206	0.0078121	0.204917
chr12_100957105	ERVL-MaLR-LTR	intronic	ANO4	-	Novel	0.260039	5.92919e-08	2.19354e-06	0.169663	0.17399	0.577674
chr17_30794776	Alu-SINE	intronic	CRLF3	-	Known	0.230333	6.00051e-08	2.21273e-06	0.451014	0.00014972	0.0473889
chr7_66709721	Alu-SINE	intronic	RABGEF1	-	Known	0.176727	6.0144e-08	2.21355e-06	0.157542	0.0759872	0.429363
chr2_185935196	L1-LINE	intergenic	FSIP2(dist=101906),LINC01473(dist=98338)	-	Novel	0.267064	6.09276e-08	2.23806e-06	0.336714	0.0169352	0.259103
chr7_79292371	Alu-SINE	intronic	MAGI2	-	Known	0.413336	6.27451e-08	2.30037e-06	0.417508	0.0508983	0.372367
chr2_197935534	L1-LINE	intronic	PLCL1	-	Known	0.373333	6.35656e-08	2.32596e-06	0.552571	0.0058222	0.180259
chr12_82735894	SINE/AluSx3	intronic	TMTC2	-	Known	0.290156	6.42061e-08	2.34038e-06	0.349701	0.022746	0.29125
chr12_121332372	-	intronic	ANAPC5	-	Known	0.380204	6.41855e-08	2.34038e-06	0.485682	0.016158	0.256013
chr17_17859200	Alu-SINE	intronic	TOM1L2	-	Known	-0.402489	6.44662e-08	2.34536e-06	-0.256912	0.185864	0.593833
chr15_49022196	SINE/AluJr4	intronic	SECISBP2L	-	Known	0.504167	6.47308e-08	2.35048e-06	0.0293362	0.87906	0.983912
chr1_66659668	Alu-SINE	intronic	SGIP1	-	Known	0.250119	6.50207e-08	2.3565e-06	0.189303	0.124065	0.508304
chr6_68643864	Alu-SINE	intronic	ADGRB3	-	Known	0.358355	6.58073e-08	2.38047e-06	0.245455	0.144459	0.536034
chr5_146842677	L1-LINE	intronic	PPP2R2B	-	Known	0.140453	6.68983e-08	2.41075e-06	0.125244	0.077304	0.431028
chrX_29145003	Alu-SINE	intronic	IL1RAPL1	-	Known	0.547219	6.67952e-08	2.41075e-06	0.756051	0.00897783	0.213157
chr12_51511641	Alu-SINE	UTR3	SLC4A8(NM_001258401:c.*4203A>G,NM_001039960:c.*4203A>G)	-	Known	0.348141	6.73914e-08	2.42392e-06	0.438126	0.0174731	0.263568
chr15_44181698	SINE/AluJr4	intronic	FRMD5	-	Known	0.229526	6.8124e-08	2.44564e-06	0.186226	0.0922482	0.456039
chr19_46166221	ERVK-LTR	intergenic	IGFL2(dist=4917),IGFL2-AS1(dist=22808)	-	Novel	0.351637	6.92241e-08	2.48044e-06	0.289661	0.0941872	0.458509
chr13_66982280	ERVL-MaLR-LTR	ncRNA_intronic	PCDH9-AS3	-	Known	0.389131	6.96743e-08	2.49187e-06	0.635694	0.00247827	0.132433
chr15_44347084	Alu-SINE	intronic	CASC4	-	Known	0.212982	7.04659e-08	2.51545e-06	0.320178	0.00441281	0.164183
chr19_36217337	Alu-SINE	intronic	ZNF146,ZNF565	-	Known	0.168618	7.06111e-08	2.5159e-06	0.251065	0.00594864	0.182211
chr18_9199174	Alu-SINE	intronic	ANKRD12	-	Known	0.455758	7.15467e-08	2.54446e-06	0.608902	0.0128554	0.240249
chr6_111488063	hAT-Tip100-DNA	ncRNA_intronic	TRAF3IP2-AS1	-	Known	0.448368	7.18347e-08	2.54517e-06	0.573492	0.0124721	0.238576
chr8_140775471	Alu-SINE	intronic	PTK2	-	Known	0.504655	7.17976e-08	2.54517e-06	0.745752	0.00609469	0.185191
chr15_44088383	L1-LINE	intronic	FRMD5	-	Known	0.362389	7.23015e-08	2.55219e-06	0.180188	0.265993	0.67317
chr10_104302159	ERVL-MaLR-LTR	UTR3	GSTO2(NM_183239:c.*2875A>G,NM_001191015:c.*2875A>G,NM_001191014:c.*2875A>G)	-	Known	0.368107	7.22886e-08	2.55219e-06	0.147701	0.369809	0.7484
chr6_109076928	TcMar-Tigger-DNA	intronic	SESN1	-	Novel	0.125881	7.26319e-08	2.5591e-06	0.218435	0.00135173	0.10498
chr3_173841289	-	intronic	NLGN1	-	Known	0.493665	7.29516e-08	2.5656e-06	0.403165	0.106116	0.478454
chr5_146842752	L1-LINE	intronic	PPP2R2B	-	Known	0.272814	7.32349e-08	2.56606e-06	0.241237	0.0843169	0.445922
chr12_105195792	Alu-SINE	intronic	APPL2	-	Known	0.282924	7.31574e-08	2.56606e-06	0.142283	0.282066	0.686517
chrX_74197090	L1-LINE	ncRNA_intronic	FTX	-	Known	0.403047	7.44287e-08	2.60309e-06	0.507849	0.0183218	0.267227
chr7_92492273	Alu-SINE	intronic	PEX1	-	Known	0.386913	7.53744e-08	2.63132e-06	0.357792	0.0731523	0.423686
chr5_11304860	-	intronic	CTNND2	-	Novel	0.0966865	7.57869e-08	2.64086e-06	0.0716384	0.139699	0.531257
chr7_102380949	Alu-SINE	ncRNA_intronic	LOC100630923	-	Known	0.567803	7.6705e-08	2.66796e-06	0.162813	0.514238	0.836264
chr8_58419680	-	intronic	UBXN2B	-	Known	0.245774	7.71712e-08	2.67927e-06	0.209057	0.0855501	0.44818
chr14_58293376	Alu-SINE	ncRNA_intronic	PSMA3-AS1	-	Known	0.195906	7.73268e-08	2.67929e-06	0.0500712	0.538134	0.851096
chr13_66863886	ERVL-MaLR-LTR	ncRNA_intronic	PCDH9-AS2	-	Known	0.286082	7.74541e-08	2.67929e-06	0.43349	0.00498037	0.17006
chr3_179990477	Alu-SINE	intronic	PEX5L	-	Known	0.309465	7.77904e-08	2.68603e-06	0.243735	0.0721735	0.423153
chrX_115929316	L1-LINE	ncRNA_intronic	DANT2	-	Novel	0.174332	7.86915e-08	2.71222e-06	0.178012	0.0484654	0.366657
chr9_109925968	Alu-SINE	intronic	PALM2-AKAP2	-	Known	0.312689	8.03181e-08	2.76326e-06	0.578839	0.000613517	0.0765018
chr9_127327683	Alu-SINE	intronic	GARNL3	-	Known	0.299448	8.10647e-08	2.77636e-06	0.414584	0.00550201	0.177014
chr8_74428211	Alu-SINE	intronic	GDAP1	-	Known	0.331348	8.08862e-08	2.77636e-06	0.278387	0.0993201	0.466647
chr2_95940061	Alu-SINE	intronic	ANKRD36C	-	Known	0.395902	8.12837e-08	2.77636e-06	0.449078	0.0339551	0.329842
chr2_73015570	Alu-SINE	intronic	SFXN5	-	Known	0.455029	8.12092e-08	2.77636e-06	0.359917	0.0729662	0.423373
chr20_45402420	SINE/AluSq2	intronic	SYS1-DBNDD2	-	Known	0.464315	8.15774e-08	2.78139e-06	0.296623	0.182981	0.590301
chrX_32977621	-	intronic	DMD	-	Known	0.497474	8.2416e-08	2.80495e-06	0.322686	0.185632	0.593833
chr2_200947798	Alu-SINE	intronic	ORC2	-	Known	0.113412	8.29484e-08	2.81802e-06	0.0362248	0.46736	0.811523
chr13_66986287	LTR/THE1C	intronic	PCDH9	-	Known	0.551141	8.35369e-08	2.83295e-06	0.55287	0.0552776	0.385819
chr1_227045861	Alu-SINE	intronic	CDC42BPA	-	Known	0.144642	8.40367e-08	2.84481e-06	0.209009	0.00806427	0.206932
chr1_204555810	Alu-SINE	UTR3	MDM4(NM_001278516:c.*7110A>G,NM_001278517:c.*6128A>G,NM_001278519:c.*6128A>G,NM_001278518:c.*6771A>G,NM_001204172:c.*6128A>G,NM_001204171:c.*6128A>G,NM_002393:c.*6128A>G)	-	Known	0.242389	8.43611e-08	2.85071e-06	0.468906	0.000276452	0.0592588
chr6_10782170	Alu-SINE	intronic	MAK	-	Known	0.471558	8.57564e-08	2.89272e-06	0.295485	0.196165	0.604488
chr11_117651062	-	intronic	DSCAML1	-	Novel	0.240294	8.63617e-08	2.90797e-06	0.252724	0.0475487	0.363957
chrX_74265497	Alu-SINE	ncRNA_intronic	FTX	-	Known	0.402141	8.66914e-08	2.91391e-06	0.521709	0.0155016	0.251831
chr2_168067483	ERVL-MaLR-LTR	intronic	STK39	-	Known	0.533683	8.76382e-08	2.94053e-06	0.581747	0.0326351	0.323961
chr10_116898098	Alu-SINE	intronic	SHTN1	-	Known	0.412665	8.9906e-08	2.99545e-06	0.384059	0.0731406	0.423686
chr6_134955976	Alu-SINE	intergenic	ALDH8A1(dist=5875),HBS1L(dist=4403)	-	Known	0.418991	8.9534e-08	2.99545e-06	0.251264	0.20624	0.614964
chr13_67141353	Alu-SINE	intronic	PCDH9	-	Novel	0.45707	8.9854e-08	2.99545e-06	0.355589	0.11451	0.494128
chr4_167175845	ERVL-MaLR-LTR	intronic	SPOCK3	-	Known	0.536872	8.9691e-08	2.99545e-06	0.483824	0.0252771	0.301341
chr6_138248758	Alu-SINE	intronic	ARFGEF3	-	Known	0.424265	9.03904e-08	3.00631e-06	0.650917	0.00529346	0.175136
chr11_131767376	Alu-SINE	intronic	NTM	-	Known	0.288324	9.07864e-08	3.01421e-06	0.347153	0.0247852	0.29917
chrX_74131199	-	ncRNA_intronic	FTX	-	Known	0.449505	9.12323e-08	3.02372e-06	0.255186	0.239274	0.648551
chr9_137490347	Alu-SINE	intronic	PNPLA7	-	Known	0.292763	9.20322e-08	3.04492e-06	0.421467	0.00770598	0.204917
chr12_128464720	SINE/AluJr	intronic	TMEM132C	-	Known	0.231837	9.26298e-08	3.05936e-06	0.0695279	0.498612	0.828102
chr12_81352307	ERVL-MaLR-LTR	intronic	PPFIA2	-	Novel	0.41169	9.55813e-08	3.15136e-06	0.55603	0.00983171	0.219773
chr5_87322673	ERVL-MaLR-LTR	ncRNA_exonic	LOC644285	-	Novel	0.291161	9.8009e-08	3.2258e-06	0.2481	0.0857475	0.4483
chr18_56607285	Alu-SINE	intronic	TXNL1	-	Known	0.17206	9.83758e-08	3.23227e-06	0.156977	0.0744063	0.426517
chrX_74197128	L1-LINE	ncRNA_intronic	FTX	-	Known	0.212323	9.87359e-08	3.2385e-06	0.236597	0.0312176	0.319769
chr7_67312604	Alu-SINE	ncRNA_intronic	STAG3L4	-	Known	0.399692	9.89751e-08	3.24075e-06	-0.0269973	0.8579	0.975884
chr22_37627040	Alu-SINE	intronic	GGA1	-	Known	0.497145	9.92588e-08	3.24445e-06	0.0996652	0.623983	0.893939
chr15_40406612	Alu-SINE	intronic	IVD	-	Known	0.387159	9.9514e-08	3.2472e-06	0.474485	0.0188554	0.270757
chrX_115930229	L1-LINE	ncRNA_intronic	DANT2	-	Known	0.224148	1.0044e-07	3.2718e-06	0.269664	0.0268449	0.306823
chr9_38564250	ERVL-MaLR-LTR	intergenic	FAM95C(dist=18878),ANKRD18A(dist=7114)	-	Known	0.265215	1.00941e-07	3.28249e-06	0.253211	0.0530324	0.378912
chr6_136399482	Alu-SINE	intronic	MAP7	-	Known	0.360043	1.01546e-07	3.29089e-06	0.229953	0.194962	0.603452
chr1_204994704	Alu-SINE	intronic	NFASC	-	Known	0.631756	1.01528e-07	3.29089e-06	0.730745	0.0321116	0.321641
chr2_77265375	ERVL-MaLR-LTR	intronic	LRRTM4	-	Known	0.33106	1.02051e-07	3.296e-06	0.429082	0.0181042	0.267227
chr1_35568330	Alu-SINE	intergenic	NCDN(dist=1551),TFAP2E(dist=4984)	-	Known	0.406681	1.019e-07	3.296e-06	0.266776	0.118731	0.500295
chrY_20496571	L1-LINE	ncRNA_intronic	TTTY10	-	Known	0.36768	1.02225e-07	3.29602e-06	0.379173	0.0509209	0.372367
chr6_136399468	SINE/AluJo	intronic	MAP7	-	Known	0.291711	1.03801e-07	3.34117e-06	0.319902	0.0417158	0.350542
chrX_74201612	L1-LINE	ncRNA_intronic	FTX	-	Known	0.180812	1.04426e-07	3.35558e-06	0.0740819	0.381835	0.75624
chr15_56981210	ERVL-MaLR-LTR	intronic	TCF12	-	Known	0.527522	1.04651e-07	3.35713e-06	0.538879	0.054422	0.383755
chr3_25621414	Alu-SINE	intronic	TOP2B	-	Known	0.27818	1.06093e-07	3.39765e-06	0.40173	0.00857046	0.210365
chr2_37100932	-	UTR3	EIF2AK2(NM_001135651:c.*6341A>G)	-	Known	0.433263	1.06672e-07	3.41046e-06	0.333896	0.131785	0.519285
chr1_110368102	Alu-SINE	intronic	SLC16A4	-	Known	0.387703	1.07582e-07	3.43377e-06	0.37992	0.0507508	0.372367
chr15_25127921	TcMar-Tigger-DNA	ncRNA_intronic	SNHG14	-	Known	0.105537	1.07792e-07	3.43469e-06	0.0881263	0.109534	0.48435
chr1_205068658	MIR-SINE	intronic	CNTN2	-	Novel	0.472742	1.09301e-07	3.47693e-06	0.676384	0.00945446	0.217372
chr7_97971501	Alu-SINE	ncRNA_intronic	CCZ1P-OR7E38P,CZ1P-ASNS	-	Known	0.436132	1.09562e-07	3.47941e-06	0.180669	0.376901	0.753087
chr9_38549395	ERVL-MaLR-LTR	intergenic	FAM95C(dist=4023),ANKRD18A(dist=21969)	-	Known	0.322331	1.10014e-07	3.48793e-06	0.158192	0.205421	0.61407
chr18_10745631	LINE/L2c	intronic	PIEZO2	-	Known	0.371049	1.1044e-07	3.49561e-06	0.774379	9.94631e-05	0.0401895
chr14_47609678	L1-LINE	intronic	MDGA2	-	Novel	0.0832552	1.11916e-07	3.52477e-06	0.0866627	0.0530004	0.378912
chr17_32390176	Alu-SINE	intergenic	ZNF207(dist=19727),PSMD11(dist=54333)	-	Known	0.300912	1.11908e-07	3.52477e-06	0.335291	0.0304458	0.318131
chr7_111833294	Alu-SINE	intronic	DOCK4	-	Known	0.345813	1.11918e-07	3.52477e-06	0.489116	0.00485013	0.168657
chr21_32448815	Alu-SINE	intronic	EVA1C	-	Known	0.324568	1.12141e-07	3.52593e-06	0.153328	0.319527	0.713588
chr10_24829461	SINE/AluSz6	intergenic	AL157385.2;PRTFDC1	-	Known	0.131583	1.12561e-07	3.53331e-06	0.0535525	0.386733	0.760402
chrX_74217040	Alu-SINE	ncRNA_intronic	FTX	-	Known	0.289435	1.1332e-07	3.55125e-06	0.204331	0.144093	0.535553
chr2_101704715	Alu-SINE	intronic	MAP4K4	-	Novel	0.226753	1.13704e-07	3.55301e-06	0.355564	0.00484933	0.168657
chr7_79305689	Alu-SINE	intronic	MAGI2	-	Known	0.233397	1.1375e-07	3.55301e-06	0.219462	0.0729109	0.423373
chr19_21287022	Alu-SINE	intergenic	ZNF431(dist=90968),ZNF708(dist=4138)	-	Known	0.134936	1.14433e-07	3.56846e-06	0.207144	0.00493983	0.169336
chr5_95901677	TcMar-Tigger-DNA	intronic	ELL2	-	Known	0.454396	1.16329e-07	3.62165e-06	0.922324	5.5705e-05	0.0344972
chr5_87322577	ERVL-MaLR-LTR	ncRNA_exonic	LOC644285	-	Known	0.466681	1.16785e-07	3.62989e-06	0.754266	0.00341946	0.148936
chr15_44170179	Alu-SINE	intronic	FRMD5	-	Novel	0.140526	1.17488e-07	3.64578e-06	0.0768704	0.268146	0.674573
chrX_74201616	L1-LINE	ncRNA_intronic	FTX	-	Known	0.157848	1.18235e-07	3.65702e-06	0.195025	0.0211753	0.283495
chr14_73146069	Alu-SINE	intronic	PSEN1	-	Known	0.441516	1.18141e-07	3.65702e-06	0.533362	0.0279593	0.312011
chr2_71354712	Alu-SINE	intronic	ZNF638	-	Known	0.437937	1.1861e-07	3.66263e-06	0.758107	0.00162544	0.108774
chr2_55332230	Alu-SINE	intronic	CCDC88A	-	Known	0.245701	1.19093e-07	3.66563e-06	0.133379	0.257676	0.664773
chr7_88169240	-	intronic	ADAM22	-	Known	0.448438	1.18984e-07	3.66563e-06	0.498199	0.0412376	0.349818
chr2_55332257	Alu-SINE	intronic	CCDC88A	-	Known	0.237604	1.2227e-07	3.74522e-06	0.226294	0.0752906	0.428021
chr3_174006953	Alu-SINE	intronic	NLGN1	-	Known	0.253661	1.22174e-07	3.74522e-06	0.227621	0.0844471	0.446098
chr13_77714371	Alu-SINE	intronic	SLAIN1	-	Known	0.300419	1.2224e-07	3.74522e-06	0.366058	0.0276352	0.311096
chrX_74216797	Alu-SINE	ncRNA_intronic	FTX	-	Known	0.0864183	1.23244e-07	3.76364e-06	0.0863455	0.0651099	0.407648
chr17_68123931	Alu-SINE	ncRNA_intronic	LINC00674	-	Known	0.338809	1.23268e-07	3.76364e-06	0.417866	0.0258729	0.302548
chrX_74133055	-	ncRNA_intronic	FTX	-	Known	0.432722	1.23594e-07	3.76753e-06	0.677726	0.00526462	0.174791
chrX_32977610	-/-	intronic	DMD	-	Known	0.475169	1.23825e-07	3.76852e-06	0.533983	0.0257712	0.302194
chr1_83980403	Alu-SINE	intronic	TTLL7	-	Known	0.546643	1.2435e-07	3.77844e-06	0.607444	0.0376952	0.339395
chr1_83949520	Alu-SINE	intronic	TTLL7	-	Known	0.199741	1.24596e-07	3.77987e-06	0.141694	0.162211	0.560405
chr16_89549574	Alu-SINE	intronic	SPG7	-	Known	0.489418	1.25219e-07	3.79271e-06	0.215109	0.361821	0.742561
chr7_77063854	Alu-SINE	intergenic	SPDYE18(dist=2973),FAM185BP(dist=17801)	-	Known	0.184083	1.26038e-07	3.80923e-06	0.104348	0.256818	0.664201
chr9_130029244	Alu-SINE	intronic	FNBP1	-	Known	0.317357	1.26241e-07	3.80923e-06	0.439649	0.0122765	0.237417
chr19_38631054	Alu-SINE	intronic	EIF3K	-	Known	0.410083	1.26366e-07	3.80923e-06	0.482794	0.0293187	0.314204
chr19_11470027	Alu-SINE	intronic	ELAVL3	-	Novel	0.104628	1.30299e-07	3.91537e-06	0.157781	0.00744651	0.201736
chr9_38548815	ERVL-MaLR-LTR	intergenic	FAM95C(dist=3443),ANKRD18A(dist=22549)	-	Known	0.357401	1.3021e-07	3.91537e-06	0.425342	0.0313129	0.320228
chr1_204555822	Alu-SINE	UTR3	MDM4(NM_001278516:c.*7122A>G,NM_001278517:c.*6140A>G,NM_001278519:c.*6140A>G,NM_001278518:c.*6783A>G,NM_001204172:c.*6140A>G,NM_001204171:c.*6140A>G,NM_002393:c.*6140A>G)	-	Known	0.289041	1.3122e-07	3.93682e-06	0.347865	0.0179657	0.267225
chr4_184781656	Alu-SINE	intronic	ACSL1	-	Novel	0.210269	1.31923e-07	3.94544e-06	0.261115	0.0245642	0.299038
chr12_82703157	Alu-SINE	intronic	TMTC2	-	Known	0.278471	1.31871e-07	3.94544e-06	0.346658	0.0250635	0.300114
chr5_94032892	ERVL-MaLR-LTR	intronic	FAM172A	-	Known	0.421206	1.32201e-07	3.94753e-06	0.721436	0.00187929	0.116153
chr1_172120411	ERVL-MaLR-LTR	intronic	DNM3	-	Known	0.517914	1.32722e-07	3.95687e-06	0.475415	0.0786469	0.434844
chr15_99701359	L1-LINE	intronic	MEF2A	-	Novel	0.127921	1.33922e-07	3.97729e-06	0.0768969	0.236219	0.645536
chr12_82735948	Alu-SINE	intronic	TMTC2	-	Known	0.478492	1.34035e-07	3.97729e-06	0.773402	0.00406807	0.158964
chr1_160328061	-	intronic	COPA	-	Known	0.555107	1.33849e-07	3.97729e-06	0.641175	0.036644	0.337983
chr12_121331877	Alu-SINE	intronic	ANAPC5	-	Known	0.229323	1.35155e-07	3.99803e-06	0.313991	0.0139413	0.24681
chr16_17288576	ERVL-MaLR-LTR	intronic	XYLT1	-	Known	0.358244	1.3496e-07	3.99803e-06	0.427198	0.0304713	0.318131
chr7_69666884	Alu-SINE	intronic	AUTS2	-	Novel	0.237794	1.35594e-07	3.99891e-06	0.469655	0.000326308	0.0625951
chr11_83738746	-	intronic	DLG2	-	Known	0.370945	1.35606e-07	3.99891e-06	0.193831	0.254566	0.661079
chr3_33548422	Alu-SINE	intronic	CLASP2	-	Known	0.0897872	1.366e-07	4.02196e-06	0.0771131	0.108534	0.483277
chr19_38897772	Alu-SINE	intronic	SIRT2	-	Known	0.171085	1.39685e-07	4.10467e-06	0.213801	0.0253767	0.301772
chr12_62558972	Alu-SINE	intronic	MON2	-	Known	0.261335	1.39841e-07	4.10467e-06	0.142376	0.275389	0.6808
chr12_51138191	Alu-SINE	intronic	TFCP2	-	Known	0.352201	1.41289e-07	4.14001e-06	0.402772	0.0393154	0.344827
chr13_67184494	Alu-SINE	intronic	PCDH9	-	Known	0.354788	1.41481e-07	4.14001e-06	0.298226	0.0664961	0.411688
chr10_28564150	Alu-SINE	intronic	WAC	-	Known	0.260407	1.42722e-07	4.16484e-06	0.452393	0.00156449	0.106343
chr7_38724705	Alu-SINE	UTR3	VPS41(NM_014396:c.*1541A>G,NM_080631:c.*1541A>G)	-	Known	0.432346	1.42911e-07	4.16484e-06	0.513293	0.0290008	0.313474
chr10_67047163	-	intronic	CTNNA3,LRRTM3	-	Known	0.537779	1.42988e-07	4.16484e-06	0.00719942	0.974239	1
chr5_66071344	Alu-SINE	intronic	ERBIN	-	Known	0.237782	1.43497e-07	4.17329e-06	0.457653	0.00052111	0.0734036
chr11_65442678	Alu-SINE	ncRNA_exonic	NEAT1	-	Known	0.324996	1.44989e-07	4.21023e-06	0.435056	0.0163234	0.256677
chr11_68095148	Alu-SINE	intronic	CHKA	-	Known	0.318051	1.46275e-07	4.23918e-06	0.328034	0.0563043	0.387418
chr5_32432261	PiggyBac-DNA	intronic	ZFR	-	Known	0.440851	1.46433e-07	4.23918e-06	0.513315	0.0360219	0.334356
chr13_19678958	Alu-SINE	intronic	PSPC1	-	Known	-0.404409	1.49648e-07	4.26998e-06	-0.731665	0.00115752	0.102947
chr17_59900098	Alu-SINE	intronic	RPS6KB1	-	Known	0.14481	1.48792e-07	4.26998e-06	0.0857815	0.239635	0.648609
chr4_88028624	TcMar-Tigger-DNA	intronic	PKD2	-	Known	0.184282	1.49365e-07	4.26998e-06	0.244756	0.0183678	0.267227
chr15_24983668	Alu-SINE	ncRNA_exonic	PWARSN	-	Known	0.220423	1.4826e-07	4.26998e-06	0.196986	0.0845947	0.446509
chr17_30782455	Alu-SINE	ncRNA_intronic	SUZ12P1	-	Known	0.225271	1.49254e-07	4.26998e-06	0.180195	0.112321	0.489577
chr5_133984527	Alu-SINE	intronic	VDAC1	-	Known	0.338735	1.49745e-07	4.26998e-06	0.601038	0.00172185	0.113398
chr3_85169543	Alu-SINE	intronic	CADM2	-	Known	0.415616	1.49202e-07	4.26998e-06	0.317726	0.0951067	0.459693
chr7_66710914	Alu-SINE	intronic	RABGEF1	-	Known	0.419787	1.4947e-07	4.26998e-06	0.415465	0.0669758	0.41262
chr13_66580533	-	intronic	PCDH9	-	Known	0.486007	1.48153e-07	4.26998e-06	0.666842	0.0126277	0.239772
chr9_122963616	L1-LINE	intronic	RABGAP1	-	Known	0.513293	1.48225e-07	4.26998e-06	0.427476	0.11986	0.502075
chr6_46657428	Alu-SINE	intronic	SLC25A27	-	Known	0.198578	1.50698e-07	4.29072e-06	0.181966	0.0715949	0.422123
chr14_50995138	Alu-SINE	intronic	TRIM9	-	Known	0.252989	1.50998e-07	4.29283e-06	-0.0742401	0.356166	0.73788
chr15_57189041	Alu-SINE	intronic	TCF12	-	Known	0.28459	1.53264e-07	4.35071e-06	0.202543	0.168287	0.569791
chr16_75445372	Alu-SINE	UTR3	TMEM170A(NM_001304997:c.*2186A>G,NM_001304996:c.*2186A>G,NM_145254:c.*2186A>G,NM_001304998:c.*2186A>G)	-	Known	0.158431	1.54828e-07	4.38855e-06	0.297159	0.000891373	0.0905244
chr2_231047420	-	UTR3	C2orf72(NM_001144994:c.*399A>G)	-	Known	0.446515	1.55309e-07	4.39565e-06	0.45059	0.0659734	0.410163
chr20_11894826	-	intronic	BTBD3	-	Known	0.397033	1.56224e-07	4.41494e-06	0.346084	0.103292	0.47413
chrX_77602538	L1-LINE	intronic	ATRX	-	Known	0.591283	1.56712e-07	4.42218e-06	0.299637	0.306118	0.705898
chr4_40902025	TcMar-Tigger-DNA	intronic	APBB2	-	Novel	0.370362	1.57351e-07	4.43361e-06	0.401049	0.04047	0.348556
chr1_204995059	Alu-SINE	intronic	NFASC	-	Known	0.427742	1.58024e-07	4.44597e-06	0.394967	0.0764328	0.429718
chr2_55332215	Alu-SINE	intronic	CCDC88A	-	Known	0.131581	1.58723e-07	4.45245e-06	0.12707	0.0780324	0.432928
chr8_118296228	-	intronic	SAMD12	-	Known	0.427064	1.58674e-07	4.45245e-06	0.288073	0.193444	0.601901
chr5_147778174	-	intronic	JAKMIP2	-	Known	0.339029	1.59624e-07	4.45286e-06	0.274115	0.122162	0.505713
chr15_65105867	Alu-SINE	intronic	UBAP1L	-	Known	0.406119	1.59548e-07	4.45286e-06	0.511348	0.0182161	0.267227
chr13_32406573	SINE/AluSq2	intronic	N4BP2L1	-	Known	0.424111	1.59526e-07	4.45286e-06	0.260878	0.227002	0.637626
chr1_58686883	Alu-SINE	intronic	MYSM1	-	Known	0.471024	1.59676e-07	4.45286e-06	0.0693078	0.714189	0.930495
chr1_77654921	Alu-SINE	intronic	ZZZ3	-	Known	0.204988	1.61322e-07	4.47738e-06	0.272419	0.017454	0.263489
chr7_103124084	Alu-SINE	intronic	NAPEPLD	-	Known	0.253769	1.61391e-07	4.47738e-06	0.275806	0.047417	0.363957
chr1_77676221	Alu-SINE	intronic	ZZZ3	-	Known	0.430203	1.61498e-07	4.47738e-06	0.221854	0.296833	0.699067
chr16_30283334	Alu-SINE	intergenic	NPIPB13(dist=34921),SMG1P5(dist=1684)	-	Known	0.464832	1.6128e-07	4.47738e-06	0.867217	0.00095732	0.0954789
chr2_170068431	Alu-SINE	intronic	UBR3	-	Known	0.519544	1.61811e-07	4.47954e-06	0.335492	0.211174	0.620103
chr6_42790284	Alu-SINE	ncRNA_intronic	LOC401261	-	Known	0.252851	1.62751e-07	4.48592e-06	0.193788	0.15002	0.543811
chr2_74395717	Alu-SINE	ncRNA_exonic	DCTN1-AS1	-	Known	0.266503	1.62662e-07	4.48592e-06	0.0539742	0.632853	0.898317
chr9_85544517	Alu-SINE	intergenic	NTRK2(dist=517447),AGTPBP1(dist=2022)	-	Known	0.383607	1.62549e-07	4.48592e-06	0.427233	0.045609	0.359838
chr2_197864754	Alu-SINE	intronic	PLCL1	-	Known	0.443895	1.63637e-07	4.50381e-06	0.7207	0.00449107	0.164895
chr9_2762425	ERV1-LTR	intergenic	KCNV2(dist=32388),PUM3(dist=41730)	-	Known	0.45312	1.64035e-07	4.50824e-06	0.447227	0.0705679	0.41893
chr9_33842297	Alu-SINE	intronic	UBE2R2	-	Known	0.165546	1.66674e-07	4.57415e-06	0.258514	0.00648014	0.190797
chr9_19770122	TcMar-Tigger-DNA	intronic	SLC24A2	-	Known	0.399988	1.67434e-07	4.58836e-06	0.554834	0.0112335	0.229232
chrX_28925870	Alu-SINE	intronic	IL1RAPL1	-	Novel	0.464724	1.68014e-07	4.59764e-06	0.925244	0.000288463	0.0592588
chr2_101845542	TcMar-Tigger-DNA	intronic	MAP4K4	-	Known	0.425599	1.68813e-07	4.61285e-06	0.469364	0.0475669	0.363957
chr2_241331643	Alu-SINE	intronic	SEPTIN2	-	Known	0.30388	1.69371e-07	4.62144e-06	0.155167	0.310366	0.706647
chr3_51169146	L1-LINE	intronic	DOCK3	-	Known	-0.49713	1.69729e-07	4.62456e-06	-0.421913	0.100577	0.468992
chr2_95825398	L1-LINE	ncRNA_exonic	LINC00342	-	Known	0.11143	1.70833e-07	4.64799e-06	0.149815	0.0168287	0.25878
chr1_77424400	Alu-SINE	intronic	AK5	-	Known	0.477809	1.7225e-07	4.67314e-06	0.777062	0.00318251	0.147773
chr11_11907834	Alu-SINE	intronic	USP47	-	Known	0.533765	1.72158e-07	4.67314e-06	0.862393	0.00492126	0.169336
chr3_50022009	Alu-SINE	intronic	RBM6	-	Known	0.382161	1.74181e-07	4.7188e-06	0.412376	0.0464585	0.361892
chr2_197907945	hAT-Charlie-DNA	intronic	PLCL1	-	Novel	0.191913	1.75392e-07	4.74483e-06	0.144771	0.145808	0.537656
chr4_68335937	-	intronic	YTHDC1	-	Novel	0.430432	1.75707e-07	4.74659e-06	0.474417	0.0406207	0.349079
chrX_68208126	Alu-SINE	intronic	OPHN1	-	Known	0.319034	1.77814e-07	4.79668e-06	0.173106	0.286308	0.690887
chr1_7817745	-	intronic	PER3	-	Known	0.378022	1.79112e-07	4.82486e-06	0.442323	0.0379471	0.339471
chr12_98889799	-	intronic	ANKS1B	-	Known	0.355046	1.79819e-07	4.83704e-06	0.405142	0.0422434	0.352556
chr12_45957915	Alu-SINE	intronic	SCAF11	-	Known	0.406423	1.8016e-07	4.8372e-06	0.447677	0.0494877	0.369555
chr10_67047160	-	intronic	CTNNA3,LRRTM3	-	Known	0.435506	1.80335e-07	4.8372e-06	0.0744748	0.706138	0.92692
chr2_85856678	Alu-SINE	intronic	ST3GAL5	-	Known	0.317391	1.81654e-07	4.8657e-06	0.371099	0.0385723	0.341504
chr1_91013214	Alu-SINE	intronic	ZNF644	-	Known	0.329724	1.82641e-07	4.88526e-06	0.36995	0.0452318	0.359563
chr15_44166580	Alu-SINE	intronic	FRMD5	-	Known	0.277877	1.83455e-07	4.88685e-06	0.324185	0.0372154	0.339207
chr15_99700916	L1-LINE	intronic	MEF2A	-	Known	0.401622	1.83305e-07	4.88685e-06	0.571178	0.0107287	0.225385
chr10_73378040	Alu-SINE	intronic	ANXA7	-	Known	0.470508	1.83472e-07	4.88685e-06	0.0552145	0.79182	0.957203
chr15_25127909	TcMar-Tigger-DNA	ncRNA_intronic	SNHG14	-	Known	0.141075	1.8375e-07	4.8874e-06	0.15756	0.0466183	0.361998
chr7_66711017	Alu-SINE	intronic	RABGEF1	-	Known	0.41784	1.85298e-07	4.92167e-06	0.319685	0.143848	0.535365
chr7_128656160	-	ncRNA_exonic	LINC01000	-	Known	0.480728	1.87882e-07	4.97847e-06	0.869582	0.0015516	0.106343
chr8_65763115	-	intronic	PDE7A	-	Known	0.585716	1.87961e-07	4.97847e-06	0.221784	0.440309	0.794868
chr13_77715113	Alu-SINE	intronic	SLAIN1	-	Known	0.492872	1.88319e-07	4.98101e-06	0.358856	0.173465	0.576867
chr11_119007678	Alu-SINE	intronic	CCDC84	-	Known	0.153538	1.88694e-07	4.98398e-06	0.175085	0.0414145	0.349947
chr5_146951700	L1-LINE	intronic	PPP2R2B	-	Known	0.209884	1.91066e-07	5.03263e-06	0.282686	0.0191117	0.271595
chr19_58459849	ERVL-MaLR-LTR	intergenic	ZNF324B(dist=2016),ZNF324(dist=7231)	-	Known	0.401	1.90974e-07	5.03263e-06	0.337394	0.119794	0.502065
chr12_95049546	Alu-SINE	intronic	NR2C1	-	Known	0.516652	1.91694e-07	5.0422e-06	-0.0791746	0.694732	0.922763
chrX_74197312	L1-LINE	ncRNA_intronic	FTX	-	Known	0.211204	1.93026e-07	5.07019e-06	0.194826	0.0942981	0.458755
chrX_74277887	Alu-SINE	ncRNA_intronic	FTX	-	Known	0.3342	1.93437e-07	5.07399e-06	0.0209507	0.879128	0.983912
chr6_163450332	Alu-SINE	intronic	QKI	-	Known	0.147669	1.94966e-07	5.09999e-06	0.20606	0.0147023	0.24863
chr10_101787865	Alu-SINE	intronic	OGA	-	Known	0.258996	1.94786e-07	5.09999e-06	0.428657	0.00417141	0.160042
chr3_125493145	Alu-SINE	intronic	SNX4	-	Known	0.433238	1.97158e-07	5.15026e-06	0.599907	0.0161767	0.256013
chr4_167220501	Alu-SINE	intronic	SPOCK3	-	Known	0.2166	1.99629e-07	5.20762e-06	0.227915	0.0397193	0.345474
chr1_66108568	L1-LINE	intronic	PDE4B	-	Known	0.190647	2.02116e-07	5.26527e-06	0.270742	0.0104442	0.223627
chr5_34116655	Alu-SINE	ncRNA_intronic	C1QTNF3-AMACR	-	Known	0.193707	2.04129e-07	5.29877e-06	0.269102	0.0145618	0.247355
chr13_67153245	Alu-SINE	intronic	PCDH9	-	Known	0.252209	2.04797e-07	5.29877e-06	0.381618	0.00813195	0.207294
chr9_19770042	-	intronic	SLC24A2	-	Known	0.310637	2.04226e-07	5.29877e-06	0.149979	0.34368	0.73038
chr2_99128855	Alu-SINE	intronic	TSGA10	-	Known	0.405329	2.04364e-07	5.29877e-06	0.379153	0.0836448	0.445116
chr2_46641515	Alu-SINE	intergenic	CRIPT(dist=11339),SOCS5(dist=57445)	-	Known	0.447397	2.0474e-07	5.29877e-06	0.537827	0.0349973	0.331323
chr15_65132996	-	exonic	PDCD7	synonymous	Known	0.253981	2.06808e-07	5.33678e-06	0.424814	0.00323416	0.147791
chr9_129923337	Alu-SINE	intronic	FNBP1	-	Known	0.255261	2.06909e-07	5.33678e-06	0.434965	0.00331117	0.148936
chr4_157336984	-	intronic	GRIA2	-	Known	0.549757	2.07109e-07	5.33678e-06	0.604288	0.0525861	0.377487
chr2_54475599	-	intronic	SPTBN1	-	Known	0.262218	2.08498e-07	5.36529e-06	0.390536	0.00978301	0.219773
chr12_8238077	Alu-SINE	ncRNA_intronic	FAM86FP,LINC02449	-	Known	0.358321	2.10638e-07	5.41045e-06	0.114057	0.510049	0.834238
chr6_123852737	L1-LINE	intronic	NKAIN2	-	Known	0.358853	2.10823e-07	5.41045e-06	0.387175	0.0512621	0.373281
chr14_73319887	SINE/AluSx3	intronic	NUMB	-	Known	0.204491	2.12307e-07	5.43385e-06	0.220685	0.0513592	0.373846
chr4_48835805	Alu-SINE	intronic	OCIAD1	-	Known	0.251919	2.12202e-07	5.43385e-06	0.405354	0.00464093	0.1654
chr12_121332883	Alu-SINE	intronic	ANAPC5	-	Known	0.389274	2.1324e-07	5.44307e-06	0.575981	0.0097169	0.219151
chr11_126977580	L2-LINE	intronic	KIRREL3	-	Known	0.409155	2.13207e-07	5.44307e-06	0.34507	0.109604	0.48435
chr8_13249685	-	intronic	DLC1	-	Novel	0.0945308	2.14404e-07	5.4508e-06	0.150355	0.00626097	0.18761
chr14_100296312	SINE/AluJo	UTR5	SLC25A29	-	Known	0.42367	2.14373e-07	5.4508e-06	0.514721	0.0145284	0.247009
chr2_235537109	L2-LINE	intronic	AGAP1	-	Novel	0.559326	2.14237e-07	5.4508e-06	0.755866	0.0149443	0.249921
chr7_92725402	-	intronic	CDK6	-	Novel	0.30375	2.15677e-07	5.47583e-06	0.3042	0.0643434	0.406367
chr1_1100034	Alu-SINE	intronic	C1orf159	-	Known	0.587632	2.15977e-07	5.47612e-06	0.13959	0.612192	0.888414
chr11_117061012	Alu-SINE	intronic	SIK3	-	Known	0.227114	2.1641e-07	5.47677e-06	0.0380811	0.713946	0.930453
chr5_132644904	Alu-SINE	ncRNA_intronic	TH2LCRR	-	Known	0.461618	2.16579e-07	5.47677e-06	0.479216	0.0653538	0.407935
chr3_125493204	Alu-SINE	intronic	SNX4	-	Known	0.527544	2.17774e-07	5.49966e-06	0.0955702	0.691176	0.921566
chr5_146831262	Alu-SINE	intronic	PPP2R2B	-	Known	0.372166	2.18133e-07	5.50141e-06	0.346125	0.0937567	0.458074
chr15_44088350	L1-LINE	intronic	FRMD5	-	Known	0.265219	2.2154e-07	5.57992e-06	0.263536	0.0746973	0.426827
chr10_67047275	-	intronic	CTNNA3,LRRTM3	-	Known	0.278414	2.22163e-07	5.58822e-06	0.293523	0.0589871	0.394723
chr1_150854133	Alu-SINE	intronic	ARNT	-	Known	0.0966346	2.23288e-07	5.59658e-06	0.132241	0.0154533	0.251476
chr11_86054864	Alu-SINE	intronic	PICALM	-	Known	0.105724	2.23675e-07	5.59658e-06	0.0283018	0.579626	0.874666
chr2_55022313	L2-LINE	intronic	RTN4	-	Known	0.380713	2.23215e-07	5.59658e-06	0.587116	0.00797206	0.206263
chrX_123465111	-	exonic	GRIA3;GRIA3	nonsynonymous	Known	0.439606	2.23421e-07	5.59658e-06	0.751147	0.00146318	0.105548
chr16_89689990	Alu-SINE	intronic	CDK10	-	Known	0.341	2.25084e-07	5.62442e-06	0.481497	0.015145	0.250485
chr11_61451733	-	intergenic	SDHAF2(dist=4966),PPP1R32(dist=29387)	-	Known	0.247377	2.25428e-07	5.62562e-06	0.0291371	0.763234	0.949188
chr10_67047166	-	intronic	CTNNA3,LRRTM3	-	Known	0.473177	2.26953e-07	5.65625e-06	0.0696494	0.745266	0.943053
chr20_45402931	SINE/AluJr	intronic	SYS1-DBNDD2	-	Known	0.301808	2.28059e-07	5.67638e-06	0.236887	0.145686	0.537656
chr22_41838973	L2-LINE	intronic	SREBF2	-	Known	0.26116	2.31838e-07	5.76009e-06	0.398694	0.00865475	0.210451
chr9_96885958	Alu-SINE	intergenic	LOC100132781(dist=13730),PTMAP11(dist=23117)	-	Known	0.383561	2.32029e-07	5.76009e-06	0.134723	0.477772	0.817715
chr4_112828507	Alu-SINE	intronic	ANK2	-	Known	0.269614	2.33229e-07	5.78232e-06	0.210946	0.115034	0.494441
chr8_80770425	L1-LINE	intronic	ZNF704	-	Novel	0.142198	2.34283e-07	5.80086e-06	0.210062	0.0116478	0.23261
chr5_66071326	Alu-SINE	intronic	ERBIN	-	Known	0.257156	2.36484e-07	5.84773e-06	0.569841	2.85372e-05	0.0327207
chr2_95830693	L1-LINE	intergenic	LINC00342(dist=3712),ANKRD36C(dist=18239)	-	Known	0.288554	2.37567e-07	5.86687e-06	0.487621	0.0033095	0.148936
chr15_50365871	Alu-SINE	intergenic	MIR4712(dist=5461),USP8(dist=58534)	-	Known	0.302138	2.39764e-07	5.91345e-06	0.443253	0.00988332	0.219773
chr5_179999133	Alu-SINE	intronic	RNF130	-	Known	0.273497	2.40778e-07	5.93076e-06	0.391294	0.014408	0.247009
chr22_38020110	Alu-SINE	intronic	POLR2F	-	Novel	0.167763	2.41663e-07	5.94486e-06	0.195877	0.0376702	0.339395
chr12_82703159	Alu-SINE	intronic	TMTC2	-	Known	0.27013	2.45734e-07	6.03717e-06	0.367539	0.0201625	0.277468
chr14_35544790	Alu-SINE	intronic	RALGAPA1	-	Known	0.390242	2.46514e-07	6.04071e-06	0.167624	0.400239	0.769247
chr1_89880312	-	intronic	LRRC8D	-	Known	0.441297	2.46222e-07	6.04071e-06	0.417832	0.0914225	0.455289
chr15_44162032	Alu-SINE	intronic	FRMD5	-	Novel	0.110115	2.48404e-07	6.07918e-06	0.134184	0.0359675	0.334335
chr15_50360843	SINE/AluJb	ncRNA_exonic	GABPB1-AS1	-	Known	0.134716	2.52972e-07	6.17799e-06	0.102546	0.166903	0.568346
chr14_100296582	L1-LINE	intronic	SLC25A29	-	Known	0.379104	2.53092e-07	6.17799e-06	0.223187	0.254179	0.661054
chr11_86054888	Alu-SINE	intronic	PICALM	-	Known	0.229415	2.54496e-07	6.18838e-06	0.20306	0.114113	0.493198
chr13_66986058	LTR/THE1C	intronic	PCDH9	-	Known	0.234662	2.54476e-07	6.18838e-06	0.137061	0.272845	0.678334
chr20_31679053	SINE/MIR3	intronic	BCL2L1	-	Known	0.305442	2.54017e-07	6.18838e-06	0.101456	0.505127	0.831537
chr9_19760423	L1-LINE	intronic	SLC24A2	-	Known	0.0925303	2.54917e-07	6.1907e-06	0.105724	0.0474099	0.363957
chrX_29743757	Alu-SINE	intronic	IL1RAPL1	-	Novel	0.304146	2.56716e-07	6.22269e-06	0.25585	0.120068	0.50236
chr15_44088342	L1-LINE	intronic	FRMD5	-	Known	0.409495	2.56889e-07	6.22269e-06	0.522386	0.0291608	0.313586
chr17_38539346	Alu-SINE	intronic	SRCIN1	-	Known	0.125984	2.58063e-07	6.24316e-06	0.13933	0.053914	0.381828
chr13_44563057	Alu-SINE	intronic	TSC22D1	-	Known	0.377142	2.61042e-07	6.3072e-06	0.31394	0.13597	0.525065
chr12_8206387	-	intergenic	FAM66C(dist=5387),FAM90A1(dist=14873)	-	Known	-0.563054	2.62271e-07	6.32882e-06	-0.563299	0.0736024	0.424471
chr13_67186021	SINE/AluSp	intronic	PCDH9	-	Known	0.273233	2.62856e-07	6.3349e-06	0.0607691	0.643712	0.90306
chr9_129911676	Alu-SINE	intronic	FNBP1	-	Known	0.470354	2.63197e-07	6.33508e-06	0.513878	0.0577104	0.391632
chrX_28938307	L1-LINE	intronic	IL1RAPL1	-	Known	0.16185	2.63797e-07	6.33907e-06	0.153392	0.0935818	0.45769
chr7_128659677	Alu-SINE	ncRNA_exonic	LINC01000	-	Known	0.260746	2.64031e-07	6.33907e-06	0.327087	0.030499	0.318208
chr7_92350692	SINE/AluJr4	intronic	ANKIB1	-	Known	0.118442	2.65106e-07	6.35686e-06	0.163114	0.018944	0.271112
chrX_29002147	SINE/AluSx3	intronic	IL1RAPL1	-	Known	0.298494	2.6566e-07	6.36211e-06	0.0237856	0.855089	0.975452
chr9_95011554	Alu-SINE	intronic	AOPEP	-	Known	0.234173	2.66066e-07	6.36381e-06	0.252955	0.0367612	0.338111
chr2_134169311	Alu-SINE	intronic	MGAT5	-	Known	0.179517	2.67326e-07	6.3859e-06	0.191474	0.0611468	0.39942
chr9_38554545	ERVL-MaLR-LTR	intergenic	FAM95C(dist=9173),ANKRD18A(dist=16819)	-	Known	0.325591	2.70895e-07	6.46303e-06	0.223015	0.208396	0.616991
chr11_93734920	Alu-SINE	downstream	SNORA40,TAF1D(dist=190)	-	Known	0.516926	2.71638e-07	6.47262e-06	0.455181	0.0871543	0.449629
chr7_105072263	Alu-SINE	intronic	KMT2E	-	Known	0.174103	2.72195e-07	6.47396e-06	0.204081	0.0438356	0.357337
chr17_44454696	Alu-SINE	intronic	GPATCH8	-	Known	0.423285	2.72376e-07	6.47396e-06	0.187559	0.391199	0.76221
chr1_93333213	Alu-SINE	ncRNA_intronic	CCDC18-AS1	-	Known	0.29898	2.73035e-07	6.48151e-06	0.369815	0.0326673	0.323961
chr9_19696172	hAT-Charlie-DNA	intronic	SLC24A2	-	Known	0.341238	2.7373e-07	6.48989e-06	0.687801	0.000457436	0.0714026
chr9_96898190	L1-LINE	intergenic	LOC100132781(dist=25962),PTMAP11(dist=10885)	-	Novel	0.108138	2.75929e-07	6.5295e-06	0.086602	0.150145	0.543924
chr16_21416762	Alu-SINE	intronic	NPIPB3	-	Novel	0.411883	2.76088e-07	6.5295e-06	0.236666	0.239911	0.64874
chrY_13385549	Alu-SINE	intronic	UTY	-	Known	0.101683	2.78232e-07	6.54908e-06	0.06572	0.232811	0.642846
chr2_200946236	Alu-SINE	intronic	ORC2	-	Known	0.234646	2.77751e-07	6.54908e-06	0.234173	0.0646477	0.406979
chr1_8807099	Alu-SINE	intronic	RERE	-	Known	0.26739	2.78109e-07	6.54908e-06	0.193313	0.176229	0.580005
chr2_171697619	Alu-SINE	intronic	DYNC1I2	-	Known	0.46956	2.78295e-07	6.54908e-06	0.283185	0.243862	0.652468
chr2_36899952	Alu-SINE	intronic	STRN	-	Known	0.483521	2.79166e-07	6.56143e-06	0.577533	0.0247589	0.29917
chr14_101866160	Alu-SINE	intronic	PPP2R5C	-	Known	0.25343	2.81207e-07	6.60125e-06	0.3846	0.00935466	0.216652
chr20_5101524	Alu-SINE	intronic	TMEM230	-	Known	0.27702	2.82612e-07	6.62602e-06	0.242077	0.11279	0.49036
chr1_151446497	SINE/AluSx	intronic	POGZ	-	Known	0.205623	2.83558e-07	6.64001e-06	0.100594	0.352089	0.735729
chr17_50964396	Alu-SINE	UTR3	SPAG9(NM_001130528:c.*1876A>G,NM_001251971:c.*1876A>G,NM_003971:c.*1876A>G,NM_001130527:c.*1876A>G)	-	Known	0.244576	2.84625e-07	6.65679e-06	0.173021	0.17009	0.571889
chr11_64673809	Alu-SINE	intronic	NRXN2	-	Novel	0.174443	2.86324e-07	6.68006e-06	0.291737	0.00447431	0.164895
chr14_79175254	Alu-SINE	intronic	NRXN3	-	Known	0.384901	2.86139e-07	6.68006e-06	0.436108	0.0411522	0.349633
chr13_32524945	Alu-SINE	intronic	N4BP2L2	-	Known	-0.126702	2.87764e-07	6.70544e-06	-0.0660054	0.296149	0.698896
chr18_35068952	-	intronic	MAPRE2	-	Known	0.519349	2.89028e-07	6.72663e-06	0.310325	0.264901	0.672091
chr13_97362280	DNA/Tigger4a	intronic	MBNL2	-	Known	0.312804	2.90036e-07	6.74183e-06	0.326075	0.0549604	0.384776
chr15_85095195	-	intronic	PDE8A	-	Novel	0.461894	2.90819e-07	6.75176e-06	0.768391	0.00507967	0.171042
chr13_45358469	Alu-SINE	ncRNA_intronic	TPT1-AS1	-	Known	0.28545	2.93793e-07	6.80417e-06	0.312474	0.0519146	0.375289
chr6_53537579	Alu-SINE	intronic	GCLC	-	Known	0.438444	2.93639e-07	6.80417e-06	0.730615	0.00414804	0.160042
chr3_33565264	Alu-SINE	intronic	CLASP2	-	Novel	0.134696	2.94954e-07	6.82275e-06	0.184008	0.0206602	0.281413
chr4_88025970	ERVL-MaLR-LTR	intronic	PKD2	-	Novel	0.142721	2.9659e-07	6.84391e-06	0.0793091	0.298802	0.700238
chr7_128659589	Alu-SINE	ncRNA_exonic	LINC01000	-	Known	0.260769	2.96427e-07	6.84391e-06	0.153568	0.175374	0.57935
chr11_83622052	Alu-SINE	intronic	DLG2	-	Novel	0.238468	3.00258e-07	6.90537e-06	0.219233	0.0843427	0.445922
chr2_71386960	Alu-SINE	intronic	ZNF638	-	Known	0.311734	2.9965e-07	6.90537e-06	0.30733	0.0859495	0.448457
chr14_79138345	Alu-SINE	intronic	NRXN3	-	Known	0.38365	3.00344e-07	6.90537e-06	0.325817	0.128757	0.515154
chr6_124984101	ERVL-MaLR-LTR	intronic	RNF217	-	Known	0.374145	3.03126e-07	6.96089e-06	0.199296	0.313695	0.709381
chr8_74405069	ERVL-MaLR-LTR	intronic	GDAP1	-	Known	0.19542	3.04496e-07	6.97426e-06	0.0701921	0.480945	0.819288
chr13_101376434	Alu-SINE	intronic	NALCN	-	Known	0.350814	3.04555e-07	6.97426e-06	0.20876	0.268317	0.674915
chr18_77002494	hAT-Charlie-DNA	intronic	MBP	-	Known	0.547945	3.0481e-07	6.97426e-06	0.721992	0.0257753	0.302194
chr6_75622546	Alu-SINE	intronic	SENP6	-	Known	0.250063	3.0952e-07	7.07351e-06	0.0799541	0.525165	0.844232
chr9_19770097	TcMar-Tigger-DNA	intronic	SLC24A2	-	Known	0.272469	3.10601e-07	7.08968e-06	0.103104	0.460073	0.806688
chr1_180989650	Alu-SINE	intronic	STX6	-	Known	0.538412	3.11245e-07	7.09586e-06	0.673319	0.0189049	0.270757
chr11_68088836	Alu-SINE	intronic	CHKA	-	Known	0.225959	3.1163e-07	7.09611e-06	0.156119	0.173495	0.576867
chr11_73591570	Alu-SINE	intronic	FAM168A	-	Known	0.418601	3.13742e-07	7.13566e-06	0.425807	0.0703948	0.418511
chr12_121333204	Alu-SINE	intronic	ANAPC5	-	Known	0.251606	3.15943e-07	7.17712e-06	0.222241	0.0491468	0.36848
chr14_100296973	Alu-SINE	intronic	SLC25A29	-	Known	0.360877	3.16351e-07	7.17781e-06	0.517436	0.0141988	0.247008
chr2_25425951	Alu-SINE	intronic	DTNB	-	Known	0.424463	3.18178e-07	7.21065e-06	0.491105	0.0423236	0.352556
chr14_67566028	Alu-SINE	intronic	PLEKHH1	-	Known	0.219835	3.1958e-07	7.23014e-06	0.224192	0.0762551	0.429718
chr5_147769764	-	intronic	JAKMIP2	-	Known	0.55977	3.198e-07	7.23014e-06	0.284498	0.335727	0.725094
chr4_41610624	MIR-SINE	intronic	LIMCH1	-	Novel	0.469067	3.21941e-07	7.26991e-06	0.414045	0.117988	0.499045
chr13_32525038	Alu-SINE	intronic	N4BP2L2	-	Known	0.376827	3.25161e-07	7.33388e-06	0.399505	0.0590914	0.394864
chr2_190568793	Alu-SINE	intergenic	NEMP2(dist=34071),NAB1(dist=80102)	-	Known	0.139169	3.27635e-07	7.38091e-06	0.163349	0.0453521	0.3597
chr7_79404432	Alu-SINE	intronic	MAGI2	-	Known	0.0946333	3.28508e-07	7.39183e-06	0.108738	0.051114	0.372632
chrX_74277084	Alu-SINE	ncRNA_intronic	FTX	-	Known	0.219413	3.30079e-07	7.41837e-06	0.0820487	0.46967	0.812637
chr11_13703331	Alu-SINE	intronic	FAR1	-	Known	0.429131	3.30602e-07	7.42135e-06	0.389026	0.0999692	0.46796
chr2_210014363	Alu-SINE	intronic	RPE	-	Known	0.438986	3.31505e-07	7.43284e-06	0.406867	0.082473	0.442942
chr17_5227199	Alu-SINE	ncRNA_intronic	LOC100130950	-	Known	0.222715	3.32353e-07	7.44305e-06	0.274686	0.0361978	0.33517
chr13_67184456	Alu-SINE	intronic	PCDH9	-	Known	0.155467	3.33488e-07	7.44324e-06	0.342889	0.000113379	0.0410557
chr6_111488062	hAT-Tip100-DNA	ncRNA_intronic	TRAF3IP2-AS1	-	Known	0.386059	3.33221e-07	7.44324e-06	0.411532	0.0483268	0.366657
chr2_127483672	Alu-SINE	intronic	IWS1	-	Novel	0.409565	3.33929e-07	7.44324e-06	0.551867	0.0148556	0.249921
chr8_124515016	Alu-SINE	intronic	TATDN1	-	Known	0.439234	3.33603e-07	7.44324e-06	0.659659	0.0110164	0.227899
chr2_233515030	L1-LINE	intronic	USP40	-	Novel	0.172793	3.36091e-07	7.48267e-06	0.205885	0.0439621	0.357337
chr20_21172640	L2-LINE	intronic	KIZ	-	Novel	0.469754	3.37278e-07	7.5003e-06	0.55217	0.0449705	0.359162
chr18_35248708	Alu-SINE	UTR3	ZNF397(NM_001135178:c.*2398A>G)	-	Known	0.251874	3.37888e-07	7.50506e-06	0.430378	0.00414665	0.160042
chr7_87162221	Alu-SINE	intronic	DMTF1	-	Known	0.22199	3.38364e-07	7.50687e-06	0.395096	0.00219342	0.12324
chrX_74197268	L1-LINE	ncRNA_intronic	FTX	-	Known	-0.143656	3.39328e-07	7.51071e-06	-0.157929	0.0518811	0.375289
chr9_38552486	ERVL-MaLR-LTR	intergenic	FAM95C(dist=7114),ANKRD18A(dist=18878)	-	Novel	0.507449	3.39171e-07	7.51071e-06	0.582349	0.0357163	0.333311
chr2_55332265	Alu-SINE	intronic	CCDC88A	-	Known	0.234946	3.40259e-07	7.51379e-06	0.467242	0.000450368	0.0714026
chr1_8807136	Alu-SINE	intronic	RERE	-	Known	0.353718	3.40149e-07	7.51379e-06	0.128158	0.482045	0.820076
chr7_130945272	-	ncRNA_exonic	LINC-PINT	-	Known	0.458096	3.40683e-07	7.51442e-06	0.635738	0.0201602	0.277468
chr12_121334013	Alu-SINE	intronic	ANAPC5	-	Known	0.153121	3.44227e-07	7.58379e-06	0.242473	0.00424583	0.161545
chr4_184781647	Alu-SINE	intronic	ACSL1	-	Known	0.299449	3.45891e-07	7.61161e-06	0.544733	0.00244778	0.132433
chr5_131364090	L2-LINE	intronic	CDC42SE2	-	Known	0.269423	3.46751e-07	7.6217e-06	0.329046	0.0391776	0.344419
chr1_229462789	Alu-SINE	intronic	NUP133	-	Known	0.539126	3.50617e-07	7.69776e-06	0.372088	0.214108	0.623449
chr11_83738736	-	intronic	DLG2	-	Novel	0.19697	3.52076e-07	7.72088e-06	0.174824	0.0726981	0.423373
chr3_85572218	Alu-SINE	intronic	CADM2	-	Known	0.284136	3.53257e-07	7.73783e-06	0.334716	0.0456398	0.359838
chr8_60603825	Alu-SINE	intronic	RAB2A	-	Known	0.106226	3.53799e-07	7.74077e-06	0.0266578	0.618025	0.891662
chr4_44390204	L1-LINE	intronic	KCTD8	-	Novel	0.180005	3.56899e-07	7.79963e-06	0.348076	0.00112114	0.102211
chr6_75893667	TcMar-Mariner-DNA	intronic	MYO6	-	Novel	0.189133	3.57844e-07	7.80861e-06	0.113153	0.274321	0.679709
chr15_25007337	Alu-SINE	ncRNA_intronic	SNHG14	-	Known	0.206451	3.58133e-07	7.80861e-06	0.278798	0.0222861	0.289087
chr10_103140010	Alu-SINE	intronic	NT5C2	-	Known	0.359059	3.62921e-07	7.88586e-06	0.0420379	0.799072	0.958937
chr13_40721130	ERVL-MaLR-LTR	intergenic	FOXO1(dist=54488),MIR320D1(dist=6689)	-	Novel	0.361496	3.62607e-07	7.88586e-06	0.398214	0.0592606	0.394883
chr7_128659240	Alu-SINE	ncRNA_exonic	LINC01000	-	Known	0.558148	3.62783e-07	7.88586e-06	1.07892	0.000948077	0.0952642
chr12_111574516	Alu-SINE	intronic	ATXN2	-	Known	0.111088	3.6411e-07	7.90263e-06	0.158012	0.0184001	0.267227
chr3_101691323	Alu-SINE	intergenic	RPL24(dist=4605),PDCL3P4(dist=21111)	-	Known	0.376451	3.68246e-07	7.98329e-06	0.519358	0.0211354	0.283495
chr15_44166528	Alu-SINE	intronic	FRMD5	-	Novel	0.132078	3.69174e-07	7.99428e-06	0.14491	0.052424	0.376992
chr22_20063105	Alu-SINE	intronic	TANGO2	-	Known	0.0931371	3.70145e-07	8.00618e-06	0.133616	0.0166897	0.257587
chr18_9199200	Alu-SINE	intronic	ANKRD12	-	Known	0.194404	3.74853e-07	8.06987e-06	0.287061	0.0146397	0.248235
chr4_167220526	Alu-SINE	intronic	SPOCK3	-	Novel	0.244721	3.74045e-07	8.06987e-06	0.222752	0.0990644	0.466474
chr1_31935887	SINE/AluJb	intronic	PTP4A2	-	Known	0.267126	3.75008e-07	8.06987e-06	0.419829	0.00720382	0.199586
chr7_31986352	ERVL-MaLR-LTR	intronic	PDE1C	-	Known	0.319104	3.76064e-07	8.06987e-06	0.181125	0.29792	0.699334
chr12_113371040	Alu-SINE	intronic	PLBD2	-	Known	0.334891	3.75625e-07	8.06987e-06	0.0583396	0.712366	0.929605
chr1_83949405	Alu-SINE	intronic	TTLL7	-	Known	0.368502	3.7603e-07	8.06987e-06	0.230775	0.255221	0.661965
chr17_32220125	Alu-SINE	intronic	RHOT1	-	Known	0.459915	3.7363e-07	8.06987e-06	0.98628	0.000226606	0.0562309
chr8_12397966	SINE/AluSc8	intergenic	FAM66A;AC087203.3	-	Known	0.324336	3.76544e-07	8.07104e-06	0.105471	0.487953	0.822903
chr20_62162042	Alu-SINE	intronic	SS18L1	-	Known	0.457337	3.77276e-07	8.07762e-06	0.446072	0.0721171	0.42297
chrX_29844895	ERVL-MaLR-LTR	intronic	IL1RAPL1	-	Novel	0.14245	3.78173e-07	8.08474e-06	0.212771	0.00947613	0.217607
chr5_75457841	-	intronic	CERT1	-	Known	0.412291	3.7846e-07	8.08474e-06	0.346646	0.131413	0.519285
chr9_129923109	Alu-SINE	intronic	FNBP1	-	Known	0.375567	3.80535e-07	8.11993e-06	0.424125	0.057046	0.389927
chr2_32520727	Alu-SINE	intronic	BIRC6	-	Known	0.280061	3.86429e-07	8.23644e-06	0.456255	0.00705027	0.198065
chr7_87186470	Alu-SINE	intronic	DMTF1	-	Known	0.193453	3.88037e-07	8.24301e-06	0.18503	0.0944869	0.458755
chr2_70037312	Alu-SINE	ncRNA_intronic	PCBP1-AS1	-	Known	0.310775	3.88039e-07	8.24301e-06	0.244142	0.167335	0.56875
chr7_112096268	Alu-SINE	intronic	DOCK4	-	Known	0.435758	3.8731e-07	8.24301e-06	0.36272	0.142964	0.53498
chrY_13374014	L1-LINE	intronic	UTY	-	Known	0.265611	3.90145e-07	8.27849e-06	0.465806	0.00379286	0.154051
chr3_179375237	-	exonic	MFN1	synonymous	Novel	0.133639	3.9168e-07	8.30179e-06	0.187106	0.0206714	0.281413
chr13_66863887	ERVL-MaLR-LTR	ncRNA_intronic	PCDH9-AS2	-	Known	0.235717	3.96592e-07	8.39652e-06	0.168247	0.200593	0.608388
chr11_113056159	L1-LINE	intronic	NCAM1	-	Novel	0.293591	3.98261e-07	8.42246e-06	0.382621	0.0290214	0.313474
chr4_88047756	Alu-SINE	intronic	PKD2	-	Known	0.328385	3.99257e-07	8.43414e-06	0.340613	0.0726394	0.423373
chr20_45402884	Alu-SINE	ncRNA_intronic	SYS1-DBNDD2	-	Known	0.485137	4.00474e-07	8.45044e-06	0.790318	0.00694025	0.196374
chr7_105231918	Alu-SINE	intronic	SRPK2	-	Novel	0.408307	4.01159e-07	8.45551e-06	0.766649	0.000393306	0.0708264
chr14_67565566	-	intronic	PLEKHH1	-	Novel	0.244499	4.04344e-07	8.51319e-06	0.294929	0.0433137	0.355322
chr14_99451902	-	intronic	SETD3	-	Known	0.43958	4.06157e-07	8.5419e-06	0.686175	0.00852785	0.210055
chr9_38551891	ERVL-MaLR-LTR	intergenic	FAM95C(dist=6519),ANKRD18A(dist=19473)	-	Known	0.377007	4.08325e-07	8.578e-06	0.333218	0.116253	0.496604
chr1_110366010	Alu-SINE	intronic	SLC16A4	-	Known	0.167859	4.10142e-07	8.60664e-06	0.338938	0.000736431	0.0817869
chr3_197613017	SINE/AluSx	intergenic	BDH1;AC024560.3	-	Known	0.445381	4.1166e-07	8.62895e-06	0.165716	0.479849	0.818954
chr13_52422120	L1-LINE	intronic	VPS36	-	Known	0.100122	4.12632e-07	8.6338e-06	0.116422	0.0509095	0.372367
chr14_67565391	Alu-SINE	intronic	PLEKHH1	-	Known	0.154299	4.13709e-07	8.6338e-06	0.275357	0.00323318	0.147791
chr7_105294603	Alu-SINE	intronic	SRPK2	-	Known	0.355932	4.1362e-07	8.6338e-06	0.661527	0.00215165	0.121787
chr3_101691339	Alu-SINE	intergenic	RPL24(dist=4621),PDCL3P4(dist=21095)	-	Known	0.386961	4.12906e-07	8.6338e-06	0.295418	0.149932	0.543699
chr9_96586910	Alu-SINE	intronic	CDC14B	-	Known	0.357093	4.14538e-07	8.64159e-06	0.22928	0.250248	0.658308
chr13_66773381	Alu-SINE	intronic	PCDH9	-	Known	0.361584	4.15734e-07	8.65702e-06	0.384471	0.0622368	0.401883
chr13_101376435	Alu-SINE	intronic	NALCN	-	Known	0.4352	4.19915e-07	8.7345e-06	0.376521	0.0708758	0.4201
chr11_119005025	Alu-SINE	intronic	CCDC84	-	Known	0.092071	4.20623e-07	8.73815e-06	0.110966	0.0401269	0.347017
chr8_13271768	Alu-SINE	intronic	DLC1	-	Known	0.195126	4.2101e-07	8.73815e-06	0.399614	0.000622471	0.0766718
chr9_4739345	Alu-SINE	intronic	AK3	-	Known	0.391509	4.23671e-07	8.78378e-06	0.546135	0.0176561	0.265275
chr13_110898665	Alu-SINE	intronic	ANKRD10	-	Known	0.260909	4.32699e-07	8.96116e-06	0.338772	0.031766	0.321059
chr1_66108550	L1-LINE	intronic	PDE4B	-	Known	0.213816	4.35296e-07	9.00513e-06	0.321854	0.0136535	0.244186
chr13_110897219	Alu-SINE	intronic	ANKRD10	-	Known	0.276679	4.3614e-07	9.01278e-06	0.566955	0.000613108	0.0765018
chr18_55238864	ERVL-MaLR-LTR	intronic	TCF4	-	Novel	0.0737748	4.37277e-07	9.02644e-06	0.0744653	0.0888349	0.452296
chrX_74275462	Alu-SINE	ncRNA_intronic	FTX	-	Known	0.359423	4.3782e-07	9.02783e-06	0.456471	0.0165533	0.257444
chr18_35248783	Alu-SINE	UTR3	ZNF397(NM_001135178:c.*2473A>G)	-	Known	0.401116	4.41314e-07	9.09001e-06	0.504165	0.0357421	0.333357
chr17_32432736	ERVL-MaLR-LTR	intergenic	ZNF207(dist=62287),PSMD11(dist=11773)	-	Known	0.195129	4.45626e-07	9.16888e-06	0.196556	0.0824613	0.442942
chr1_155671174	Alu-SINE	intronic	YY1AP1	-	Known	0.369387	4.4629e-07	9.17262e-06	0.240762	0.186349	0.594321
chr12_68843746	-	UTR3	MDM2(NM_001145339:c.*3897A>G,NM_002392:c.*3897A>G,NM_001367990:c.*3897A>G,NM_001278462:c.*3897A>G,NM_001145340:c.*3897A>G,NM_001145337:c.*3897A>G)	-	Known	0.200013	4.4688e-07	9.1748e-06	0.228935	0.0439732	0.357337
chr10_116898111	Alu-SINE	intronic	SHTN1	-	Known	0.367117	4.48029e-07	9.17856e-06	0.790677	0.000108478	0.0405371
chrX_149952579	Alu-SINE	ncRNA_intronic	LINC00894	-	Known	0.437795	4.48021e-07	9.17856e-06	0.168216	0.470073	0.812846
chr5_146834882	L1-LINE	intronic	PPP2R2B	-	Known	-0.112607	4.48892e-07	9.18632e-06	-0.150739	0.0254355	0.302092
chr7_128655290	-	ncRNA_exonic	LINC01000	-	Known	0.377989	4.5232e-07	9.24652e-06	0.729724	0.00115435	0.102947
chr16_24802498	Alu-SINE	intronic	TNRC6A	-	Known	0.320716	4.55461e-07	9.30072e-06	0.0964516	0.429701	0.788874
chrY_14536641	Alu-SINE	intronic	NLGN4Y	-	Known	0.460535	4.57886e-07	9.34018e-06	0.428529	0.108532	0.483277
chr3_51168384	L1-LINE	intronic	DOCK3	-	Known	0.254078	4.64018e-07	9.45511e-06	0.304089	0.0388962	0.342933
chr17_35087207	SINE/AluJb	intronic	AC004223.3;RFFL	-	Known	0.188184	4.67672e-07	9.51935e-06	0.290027	0.0117202	0.23261
chr15_44181505	L1-LINE	intronic	FRMD5	-	Novel	0.0914991	4.7003e-07	9.55711e-06	0.0940554	0.0853603	0.44818
chr11_119004966	Alu-SINE	intronic	CCDC84	-	Known	0.304501	4.70759e-07	9.56169e-06	0.338569	0.0646629	0.406979
chrX_74242638	srpRNA-srpRNA	ncRNA_intronic	FTX	-	Novel	0.111201	4.73912e-07	9.61138e-06	0.189282	0.00569592	0.179262
chr3_85011701	Alu-SINE	intronic	CADM2	-	Known	0.312959	4.74218e-07	9.61138e-06	0.416642	0.0238533	0.296077
chr2_54475590	-	intronic	SPTBN1	-	Known	0.367022	4.7689e-07	9.65525e-06	0.336384	0.117663	0.49856
chr13_67153273	Alu-SINE	intronic	PCDH9	-	Known	0.155769	4.78852e-07	9.68465e-06	0.263998	0.00544303	0.176126
chr19_38897798	Alu-SINE	intronic	SIRT2	-	Known	0.122463	4.84508e-07	9.77981e-06	0.135093	0.0652331	0.407648
chr15_25113869	Alu-SINE	ncRNA_intronic	SNHG14	-	Known	0.190228	4.84588e-07	9.77981e-06	0.0436011	0.636259	0.898959
chr4_84922788	Alu-SINE	intronic	WDFY3	-	Known	0.278741	4.88366e-07	9.83865e-06	0.48099	0.00499324	0.17006
chr7_92367152	-	intronic	ANKIB1	-	Known	0.418809	4.89575e-07	9.83865e-06	0.456301	0.0697276	0.417891
chr11_86039814	Alu-SINE	intronic	PICALM	-	Known	0.448655	4.89318e-07	9.83865e-06	0.678162	0.0123125	0.23787
chr17_38487523	L1-LINE	intronic	ARHGAP23	-	Novel	0.520891	4.89169e-07	9.83865e-06	0.854822	0.00764947	0.204607
chr2_158477751	Alu-SINE	intronic	PKP4	-	Known	0.443638	4.91173e-07	9.86032e-06	0.662068	0.0121886	0.23688
chr12_62517562	ERVL-MaLR-LTR	intronic	MON2	-	Known	0.370386	4.93574e-07	9.89478e-06	0.405568	0.0437856	0.357337
chr5_173948530	L1-LINE	intronic	CPEB4	-	Known	0.424607	4.94286e-07	9.89478e-06	0.329327	0.152048	0.546468
chr2_186502335	Alu-SINE	intronic	ZC3H15	-	Known	0.504893	4.94452e-07	9.89478e-06	-0.0233534	0.911742	0.992552
chr5_87322692	LTR/MSTB	intronic	RASA1	-	Known	-0.31469	4.97503e-07	9.94535e-06	-0.169234	0.263389	0.670602
chr3_51168403	L1-LINE	intronic	DOCK3	-	Known	0.234004	4.98721e-07	9.95921e-06	0.426795	0.00299038	0.142836
chrX_28925871	Alu-SINE	intronic	IL1RAPL1	-	Novel	0.401204	5.04407e-07	1.00622e-05	0.178187	0.407549	0.772834
chr16_50363821	SINE/AluJr	intronic	BRD7	-	Known	0.229787	5.05394e-07	1.00713e-05	0.389748	0.00447804	0.164895
chr16_89687702	Alu-SINE	intronic	CDK10	-	Known	0.432032	5.08315e-07	1.01189e-05	0.174641	0.454619	0.803844
chr9_38549383	ERVL-MaLR-LTR	intergenic	FAM95C(dist=4011),ANKRD18A(dist=21981)	-	Novel	0.19547	5.12796e-07	1.01974e-05	0.152144	0.132359	0.520522
chr7_79305712	Alu-SINE	intronic	MAGI2	-	Known	0.182391	5.1439e-07	1.02184e-05	0.079507	0.424818	0.785256
chr2_95823185	L1-LINE	ncRNA_intronic	LINC00342	-	Novel	0.219092	5.18087e-07	1.02704e-05	0.199756	0.122854	0.507047
chr5_11362056	-	intronic	CTNND2	-	Known	0.44529	5.17929e-07	1.02704e-05	0.477537	0.063288	0.404137
chr8_140751333	Alu-SINE	intronic	PTK2	-	Known	0.352929	5.23884e-07	1.03744e-05	0.379035	0.0525033	0.377115
chr13_66905395	hAT-Charlie-DNA	ncRNA_intronic	PCDH9-AS2	-	Known	0.512117	5.25515e-07	1.03959e-05	0.647407	0.0377265	0.339395
chr1_205740362	Alu-SINE	intronic	NUCKS1	-	Known	0.267479	5.2853e-07	1.04447e-05	0.0938241	0.511957	0.834907
chr15_25127925	TcMar-Tigger-DNA	ncRNA_intronic	SNHG14	-	Known	0.0686286	5.30126e-07	1.04653e-05	0.070437	0.0893649	0.453189
chr1_110368124	Alu-SINE	intronic	SLC16A4	-	Known	0.157826	5.31183e-07	1.04753e-05	0.134069	0.149356	0.542748
chr1_243161553	Alu-SINE	intronic	CEP170	-	Known	0.154345	5.33138e-07	1.04962e-05	0.275957	0.00346689	0.148936
chr1_151454985	Alu-SINE	intronic	POGZ	-	Known	0.176048	5.3382e-07	1.04962e-05	0.11299	0.241695	0.649962
chr16_15528368	ERVL-MaLR-LTR	intronic	BMERB1	-	Known	0.462924	5.33904e-07	1.04962e-05	0.363211	0.165606	0.56667
chr4_777545	Alu-SINE	intergenic	PCGF3(dist=6565),LOC100129917(dist=2604)	-	Known	0.141306	5.34977e-07	1.04993e-05	0.253676	0.00369002	0.154051
chr19_57305754	Alu-SINE	intergenic	ZNF460(dist=11685),ZNF543(dist=14718)	-	Known	0.26172	5.35167e-07	1.04993e-05	0.456499	0.00486262	0.168657
chr4_166879950	ERVL-MaLR-LTR	intronic	SPOCK3	-	Novel	0.135754	5.36969e-07	1.05238e-05	0.0924688	0.236204	0.645536
chr4_84922771	Alu-SINE	intronic	WDFY3	-	Known	0.363509	5.41407e-07	1.05999e-05	0.419065	0.0574305	0.390778
chr3_17610323	Alu-SINE	intronic	TBC1D5	-	Known	0.295594	5.43291e-07	1.06258e-05	0.257161	0.137692	0.527519
chr17_44463192	Alu-SINE	intronic	GPATCH8	-	Known	0.33796	5.4407e-07	1.06301e-05	0.300966	0.132686	0.520522
chr19_21291668	SINE/AluSg	UTR3	ZNF708	-	Known	0.280704	5.44857e-07	1.06345e-05	0.0402315	0.776705	0.952745
chr1_39044195	Alu-SINE	intergenic	NDUFS5(dist=9559),MACF1(dist=39972)	-	Known	0.218047	5.45857e-07	1.06425e-05	0.216282	0.0882264	0.451376
chr1_77708931	Alu-SINE	intronic	USP33	-	Known	0.510561	5.46385e-07	1.06425e-05	0.181996	0.475916	0.816289
chr11_119010052	Alu-SINE	intronic	CCDC84	-	Known	0.277562	5.4899e-07	1.06823e-05	0.394508	0.021585	0.285458
chr11_117651190	-	intronic	DSCAML1	-	Novel	0.401734	5.49694e-07	1.0685e-05	0.32484	0.164862	0.565216
chr7_92350782	SINE/AluJr4	intronic	ANKIB1	-	Known	0.158169	5.5218e-07	1.07132e-05	0.24681	0.0122168	0.23688
chr7_79324412	Simple_repeat-Simple_repeat	intronic	MAGI2	-	Novel	0.431719	5.52837e-07	1.07132e-05	0.438416	0.0909758	0.455175
chr20_45402945	SINE/AluJr	intronic	SYS1-DBNDD2	-	Known	0.558843	5.52438e-07	1.07132e-05	0.596089	0.0780841	0.433089
chr2_95816370	L1-LINE	ncRNA_intronic	LINC00342	-	Known	0.0980961	5.56804e-07	1.07791e-05	0.122449	0.0401691	0.347224
chr2_20271487	Alu-SINE	intronic	PUM2	-	Known	0.378637	5.58445e-07	1.07998e-05	0.403236	0.0789586	0.435361
chr3_116271741	-	intronic	LSAMP	-	Known	0.415561	5.60607e-07	1.08306e-05	0.418045	0.0840215	0.445417
chr6_149591247	Alu-SINE	UTR3	GINM1(NM_138785:c.*409A>G)	-	Known	0.149931	5.61408e-07	1.08351e-05	0.300869	0.000916443	0.0925754
chr5_87382045	SINE/AluSz6	intronic	RASA1	-	Known	0.328975	5.62164e-07	1.08386e-05	0.395355	0.0500852	0.370826
chr1_151454865	Alu-SINE	intronic	POGZ	-	Known	0.140718	5.6337e-07	1.08399e-05	0.124308	0.136444	0.525601
chr19_14484063	Alu-SINE	intronic	GIPC1	-	Known	0.331047	5.63292e-07	1.08399e-05	0.136026	0.450745	0.802468
chr13_66986039	LTR/THE1C	intronic	PCDH9	-	Known	0.258961	5.66927e-07	1.08973e-05	0.425041	0.00830201	0.208826
chr1_171960584	ERVL-MaLR-LTR	intronic	DNM3	-	Known	0.270003	5.70224e-07	1.09496e-05	0.155733	0.308965	0.706425
chr9_19770106	TcMar-Tigger-DNA	intronic	SLC24A2	-	Known	0.350658	5.71094e-07	1.09552e-05	0.643943	0.00315769	0.147724
chr10_110906671	Alu-SINE	intronic	BBIP1	-	Novel	0.201106	5.73253e-07	1.09855e-05	0.201842	0.0954387	0.460185
chr6_111491826	-	ncRNA_intronic	TRAF3IP2-AS1	-	Known	0.357514	5.73945e-07	1.09869e-05	0.267632	0.199178	0.607778
chrX_154070851	Alu-SINE	intronic	MECP2	-	Known	0.412854	5.74482e-07	1.09869e-05	-0.0138865	0.943111	1
chr1_83955781	Alu-SINE	intronic	TTLL7	-	Novel	0.39099	5.75588e-07	1.0997e-05	0.293659	0.199121	0.607778
chr2_9627612	SINE/AluJr	intronic	YWHAQ	-	Known	0.402429	5.7685e-07	1.101e-05	0.543851	0.0289665	0.313474
chr14_50995108	SINE/FLAM_A	intronic	TRIM9	-	Known	0.126202	5.80953e-07	1.10772e-05	0.022692	0.728108	0.935706
chr4_777551	Alu-SINE	intergenic	PCGF3(dist=6571),LOC100129917(dist=2598)	-	Known	0.141895	5.81719e-07	1.10807e-05	0.200919	0.0120737	0.23588
chr14_35021582	Alu-SINE	intronic	SRP54	-	Known	0.161256	5.85775e-07	1.11244e-05	0.0945668	0.294425	0.698074
chr17_21077053	Alu-SINE	ncRNA_intronic	LINC01563	-	Novel	0.172056	5.85602e-07	1.11244e-05	0.0948009	0.329125	0.720369
chr11_116949556	SINE/FLAM_A	intronic	SIK3	-	Known	0.202721	5.85245e-07	1.11244e-05	0.313965	0.0129909	0.240692
chr14_73209302	ERV1-LTR	intronic	PSEN1	-	Novel	0.484238	5.87077e-07	1.1138e-05	0.713205	0.0164659	0.257444
chr9_38564156	ERVL-MaLR-LTR	intergenic	FAM95C(dist=18784),ANKRD18A(dist=7208)	-	Novel	0.403476	5.93272e-07	1.12443e-05	0.321203	0.176601	0.58014
chr4_40902036	TcMar-Tigger-DNA	intronic	APBB2	-	Novel	0.437406	5.95299e-07	1.12715e-05	0.322644	0.197501	0.605255
chr1_204885000	Alu-SINE	intronic	NFASC	-	Novel	0.137066	5.96287e-07	1.1279e-05	0.123346	0.123841	0.508074
chr18_9199232	Alu-SINE	intronic	ANKRD12	-	Known	0.470164	5.98384e-07	1.13074e-05	0.827561	0.00276295	0.140174
chr17_61110073	L1-LINE	intronic	BCAS3	-	Novel	0.0966817	6.00537e-07	1.13368e-05	0.135838	0.0243206	0.297791
chrX_29174198	Alu-SINE	intronic	IL1RAPL1	-	Novel	0.403142	6.03252e-07	1.13767e-05	0.632693	0.0102064	0.222028
chr2_95816883	L1-LINE	ncRNA_intronic	LINC00342	-	Known	0.0708055	6.08523e-07	1.14081e-05	0.0487708	0.237529	0.647561
chr11_68088838	Alu-SINE	intronic	CHKA	-	Known	0.0788071	6.06373e-07	1.14081e-05	0.0681941	0.148355	0.541257
chr7_66709730	Alu-SINE	intronic	RABGEF1	-	Known	0.127385	6.07748e-07	1.14081e-05	0.0840715	0.241812	0.649999
chr16_75445352	Alu-SINE	UTR3	TMEM170A(NM_001304997:c.*2206A>G,NM_001304996:c.*2206A>G,NM_145254:c.*2206A>G,NM_001304998:c.*2206A>G)	-	Known	0.329695	6.05751e-07	1.14081e-05	0.345155	0.0700055	0.418034
chr13_66457092	-	intronic	PCDH9	-	Known	0.390828	6.07999e-07	1.14081e-05	0.37296	0.111311	0.487414
chr9_19770104	TcMar-Tigger-DNA	intronic	SLC24A2	-	Known	0.424324	6.07022e-07	1.14081e-05	0.42196	0.0937132	0.458026
chr12_116191378	Alu-SINE	intronic	MED13L	-	Novel	0.0943521	6.10803e-07	1.14396e-05	0.0816101	0.145902	0.537656
chr13_77714379	Alu-SINE	intronic	SLAIN1	-	Known	0.16549	6.15957e-07	1.15055e-05	0.231562	0.0178345	0.266899
chr7_40054974	Alu-SINE	intronic	CDK13	-	Known	0.299692	6.15247e-07	1.15055e-05	0.367561	0.0365793	0.337714
chr13_32525553	Alu-SINE	intronic	N4BP2L2	-	Known	0.396897	6.16137e-07	1.15055e-05	0.531226	0.0317526	0.321059
chr1_204557624	Alu-SINE	UTR3	MDM4(NM_001278516:c.*8924A>G,NM_001278517:c.*7942A>G,NM_001278519:c.*7942A>G,NM_001278518:c.*8585A>G,NM_001204172:c.*7942A>G,NM_001204171:c.*7942A>G,NM_002393:c.*7942A>G)	-	Known	0.413964	6.2407e-07	1.16421e-05	0.438969	0.0810788	0.439557
chr16_66827944	Alu-SINE	intronic	NAE1	-	Novel	0.223198	6.27436e-07	1.16935e-05	0.357421	0.00881211	0.210796
chr11_61453933	ERVL-MaLR-LTR	intergenic	SDHAF2(dist=7166),PPP1R32(dist=27187)	-	Known	0.399004	6.28312e-07	1.16983e-05	0.567898	0.0144258	0.247009
chr11_134102009	Alu-SINE	intronic	JAM3	-	Known	0.557813	6.3478e-07	1.18072e-05	0.515936	0.124934	0.50893
chr7_7215455	ERV1-LTR	intronic	C1GALT1	-	Novel	0.256445	6.35486e-07	1.18087e-05	0.312945	0.0373793	0.339207
chr17_29750634	Alu-SINE	intronic	SSH2	-	Known	0.299962	6.38646e-07	1.18558e-05	0.443764	0.0136886	0.244186
chr11_2648011	Alu-SINE	ncRNA_exonic	KCNQ1OT1	-	Known	0.370034	6.40376e-07	1.18729e-05	0.506608	0.0279396	0.312011
chr17_30793968	Alu-SINE	intronic	CRLF3	-	Known	0.411032	6.41442e-07	1.18729e-05	0.492329	0.0477684	0.364911
chr2_158613472	hAT-Charlie-DNA	intronic	PKP4	-	Known	0.487991	6.41123e-07	1.18729e-05	0.83178	0.00639647	0.190102
chr15_92894049	Alu-SINE	ncRNA_intronic	LINC01578	-	Known	0.327019	6.42122e-07	1.18739e-05	0.0808995	0.634232	0.89869
chr10_100525103	hAT-Charlie-DNA	intronic	NDUFB8	-	Known	0.467444	6.42941e-07	1.18775e-05	0.75395	0.00972797	0.219151
chr7_66701394	Alu-SINE	intronic	RABGEF1	-	Known	0.406535	6.44261e-07	1.18903e-05	0.378936	0.123537	0.507687
chr3_33614825	Alu-SINE	intronic	CLASP2	-	Known	0.334261	6.45309e-07	1.18981e-05	0.360388	0.0570711	0.389927
chr2_224888271	L1-LINE	intronic	DOCK10	-	Novel	0.641386	6.46119e-07	1.19015e-05	1.02174	0.0110845	0.228315
chr5_77089788	L1-LINE	ncRNA_intronic	ZBED3-AS1	-	Novel	0.370924	6.48729e-07	1.1938e-05	0.616747	0.00786154	0.205525
chr11_32908006	Alu-SINE	intronic	QSER1	-	Known	0.147999	6.51073e-07	1.19695e-05	0.0995232	0.236138	0.645536
chr17_64501281	-	ncRNA_exonic	MIR5047	-	Novel	0.130548	6.55134e-07	1.20325e-05	0.126325	0.103355	0.47413
chr11_83064180	Alu-SINE	intronic	RAB30	-	Known	0.163569	6.60324e-07	1.20994e-05	0.098568	0.294457	0.698074
chr3_101691325	Alu-SINE	intergenic	RPL24(dist=4607),PDCL3P4(dist=21109)	-	Known	0.286257	6.59479e-07	1.20994e-05	0.537512	0.00264832	0.137484
chr10_60410929	Alu-SINE	intronic	ANK3	-	Known	0.379492	6.61323e-07	1.20994e-05	0.163826	0.416383	0.779437
chr5_180800322	ERVL-MaLR-LTR	intronic	MGAT1	-	Known	0.528862	6.61283e-07	1.20994e-05	0.458732	0.146371	0.538103
chr6_56679069	ERV1-LTR	intronic	DST	-	Known	0.50033	6.6345e-07	1.21266e-05	0.288655	0.271044	0.676668
chr11_93734814	Alu-SINE	downstream	SNORA40,TAF1D(dist=296)	-	Known	0.406993	6.73192e-07	1.22929e-05	0.327163	0.177379	0.581648
chr22_38269275	Alu-SINE	intronic	TMEM184B	-	Known	0.207627	6.74005e-07	1.22959e-05	0.344635	0.00759613	0.204017
chr6_158271720	Alu-SINE	intergenic	GTF2H5(dist=72376),TULP4(dist=40745)	-	Novel	0.212952	6.75758e-07	1.2316e-05	0.293694	0.0279422	0.312011
chr17_29750615	Alu-SINE	intronic	SSH2	-	Novel	0.114518	6.76956e-07	1.2326e-05	0.0825562	0.21872	0.628749
chr4_779437	Alu-SINE	downstream	LOC100129917(dist=712)	-	Known	0.111169	6.79827e-07	1.23665e-05	0.144357	0.0356298	0.333064
chr17_44443789	Alu-SINE	intronic	GPATCH8	-	Known	0.334568	6.85006e-07	1.24488e-05	0.338237	0.0770017	0.43048
chr14_103578914	-	intronic	COA8	-	Known	0.293696	6.86521e-07	1.24644e-05	0.62893	0.000498264	0.0727888
chr2_101845622	TcMar-Tigger-DNA	intronic	MAP4K4	-	Known	0.36611	6.91947e-07	1.25509e-05	0.216635	0.304639	0.704935
chr4_44311199	-	intronic	KCTD8	-	Novel	0.32229	6.96682e-07	1.26247e-05	0.432542	0.0260548	0.303265
chr10_101787878	Alu-SINE	intronic	OGA	-	Known	0.170965	6.98304e-07	1.263e-05	0.090748	0.280277	0.685344
chr16_19683175	Alu-SINE	intronic	VPS35L	-	Known	0.369903	6.98246e-07	1.263e-05	-0.0296713	0.858698	0.976121
chr7_42907018	Alu-SINE	intergenic	LINC01448(dist=200571),C7orf25(dist=2255)	-	Known	0.258632	6.99863e-07	1.26462e-05	0.408766	0.00941856	0.217073
chr3_85263231	Alu-SINE	intronic	CADM2	-	Known	0.0909402	7.08402e-07	1.27864e-05	0.0981796	0.0797778	0.43726
chr3_42650275	-	ncRNA_intronic	LOC101928323	-	Known	0.360609	7.08972e-07	1.27864e-05	0.365287	0.0966673	0.461259
chr1_172106327	Alu-SINE	intronic	DNM3	-	Known	0.142412	7.10002e-07	1.27928e-05	0.202344	0.0235957	0.294613
chr11_48011926	Alu-SINE	intronic	PTPRJ	-	Known	0.219344	7.14675e-07	1.28567e-05	0.46122	0.000699059	0.0804595
chr2_127483722	Alu-SINE	intronic	IWS1	-	Known	0.355879	7.14901e-07	1.28567e-05	0.535561	0.0131633	0.241927
chr10_116897644	MIR-SINE	intronic	SHTN1	-	Novel	0.108092	7.32584e-07	1.31548e-05	0.138125	0.0425345	0.352556
chr6_134236392	Alu-SINE	intronic	SGK1	-	Known	0.321973	7.32864e-07	1.31548e-05	0.466204	0.0201583	0.277468
chr9_121950109	-	intronic	TTLL11	-	Known	0.50418	7.35108e-07	1.31827e-05	0.262884	0.354261	0.737289
chr16_53466643	hAT-Charlie-DNA	intronic	RBL2	-	Known	0.353542	7.40064e-07	1.3259e-05	0.52726	0.0184058	0.267227
chr19_57292775	-	UTR3	ZNF460(NM_001330622:c.*545A>G,NM_006635:c.*545A>G)	-	Known	0.0979862	7.42086e-07	1.32827e-05	0.115831	0.0593818	0.395137
chr12_69811165	L1-LINE	intronic	RAB3IP	-	Known	-0.305964	7.438e-07	1.33009e-05	-0.442545	0.02156	0.285328
chr10_166994	L1-LINE	intronic	ZMYND11	-	Known	0.0833445	7.47168e-07	1.33485e-05	0.0725044	0.145276	0.537177
chr19_36337924	L1-LINE	UTR3	ZFP14(NM_020917:c.*2300A>G,NM_001297619:c.*2300A>G)	-	Known	0.164465	7.60646e-07	1.35765e-05	0.186015	0.067427	0.4132
chr2_44222976	Alu-SINE	intronic	PPM1B	-	Known	0.350018	7.63022e-07	1.36009e-05	0.395808	0.0699052	0.418024
chr16_78786184	Alu-SINE	intronic	WWOX	-	Known	0.428963	7.63444e-07	1.36009e-05	0.445518	0.0915872	0.455289
chr1_172221396	MIR-SINE	intronic	DNM3	-	Novel	0.362106	7.65795e-07	1.36172e-05	0.480747	0.0351936	0.332188
chr12_111564995	Alu-SINE	intronic	ATXN2	-	Known	0.38918	7.65502e-07	1.36172e-05	0.312579	0.173664	0.577088
chr15_24983694	SINE/AluSx	ncRNA_intronic	SNHG14	-	Known	0.206837	7.70111e-07	1.36812e-05	0.45543	0.000261022	0.0583184
chr3_174007018	Alu-SINE	intronic	NLGN1	-	Novel	0.0824924	7.71368e-07	1.36907e-05	0.0678904	0.170018	0.571789
chr9_122963596	L1-LINE	intronic	RABGAP1	-	Known	0.366442	7.72237e-07	1.36933e-05	0.43639	0.0542797	0.383349
chr13_32512775	Alu-SINE	UTR3	N4BP2L2(NM_014887:c.*5027A>G)	-	Known	0.222832	7.80735e-07	1.38182e-05	0.356092	0.0112753	0.229232
chr7_66709643	Alu-SINE	intronic	RABGEF1	-	Known	0.361204	7.80426e-07	1.38182e-05	0.339269	0.111956	0.488659
chr15_99701352	L1-LINE	intronic	MEF2A	-	Known	0.14114	7.82035e-07	1.38283e-05	0.168237	0.0524425	0.376992
chr18_58972160	Alu-SINE	intronic	ZNF532	-	Known	0.166152	7.82979e-07	1.38284e-05	0.203929	0.0462913	0.360921
chr6_166496139	Alu-SINE	intronic	RPS6KA2	-	Known	0.347644	7.83496e-07	1.38284e-05	0.326288	0.123588	0.507687
chr12_121331962	Alu-SINE	intronic	ANAPC5	-	Known	0.322805	7.85204e-07	1.38457e-05	0.25918	0.181032	0.587287
chr17_7002531	SINE/FLAM_C	ncRNA_exonic	ALOX12-AS1	-	Known	0.303681	7.87047e-07	1.38653e-05	0.535766	0.00495469	0.16954
chr3_33565384	Alu-SINE	intronic	CLASP2	-	Known	-0.497356	7.94165e-07	1.39777e-05	-0.583208	0.0605093	0.397745
chr7_43996031	Alu-SINE	ncRNA_intronic	POLR2J4	-	Known	0.277967	7.95223e-07	1.39834e-05	0.114047	0.466776	0.811028
chr2_8742325	Alu-SINE	intronic	KIDINS220	-	Known	0.349424	7.9725e-07	1.39979e-05	0.513326	0.0196796	0.274201
chr10_24817633	Alu-SINE	intergenic	ARHGAP21(dist=93746),PRTFDC1(dist=30981)	-	Novel	0.412346	7.97519e-07	1.39979e-05	0.322436	0.191389	0.599287
chr17_54956691	Alu-SINE	intronic	TOM1L1	-	Known	0.30557	8.02175e-07	1.40666e-05	0.128898	0.433064	0.791226
chr5_87322656	LTR/MSTB	intronic	RASA1	-	Known	-0.296524	8.03011e-07	1.40683e-05	-0.607887	0.000790702	0.0843608
chr9_96891236	L1-LINE	intergenic	LOC100132781(dist=19008),PTMAP11(dist=17839)	-	Novel	0.0918418	8.04161e-07	1.40754e-05	0.0656118	0.230167	0.640867
chr6_124425126	ERVL-MaLR-LTR	intronic	NKAIN2	-	Known	0.413515	8.0705e-07	1.4113e-05	0.569289	0.0294231	0.314204
chr9_19612430	Alu-SINE	intronic	SLC24A2	-	Known	0.490267	8.07884e-07	1.41146e-05	0.282714	0.238944	0.648551
chr15_44181551	L1-LINE	intronic	FRMD5	-	Novel	0.0891402	8.10259e-07	1.41341e-05	0.100713	0.0720484	0.42297
chr3_85329308	SINE/AluSg	intronic	CADM2	-	Known	0.242681	8.10493e-07	1.41341e-05	0.041988	0.744997	0.942839
chr9_19612452	Alu-SINE	intronic	SLC24A2	-	Known	0.414686	8.11536e-07	1.41393e-05	0.247094	0.299094	0.700266
chr14_35744262	Alu-SINE	intronic	RALGAPA1	-	Known	0.292371	8.14183e-07	1.41724e-05	0.0831543	0.603571	0.885676
chr18_9152026	Alu-SINE	intronic	ANKRD12	-	Known	0.34129	8.1646e-07	1.41861e-05	0.435483	0.0410524	0.349295
chr2_101704716	Alu-SINE	intronic	MAP4K4	-	Known	0.442195	8.16145e-07	1.41861e-05	0.45003	0.101085	0.469792
chr3_149918794	Alu-SINE	intronic	RNF13	-	Novel	0.155283	8.23299e-07	1.42862e-05	0.153275	0.109566	0.48435
chr5_146831234	Alu-SINE	intronic	PPP2R2B	-	Known	0.254021	8.23728e-07	1.42862e-05	0.203005	0.185631	0.593833
chr15_44072926	Alu-SINE	intronic	FRMD5	-	Known	0.185371	8.27859e-07	1.43206e-05	0.149883	0.176166	0.580005
chrX_74275454	Alu-SINE	ncRNA_intronic	FTX	-	Known	0.208321	8.27972e-07	1.43206e-05	0.243752	0.0617856	0.401015
chr1_39044187	Alu-SINE	intergenic	NDUFS5(dist=9551),MACF1(dist=39980)	-	Known	0.389938	8.27241e-07	1.43206e-05	0.380323	0.114708	0.494258
chr6_43064479	Alu-SINE	intronic	KLC4	-	Known	0.298848	8.30598e-07	1.43529e-05	0.239328	0.1863	0.594321
chr3_125493222	Alu-SINE	intronic	SNX4	-	Known	0.49728	8.32826e-07	1.43784e-05	0.394567	0.189244	0.597283
chr15_64109293	Alu-SINE	intronic	SNX1	-	Known	0.331395	8.35973e-07	1.44065e-05	0.438885	0.0343257	0.330222
chr10_96132764	TcMar-Tigger-DNA	intronic	ZNF518A	-	Known	0.382927	8.35234e-07	1.44065e-05	0.641715	0.00747383	0.202187
chr2_69990094	MIR-SINE	ncRNA_intronic	PCBP1-AS1	-	Known	0.392784	8.37733e-07	1.44237e-05	0.450058	0.0658554	0.409918
chr13_101156356	L1-LINE	intronic	NALCN	-	Known	0.277045	8.40061e-07	1.44507e-05	0.488724	0.00562957	0.177889
chr9_41059749	LTR/MLT1C	intergenic	AL353763.2;AL353763.1	-	Known	0.152172	8.45794e-07	1.45299e-05	0.201948	0.035434	0.332724
chr9_38558638	LTR/THE1D-int	ncRNA_intronic	AL390726.2	-	Known	0.421433	8.46195e-07	1.45299e-05	0.21374	0.373351	0.750455
chr1_171507139	Alu-SINE	intronic	PRRC2C	-	Known	0.140366	8.51475e-07	1.46074e-05	0.243806	0.00686113	0.195469
chr17_32390046	Alu-SINE	intergenic	ZNF207(dist=19597),PSMD11(dist=54463)	-	Known	0.395823	8.52547e-07	1.46126e-05	0.448973	0.0685875	0.414955
chr4_48835670	Alu-SINE	intronic	OCIAD1	-	Known	0.326761	8.61495e-07	1.47488e-05	0.275182	0.16472	0.565065
chr17_47674135	-	intronic	KPNB1	-	Known	0.394396	8.62046e-07	1.47488e-05	0.355154	0.143136	0.535062
chr3_174006921	Alu-SINE	intronic	NLGN1	-	Known	0.210646	8.64521e-07	1.47778e-05	0.304239	0.0240212	0.297148
chr20_25693169	Alu-SINE	intronic	ZNF337	-	Known	0.281696	8.66513e-07	1.47852e-05	0.202814	0.215609	0.625457
chr17_7476253	L2-LINE	intronic	ZBTB4	-	Known	0.436764	8.665e-07	1.47852e-05	0.27543	0.285395	0.689912
chr6_143486929	hAT-Charlie-DNA	intronic	PEX3	-	Novel	0.0969949	8.70463e-07	1.48393e-05	0.155344	0.0107502	0.225505
chr16_19865429	TcMar-Tigger-DNA	intronic	GPRC5B	-	Known	0.535794	8.71304e-07	1.48403e-05	0.985877	0.00374262	0.154051
chr18_56607260	Alu-SINE	intronic	TXNL1	-	Known	0.187219	8.7383e-07	1.487e-05	0.270254	0.0219777	0.287847
chr10_60462938	Alu-SINE	intronic	ANK3	-	Known	0.140801	8.75866e-07	1.48913e-05	0.148897	0.0859899	0.448513
chr13_41314976	Alu-SINE	intronic	NAA16	-	Known	0.281946	8.76992e-07	1.48971e-05	0.418015	0.0149334	0.249921
chr9_38555548	ERVL-MaLR-LTR	intergenic	FAM95C(dist=10176),ANKRD18A(dist=15816)	-	Known	0.312735	8.78617e-07	1.49033e-05	0.613268	0.0014878	0.105548
chr1_20775424	TcMar-Tigger-DNA	intronic	HP1BP3	-	Known	0.339233	8.78928e-07	1.49033e-05	0.216012	0.274679	0.680213
chr18_9199173	Alu-SINE	intronic	ANKRD12	-	Known	0.389073	8.80228e-07	1.4912e-05	0.490565	0.0458398	0.360257
chrX_29174176	Alu-SINE	intronic	IL1RAPL1	-	Novel	0.347206	8.81746e-07	1.49245e-05	0.468968	0.0290203	0.313474
chr13_67141345	SINE/AluJo	ncRNA_intronic	AL160254.1	-	Known	0.28321	8.84453e-07	1.49569e-05	0.446669	0.0142011	0.247008
chr17_30780299	Alu-SINE	ncRNA_intronic	SUZ12P1	-	Known	0.413378	8.86747e-07	1.49824e-05	0.0155073	0.935903	0.999757
chr22_22285052	Simple_repeat-Simple_repeat	intergenic	VPREB1(dist=39509),BMS1P20(dist=13027)	-	Novel	-0.140156	8.87608e-07	1.49836e-05	-0.078266	0.339714	0.727668
chr3_116213669	L1-LINE	intronic	LSAMP	-	Known	0.151298	8.91445e-07	1.5035e-05	0.126769	0.166487	0.568253
chr5_139301530	Alu-SINE	intronic	MATR3	-	Known	0.193362	8.94815e-07	1.50785e-05	0.264815	0.0324277	0.322934
chr1_171960576	ERVL-MaLR-LTR	intronic	DNM3	-	Known	0.187662	9.00528e-07	1.51613e-05	0.209468	0.0716267	0.422179
chr7_56053733	Alu-SINE	intronic	CCT6A	-	Novel	0.16545	9.03657e-07	1.52005e-05	0.165691	0.105249	0.476695
chr7_103124099	Alu-SINE	intronic	NAPEPLD	-	Known	0.413492	9.05212e-07	1.52132e-05	0.38615	0.0893198	0.453189
chr1_92648742	L1-LINE	intronic	EVI5	-	Known	0.18016	9.08041e-07	1.52472e-05	0.19707	0.0832301	0.444741
chr8_123242922	Alu-SINE	intronic	ZHX1-C8orf76	-	Novel	0.132143	9.16994e-07	1.53824e-05	0.20273	0.0160834	0.256013
chr1_150295682	Alu-SINE	intronic	MRPS21	-	Novel	0.16501	9.17709e-07	1.53824e-05	0.226434	0.0315499	0.320814
chr2_144490857	-	intronic	ZEB2	-	Novel	0.189855	9.25054e-07	1.54878e-05	0.22627	0.0610462	0.399218
chr14_67568928	MIR-SINE	intronic	PLEKHH1	-	Known	0.32264	9.25633e-07	1.54878e-05	0.548395	0.00720555	0.199586
chr8_118296141	MIR-SINE	intronic	SAMD12	-	Known	0.323393	9.27745e-07	1.55095e-05	0.171923	0.307898	0.706221
chr5_34115497	Alu-SINE	ncRNA_intronic	C1QTNF3-AMACR	-	Known	0.189172	9.29577e-07	1.55265e-05	0.321527	0.0083712	0.209132
chr12_11015948	ERV1-LTR	ncRNA_intronic	PRH1-PRR4	-	Known	0.26722	9.34369e-07	1.55928e-05	0.435906	0.0103174	0.22291
chr19_11852171	Alu-SINE	intronic	ZNF439	-	Novel	0.167011	9.38444e-07	1.55963e-05	0.0895006	0.343609	0.730328
chr5_11361641	-	intronic	CTNND2	-	Novel	0.204586	9.39124e-07	1.55963e-05	0.307458	0.0196128	0.273873
chr12_53176607	Alu-SINE	intronic	CSAD	-	Known	0.313908	9.39509e-07	1.55963e-05	0.38574	0.0528111	0.378172
chr17_28046043	-	intronic	NLK	-	Known	0.364701	9.38486e-07	1.55963e-05	0.254535	0.2477	0.656998
chr7_92367123	-	intronic	ANKIB1	-	Known	0.433469	9.39274e-07	1.55963e-05	0.462074	0.0324615	0.322943
chr11_48102489	Alu-SINE	intronic	PTPRJ	-	Known	0.450389	9.36838e-07	1.55963e-05	1.04991	3.64993e-05	0.0327207
chr16_67503515	Alu-SINE	intergenic	AGRP(dist=19702),LOC100505942(dist=14191)	-	Known	0.405522	9.42341e-07	1.56297e-05	0.575833	0.0211444	0.283495
chr11_117085394	Alu-SINE	intronic	SIK3	-	Known	0.294484	9.47925e-07	1.57086e-05	0.240501	0.144408	0.536034
chr12_121334032	Alu-SINE	intronic	ANAPC5	-	Known	0.22358	9.49988e-07	1.57291e-05	0.121896	0.353837	0.736999
chr14_67566516	SINE/AluJb	intronic	PLEKHH1	-	Known	0.200615	9.5396e-07	1.57811e-05	0.358659	0.00565424	0.178371
chr7_79404468	Alu-SINE	intronic	MAGI2	-	Known	0.298845	9.56072e-07	1.58022e-05	0.425294	0.0250621	0.300114
chr16_4842461	Alu-SINE	intronic	GLYR1	-	Known	0.158013	9.58516e-07	1.58288e-05	0.210176	0.0235654	0.294613
chr8_78708940	Alu-SINE	intronic	ZC2HC1A	-	Novel	0.130983	9.62754e-07	1.5885e-05	0.247567	0.0033198	0.148936
chr8_12397977	SINE/AluSc8	intergenic	FAM66A;AC087203.3	-	Known	0.292364	9.64617e-07	1.59019e-05	0.187517	0.282299	0.68666
chr7_117790272	MIR-SINE	intronic	CTTNBP2	-	Known	0.26983	9.65944e-07	1.591e-05	0.465484	0.00453989	0.1654
chr18_56606607	L2-LINE	intronic	TXNL1	-	Known	0.448389	9.67167e-07	1.59164e-05	0.317466	0.234407	0.644363
chr2_210475565	Alu-SINE	intronic	LANCL1	-	Known	-0.207152	9.7155e-07	1.59746e-05	-0.189228	0.13919	0.530381
chr1_26928824	L1-LINE	intronic	NUDC	-	Novel	0.14233	9.72419e-07	1.59751e-05	0.102522	0.235273	0.645073
chr11_68088811	Alu-SINE	intronic	CHKA	-	Novel	0.108153	9.82867e-07	1.61328e-05	0.125332	0.0686743	0.415216
chr19_14483931	Alu-SINE	intronic	GIPC1	-	Known	0.207612	9.86089e-07	1.61717e-05	0.331433	0.0130789	0.241616
chr13_114284102	Alu-SINE	UTR5	UPF3A(NM_001353645:c.-2500A>G,NM_001353650:c.-2500A>G)	-	Known	0.380628	9.90069e-07	1.6209e-05	0.634997	0.00890427	0.212172
chr11_13703284	Alu-SINE	intronic	FAR1	-	Known	0.397829	9.89684e-07	1.6209e-05	0.479579	0.0374557	0.339207
chr8_51880516	-	intronic	PCMTD1	-	Known	0.338321	9.91132e-07	1.62124e-05	0.275697	0.176571	0.58014
chr19_19786831	SINE/AluSx	exonic	ZNF506	-	Known	0.298885	9.98553e-07	1.63057e-05	0.166323	0.296506	0.698896
chr9_4739296	Alu-SINE	intronic	AK3	-	Known	0.429693	9.98391e-07	1.63057e-05	0.618486	0.0254937	0.302194
chr4_44311250	-	intronic	KCTD8	-	Novel	0.363296	9.99986e-07	1.63151e-05	0.610785	0.00840918	0.209132
chr12_70228607	-	ncRNA_intronic	LINC01481	-	Known	0.577938	1.00529e-06	1.63875e-05	0.382293	0.251376	0.659011
chr11_43430487	-	intronic	TTC17	-	Known	0.2678	1.01346e-06	1.65065e-05	0.499171	0.00389565	0.155752
chr15_49649561	Alu-SINE	UTR3	DTWD1(NM_001144955:c.*5983A>G,NM_020234:c.*5983A>G)	-	Known	0.455055	1.01826e-06	1.65704e-05	0.904505	0.00193643	0.117117
chr11_6494213	hAT-Charlie-DNA	intergenic	TIMM10B(dist=9532),DNHD1(dist=3067)	-	Known	0.424206	1.02636e-06	1.66881e-05	0.49124	0.0696943	0.417891
chr14_21244275	Alu-SINE	intronic	HNRNPC	-	Known	0.348426	1.03077e-06	1.67454e-05	0.640785	0.00437474	0.163724
chr7_131081486	Alu-SINE	ncRNA_intronic	LINC-PINT	-	Known	0.344694	1.03343e-06	1.67743e-05	0.254652	0.225242	0.635721
chr3_33548906	Alu-SINE	intronic	CLASP2	-	Known	0.0906108	1.03747e-06	1.68255e-05	0.121716	0.0383549	0.340663
chr4_21781169	ERVL-MaLR-LTR	intronic	KCNIP4	-	Known	0.330496	1.04617e-06	1.69521e-05	0.540424	0.00345523	0.148936
chr14_100296727	Alu-SINE	intronic	SLC25A29	-	Known	0.435304	1.04745e-06	1.69583e-05	0.668329	0.0133229	0.242817
chr22_40524855	Alu-SINE	ncRNA_intronic	MRTFA-AS1	-	Novel	0.156047	1.0522e-06	1.70207e-05	0.177789	0.0747973	0.427082
chr14_50995125	Alu-SINE	intronic	TRIM9	-	Known	0.100287	1.05682e-06	1.7081e-05	0.0723197	0.223818	0.634406
chr5_173948525	LINE/L1MC4	intronic	CPEB4	-	Known	0.306858	1.06447e-06	1.71899e-05	0.125817	0.475339	0.815894
chr3_101691335	Alu-SINE	intergenic	RPL24(dist=4617),PDCL3P4(dist=21099)	-	Known	0.128106	1.07273e-06	1.72792e-05	0.149505	0.0685753	0.414955
chr14_100296320	SINE/AluJo	UTR5	SLC25A29	-	Known	0.20392	1.07225e-06	1.72792e-05	0.13659	0.264099	0.671184
chr9_121950069	-	intronic	TTLL11	-	Known	0.324755	1.0721e-06	1.72792e-05	0.579478	0.00231609	0.127863
chr11_10821751	LINE/L1M3	ncRNA_exonic	AC116535.2	-	Known	0.188846	1.07385e-06	1.72827e-05	0.0775433	0.478719	0.8182
chr14_35744288	SINE/AluSp	intronic	RALGAPA1	-	Known	0.274685	1.07512e-06	1.72884e-05	0.236718	0.162893	0.562149
chr15_44171826	Alu-SINE	intronic	FRMD5	-	Known	0.16608	1.07988e-06	1.73502e-05	0.222257	0.0390176	0.343643
chr7_79137162	-	intronic	MAGI2	-	Novel	0.112589	1.08264e-06	1.7351e-05	0.124914	0.0719692	0.42297
chr3_51168774	L1-LINE	intronic	DOCK3	-	Known	0.114167	1.08267e-06	1.7351e-05	0.11826	0.103384	0.47413
chr22_24383382	Alu-SINE	ncRNA_intronic	SPECC1L-ADORA2A	-	Known	0.135599	1.08116e-06	1.7351e-05	0.253274	0.00399411	0.157839
chr1_171856949	-	intronic	DNM3	-	Known	0.211941	1.08784e-06	1.74193e-05	0.277418	0.041429	0.349947
chr4_119537293	L2-LINE	intronic	PDE5A	-	Known	0.333055	1.08999e-06	1.74389e-05	0.146464	0.412502	0.776612
chr10_67047297	-	intronic	CTNNA3,LRRTM3	-	Known	0.216757	1.09239e-06	1.74625e-05	0.306364	0.0143762	0.247009
chr13_110900007	Alu-SINE	intronic	ANKRD10	-	Known	0.154205	1.09344e-06	1.74646e-05	0.094741	0.302397	0.703777
chr9_37778295	Alu-SINE	UTR3	TRMT10B(NM_001286951:c.*588T>C,NM_001286950:c.*588T>C,NM_001286952:c.*588T>C,NM_144964:c.*588T>C,NM_001286954:c.*588T>C,NM_001286953:c.*588T>C)	-	Known	0.269411	1.09555e-06	1.74691e-05	0.634047	2.75851e-06	0.0130967
chr8_66672946	Alu-SINE	ncRNA_intronic	C8orf44	-	Known	0.399757	1.09515e-06	1.74691e-05	0.406992	0.0924488	0.456513
chr12_62517446	ERVL-MaLR-LTR	intronic	MON2	-	Known	0.394504	1.09668e-06	1.74723e-05	0.196601	0.328515	0.71992
chr5_149499511	Alu-SINE	intronic	CSNK1A1	-	Known	0.469631	1.1009e-06	1.7525e-05	-0.0833389	0.713428	0.930161
chr11_6492148	ERVL-LTR	intergenic	TIMM10B(dist=7467),DNHD1(dist=5132)	-	Known	0.140653	1.10602e-06	1.75748e-05	0.130988	0.140012	0.531511
chr14_103446787	Alu-SINE	intronic	MARK3	-	Known	0.33888	1.10681e-06	1.75748e-05	0.32489	0.119612	0.502045
chr12_68762078	Alu-SINE	intronic	SLC35E3	-	Known	0.455983	1.1061e-06	1.75748e-05	0.802309	0.00706286	0.198125
chr4_102813325	Alu-SINE	intronic	UBE2D3	-	Known	0.296182	1.12353e-06	1.78104e-05	0.370909	0.0257941	0.302194
chr6_56679057	ERV1-LTR	intronic	DST	-	Known	0.477225	1.12351e-06	1.78104e-05	0.30552	0.252452	0.66028
chr11_65441347	Alu-SINE	ncRNA_exonic	NEAT1	-	Known	0.372038	1.12719e-06	1.78537e-05	0.145081	0.491788	0.825338
chrX_74275058	hAT-Charlie-DNA	ncRNA_intronic	FTX	-	Known	0.411587	1.12893e-06	1.78663e-05	0.547686	0.030838	0.319385
chr16_28859653	Alu-SINE	intronic	SH2B1	-	Known	0.339074	1.13993e-06	1.80253e-05	0.136159	0.465314	0.810167
chr2_197864696	SINE/AluJb	intronic	PLCL1	-	Known	0.154965	1.14368e-06	1.80696e-05	0.154464	0.109964	0.484755
chrX_74278466	Alu-SINE	ncRNA_intronic	FTX	-	Known	0.177435	1.14537e-06	1.80812e-05	0.0575674	0.440926	0.795241
chr15_99724339	Alu-SINE	intergenic	MEF2A(dist=7851),LYSMD4(dist=3062)	-	Known	0.436662	1.15957e-06	1.82903e-05	0.46112	0.0922509	0.456039
chr9_37164402	Alu-SINE	intronic	ZCCHC7	-	Known	0.360874	1.16824e-06	1.84116e-05	0.273731	0.169168	0.570716
chr2_71070907	-	intronic	NAGK	-	Novel	0.137828	1.16951e-06	1.84165e-05	0.172503	0.0480807	0.365972
chr7_95210546	Alu-SINE	intronic	PPP1R9A	-	Novel	0.383346	1.1723e-06	1.8445e-05	0.283552	0.230308	0.641035
chr12_49128045	-	exonic	TUBA1B	synonymous	Novel	-0.113359	1.17818e-06	1.85222e-05	-0.167851	0.0223073	0.289087
chr20_35713227	Alu-SINE	intronic	RBM39	-	Known	0.12639	1.17938e-06	1.85257e-05	0.13535	0.0887343	0.452147
chr13_101367033	L1-LINE	intronic	NALCN	-	Known	0.200616	1.19633e-06	1.87765e-05	0.0982564	0.396879	0.766513
chr1_66659781	Alu-SINE	intronic	SGIP1	-	Known	0.140571	1.20079e-06	1.8831e-05	0.124565	0.147389	0.539733
chr11_117085344	Alu-SINE	intronic	SIK3	-	Known	0.214077	1.2055e-06	1.88758e-05	0.0248676	0.823636	0.966892
chr18_77002502	hAT-Charlie-DNA	intronic	MBP	-	Known	0.314444	1.20663e-06	1.88758e-05	0.286581	0.141673	0.533295
chr2_75685500	L2-LINE	intronic	GCFC2	-	Known	0.398787	1.20581e-06	1.88758e-05	0.704623	0.00730015	0.200517
chr4_88031027	TcMar-Tigger-DNA	intronic	PKD2	-	Known	0.379629	1.20778e-06	1.88781e-05	0.514773	0.0367833	0.338111
chr9_38561708	ERVL-MaLR-LTR	intergenic	FAM95C(dist=16336),ANKRD18A(dist=9656)	-	Novel	0.203788	1.2139e-06	1.89582e-05	0.305501	0.0195747	0.273614
chr5_146737845	Alu-SINE	intronic	PPP2R2B	-	Known	0.255048	1.22435e-06	1.91057e-05	0.191744	0.218807	0.628749
chrY_13391980	Alu-SINE	intronic	UTY	-	Known	0.284172	1.22596e-06	1.9115e-05	0.495902	0.00718297	0.199586
chr7_40057230	Alu-SINE	intronic	CDK13	-	Known	0.485014	1.22943e-06	1.91535e-05	0.458435	0.135944	0.525065
chr19_21287028	Alu-SINE	intergenic	ZNF431(dist=90974),ZNF708(dist=4132)	-	Known	0.269322	1.23359e-06	1.92025e-05	0.198539	0.234922	0.644805
chr1_20775430	TcMar-Tigger-DNA	intronic	HP1BP3	-	Known	0.179066	1.23619e-06	1.92115e-05	0.0352792	0.723367	0.933193
chr18_10745639	LINE/L2c	intronic	PIEZO2	-	Known	0.253043	1.23536e-06	1.92115e-05	0.355777	0.0295901	0.314204
chr5_79637091	Alu-SINE	intronic	TENT2	-	Known	0.287325	1.24057e-06	1.92639e-05	0.357439	0.0472287	0.363862
chr7_79188496	L1-LINE	intronic	MAGI2	-	Novel	0.106551	1.2472e-06	1.93509e-05	0.105546	0.120353	0.502703
chr17_35008416	-	UTR3	LIG3(NM_013975:c.*3910T>C),RFFL(NM_001017368:c.*3552A>G)	-	Novel	0.24432	1.25636e-06	1.94771e-05	0.421859	0.0083226	0.209004
chr21_25937924	Alu-SINE	intronic	APP	-	Known	0.165183	1.25914e-06	1.95044e-05	0.197866	0.0552999	0.385819
chr7_78853709	-/-	intronic	MAGI2	-	Known	0.375739	1.26278e-06	1.95447e-05	0.403187	0.0635406	0.404612
chr11_119005015	Alu-SINE	intronic	CCDC84	-	Known	0.206074	1.26588e-06	1.95769e-05	0.116315	0.308326	0.706221
chr17_46137631	Alu-SINE	intronic	KANSL1	-	Known	0.125722	1.26946e-06	1.96141e-05	0.251005	0.001735	0.113619
chr14_32990806	Alu-SINE	intronic	NPAS3	-	Known	0.248893	1.27036e-06	1.96141e-05	0.00843304	0.949539	1
chr11_10821820	L1-LINE	ncRNA_exonic	LOC101928053	-	Novel	0.344658	1.27295e-06	1.96382e-05	0.758574	0.000593216	0.0765018
chr1_66659891	Alu-SINE	intronic	SGIP1	-	Known	0.157921	1.28521e-06	1.97952e-05	0.295708	0.00410835	0.159787
chr11_119010129	Alu-SINE	intronic	CCDC84	-	Known	0.201079	1.28422e-06	1.97952e-05	0.103131	0.309775	0.706647
chr3_47882049	Alu-SINE	intronic	MAP4	-	Known	0.413377	1.28843e-06	1.98286e-05	0.585189	0.0309205	0.319385
chr10_67046731	-	intronic	CTNNA3,LRRTM3	-	Known	0.561265	1.29005e-06	1.98375e-05	0.317267	0.308944	0.706425
chr13_66616159	LTR/MER61-int	intronic	PCDH9	-	Known	0.219805	1.29312e-06	1.98423e-05	0.165792	0.225621	0.635721
chr3_85329282	Alu-SINE	intronic	CADM2	-	Known	0.220286	1.29349e-06	1.98423e-05	0.372937	0.00974575	0.219291
chr13_66986269	ERVL-MaLR-LTR	intronic	PCDH9	-	Known	0.409052	1.29334e-06	1.98423e-05	0.1764	0.452796	0.803499
chr2_95146094	ERV1-LTR	UTR3	ZNF514(NM_032788:c.*3188A>G,NM_001318005:c.*3188A>G)	-	Known	0.206599	1.30143e-06	1.99395e-05	0.22023	0.0962843	0.46049
chrX_74278422	Alu-SINE	ncRNA_intronic	FTX	-	Known	0.236898	1.30298e-06	1.99395e-05	0.260574	0.0849254	0.447632
chr1_151450955	SINE/AluSz	intronic	POGZ	-	Known	0.260816	1.30207e-06	1.99395e-05	0.387379	0.0245425	0.299038
chr3_178582262	LINE/L1PA7	ncRNA_intronic	KCNMB2-AS1	-	Known	-0.0876434	1.30632e-06	1.9948e-05	-0.102628	0.0693603	0.416994
chr6_68689009	-	intronic	ADGRB3	-	Known	0.396679	1.30659e-06	1.9948e-05	0.336699	0.147533	0.540157
chr10_104259936	-	intronic	GSTO1	-	Known	0.433099	1.30669e-06	1.9948e-05	0.703499	0.0122407	0.236965
chr1_204995064	Alu-SINE	intronic	NFASC	-	Known	0.224852	1.31064e-06	1.99922e-05	-0.0232352	0.805506	0.960889
chr14_105224727	SINE/AluJo	intronic	BRF1	-	Known	-0.28928	1.3161e-06	2.00517e-05	-0.102845	0.474684	0.815591
chr5_149510570	Alu-SINE	intronic	CSNK1A1	-	Known	0.11913	1.31665e-06	2.00517e-05	0.102214	0.174947	0.579262
chr3_173850965	Alu-SINE	intronic	NLGN1	-	Known	0.424622	1.32002e-06	2.00869e-05	0.478089	0.0806235	0.438428
chr9_129923082	Alu-SINE	intronic	FNBP1	-	Known	0.184344	1.32133e-06	2.00908e-05	0.167597	0.1326	0.520522
chr2_55332156	Alu-SINE	intronic	CCDC88A	-	Known	0.121358	1.32361e-06	2.01005e-05	0.160022	0.0448375	0.358987
chr11_113237434	-	intronic	NCAM1	-	Known	0.461067	1.32408e-06	2.01005e-05	0.600457	0.0430287	0.354669
chr17_27312991	SINE/AluSx	UTR3	WSB1	-	Known	0.0705213	1.32902e-06	2.01433e-05	0.0570218	0.200029	0.608128
chr17_81590619	Alu-SINE	intronic	NPLOC4	-	Known	0.201722	1.32821e-06	2.01433e-05	0.235504	0.0726913	0.423373
chr10_96877885	Alu-SINE	intronic	LCOR	-	Known	0.300785	1.3328e-06	2.01844e-05	0.363139	0.0546188	0.384119
chr2_44355337	Alu-SINE	intronic	PREPL	-	Known	0.120004	1.33475e-06	2.01978e-05	0.226425	0.00431792	0.162743
chr11_6492132	ERVL-LTR	intergenic	TIMM10B(dist=7451),DNHD1(dist=5148)	-	Known	0.316072	1.33732e-06	2.02206e-05	0.530634	0.0103151	0.22291
chr7_105243112	Alu-SINE	intronic	SRPK2	-	Novel	0.142786	1.33958e-06	2.02279e-05	0.0345691	0.671364	0.913435
chr14_100296731	Alu-SINE	intronic	SLC25A29	-	Known	0.411069	1.33994e-06	2.02279e-05	0.676264	0.00647859	0.190797
chr5_10234077	Alu-SINE	intronic	ATPSCKMT	-	Known	0.283624	1.34731e-06	2.0323e-05	0.139404	0.408909	0.773427
chr16_89689745	Alu-SINE	intronic	CDK10	-	Known	0.380497	1.3536e-06	2.04017e-05	0.46216	0.045366	0.3597
chr7_66705358	Alu-SINE	intronic	RABGEF1	-	Known	0.17051	1.36493e-06	2.05563e-05	0.204153	0.0665042	0.411688
chr14_100296870	Alu-SINE	intronic	SLC25A29	-	Known	0.33175	1.37204e-06	2.06468e-05	0.548733	0.00663202	0.193177
chr3_23317536	LTR/THE1B	intronic	UBE2E2	-	Known	0.161375	1.37741e-06	2.07113e-05	0.156512	0.130005	0.517841
chr10_128034586	Alu-SINE	intronic	PTPRE	-	Known	0.349674	1.38539e-06	2.08148e-05	0.922463	7.71173e-06	0.0219556
chr7_100212732	Alu-SINE	intronic	CASTOR3,STAG3	-	Known	0.336569	1.38694e-06	2.08217e-05	0.202006	0.319859	0.713588
chr7_79306435	Alu-SINE	intronic	MAGI2	-	Known	0.125235	1.3918e-06	2.08781e-05	0.157431	0.0560555	0.387122
chr5_146787722	Alu-SINE	intronic	PPP2R2B	-	Known	0.299087	1.39341e-06	2.08857e-05	0.333241	0.0860423	0.448539
chr1_172106346	Alu-SINE	intronic	DNM3	-	Known	0.222417	1.40492e-06	2.0992e-05	0.215811	0.125322	0.509744
chrX_68208202	Alu-SINE	intronic	OPHN1	-	Known	0.289804	1.40375e-06	2.0992e-05	0.0636355	0.689342	0.920695
chr19_11477346	Alu-SINE	intronic	ELAVL3	-	Known	0.304608	1.40474e-06	2.0992e-05	0.195467	0.299084	0.700266
chr4_153282510	Alu-SINE	intronic	TRIM2	-	Known	0.307368	1.40322e-06	2.0992e-05	0.402596	0.0469976	0.363196
chr15_71946620	hAT-Charlie-DNA	intronic	MYO9A	-	Novel	0.441312	1.41249e-06	2.10885e-05	0.300205	0.27167	0.677428
chr5_34045322	hAT-Charlie-DNA	ncRNA_intronic	C1QTNF3-AMACR	-	Novel	0.423302	1.41428e-06	2.10986e-05	0.293703	0.25575	0.662825
chr6_79023344	Alu-SINE	intronic	PHIP	-	Known	0.237184	1.42161e-06	2.11747e-05	0.0668993	0.580214	0.874878
chr10_95979280	-	ncRNA_intronic	ENTPD1-AS1	-	Novel	0.402564	1.42063e-06	2.11747e-05	0.681568	0.00801717	0.206586
chr18_45896637	Alu-SINE	intronic	EPG5	-	Known	0.261843	1.42827e-06	2.12573e-05	0.674208	1.46411e-05	0.029112
chr4_16261682	-	intergenic	TAPT1-AS1(dist=3495),LDB2(dist=239852)	-	Novel	0.180398	1.43206e-06	2.1274e-05	0.194088	0.0906144	0.455175
chr2_96635076	L2-LINE	intronic	KANSL3	-	Known	0.24359	1.43214e-06	2.1274e-05	0.237079	0.130435	0.518346
chr19_48084219	Alu-SINE	intronic	PLA2G4C	-	Known	0.27171	1.43276e-06	2.1274e-05	0.577396	0.00110778	0.102125
chr1_155881829	Alu-SINE	UTR3	SYT11(NM_152280:c.*321A>G)	-	Known	-0.18028	1.44022e-06	2.13682e-05	-0.000971601	0.991836	1
chr8_58419672	-	intronic	UBXN2B	-	Known	0.088895	1.44137e-06	2.13685e-05	0.130654	0.0240036	0.297148
chr3_23317554	LTR/THE1B	intronic	UBE2E2	-	Known	0.212646	1.44485e-06	2.14034e-05	0.384584	0.00525839	0.174791
chr14_50990231	Alu-SINE	intronic	TRIM9	-	Known	0.24938	1.45419e-06	2.1525e-05	-0.0125589	0.917076	0.994199
chr3_58281882	Alu-SINE	intronic	ABHD6	-	Known	0.271865	1.46381e-06	2.16336e-05	0.367434	0.0377723	0.339395
chr6_136372061	-	intronic	MAP7	-	Known	0.424874	1.4635e-06	2.16336e-05	0.658666	0.0200356	0.276925
chr10_29459866	Alu-SINE	ncRNA_intronic	SVIL-AS1	-	Known	0.292731	1.46554e-06	2.16424e-05	0.493129	0.00757345	0.203963
chr15_44136151	Alu-SINE	intronic	FRMD5	-	Known	0.315843	1.46738e-06	2.16528e-05	0.424699	0.0180478	0.267227
chr6_68673269	-	intronic	ADGRB3	-	Known	0.201362	1.47023e-06	2.16779e-05	0.164752	0.170142	0.571889
chr17_78422627	Alu-SINE	intronic	PGS1	-	Known	0.332607	1.47218e-06	2.16898e-05	0.404636	0.0364291	0.33672
chr8_129955043	Alu-SINE	intronic	FAM49B	-	Known	0.342012	1.47545e-06	2.17212e-05	0.329346	0.113655	0.492226
chr17_38539340	Alu-SINE	intronic	SRCIN1	-	Known	0.257869	1.47767e-06	2.1737e-05	0.317329	0.0608434	0.398578
chr14_65499167	Alu-SINE	intronic	FUT8	-	Known	0.225299	1.48501e-06	2.1828e-05	0.204969	0.12013	0.502507
chr1_171487138	MIR-SINE	intronic	PRRC2C	-	Known	0.425117	1.49326e-06	2.19323e-05	0.375008	0.167516	0.56875
chr18_10745697	L2-LINE	intronic	PIEZO2	-	Known	0.251746	1.49442e-06	2.19324e-05	0.361152	0.030585	0.318215
chr2_44223094	Alu-SINE	intronic	PPM1B	-	Known	0.165215	1.49718e-06	2.1939e-05	0.353745	0.00106438	0.0995748
chr9_96913591	Alu-SINE	intergenic	PTMAP11(dist=3136),NUTM2G(dist=15413)	-	Known	0.250423	1.4967e-06	2.1939e-05	0.286815	0.0799489	0.437427
chr12_68843255	-	UTR3	MDM2(NM_001145339:c.*3406A>G,NM_002392:c.*3406A>G,NM_001367990:c.*3406A>G,NM_001278462:c.*3406A>G,NM_001145340:c.*3406A>G,NM_001145337:c.*3406A>G)	-	Known	0.0637152	1.5316e-06	2.24261e-05	0.0607776	0.141636	0.533295
chr2_27593136	Alu-SINE	intronic	ZNF512	-	Known	0.357156	1.54045e-06	2.25383e-05	0.196359	0.358473	0.740457
chr2_171697628	Alu-SINE	intronic	DYNC1I2	-	Known	0.36722	1.56036e-06	2.2812e-05	0.298654	0.175172	0.579294
chr13_67153340	Alu-SINE	intronic	PCDH9	-	Known	-0.162182	1.56314e-06	2.2835e-05	-0.19792	0.0586792	0.393912
chr17_51037816	Alu-SINE	intronic	SPAG9	-	Known	0.254676	1.56974e-06	2.29139e-05	0.506535	0.0024852	0.132433
chr19_21286989	Alu-SINE	intergenic	ZNF431(dist=90935),ZNF708(dist=4171)	-	Known	0.11724	1.57554e-06	2.29808e-05	0.128494	0.0954972	0.460185
chr22_38491675	-	intronic	DDX17	-	Novel	0.0969653	1.58553e-06	2.31089e-05	0.143597	0.026878	0.306833
chr20_25266772	L1-LINE	intronic	PYGB	-	Known	0.302346	1.59217e-06	2.31346e-05	0.179124	0.303835	0.704137
chr11_119009917	Alu-SINE	intronic	CCDC84	-	Known	0.307713	1.59022e-06	2.31346e-05	0.105381	0.538454	0.851197
chr4_73162779	-	intronic	ANKRD17	-	Known	0.335843	1.59158e-06	2.31346e-05	0.362733	0.100202	0.468431
chr22_50380048	ERVL-MaLR-LTR	intronic	PPP6R2	-	Known	0.419105	1.59137e-06	2.31346e-05	0.402269	0.120689	0.502978
chr18_9199206	Alu-SINE	intronic	ANKRD12	-	Known	0.137253	1.59372e-06	2.31394e-05	0.0422967	0.598742	0.88358
chr9_69608912	-	intronic	APBA1	-	Known	0.374273	1.59658e-06	2.31632e-05	0.399169	0.10364	0.474757
chr12_121332903	Alu-SINE	intronic	ANAPC5	-	Known	0.292907	1.60271e-06	2.32344e-05	0.61278	0.00155993	0.106343
chrX_74243425	Alu-SINE	ncRNA_intronic	FTX	-	Known	0.277232	1.60629e-06	2.32685e-05	0.00451277	0.971057	1
chr12_11018563	ERV1-LTR	ncRNA_intronic	PRH1-PRR4	-	Known	0.349202	1.61164e-06	2.33283e-05	0.201202	0.338788	0.726863
chr15_44071989	Alu-SINE	intronic	FRMD5	-	Novel	0.248443	1.6284e-06	2.35392e-05	0.457692	0.00486673	0.168657
chr11_3759872	Alu-SINE	intronic	NUP98	-	Known	0.321607	1.6287e-06	2.35392e-05	0.267708	0.186191	0.594277
chr7_43996021	Alu-SINE	ncRNA_intronic	POLR2J4	-	Novel	0.0786855	1.63567e-06	2.3622e-05	0.0672901	0.175337	0.57935
chr18_35248721	Alu-SINE	UTR3	ZNF397(NM_001135178:c.*2411A>G)	-	Known	0.180721	1.6458e-06	2.37503e-05	0.291407	0.016565	0.257444
chr15_44156895	Alu-SINE	intronic	FRMD5	-	Novel	0.136717	1.64964e-06	2.37877e-05	0.0376102	0.635783	0.898959
chr3_33550200	Alu-SINE	intronic	CLASP2	-	Known	0.469649	1.66122e-06	2.39365e-05	-0.0681057	0.775389	0.952443
chr11_83499679	ERVL-LTR	intronic	DLG2	-	Novel	0.163302	1.68011e-06	2.4172e-05	0.0839415	0.399645	0.768884
chr6_28977560	srpRNA-srpRNA	intergenic	LINC01556(dist=33022),HCG15(dist=7189)	-	Novel	0.357289	1.6799e-06	2.4172e-05	0.928856	2.07309e-05	0.029112
chr5_179999080	Alu-SINE	intronic	RNF130	-	Novel	0.132627	1.69678e-06	2.43933e-05	0.215604	0.0153139	0.251071
chr8_17395270	L1-LINE	intronic	MTMR7	-	Novel	0.181232	1.70593e-06	2.45062e-05	0.0916183	0.405566	0.772296
chr7_130945233	-	ncRNA_exonic	LINC-PINT	-	Known	0.304844	1.71092e-06	2.45594e-05	0.0671729	0.644158	0.903319
chr5_139347044	Alu-SINE	intronic	PAIP2	-	Known	0.146941	1.7231e-06	2.4707e-05	0.281687	0.00412277	0.159787
chr12_100957084	ERVL-MaLR-LTR	intronic	ANO4	-	Known	0.354997	1.7238e-06	2.4707e-05	0.17799	0.414207	0.777889
chr3_85657960	-	intronic	CADM2	-	Known	-0.261921	1.73343e-06	2.48262e-05	-0.15949	0.328488	0.71992
chr1_231413122	Alu-SINE	intronic	EGLN1	-	Known	0.304712	1.73476e-06	2.48266e-05	0.530378	0.00544679	0.176126
chr8_118296135	MIR-SINE	intronic	SAMD12	-	Known	0.231059	1.73958e-06	2.48767e-05	0.303282	0.04977	0.369793
chr15_56222392	L1-LINE	intronic	RFX7	-	Novel	0.136881	1.75007e-06	2.50064e-05	0.122612	0.161084	0.558813
chr14_66518498	L1-LINE	intronic	GPHN	-	Known	0.170359	1.75259e-06	2.50064e-05	0.224754	0.0349727	0.331323
chr13_110900044	Alu-SINE	intronic	ANKRD10	-	Known	0.180965	1.75195e-06	2.50064e-05	0.250112	0.0370732	0.339177
chr3_149918803	Alu-SINE	intronic	RNF13	-	Known	0.158532	1.7564e-06	2.50263e-05	0.118227	0.238913	0.648551
chr1_83980385	Alu-SINE	intronic	TTLL7	-	Known	0.370741	1.75663e-06	2.50263e-05	0.187131	0.410778	0.77507
chr15_44181730	Alu-SINE	intronic	FRMD5	-	Known	0.282794	1.75953e-06	2.50488e-05	0.323742	0.0671585	0.41262
chr7_149613096	tRNA-tRNA	ncRNA_intronic	ZNF767P	-	Novel	0.114168	1.76607e-06	2.51231e-05	0.0787076	0.27362	0.678813
chrX_28945476	L1-LINE	intronic	IL1RAPL1	-	Novel	-0.0830116	1.77338e-06	2.52083e-05	-0.0794775	0.142276	0.53424
chr6_143486927	hAT-Charlie-DNA	intronic	PEX3	-	Known	0.244273	1.79251e-06	2.54612e-05	0.14864	0.278364	0.683931
chr6_138339187	-	UTR3	ARFGEF3(NM_020340:c.*2701A>G)	-	Novel	0.0964881	1.79642e-06	2.54976e-05	0.141501	0.0289416	0.313474
chrX_115930217	L1-LINE	ncRNA_intronic	DANT2	-	Known	0.216104	1.80127e-06	2.55283e-05	0.3489	0.0165768	0.257444
chr14_67564938	Alu-SINE	intronic	PLEKHH1	-	Known	0.342899	1.80087e-06	2.55283e-05	0.126521	0.539248	0.851418
chr17_5227212	Alu-SINE	ncRNA_intronic	LOC100130950	-	Known	0.148655	1.81586e-06	2.57041e-05	0.264952	0.00731706	0.200517
chr4_166808377	ERVL-MaLR-LTR	intronic	SPOCK3	-	Novel	0.219703	1.81638e-06	2.57041e-05	0.295672	0.0434668	0.355944
chr12_98889794	-	intronic	ANKS1B	-	Known	0.480523	1.81805e-06	2.57085e-05	0.169859	0.553712	0.859113
chr6_16396878	TcMar-Tigger-DNA	intronic	ATXN1	-	Novel	0.0854688	1.82482e-06	2.57851e-05	0.0884598	0.117942	0.499045
chr11_78354063	hAT-Charlie-DNA	intronic	GAB2	-	Known	0.313633	1.83497e-06	2.59093e-05	0.195706	0.305008	0.705392
chr3_125493224	Alu-SINE	intronic	SNX4	-	Known	0.403407	1.83725e-06	2.59221e-05	0.175204	0.472365	0.813845
chr3_50945493	-	intronic	DOCK3	-	Novel	0.137686	1.83977e-06	2.59384e-05	0.0534322	0.521884	0.841064
chr15_44181684	Alu-SINE	intronic	FRMD5	-	Known	0.212721	1.84372e-06	2.59748e-05	0.429166	0.00269539	0.139443
chr22_50709079	Alu-SINE	intronic	SHANK3	-	Known	0.480504	1.85131e-06	2.60624e-05	0.479831	0.126192	0.510655
chr1_151447127	SINE/AluSx	intronic	POGZ	-	Known	0.116398	1.86739e-06	2.62693e-05	0.106033	0.161581	0.55924
chr16_25264287	Alu-SINE	intergenic	ZKSCAN2(dist=6442),HS3ST4(dist=427672)	-	Known	0.407541	1.88553e-06	2.65048e-05	0.574086	0.0377844	0.339395
chr13_67155032	-	intronic	PCDH9	-	Known	0.234543	1.88722e-06	2.65091e-05	0.180521	0.208058	0.616609
chr6_134301688	Alu-SINE	intronic	SGK1	-	Known	-0.175545	1.89732e-06	2.65918e-05	-0.103342	0.348328	0.733752
chr13_67153240	Alu-SINE	intronic	PCDH9	-	Known	0.139488	1.89471e-06	2.65918e-05	0.17242	0.0639364	0.405685
chr16_46915146	Alu-SINE	intronic	GPT2	-	Known	0.375301	1.89599e-06	2.65918e-05	0.746004	0.00290939	0.142799
chr5_147770339	-	intronic	JAKMIP2	-	Known	0.490905	1.90349e-06	2.66587e-05	0.4741	0.141699	0.533295
chr6_42888313	Alu-SINE	UTR3	RPL7L1(NM_198486:c.*1160A>G,NM_001366481:c.*1849A>G)	-	Known	0.378362	1.90951e-06	2.67233e-05	0.149492	0.498844	0.828102
chr8_51880531	-	intronic	PCMTD1	-	Known	0.266443	1.91163e-06	2.67333e-05	0.206936	0.198198	0.606604
chr11_65439427	Alu-SINE	ncRNA_exonic	NEAT1	-	Known	0.151011	1.91712e-06	2.67706e-05	0.180567	0.0734117	0.424006
chr2_152419440	L1-LINE	intronic	FMNL2	-	Known	0.418412	1.91589e-06	2.67706e-05	0.45588	0.0991433	0.466474
chr15_79039908	Alu-SINE	intronic	RASGRF1	-	Known	-0.402052	1.933e-06	2.69725e-05	-0.910476	0.00044785	0.0714026
chr15_44166534	Alu-SINE	intronic	FRMD5	-	Known	0.295273	1.93949e-06	2.70432e-05	0.304574	0.101362	0.470421
chr1_66659739	Alu-SINE	intronic	SGIP1	-	Known	0.135571	1.9509e-06	2.71732e-05	0.168804	0.0631146	0.40391
chr14_33096906	-	intronic	NPAS3	-	Known	0.152166	1.95167e-06	2.71732e-05	0.18189	0.072685	0.423373
chr13_30583098	Alu-SINE	intronic	HMGB1	-	Known	0.382988	1.95847e-06	2.72423e-05	0.495503	0.0559108	0.387061
chr2_197857070	L1-LINE	intronic	PLCL1	-	Known	0.439826	1.9595e-06	2.72423e-05	0.567065	0.0380277	0.339691
chr22_27950494	LINE/L1MA8	ncRNA_intronic	TTC28-AS1	-	Known	0.390947	1.96239e-06	2.72624e-05	0.336969	0.168444	0.5701
chr5_131476351	Alu-SINE	intronic	RAPGEF6	-	Known	0.359435	1.97195e-06	2.73752e-05	0.514768	0.0356533	0.333064
chr10_60358353	L2-LINE	intronic	ANK3	-	Known	0.400066	1.97602e-06	2.74117e-05	0.708404	0.00824119	0.207847
chrX_74277817	Alu-SINE	ncRNA_intronic	FTX	-	Known	0.191674	1.97995e-06	2.74462e-05	0.24003	0.0635683	0.404612
chr2_55332247	Alu-SINE	intronic	CCDC88A	-	Known	0.185378	1.99839e-06	2.76613e-05	0.296425	0.0179056	0.267225
chr10_38049652	L1-LINE	intronic	ZNF33A	-	Novel	0.203122	1.99787e-06	2.76613e-05	0.190942	0.147381	0.539733
chr3_107243769	Alu-SINE	ncRNA_intronic	DUBR	-	Known	0.438911	2.00104e-06	2.76779e-05	-0.0470453	0.841716	0.971824
chr14_32990744	Alu-SINE	intronic	NPAS3	-	Known	0.325898	2.0036e-06	2.76932e-05	0.216494	0.292334	0.697059
chr8_129990576	Alu-SINE	intronic	FAM49B	-	Known	0.287393	2.00909e-06	2.77488e-05	0.145814	0.413092	0.776889
chr8_118102925	Alu-SINE	intronic	EXT1	-	Known	0.23155	2.0315e-06	2.8038e-05	0.185193	0.191054	0.598867
chr17_28120542	Alu-SINE	intronic	NLK	-	Known	0.547339	2.03468e-06	2.80614e-05	0.330484	0.319781	0.713588
chr9_27510863	-	intronic	MOB3B	-	Known	0.42861	2.03779e-06	2.80839e-05	0.708919	0.0148347	0.249921
chr16_78473398	Alu-SINE	intronic	WWOX	-	Known	0.303835	2.0417e-06	2.81175e-05	0.18257	0.32371	0.716514
chr2_55332166	Alu-SINE	intronic	CCDC88A	-	Known	0.134594	2.06175e-06	2.82773e-05	0.129426	0.141229	0.533241
chr1_7817740	-	intronic	PER3	-	Known	0.291153	2.05582e-06	2.82773e-05	0.268688	0.148375	0.541257
chr6_166496140	SINE/AluSx1	intronic	RPS6KA2	-	Known	0.311577	2.0611e-06	2.82773e-05	0.14208	0.456936	0.80486
chr1_38897609	Alu-SINE	intronic	RHBDL2	-	Known	0.349692	2.05725e-06	2.82773e-05	0.0174628	0.929881	0.997075
chr9_2765506	ERV1-LTR	intergenic	KCNV2(dist=35469),PUM3(dist=38649)	-	Known	0.352526	2.06224e-06	2.82773e-05	0.354597	0.117022	0.497838
chr5_66067905	Alu-SINE	intronic	ERBIN	-	Known	0.392758	2.05992e-06	2.82773e-05	-0.0337091	0.875085	0.982489
chr13_110898697	Alu-SINE	intronic	ANKRD10	-	Known	0.186626	2.07722e-06	2.84621e-05	0.310058	0.0152145	0.250597
chr19_10332119	Alu-SINE	intronic	RAVER1	-	Known	0.429879	2.08503e-06	2.85486e-05	0.427295	0.113148	0.490927
chr19_58459832	ERVL-MaLR-LTR	intergenic	ZNF324B(dist=1999),ZNF324(dist=7248)	-	Known	0.136623	2.10316e-06	2.8776e-05	0.242069	0.00954598	0.218156
chr19_30466520	Alu-SINE	intronic	ZNF536	-	Known	0.146609	2.11193e-06	2.88752e-05	0.294948	0.00301764	0.142836
chr17_6920878	Alu-SINE	intergenic	ALOX12P2(dist=20529),ALOX12-AS1(dist=64245)	-	Novel	0.357029	2.12083e-06	2.8976e-05	0.208582	0.352682	0.736101
chr2_95825407	L1-LINE	ncRNA_exonic	LINC00342	-	Known	0.0961852	2.12883e-06	2.90436e-05	0.111102	0.0868704	0.449629
chrY_14538351	-	intronic	NLGN4Y	-	Known	0.106156	2.12736e-06	2.90436e-05	0.17932	0.0114125	0.230325
chr12_100957131	ERVL-MaLR-LTR	intronic	ANO4	-	Known	0.298113	2.13332e-06	2.90839e-05	0.230634	0.203687	0.611401
chr3_197120015	SINE/AluSx	intronic	DLG1	-	Known	0.18594	2.1411e-06	2.9169e-05	0.134175	0.262337	0.669434
chr7_92350828	SINE/AluJr4	intronic	ANKIB1	-	Known	0.240168	2.14664e-06	2.92235e-05	0.196648	0.205985	0.614585
chr7_79404474	Alu-SINE	intronic	MAGI2	-	Known	0.258816	2.15476e-06	2.93131e-05	0.319909	0.0649864	0.407617
chr14_58293366	Alu-SINE	ncRNA_intronic	PSMA3-AS1	-	Known	0.286503	2.15746e-06	2.93288e-05	0.194109	0.29222	0.697059
chr7_92367161	-	intronic	ANKIB1	-	Known	0.287316	2.18467e-06	2.96747e-05	0.159052	0.379575	0.754581
chr10_87241209	LTR/MSTB1	ncRNA_exonic	NUTM2A-AS1	-	Known	0.296206	2.18603e-06	2.96747e-05	0.294348	0.135992	0.525065
chr11_83503007	L2-LINE	intronic	DLG2	-	Known	0.319399	2.19593e-06	2.97877e-05	0.200192	0.321814	0.714997
chr14_49813742	Alu-SINE	intronic	NEMF	-	Known	0.483652	2.19974e-06	2.98182e-05	0.663573	0.0327631	0.324234
chr3_184349261	Alu-SINE	intronic	CLCN2	-	Known	0.422994	2.21327e-06	2.99802e-05	0.70187	0.0156521	0.252549
chr16_23422786	Alu-SINE	intronic	COG7	-	Known	0.279899	2.2197e-06	3.00458e-05	0.180047	0.311684	0.707178
chr5_146787696	Alu-SINE	intronic	PPP2R2B	-	Novel	0.1102	2.23173e-06	3.01228e-05	0.139708	0.0604994	0.397745
chr17_29750660	Alu-SINE	intronic	SSH2	-	Known	0.110819	2.2315e-06	3.01228e-05	0.0937842	0.193087	0.601428
chr1_171856907	-	intronic	DNM3	-	Known	0.186248	2.23013e-06	3.01228e-05	0.0119146	0.909157	0.991603
chr15_29895380	ERVL-MaLR-LTR	intronic	TJP1	-	Known	0.34045	2.22894e-06	3.01228e-05	0.505787	0.0159707	0.255461
chr9_8583941	Alu-SINE	intronic	PTPRD	-	Known	0.206465	2.24161e-06	3.02132e-05	0.246911	0.0706018	0.419
chr7_92367162	-/-	intronic	ANKIB1	-	Known	0.383402	2.24089e-06	3.02132e-05	0.073691	0.74544	0.943062
chr1_155669246	Alu-SINE	intronic	YY1AP1	-	Known	0.342527	2.247e-06	3.02644e-05	0.51585	0.0283432	0.312763
chr1_66646102	SINE/AluSx	intronic	SGIP1	-	Known	0.14585	2.25669e-06	3.03733e-05	0.0954448	0.310153	0.706647
chr5_132363214	Alu-SINE	ncRNA_intronic	MIR3936HG	-	Known	0.288642	2.261e-06	3.04098e-05	0.220421	0.236701	0.645964
chr15_64936801	Alu-SINE	intronic	ANKDD1A	-	Known	-0.265334	2.26806e-06	3.04616e-05	-0.136198	0.408689	0.773427
chr8_26344061	-	intronic	PPP2R2A	-	Known	0.304355	2.26801e-06	3.04616e-05	0.684042	0.00076259	0.0827562
chr12_98889826	-	intronic	ANKS1B	-	Known	0.298054	2.27384e-06	3.05177e-05	0.572097	0.00505637	0.17056
chr7_103124043	Alu-SINE	intronic	NAPEPLD	-	Novel	0.171978	2.27936e-06	3.05702e-05	0.265524	0.0213529	0.284371
chr3_173895562	-	intronic	NLGN1	-	Known	-0.292846	2.28245e-06	3.059e-05	-0.583137	0.00130894	0.10464
chr3_177170712	Alu-SINE	intronic	TBL1XR1	-	Known	0.391619	2.2879e-06	3.06414e-05	0.382298	0.145039	0.537177
chr12_62518149	ERVL-MaLR-LTR	intronic	MON2	-	Known	0.419771	2.31274e-06	3.09523e-05	0.544749	0.0236618	0.294663
chr11_9248068	Alu-SINE	intronic	DENND5A	-	Known	0.264896	2.31589e-06	3.09726e-05	0.423807	0.0201448	0.277468
chr1_39546877	Alu-SINE	ncRNA_intronic	PPIEL	-	Known	0.408724	2.32011e-06	3.10072e-05	0.294743	0.257585	0.664773
chr3_173894225	-	intronic	NLGN1	-	Known	0.301578	2.32248e-06	3.1017e-05	0.434041	0.0346126	0.331063
chr1_207769138	SINE/AluSg4	intronic	CD46	-	Known	-0.196082	2.32816e-06	3.10668e-05	-0.209656	0.0802368	0.437538
chr11_119010104	Alu-SINE	intronic	CCDC84	-	Known	0.132592	2.32953e-06	3.10668e-05	0.0726921	0.355799	0.73788
chr6_75893626	TcMar-Mariner-DNA	intronic	MYO6	-	Known	0.339035	2.33111e-06	3.10668e-05	0.307441	0.145233	0.537177
chr10_48540876	-	intronic	ARHGAP22	-	Known	0.426019	2.33947e-06	3.11563e-05	0.170986	0.509974	0.834214
chr13_32524874	Alu-SINE	intronic	N4BP2L2	-	Known	0.107786	2.34853e-06	3.12415e-05	0.0236135	0.698231	0.923852
chr15_72522488	Alu-SINE	intronic	ARIH1	-	Known	0.180814	2.35223e-06	3.12415e-05	0.284557	0.0229554	0.291909
chr9_19547462	-	intronic	SLC24A2	-	Known	0.188828	2.35245e-06	3.12415e-05	0.238187	0.0643096	0.406367
chr15_85095080	-	intronic	PDE8A	-	Known	0.417287	2.35028e-06	3.12415e-05	0.263892	0.326429	0.718773
chr3_174006974	Alu-SINE	intronic	NLGN1	-	Novel	0.0930905	2.35995e-06	3.12755e-05	0.0236636	0.673797	0.914377
chr8_140994628	Alu-SINE	intronic	PTK2	-	Known	0.177187	2.35912e-06	3.12755e-05	0.259299	0.0338011	0.328682
chr7_92492296	SINE/AluJb	ncRNA_exonic	AC007566.1	-	Known	0.370664	2.35767e-06	3.12755e-05	0.282754	0.233593	0.643668
chr19_57860701	Alu-SINE	UTR3	ZNF587(NM_001204817:c.*561A>G,NM_032828:c.*561A>G)	-	Known	0.394158	2.36387e-06	3.13057e-05	0.737564	0.00618989	0.186887
chr3_107243781	Alu-SINE	ncRNA_intronic	DUBR	-	Known	0.197067	2.37848e-06	3.14558e-05	0.224535	0.0883706	0.451589
chr15_65105862	Alu-SINE	intronic	UBAP1L	-	Known	0.33406	2.37852e-06	3.14558e-05	0.332931	0.0898563	0.454155
chrX_29726799	Alu-SINE	intronic	IL1RAPL1	-	Known	0.183164	2.38859e-06	3.15669e-05	0.144322	0.231046	0.641544
chr5_81064830	ERVL-MaLR-LTR	intronic	RASGRF2	-	Known	0.307205	2.39634e-06	3.16254e-05	0.506992	0.0168869	0.258933
chr1_92144579	Alu-SINE	intronic	BTBD8	-	Known	0.431777	2.39495e-06	3.16254e-05	0.35547	0.209367	0.617597
chr17_15529861	SINE/AluSx1	intronic	TVP23C;TVP23C-CDRT4	-	Known	0.131997	2.40834e-06	3.17605e-05	0.21883	0.0168722	0.258933
chr16_89687690	Alu-SINE	intronic	CDK10	-	Known	0.219153	2.41327e-06	3.17605e-05	0.16681	0.247308	0.656686
chrX_29046286	Alu-SINE	intronic	IL1RAPL1	-	Known	0.282008	2.41074e-06	3.17605e-05	0.359161	0.0409025	0.349096
chr3_33549791	Alu-SINE	intronic	CLASP2	-	Known	0.308604	2.41178e-06	3.17605e-05	0.204687	0.30379	0.704137
chr7_100212733	Alu-SINE	intronic	CASTOR3,STAG3	-	Known	0.4088	2.41509e-06	3.17625e-05	0.2158	0.374655	0.751487
chr11_83672281	Alu-SINE	intronic	DLG2	-	Known	0.262914	2.41804e-06	3.17793e-05	0.309861	0.0665734	0.411688
chr2_63155418	L1-LINE	intronic	WDPCP	-	Novel	0.302096	2.42619e-06	3.18643e-05	0.280965	0.164673	0.565005
chr10_87244701	ERVL-MaLR-LTR	ncRNA_intronic	NUTM2A-AS1	-	Known	0.311478	2.43221e-06	3.19e-05	0.307218	0.138935	0.52993
chr2_97163242	SINE/AluSc8	splicing	ANKRD36	-	Known	0.382557	2.43226e-06	3.19e-05	0.429907	0.094471	0.458755
chr20_41606897	hAT-Charlie-DNA	intronic	CHD6	-	Known	0.431535	2.46305e-06	3.22814e-05	0.285418	0.212021	0.621372
chr7_69666779	Alu-SINE	intronic	AUTS2	-	Known	0.338057	2.46925e-06	3.23181e-05	0.73758	0.00107645	0.10021
chr19_2552189	Alu-SINE	intronic	GNG7	-	Known	0.440172	2.46891e-06	3.23181e-05	0.185064	0.500677	0.829164
chr15_44086614	L1-LINE	intronic	FRMD5	-	Known	0.334262	2.49945e-06	3.26908e-05	0.298875	0.158776	0.556509
chrX_74201601	L1-LINE	ncRNA_intronic	FTX	-	Novel	0.12167	2.50221e-06	3.27044e-05	0.204336	0.0155925	0.251951
chr20_34850670	MIR-SINE	intronic	GGT7	-	Known	0.445111	2.5067e-06	3.27405e-05	0.348815	0.194368	0.602947
chr5_146787706	Alu-SINE	intronic	PPP2R2B	-	Known	0.275938	2.51374e-06	3.281e-05	0.375816	0.0379673	0.339471
chr2_169964348	-	intronic	UBR3	-	Known	0.371724	2.52469e-06	3.29302e-05	0.661842	0.00436965	0.163724
chr17_36520068	Alu-SINE	intronic	MYO19	-	Known	0.258588	2.52891e-06	3.29626e-05	0.452015	0.0117359	0.23261
chr5_128052588	-	ncRNA_intronic	LINC01184	-	Novel	0.209539	2.54342e-06	3.3129e-05	0.214583	0.120724	0.502978
chr2_168067536	ERVL-MaLR-LTR	intronic	STK39	-	Novel	0.471222	2.54573e-06	3.31363e-05	0.335925	0.256224	0.663387
chr17_44463193	Alu-SINE	intronic	GPATCH8	-	Known	0.239628	2.55363e-06	3.31937e-05	0.472404	0.00378483	0.154051
chr11_41417943	Simple_repeat-Simple_repeat	intronic	LRRC4C	-	Novel	0.367593	2.553e-06	3.31937e-05	0.104994	0.638484	0.900583
chr1_23298388	Alu-SINE	intergenic	LINC01355(dist=12870),HNRNPR(dist=6300)	-	Known	0.451044	2.55598e-06	3.32015e-05	0.562081	0.0685196	0.414955
chr13_67155002	-	intronic	PCDH9	-	Known	0.159331	2.55809e-06	3.32062e-05	0.308771	0.00504266	0.17056
chr1_243161532	Alu-SINE	intronic	CEP170	-	Novel	0.0680041	2.56608e-06	3.32871e-05	0.0810962	0.0827315	0.443482
chr2_71346930	Alu-SINE	intronic	ZNF638	-	Known	0.118769	2.58461e-06	3.35047e-05	0.0469733	0.516956	0.838459
chr19_38897793	SINE/AluJr	intronic	SIRT2	-	Known	0.132864	2.58966e-06	3.35472e-05	0.143875	0.0717082	0.422203
chr3_174019530	ERVL-MaLR-LTR	intronic	NLGN1	-	Known	0.244358	2.5939e-06	3.35793e-05	0.389799	0.0131734	0.241927
chr11_117088729	Alu-SINE	intronic	SIK3	-	Known	0.346118	2.61338e-06	3.38083e-05	0.325277	0.149566	0.543066
chr11_48102502	Alu-SINE	intronic	PTPRJ	-	Known	0.441772	2.61717e-06	3.38343e-05	0.583354	0.0449733	0.359162
chr3_51158501	Alu-SINE	intronic	DOCK3	-	Known	0.411	2.62201e-06	3.38739e-05	0.213228	0.384565	0.758903
chr20_20018462	-	intronic	NAA20	-	Known	0.236471	2.63275e-06	3.39644e-05	0.493445	0.00156877	0.106343
chr6_163450280	SINE/AluSx1	intronic	QKI	-	Known	0.259074	2.63335e-06	3.39644e-05	0.193695	0.256065	0.663157
chrX_107089457	hAT-Charlie-DNA	intronic	RBM41	-	Known	0.394859	2.63438e-06	3.39644e-05	0.0643452	0.784587	0.954997
chr5_11025826	-	intronic	CTNND2	-	Known	0.52943	2.63771e-06	3.39842e-05	0.733418	0.0463147	0.360921
chr3_42608897	Alu-SINE	intronic	NKTR	-	Known	0.267952	2.66024e-06	3.42281e-05	0.195154	0.264422	0.671611
chr20_59701044	Alu-SINE	intronic	PHACTR3	-	Novel	0.279004	2.66024e-06	3.42281e-05	0.456989	0.016621	0.257444
chr15_44104974	L1-LINE	intronic	FRMD5	-	Known	0.116086	2.67146e-06	3.43491e-05	0.176408	0.0269618	0.306916
chr5_146843749	L1-LINE	intronic	PPP2R2B	-	Novel	0.172044	2.67649e-06	3.43905e-05	0.115389	0.30259	0.704067
chr7_45085707	-	exonic	NACAD	nonsynonymous	Novel	0.0862663	2.69495e-06	3.45809e-05	0.0836119	0.15278	0.547922
chr20_11894815	-	intronic	BTBD3	-	Known	0.287275	2.69324e-06	3.45809e-05	0.524264	0.00647129	0.190797
chr13_66457086	-	intronic	PCDH9	-	Known	0.309411	2.71925e-06	3.48457e-05	0.195694	0.324447	0.717028
chr9_63819627	DNA/Tigger1	ncRNA_exonic	MIR4477B	-	Known	0.311275	2.71785e-06	3.48457e-05	0.185307	0.355942	0.73788
chr11_68088826	Alu-SINE	intronic	CHKA	-	Known	0.271687	2.72841e-06	3.48919e-05	0.339859	0.0622303	0.401883
chr7_92466443	Alu-SINE	intergenic	GATAD1(dist=6368),ERVW-1(dist=1937)	-	Known	0.326377	2.73021e-06	3.48919e-05	0.0577863	0.73441	0.938214
chr11_117061709	hAT-Charlie-DNA	intronic	SIK3	-	Known	0.383018	2.72709e-06	3.48919e-05	0.24275	0.329923	0.720925
chr3_33614817	Alu-SINE	intronic	CLASP2	-	Known	0.416689	2.72749e-06	3.48919e-05	0.790698	0.00579594	0.180001
chr14_93287904	L1-LINE	UTR3	BTBD7(NM_018167:c.*733A>G)	-	Known	0.257037	2.74795e-06	3.5095e-05	0.490731	0.0059832	0.18268
chr11_65439579	Alu-SINE	ncRNA_exonic	NEAT1	-	Known	0.146165	2.75406e-06	3.51258e-05	0.00560512	0.945063	1
chr12_123625291	Alu-SINE	intronic	EIF2B1	-	Known	0.215229	2.75329e-06	3.51258e-05	0.302814	0.0349841	0.331323
chrX_140750069	L1-LINE	ncRNA_intronic	LINC00632	-	Novel	-0.449416	2.75771e-06	3.51488e-05	-0.167957	0.547425	0.856637
chr2_96635075	L2-LINE	intronic	KANSL3	-	Known	0.110393	2.78331e-06	3.54513e-05	0.136674	0.0632828	0.404137
chr1_149941827	hAT-DNA	UTR3	OTUD7B(NM_020205:c.*2030A>G)	-	Known	0.536689	2.80917e-06	3.57567e-05	0.756379	0.0409417	0.349096
chrY_13373993	L1-LINE	intronic	UTY	-	Known	0.306507	2.81114e-06	3.57578e-05	0.470445	0.0122238	0.23688
chr6_99424091	ERVL-MaLR-LTR	intronic	PNISR	-	Known	0.352673	2.81353e-06	3.57642e-05	0.359138	0.117201	0.4979
chr15_61861635	Alu-SINE	intronic	VPS13C	-	Known	0.226924	2.81606e-06	3.57724e-05	0.154997	0.263536	0.670758
chr16_29916643	Alu-SINE	intronic	KCTD13	-	Known	0.320539	2.83312e-06	3.59411e-05	0.409653	0.0659836	0.410163
chr15_40406532	Alu-SINE	intronic	IVD	-	Known	0.325804	2.83214e-06	3.59411e-05	-0.0897029	0.591323	0.87939
chr19_29714290	Alu-SINE	intronic	C19orf12	-	Known	0.176675	2.84231e-06	3.60336e-05	0.209244	0.0851019	0.447868
chr9_38561725	ERVL-MaLR-LTR	intergenic	FAM95C(dist=16353),ANKRD18A(dist=9639)	-	Novel	0.142431	2.87319e-06	3.64007e-05	0.229064	0.0194804	0.273027
chr6_75681795	Alu-SINE	intronic	SENP6	-	Known	0.241558	2.91673e-06	3.69277e-05	0.364215	0.0241033	0.297624
chr11_119004858	Alu-SINE	intronic	CCDC84	-	Known	0.198372	2.92011e-06	3.69459e-05	0.00665904	0.954398	1
[truncated: 17,490 more rows]

## Sheet: GLU v OLIG
	RNA editing site annotation					Adjusting for PMI, age and donor			Adjusting for PMI, age, donor, ADAR1 and ADAR2
[truncated: 19,564 more rows]

[truncated: 4 more sheets: GO enrichment, GO enrichment - no intron sites, Disease enrichment, SpliceAI]
