# Supplementary material for: Cellular and genetic drivers of RNA editing variation in the human brain
Source: Nat Commun. 2022 May 30;13:2997. doi: 10.1038/s41467-022-30531-0 (PMC9151768; doi:10.1038/s41467-022-30531-0)
Supplement: Supplementary file 8 — Supplementary Data 5 [file 41467_2022_30531_MOESM8_ESM.xlsx]

## Sheet: description
Sheet	Description
Recoding matrix	A matrix of 84 high-confidence RNA recoding events identified in the current study (36 of which are differentially edited across two or more cell types).
Putative novel recoding events	An extended list of putative A-to-G recoding events identified by de novo calling. These were treated as exploratory in the current study.

## Sheet: Recoding matrix
RNA editing site	Gene (AA change)	Is site differentially edited?	H276_GABA	H286_GABA	H344_GABA	H372_GABA	H406_GABA	H412_GABA	H427_GABA	H444_GABA	H276_GLU	H286_GLU	H344_GLU	H372_GLU	H395_GLU	H406_GLU	H412_GLU	H427_GLU	H444_GLU	H276_OLIG	H286_OLIG	H344_OLIG	H372_OLIG	H395_OLIG	H406_OLIG	H412_OLIG	H427_OLIG	H444_OLIG
chr1_160332454	COPA (p.I164V)	Y	0.08	0.094	0.081	0.064	0.044	0.039	0.022	0.024	0.051	0.034	0.042	0.053	0.022	0.068	0.042	0.042	0.042	0.06	0.08	0.07	0.08	0.07	0.13	0.08	0.09	0.08
chr14_61078897	SLC38A6 (p.T460A)	Y	0.37	0.36	0.28	0.31	0.27	0.33	0.31	0.24	0.06	0.21	0.15	0.13	0.23	0.16	0.16	0.16	0.16	NA	NA	0.05	NA	NA	NA	NA	NA	0.044
chr2_209970889	UNC80 (p.S2664G)	Y	0.68	0.47	0.5	0.5	0.51	0.58	0.34	0.41	0.11	0.12	0.12	0.23	0.07	0.17	0.09	0.16	0.12	NA	NA	NA	NA	NA	NA	NA	NA	NA
chr11_76403956	GVQW3 (p.R227G)	Y	0.15	0.15	0.15	0.15	0.19	0.15	0.15	0.19	0.21	0.21	0.12	0.18	0.1	0.24	0.16	0.18	0.18	0	0	0	0	0	0	0	0	0
chr11_76404001	GVQW3 (p.N242D)	Y	0.1	0.21	0.31	0.14	0.06	0.15	0.14	0.13	0.16	0.13	0.14	0.2	0.14	0.27	0.12	0.22	0.13	0	0	0	0	0.25	0	0	0	0
chr12_11034792	PRH1-TAS2R14 (p.T44A)	Y	0.32	0.31	0.57	0.53	0.37	0.29	0.42	0.37	0.48	0.56	0.21	0.41	0.32	0.47	0.67	0.46	0.44	0.27	0.32	0.33	0.21	0.27	0.16	0.27	0.27	0.36
chr12_122981715	ARL6IP4 (p.K278R)	Y	0.19	0.28	0.47	0.35	0.28	0.27	0.34	0.22	0.23	0.16	0.34	0.35	0.21	0.21	0.27	0.33	0.14	0.1	0.1	0.1	0.08	0.09	0.13	0.11	0.06	0.14
chr14_26448324	NOVA1 (p.S326G)	Y	0.74	0.76	0.66	0.82	0.56	0.43	0.77	0.8	0.41	0.41	0.42	0.68	0.3	0.48	0.44	0.52	0.35	0.06	0.09	0.09	0.09	0.11	0.12	0.09	0.06	0.09
chr19_10180190	DNMT1 (p.R164G)	Y	0.43	0.42	0.25	0.5	0.3	0.22	0.31	0.31	0.24	0.5	0.19	0.27	0.33	0.14	0.26	0.26	0.26	0.1	0.14	0.2	0.07	0.14	0.18	0.14	0.14	0.14
chr19_57757017	ZNF776 (p.Y132C)	Y	0.31	0.5	0.52	0.39	0.44	0.3	0.57	0.41	0.21	0.38	0.68	0.44	0.27	0.4	0.39	0.39	0.39	0.1	0.4	0.27	0.11	0.12	0.23	0.23	0.23	0.24
chr19_57757019	ZNF776 (p.R133G)	Y	0.24	0.42	0.61	0.3	0.48	0.26	0.53	0.42	0.24	0.4	0.42	0.44	0.18	0.38	0.38	0.38	0.26	0.245	0.26	0.31	0.11	0.245	0.23	0.245	0.245	0.245
chr3_62874759	CADPS (p.S91G)	Y	0.29	0.29	0.29	0.31	0.35	0.29	0.14	0.25	0.17	0.13	0.2	0.23	0.07	0.24	0.13	0.16	0.15	0.1	0.1	0.1	0.22	0.1	0.1	0.1	0.1	0.08
chr4_157336723	GRIA2 (p.Q607R)	Y	0.99	1	1	1	1	0.99	1	1	0.99	0.99	1	0.99	0.99	0.99	0.99	0.99	1	0.34	0.26	0.355	0.31	0.355	0.355	0.68	0.37	0.69
chr4_77058527	CCNI (p.R61G)	Y	0.19	0.22	0.38	0.24	0.3	0.26	0.27	0.27	0.17	0.09	0.14	0.24	0.07	0.12	0.2	0.22	0.1	0.13	0.12	0.12	0.25	0.06	0.13	0.11	0.11	0.12
chr6_101924714	GRIK2 (p.Q621R)	Y	0.905	0.905	0.905	0.89	0.905	0.92	0.78	0.92	0.93	0.93	1	0.97	0.88	0.91	0.91	1	0.92	0.295	0.295	0.295	0.295	0.295	0.34	0.19	0.47	0.25
chr6_149669102	LATS1 (p.T863A)	Y	0.12	0.2	0.32	0.29	0.08	0.2	0.2	0.2	0.21	0.23	0.14	0.5	0.16	0.24	0.13	0.33	0.29	0.12	0.12	0.14	0.12	0.25	0.07	0.13	0.11	0.11
chr9_38604222	ANKRD18A (p.R310G)	Y	0.67	0.59	0.7	0.65	0.65	0.6	0.33	0.67	0.13	0.36	0.37	0.37	0.34	0.47	0.5	0.37	0.5	0.11	0.15	0.12	0.1	0.12	0.17	0.15	0.12	0.12
chr9_38604246	ANKRD18A (p.R302G)	Y	0.56	0.48	0.61	0.67	0.63	0.58	0.62	0.54	0.47	0.43	0.57	0.54	0.57	0.56	0.55	0.71	0.47	0.21	0.2	0.24	0.2	0.16	0.18	0.32	0.15	0.19
chrX_123465111	GRIA3 (p.R775G)	Y	0.94	0.95	0.95	0.96	0.95	0.93	0.99	0.95	0.92	0.92	0.92	0.96	0.79	0.92	0.92	0.93	0.9	0.52	0.77	0.6	0.48	0.41	0.42	0.55	0.27	0.52
chrX_152189847	GABRA3 (p.I342M)	Y	1	1	1	1	0.91	0.9	1	0.82	0.88	0.91	0.91	1	0.95	0.96	0.94	0.86	0.8	0.375	0.375	0.43	0.375	0.82	0.12	0.375	0.375	0.32
chr1_20892711	EIF4G3 (p.R701G)	Y	0.15	0.16	0.24	0.3	0.45	0.33	0.33	0.3	0.21	0.14	0.25	0.52	0.16	0.39	0.12	0.19	0.17	NA	NA	0.231	0.108	NA	NA	0.037	NA	NA
chr2_218699086	STK36 (p.Y1160C)	Y	0.26	0.14	0.21	0.34	0.22	0.24	0.22	0.21	0.17	0.07	0.12	0.11	0.12	0.09	0.07	0.11	0.11	NA	NA	NA	NA	NA	0.056	NA	NA	NA
chr21_29581430	GRIK1 (p.Q497R)	Y	0.729	0.756	0.68	0.79	0.682	0.712	0.722	0.687	0.93	0.76	0.74	0.71	0.57	0.65	0.82	0.81	0.37	NA	0.636	0.276	NA	NA	0.292	0.167	NA	0.391
chr3_179375226	MFN1 (p.I328V)	Y	0.47	0.46	0.48	0.47	0.54	0.46	0.51	0.3	0.33	0.3	0.31	0.36	0.14	0.38	0.31	0.26	0.17	0.006	NA	0.01	NA	NA	0.005	NA	NA	NA
chr6_44152612	TMEM63B (p.Q619R)	Y	0.64	0.58	0.52	0.5	0.32	0.48	0.31	0.5	0.34	0.32	0.26	0.16	0.22	0.38	0.32	0.42	0.23	0.118	NA	NA	NA	NA	NA	NA	NA	NA
chr8_10898245	XKR6 (p.R545G)	Y	0.83	0.75	0.77	0.75	0.75	0.68	0.7	0.47	0.29	0.29	0.21	0.3	0.07	0.31	0.29	0.3	0.21	NA	NA	NA	0.5	NA	NA	NA	NA	NA
chr10_77637540	KCNMA1 (p.S35G)	Y	0.3	0.38	0.44	0.28	0.36	0.58	0.25	0.39	0.3	0.1	0.22	0.12	0.2	0.16	0.3	0.26	0.27	0	0	0	0	0	0	0	0	0
chr11_105933968	GRIA4 (p.R765G)	Y	0.95	0.98	0.92	0.97	0.98	0.94	1	0.85	0.84	0.74	0.82	0.84	0.69	0.9	0.77	0.87	0.7	0.33	0.33	0.33	0.33	0.26	0.15	0.4	0.33	0.65
chr12_11034879	PRH1-TAS2R14 (p.S15G)	Y	0.19	0.295	0.295	0.29	0.3	0.43	0.295	0.295	0.39	0.29	0.3	0.5	0.36	0.33	0.5	0.36	0.36	0.24	0.32	0.3	0.26	0.255	0.24	0.2	0.45	0.25
chr21_33550969	SON (p.R580G)	Y	0.29	0.47	0.41	0.55	0.57	0.47	0.37	0.46	0.23	0.18	0.23	0.35	0.19	0.27	0.19	0.23	0.28	0.091	0.03	0.023	0	0.018	0.048	0.039	0.017	0
chr3_58156064	FLNB (p.M2269V)	Y	1	0.83	0.7	0.65	0.62	0.78	0.72	0.65	0.64	0.61	0.59	0.57	0.47	0.53	0.5	0.6	0.42	0.08	0.13	0.32	0.13	0.17	0.23	0.24	0.17	0.17
chr3_62438132	CADPS (p.E1171G)	Y	0.13	0.13	0.14	0.165	0.165	0.25	0.19	0.22	0.31	0.31	0.36	0.38	0.31	0.31	0.31	0.23	0.31	0.22	0.29	0.5	0.29	0.29	0.31	0.2	0.28	0.62
chr4_157360142	GRIA2 (p.R764G)	Y	1	0.85	0.786	0.889	0.867	0.677	0.895	0.878	0.5	0.42	0.68	0.73	0.67	0.72	0.69	0.74	0.74	0.11	0.06	0.09	0.18	0.11	0.08	0.14	0.15	0.11
chr5_157309800	CYFIP2 (p.K294E)	Y	0.84	0.84	0.96	0.84	0.84	0.85	0.81	0.87	0.7	0.7	0.72	0.8	0.63	0.77	0.7	0.66	0.68	0.16	0.23	0.19	0.19	0.42	0.25	0.11	0.19	0.15
chr7_39950991	CDK13 (p.K117R)	Y	0.56	0.36	0.5	0.39	0.41	0.31	0.88	0.92	0.29	0.33	0.16	0.31	0.33	0.4	0.24	0.31	0.31	0.2	0.19	0.21	0.58	0.21	0.37	0.36	0.17	0.17
chr7_39951446	CDK13 (p.S269G)	Y	0.46	0.22	0.17	0.3	0.23	0.24	0.24	0.29	0.19	0.17	0.18	0.25	0.3	0.11	0.11	0.18	0.18	0.12	0.14	0.11	0.27	0.17	0.14	0.14	0.19	0.14
chr10_95387064	SORBS1 (p.I451M)	N	0.45	0.37	0.16	0.38	0.19	0.21	0.91	0.44	0.4	0.63	0.32	0.2	0.65	0.57	0.48	0.53	0.61	NA	NA	NA	NA	NA	0.167	NA	NA	0.625
chr17_44398445	GPATCH8 (p.K1133R)	N	0.36	0.22	0.43	0.2	0.32	0.27	0.39	0.13	0.44	0.13	0.27	0.2	0.18	0.17	0.15	0.6	0.14	NA	NA	NA	0.053	NA	NA	NA	NA	0.045
chr18_35245645	ZNF397 (p.K314E)	N	0.045	NA	NA	0.231	0.05	NA	NA	0.167	NA	NA	NA	NA	NA	NA	0.05	NA	0.111	0.087	0.062	0.088	0.101	0.137	0.326	0.091	0.16	0.181
chr22_17834481	MICAL3 (p.Q957R)	N	0.51	0.47	0.42	0.46	1	0.73	0.51	0.33	0.71	0.69	0.41	0.65	0.64	0.55	0.5	0.6	0.42	0.378	0.378	0.167	0.167	0.378	0.378	0.378	0.378	0.8
chr3_179375278	MFN1 (p.K345R)	N	0.06	0.08	0.08	0.1	0.07	0.08	0.12	0.08	0.048	0.04	0.04	0.103	0.04	0.088	0.068	0.129	0.058	0.014	0.014	0.0275	0.0275	0.026	0.0275	0.0275	0.056	0.0275
chr6_101889814	GRIK2 (p.I567V)	N	0.56	0.48	0.56	0.45	0.6	0.39	0.56	0.38	0.45	0.49	0.75	0.65	0.44	0.41	0.33	0.46	0.42	NA	NA	NA	NA	NA	0.095	NA	NA	NA
chr6_163312845	PACRG (p.L227P)	N	NA	NA	NA	NA	NA	NA	NA	NA	NA	NA	NA	NA	NA	NA	NA	NA	NA	0.344	0.171	0.227	0.292	0.222	0.364	0.444	0.364	0.3
chr10_124762529	EEF1AKMT2 (p.T138A)	N	0.13	0.18	0.07	0.13	0.08	0.17	0.21	0.09	0.12	0.08	0.18	0.08	0.09	0.07	0.15	0.09	0.09	0.11	0.105	0.1	0.21	0.105	0.105	0.08	0.07	0.21
chr11_76404014	GVQW3 (p.K246R)	N	0.38	0.2	0.27	0.25	0.17	0.13	0.28	0.12	0.27	0.34	0.19	0.2	0.1	0.32	0.18	0.21	0.23	0.071	0.1	0.125	0	0.182	0.083	0	0.1	0.062
chr12_11034803	PRH1-TAS2R14 (p.N40S)	N	0.23	0.29	0.57	0.59	0.16	0.15	0.4	0.29	0.42	0.3	0.19	0.44	0.33	0.29	0.38	0.43	0.26	0.32	0.25	0.51	0.21	0.17	0.14	0.22	0.35	0.44
chr12_11034804	PRH1-TAS2R14 (p.N40D)	N	0.17	0.26	0.38	0.35	0.13	0.26	0.26	0.26	0.24	0.21	0.18	0.37	0.21	0.24	0.4	0.24	0.24	0.21	0.23	0.39	0.17	0.14	0.1	0.15	0.17	0.22
chr15_75353745	NEIL1 (p.K328R)	N	1	1	0.9	1	0.95	1	1	1	1	1	1	0.93	1	1	1	1	0.93	0.571	0.8	0.556	0.51	0.667	0.55	0.875	0.714	0.8
chr16_66827981	NAE1 (p.R12G)	N	0.21	0.11	0.19	0.38	0.17	0.1	0.15	0.15	0.2	0.2	0.22	0.22	0.13	0.2	0.2	0.45	0.08	0.06	0.11	0.29	0.21	0.13	0.11	0.07	0.17	0.12
chr18_35245690	ZNF397 (p.I329V)	N	0	0	0.222	0.2	0	0	0	0	0.095	0.067	0.038	0.083	0.048	0.065	0.067	0.088	0.069	0.08	0.14	0.06	0.06	0.14	0.31	0.09	0.115	0.19
chr7_39950928	CDK13 (p.K96R)	N	0.7	0.6	0.64	0.9	0.64	0.67	0.655	0.655	0.36	0.54	0.75	0.62	0.4	0.83	1	0.57	0.43	0.42	0.44	0.8	0.33	0.52	0.67	0.36	0.5	0.5
chr1_2504641	PLCH2 (p.R1227G)	N	0.69	0.31	0.46	0.43	0.37	0.435	0.435	0.44	0.47	0.44	0.33	0.5	0.48	0.83	0.47	0.47	0.17	NA	NA	NA	0.143	NA	NA	NA	NA	0.083
chr1_32627832	ZBTB8OS (p.K133E)	N	0.2	0.37	0.21	0.25	0.17	0.11	0.15	0.16	0.1	0.06	0.31	0.18	0.1	0.3	0.26	0.18	0.18	0.115	0.059	0.364	0.103	0.059	0.071	0.115	0.115	0.038
chr10_101017585	PDZD7 (p.X518W)	N	0.91	1	1	0.9	0.75	0.87	0.91	0.92	0.94	0.78	0.72	0.67	0.85	0.6	0.8	0.79	1	NA	NA	NA	0.286	0.2	NA	NA	NA	NA
chr10_95387008	SORBS1 (p.Q470R)	N	0.48	0.41	0.45	0.44	0.4	0.31	0.41	0.38	0.27	0.21	0.17	0.56	0.3	0.14	0.32	0.36	0.36	NA	NA	NA	NA	0.2	0.308	NA	NA	NA
chr10_95387021	SORBS1 (p.T466A)	N	0.6	0.74	0.58	0.43	0.45	0.42	0.45	0.3	0.7	0.58	0.36	0.36	0.56	0.53	0.48	0.47	0.62	NA	NA	NA	NA	0.6	0.615	NA	NA	NA
chr10_95387029	SORBS1 (p.N463S)	N	0.5	0.43	0.53	0.36	0.37	0.48	0.43	0.38	0.42	0.62	0.33	0.25	0.47	0.52	0.35	0.28	0.62	NA	NA	NA	NA	0.4	0.385	NA	NA	NA
chr10_95387030	SORBS1 (p.N463D)	N	0.17	0.42	0.2	0.2	0.2	0.21	0.2	0.2	0.23	0.26	0.2	0.24	0.24	0.21	0.36	0.24	0.42	NA	NA	NA	NA	NA	0.462	NA	NA	NA
chr10_95387072	SORBS1 (p.T449A)	N	0.66	0.59	0.39	0.5	0.38	0.56	0.56	0.58	0.31	0.52	0.35	0.33	0.55	0.51	0.58	0.5	0.62	NA	NA	NA	NA	NA	0.4	NA	NA	0.625
chr10_95387114	SORBS1 (p.K435E)	N	0.12	0.19	0.25	0.21	0.22	0.25	0.22	0.22	0.17	0.17	0.13	0.17	0.21	0.17	0.19	0.17	0.14	NA	NA	NA	NA	NA	0.111	NA	NA	0.222
chr10_99330105	CNNM1 (p.S240G)	N	0.31	0.32	0.23	0.39	0.22	0.315	0.315	0.43	0.118	0.118	0.118	0.118	0.053	0.118	0.267	0.118	0.118	NA	NA	NA	NA	NA	NA	NA	NA	NA
chr11_119153221	ABCG4 (p.R7G)	N	0.25	0.33	0.295	0.42	0.23	0.26	0.295	0.35	0.32	0.25	0.37	0.32	0.27	0.32	0.38	0.32	0.32	NA	NA	NA	NA	NA	NA	NA	NA	NA
chr11_66756433	C11orf80 (p.S133G)	N	0.33	0.41	0.35	0.5	0.44	0.44	0.41	0.25	0.31	0.48	0.3	0.5	0.36	0.35	0.42	0.7	0.67	NA	NA	NA	NA	NA	NA	NA	NA	NA
chr12_120641104	CABP1 (p.Q140R)	N	0.5	NA	0.455	0.4	0.429	0.429	NA	NA	0.25	0.25	0.33	0.3	0.25	0.21	0.39	0.25	0.13	NA	NA	NA	NA	NA	NA	NA	NA	NA
chr12_123518385	RILPL1 (p.T2A)	N	0.556	NA	NA	0.333	NA	NA	NA	NA	NA	NA	NA	NA	NA	NA	NA	NA	NA	0.278	0.217	0.533	0.474	0.28	0.5	0.278	0.385	0.391
chr14_61078888	SLC38A6 (p.N457D)	N	0.24	0.26	0.13	0.2	0.12	0.27	0.2	0.19	0.1	0.06	0.13	0.12	0.12	0.18	0.3	0.12	0.1	0.0727	0.0727	0.0727	0.115	0.062	0.091	0.0727	0.0727	0.023
chr14_61078909	SLC38A6 (p.R464G)	N	0.125	0.11	0.12	0.15	0.13	0.12	0.125	0.15	NA	0.022	NA	0.029	0.055	0.021	0.031	NA	0.026	NA	NA	NA	NA	NA	NA	NA	NA	NA
chr17_15503184	TVP23C (p.R171G)	N	0.29	0.18	0.11	0.15	0.21	0.195	0.37	0.195	0.16	0.18	0.11	0.11	0.2	0.11	0.17	0.32	0.19	0.042	0.024	NA	NA	NA	0.062	0.046	NA	0.017
chr19_14482793	GIPC1 (p.T62A)	N	0.7	0.77	0.6	0.89	0.6	0.42	0.75	0.46	0.19	0.33	0.25	0.3	0.3	0.3	0.27	1	0.35	0.034	NA	0.059	0.028	0.167	NA	NA	0.042	NA
chr3_53786865	CACNA1D (p.I1597M)	N	0.26	0.33	0.34	0.21	0.29	0.33	0.21	0.33	0.31	0.39	0.25	0.26	0.33	0.26	0.24	0.23	0.22	NA	NA	NA	NA	NA	NA	NA	NA	NA
chr3_58156074	FLNB (p.Q2272R)	N	0.42	0.31	0.43	0.43	0.17	0.38	0.2	0.18	0.38	0.17	0.17	0.17	0.09	0.17	0.21	0.17	0.13	NA	NA	NA	NA	NA	NA	0.033	NA	NA
chr5_38949393	RICTOR (p.R1391G)	N	0.44	0.415	0.55	0.5	0.32	0.38	0.39	0.415	0.25	0.15	0.12	0.29	0.27	0.45	0.5	0.27	0.27	NA	NA	0.059	NA	NA	NA	NA	0.091	NA
chr6_101889827	GRIK2 (p.Y571C)	N	0.78	0.66	0.78	0.77	0.71	0.8	0.69	0.65	0.69	0.71	0.91	0.84	0.72	0.82	0.79	0.67	0.65	NA	NA	NA	NA	NA	NA	0.05	NA	0.083
chr6_33788465	LEMD2 (p.S218G)	N	0.12	0.25	0.25	0.21	0.23	0.14	0.56	0.33	NA	0.037	NA	NA	NA	NA	0.05	NA	0.056	NA	0.045	NA	NA	NA	NA	NA	NA	NA
chr8_93759883	TMEM67 (p.Q18R)	N	0.64	0.94	0.82	0.67	1	0.75	0.83	0.86	0.55	0.44	0.79	0.73	0.56	0.47	0.5	0.75	0.9	NA	0.2	NA	NA	NA	NA	0.2	NA	NA
chr8_93759901	TMEM67 (p.Q24R)	N	0.59	0.64	0.9	0.76	0.81	0.62	0.64	1	0.46	0.41	0.36	0.42	0.61	0.7	0.56	0.33	0.76	NA	0.2	0.833	NA	NA	NA	0.167	NA	NA
chr1_32627786	ZBTB8OS (p.Q148R)	N	0.31	0.28	0.28	0.39	0.29	0.27	0.21	0.26	0.18	0.15	0.15	0.41	0.25	0.21	0.27	0.22	0.22	0.1	0.19	0.08	0.09	0.08	0.15	0.1	0.09	0.08
chr1_32627817	ZBTB8OS (p.S138G)	N	0.22	0.11	0.195	0.29	0.17	0.23	0.195	0.14	0.12	0.15	0.11	0.15	0.12	0.24	0.16	0.15	0.19	0.1	0.11	0.14	0.12	0.13	0.14	0.07	0.17	0.15
chr1_33270581	ZNF362 (p.R3G)	N	0.43	0.15	0.15	0.28	0.29	0.15	0.215	0.215	0.17	0.16	0.21	0.33	0.21	0.12	0.25	0.21	0.33	0.1	0.12	0.2	0.15	0.16	0.1	0.1	0.14	0.11
chr14_20452052	OSGEP (p.I111M)	N	0.17	0.17	0.39	0.37	0.21	0.1	0.32	0.1	0.13	0.06	0.29	0.17	0.07	0.11	0.14	0.13	0.13	0.062	0	0	0.074	0.086	0.036	0.125	0.02	0.038
chr14_26448309	NOVA1 (p.T331A)	N	0.07	0.12	0.2	0.38	0.14	0.16	0.14	0.11	0.12	0.13	0.14	0.16	0.08	0.15	0.09	0.16	0.13	0	0.009	0.013	0.022	0.022	0.014	0.034	0.017	0.027
chr15_75351340	NEIL1 (p.I47V)	N	0.81	0.65	0.64	0.77	0.78	1	0.78	0.79	0.86	0.92	0.81	0.71	1	0.92	0.94	0.92	1	0.45	0.43	0.41	0.42	0.65	0.49	0.43	0.71	1
chr19_44288877	ZNF235 (p.I186M)	N	0.25	0.25	0.39	0.41	0.24	0.17	0.12	0.57	0.25	0.26	0.22	0.22	0.26	0.15	0.15	0.24	0.31	0.14	0.2	0.1	0.17	0.31	0.19	0.19	0.06	0.25
chr4_17803656	DCAF16 (p.I162M)	N	0.165	0.08	0.25	0.27	0.1	0.14	0.165	0.19	0.08	0.13	0.16	0.12	0.06	0.13	0.15	0.13	0.18	0.1	0.06	0.07	0.08	0.07	0.11	0.11	0.12	0.13

## Sheet: Putative novel recoding events
RNA site	Strand	Subsitution	Novelty	Repeat_class	Region	Gene	exonic_AA_change_type	exonic_AA_modification	Cell type
chr1_109161996	+	AG	Novel	-	exonic	KIAA1324	nonsynonymous	KIAA1324:NM_001267048:exon2:c.256A>G:p.I86V,KIAA1324:NM_020775:exon2:c.256A>G:p.I86V	MGE-GABA
chr5_37000841	+	AG	Novel	-	exonic	NIPBL	nonsynonymous	NIPBL:NM_015384:exon13:c.3527A>G:p.E1176G,NIPBL:NM_133433:exon13:c.3527A>G:p.E1176G	MGE-GABA
chr10_27046522	-	AG	Novel	-	exonic;splicing	ANKRD26;ANKRD26(NM_001256053:exon18:c.1815-2A>G)	nonsynonymous	ANKRD26:NM_014915:exon18:c.1816A>G:p.S606G	MGE-GABA
chr15_65133204	-	AG	Novel	-	exonic	PDCD7	nonsynonymous	PDCD7:NM_005707:exon1:c.578A>G:p.Q193R	MGE-GABA
chr7_137846649	-	AG	Novel	Simple_repeat-Simple_repeat	exonic	DGKI	nonsynonymous	DGKI:NM_001321708:exon1:c.214A>G:p.S72G,DGKI:NM_004717:exon1:c.214A>G:p.S72G	MGE-GABA
chr7_137846652	-	AG	Novel	Simple_repeat-Simple_repeat	exonic	DGKI	nonsynonymous	DGKI:NM_001321708:exon1:c.211A>G:p.S71G,DGKI:NM_004717:exon1:c.211A>G:p.S71G	MGE-GABA
chr3_53786873	+	AG	Novel	-	exonic	CACNA1D	nonsynonymous	CACNA1D:NM_001128839:exon39:c.4799A>G:p.Y1600C,CACNA1D:NM_001128840:exon40:c.4844A>G:p.Y1615C,CACNA1D:NM_000720:exon41:c.4904A>G:p.Y1635C	MGE-GABA
chr8_140750388	-	AG	Novel	L2-LINE	exonic	PTK2	nonsynonymous	PTK2:NM_001352748:exon19:c.1478A>G:p.K493R	MGE-GABA
chr14_70524344	-	AG	Novel	-	exonic	ADAM20	nonsynonymous	ADAM20:NM_003814:exon2:c.414A>G:p.I138M	MGE-GABA
chr7_45085707	-	AG	Novel	-	exonic	NACAD	nonsynonymous	NACAD:NM_001146334:exon2:c.473A>G:p.Q158R	MGE-GABA
chr1_999279	-	AG	Novel	-	exonic	HES4	nonsynonymous	HES4:NM_001142467:exon3:c.524A>G:p.Q175R,HES4:NM_021170:exon4:c.446A>G:p.Q149R	MGE-GABA
chr21_33551806	+	AG	Novel	-	exonic	SON	nonsynonymous	SON:NM_001291411:exon3:c.2575A>G:p.S859G,SON:NM_032195:exon3:c.2575A>G:p.S859G,SON:NM_138927:exon3:c.2575A>G:p.S859G	MGE-GABA
chr15_65133289	-	AG	Novel	-	exonic	PDCD7	nonsynonymous	PDCD7:NM_005707:exon1:c.493A>G:p.T165A	MGE-GABA
chr2_151420349	+	AG	Novel	-	exonic	RIF1	nonsynonymous	RIF1:NM_001177665:exon6:c.663A>G:p.I221M,RIF1:NM_001177663:exon7:c.663A>G:p.I221M,RIF1:NM_001177664:exon7:c.663A>G:p.I221M,RIF1:NM_018151:exon7:c.663A>G:p.I221M	MGE-GABA
chr5_122826188	+	AG	Novel	-	exonic	SNX2	nonsynonymous	SNX2:NM_001278199:exon12:c.1000A>G:p.R334G,SNX2:NM_003100:exon12:c.1351A>G:p.R451G	MGE-GABA
chr17_28043070	+	AG	Novel	-	exonic	NLK	nonsynonymous	NLK:NM_016231:exon1:c.197A>G:p.Q66R	MGE-GABA
chr12_122981654	+	AG	Novel	Low_complexity-Low_complexity	exonic	ARL6IP4	nonsynonymous	ARL6IP4:NM_001002251:exon3:c.772A>G:p.S258G,ARL6IP4:NM_001002252:exon3:c.739A>G:p.S247G,ARL6IP4:NM_001278378:exon3:c.772A>G:p.S258G,ARL6IP4:NM_001278379:exon3:c.379A>G:p.S127G,ARL6IP4:NM_001278380:exon3:c.211A>G:p.S71G,ARL6IP4:NM_016638:exon3:c.739A>G:p.S247G,ARL6IP4:NM_018694:exon3:c.796A>G:p.S266G	MGE-GABA
chr22_50221276	-	AG	Novel	-	exonic	TUBGCP6	nonsynonymous	TUBGCP6:NM_020461:exon16:c.3083A>G:p.Q1028R	MGE-GABA
chr12_11030897	-	AG	Novel	-	exonic	TAS2R31	nonsynonymous	TAS2R31:NM_176885:exon1:c.439A>G:p.I147V	MGE-GABA
chr7_43445250	+	AG	Novel	-	exonic	HECW1	nonsynonymous	HECW1:NM_001287059:exon10:c.2078A>G:p.Y693C,HECW1:NM_015052:exon11:c.2078A>G:p.Y693C	MGE-GABA
chr9_38604212	-	AG	Novel	Alu-SINE	exonic	ANKRD18A	nonsynonymous	ANKRD18A:NM_001331100:exon8:c.938A>G:p.Q313R	MGE-GABA
chr9_38604215	-	AG	Novel	Alu-SINE	exonic	ANKRD18A	nonsynonymous	ANKRD18A:NM_001331100:exon8:c.935A>G:p.K312R	MGE-GABA
chr1_230978637	-	AG	Novel	-	exonic	TTC13	nonsynonymous	TTC13:NM_001122835:exon1:c.194A>G:p.Q65R,TTC13:NM_024525:exon1:c.194A>G:p.Q65R	MGE-GABA
chr20_488735	-	AG	Novel	-	exonic	CSNK2A1	nonsynonymous	CSNK2A1:NM_177560:exon9:c.359A>G:p.D120G,CSNK2A1:NM_001362771:exon10:c.767A>G:p.D256G,CSNK2A1:NM_001895:exon10:c.767A>G:p.D256G,CSNK2A1:NM_001362770:exon11:c.767A>G:p.D256G,CSNK2A1:NM_177559:exon11:c.767A>G:p.D256G	MGE-GABA
chr11_76403977	+	AG	Novel	ERVL-LTR	exonic	GVQW3	nonsynonymous	GVQW3:NM_001282456:exon2:c.700A>G:p.T234A	MGE-GABA
chr12_11030977	-	AG	Novel	-	exonic	TAS2R31	nonsynonymous	TAS2R31:NM_176885:exon1:c.359A>G:p.H120R	MGE-GABA
chr14_70524445	-	AG	Novel	-	exonic	ADAM20	nonsynonymous	ADAM20:NM_003814:exon2:c.313A>G:p.I105V	MGE-GABA
chr14_70524322	-	AG	Novel	-	exonic	ADAM20	nonsynonymous	ADAM20:NM_003814:exon2:c.436A>G:p.K146E	MGE-GABA
chr19_41892068	+	AG	Novel	-	exonic	ARHGEF1	nonsynonymous	ARHGEF1:NM_004706:exon5:c.269A>G:p.K90R,ARHGEF1:NM_199002:exon5:c.314A>G:p.K105R	MGE-GABA
chr3_179375233	+	AG	Novel	-	exonic	MFN1	nonsynonymous	MFN1:NM_033540:exon10:c.989A>G:p.Q330R	MGE-GABA
chr12_11061856	-	AG	Novel	-	exonic	TAS2R46	nonsynonymous	TAS2R46:NM_176887:exon1:c.439A>G:p.I147V	MGE-GABA
chr1_8614653	-	AG	Novel	-	exonic	RERE	nonsynonymous	RERE:NM_001042681:exon4:c.430A>G:p.T144A,RERE:NM_012102:exon5:c.430A>G:p.T144A	MGE-GABA
chr4_373494	+	AG	Novel	-	exonic	ZNF141	nonsynonymous	ZNF141:NM_001348277:exon2:c.829A>G:p.K277E,ZNF141:NM_003441:exon4:c.1057A>G:p.K353E	MGE-GABA
chr7_100319988	-	AG	Novel	-	exonic	SPDYE3	stoploss	SPDYE3:NM_001004351:exon10:c.1648T>C:p.X550Q	MGE-GABA
chr12_11061838	-	AG	Novel	-	exonic	TAS2R46	nonsynonymous	TAS2R46:NM_176887:exon1:c.457A>G:p.I153V	MGE-GABA
chr5_14143738	+	AG	Novel	Simple_repeat-Simple_repeat	exonic	TRIO	nonsynonymous	TRIO:NM_007118:exon1:c.13A>G:p.S5G	MGE-GABA
chr4_373353	+	AG	Novel	-	exonic	ZNF141	nonsynonymous	ZNF141:NM_001348277:exon2:c.688A>G:p.T230A,ZNF141:NM_003441:exon4:c.916A>G:p.T306A	MGE-GABA
chr17_64896755	-	AG	Novel	-	exonic	LRRC37A3	nonsynonymous	LRRC37A3:NM_199340:exon4:c.503A>G:p.H168R	MGE-GABA
chr12_11091871	-	AG	Novel	-	exonic	TAS2R43	nonsynonymous	TAS2R43:NM_176884:exon1:c.359A>G:p.H120R	MGE-GABA
chr4_373486	+	AG	Novel	-	exonic	ZNF141	nonsynonymous	ZNF141:NM_001348277:exon2:c.821A>G:p.Q274R,ZNF141:NM_003441:exon4:c.1049A>G:p.Q350R	MGE-GABA
chr15_34381982	-	AG	Novel	-	exonic	GOLGA8A	nonsynonymous	GOLGA8A:NM_181077:exon14:c.1439A>G:p.Q480R,GOLGA8A:NM_001368072:exon22:c.1436A>G:p.Q479R,GOLGA8A:NM_001368071:exon23:c.1436A>G:p.Q479R	MGE-GABA
chr5_179853379	-	AG	Novel	-	exonic;splicing	MRNIP;MRNIP	nonsynonymous	MRNIP:NM_001017987:exon2:c.125A>G:p.Q42R,MRNIP:NM_016175:exon2:c.125A>G:p.Q42R	MGE-GABA
chr7_39951389	+	AG	Novel	Simple_repeat-Simple_repeat	exonic	CDK13	nonsynonymous	CDK13:NM_003718:exon1:c.748A>G:p.S250G,CDK13:NM_031267:exon1:c.748A>G:p.S250G	MGE-GABA
chr16_70130431	+	AG	Novel	-	exonic	PDPR	nonsynonymous	PDPR:NM_001322118:exon5:c.316A>G:p.I106V,PDPR:NM_001322117:exon7:c.616A>G:p.I206V,PDPR:NM_017990:exon7:c.616A>G:p.I206V	MGE-GABA
chr20_1915317	+	AG	Novel	-	exonic	SIRPA	nonsynonymous	SIRPA:NM_001040023:exon2:c.298A>G:p.N100D,SIRPA:NM_001040022:exon3:c.298A>G:p.N100D,SIRPA:NM_001330728:exon3:c.298A>G:p.N100D,SIRPA:NM_080792:exon3:c.298A>G:p.N100D	MGE-GABA
chr14_92071044	-	AG	Novel	Simple_repeat-Simple_repeat	exonic	ATXN3	nonsynonymous	ATXN3:NM_001164782:exon2:c.34A>G:p.K12E,ATXN3:NM_001164774:exon3:c.199A>G:p.K67E,ATXN3:NM_001164777:exon3:c.79A>G:p.K27E,ATXN3:NM_001164776:exon4:c.244A>G:p.K82E,ATXN3:NM_001164778:exon6:c.397A>G:p.K133E	MGE-GABA
chr12_11091791	-	AG	Novel	-	exonic	TAS2R43	nonsynonymous	TAS2R43:NM_176884:exon1:c.439A>G:p.I147V	MGE-GABA
chr14_92071035	-	AG	Novel	Simple_repeat-Simple_repeat	exonic	ATXN3	nonsynonymous	ATXN3:NM_001164782:exon2:c.43A>G:p.T15A,ATXN3:NM_001164774:exon3:c.208A>G:p.T70A,ATXN3:NM_001164777:exon3:c.88A>G:p.T30A,ATXN3:NM_001164776:exon4:c.253A>G:p.T85A,ATXN3:NM_001164778:exon6:c.406A>G:p.T136A	MGE-GABA
chrX_53082563	+	AG	Novel	-	exonic	TSPYL2	nonsynonymous	TSPYL2:NM_022117:exon1:c.65A>G:p.Q22R	MGE-GABA
chr7_100220138	-	AG	Novel	-	exonic	PVRIG	nonsynonymous	PVRIG:NM_024070:exon3:c.143T>C:p.V48A	MGE-GABA
chr16_70941662	-	AG	Novel	-	exonic	HYDIN	nonsynonymous	HYDIN:NM_001270974:exon43:c.6827A>G:p.Q2276R	MGE-GABA
chr15_34528203	-	AG	Novel	-	exonic	GOLGA8B	nonsynonymous	GOLGA8B:NM_001023567:exon14:c.1439A>G:p.Q480R	MGE-GABA
chr19_49880334	+	AG	Novel	-	exonic	TBC1D17	nonsynonymous	TBC1D17:NM_001168222:exon3:c.152A>G:p.D51G,TBC1D17:NM_024682:exon4:c.251A>G:p.D84G	MGE-GABA
chr3_133766289	+	AG	Novel	-	exonic	TF	nonsynonymous	TF:NM_001354704:exon11:c.961A>G:p.I321V,TF:NM_001063:exon12:c.1342A>G:p.I448V,TF:NM_001354703:exon18:c.1210A>G:p.I404V	MGE-GABA
chr21_28878293	-	AG	Novel	-	exonic	N6AMT1	nonsynonymous	N6AMT1:NM_182749:exon4:c.353A>G:p.K118R,N6AMT1:NM_013240:exon5:c.437A>G:p.K146R	MGE-GABA
chr16_70978952	-	AG	Novel	-	exonic	HYDIN	nonsynonymous	HYDIN:NM_001270974:exon30:c.4600A>G:p.I1534V	MGE-GABA
chr16_71067297	-	AG	Novel	-	exonic	HYDIN	nonsynonymous	HYDIN:NM_001198542:exon15:c.2149A>G:p.T717A,HYDIN:NM_001198543:exon15:c.2119A>G:p.T707A,HYDIN:NM_001270974:exon15:c.2068A>G:p.T690A,HYDIN:NM_017558:exon15:c.2068A>G:p.T690A	MGE-GABA
chrX_48601926	+	AG	Novel	-	exonic	WDR13	nonsynonymous	WDR13:NM_001166426:exon5:c.698A>G:p.H233R,WDR13:NM_017883:exon6:c.974A>G:p.H325R,WDR13:NM_001347217:exon7:c.974A>G:p.H325R,WDR13:NM_001347219:exon7:c.698A>G:p.H233R	MGE-GABA
chr1_222628664	+	AG	Novel	-	exonic	MIA3	nonsynonymous	MIA3:NM_001324062:exon4:c.1444A>G:p.K482E,MIA3:NM_001324063:exon4:c.1444A>G:p.K482E,MIA3:NM_198551:exon4:c.1444A>G:p.K482E,MIA3:NM_001324064:exon5:c.952A>G:p.K318E	MGE-GABA
chr11_65618135	+	AG	Novel	-	exonic	PCNX3	nonsynonymous	PCNX3:NM_032223:exon6:c.773A>G:p.Q258R	MGE-GABA
chr16_70920610	-	AG	Novel	-	exonic	HYDIN	nonsynonymous	HYDIN:NM_001270974:exon46:c.7766A>G:p.K2589R	MGE-GABA
chr3_184319745	+	AG	Novel	-	exonic	EIF4G1	nonsynonymous	EIF4G1:NM_198244:exon4:c.220A>G:p.T74A,EIF4G1:NM_182917:exon6:c.481A>G:p.T161A,EIF4G1:NM_001194947:exon7:c.502A>G:p.T168A,EIF4G1:NM_001291157:exon7:c.361A>G:p.T121A,EIF4G1:NM_198241:exon7:c.481A>G:p.T161A,EIF4G1:NM_001194946:exon8:c.502A>G:p.T168A	MGE-GABA
chr16_22258546	+	AG	Novel	-	exonic	EEF2K	nonsynonymous	EEF2K:NM_013302:exon10:c.1082A>G:p.Q361R	MGE-GABA
chr19_45057805	+	AG	Novel	-	exonic	CLASRP	nonsynonymous	CLASRP:NM_001278439:exon6:c.334A>G:p.K112E,CLASRP:NM_007056:exon7:c.520A>G:p.K174E	MGE-GABA
chrX_101883820	-	AG	Novel	-	exonic	ZMAT1	nonsynonymous	ZMAT1:NM_001011657:exon7:c.1607A>G:p.Q536R,ZMAT1:NM_001282401:exon9:c.1094A>G:p.Q365R,ZMAT1:NM_001282400:exon10:c.1094A>G:p.Q365R	MGE-GABA
chr4_86848	+	AG	Novel	-	exonic	ZNF595	unknown	UNKNOWN	MGE-GABA
chr1_11824498	+	AG	Novel	-	exonic	CLCN6	nonsynonymous	CLCN6:NM_001256959:exon7:c.527A>G:p.E176G,CLCN6:NM_001286:exon8:c.593A>G:p.E198G	MGE-GABA
chr1_154602344	-	AG	Novel	-	exonic	ADAR	nonsynonymous	ADAR:NM_001111:exon2:c.298A>G:p.R100G,ADAR:NM_001365045:exon2:c.325A>G:p.R109G,ADAR:NM_015840:exon2:c.298A>G:p.R100G,ADAR:NM_015841:exon2:c.298A>G:p.R100G	MGE-GABA
chr1_91394238	-	AG	Novel	-	exonic	HFM1	nonsynonymous	HFM1:NM_001017975:exon4:c.349A>G:p.I117V	MGE-GABA
chr10_13124076	+	AG	Novel	-	exonic	OPTN	nonsynonymous	OPTN:NM_021980:exon8:c.964A>G:p.K322E,OPTN:NM_001008212:exon9:c.964A>G:p.K322E,OPTN:NM_001008211:exon10:c.964A>G:p.K322E,OPTN:NM_001008213:exon10:c.964A>G:p.K322E	MGE-GABA
chr10_98231651	+	AG	Novel	-	exonic	R3HCC1L	nonsynonymous	R3HCC1L:NM_001351016:exon3:c.1925A>G:p.H642R,R3HCC1L:NM_001256621:exon4:c.143A>G:p.H48R,R3HCC1L:NM_001351013:exon4:c.1925A>G:p.H642R,R3HCC1L:NM_001256620:exon5:c.1925A>G:p.H642R,R3HCC1L:NM_001351012:exon5:c.1925A>G:p.H642R,R3HCC1L:NM_001351017:exon5:c.1925A>G:p.H642R,R3HCC1L:NM_014472:exon5:c.1925A>G:p.H642R,R3HCC1L:NM_001351015:exon6:c.1925A>G:p.H642R,R3HCC1L:NM_138469:exon6:c.1925A>G:p.H642R,R3…	MGE-GABA
chr11_108312440	+	AG	Novel	-	exonic	ATM	nonsynonymous	ATM:NM_000051:exon40:c.5948A>G:p.N1983S,ATM:NM_001351834:exon41:c.5948A>G:p.N1983S	MGE-GABA
chr11_1460700	+	AG	Novel	-	exonic	BRSK2	nonsynonymous	BRSK2:NM_001256627:exon20:c.2188A>G:p.T730A,BRSK2:NM_001256630:exon20:c.2278A>G:p.T760A	MGE-GABA
chr12_131918616	+	AG	Novel	-	exonic	ULK1	nonsynonymous	ULK1:NM_003565:exon23:c.2446A>G:p.T816A	MGE-GABA
chr12_2682039	+	AG	Novel	-	exonic	CACNA1C	nonsynonymous	CACNA1C:NM_001129830:exon43:c.5534A>G:p.K1845R,CACNA1C:NM_001167624:exon43:c.5534A>G:p.K1845R,CACNA1C:NM_199460:exon45:c.5678A>G:p.K1893R	MGE-GABA
chr12_47751142	-	AG	Novel	-	exonic	RAPGEF3	nonsynonymous	RAPGEF3:NM_001098532:exon5:c.451A>G:p.R151G,RAPGEF3:NM_001098531:exon6:c.577A>G:p.R193G,RAPGEF3:NM_006105:exon6:c.451A>G:p.R151G	MGE-GABA
chr13_52461790	+	AG	Novel	-	exonic	CKAP2	nonsynonymous	CKAP2:NM_001098525:exon4:c.967A>G:p.I323V,CKAP2:NM_001286686:exon4:c.820A>G:p.I274V,CKAP2:NM_001286687:exon4:c.964A>G:p.I322V,CKAP2:NM_018204:exon4:c.964A>G:p.I322V	MGE-GABA
chr14_23308165	+	AG	Novel	-	exonic	BCL2L2,BCL2L2-PABPN1	nonsynonymous	BCL2L2:NM_001199839:exon3:c.398A>G:p.Q133R,BCL2L2-PABPN1:NM_001199864:exon3:c.398A>G:p.Q133R,BCL2L2:NM_004050:exon3:c.398A>G:p.Q133R	MGE-GABA
chr14_75047180	-	AG	Novel	-	exonic	MLH3	nonsynonymous	MLH3:NM_001040108:exon2:c.2476A>G:p.N826D,MLH3:NM_014381:exon2:c.2476A>G:p.N826D	MGE-GABA
chr15_48151502	-	AG	Novel	-	exonic	MYEF2	nonsynonymous	MYEF2:NM_001301210:exon13:c.1277A>G:p.Q426R,MYEF2:NM_016132:exon13:c.1277A>G:p.Q426R	MGE-GABA
chr16_30768395	+	AG	Novel	-	exonic	RNF40	nonsynonymous	RNF40:NM_001207034:exon11:c.1544A>G:p.Q515R,RNF40:NM_001207033:exon13:c.1844A>G:p.Q615R,RNF40:NM_001286572:exon13:c.1844A>G:p.Q615R,RNF40:NM_014771:exon13:c.1844A>G:p.Q615R	MGE-GABA
chr16_70860184	-	AG	Novel	-	exonic	HYDIN	nonsynonymous	HYDIN:NM_001270974:exon71:c.12013A>G:p.T4005A	MGE-GABA
chr16_70941764	-	AG	Novel	-	exonic	HYDIN	nonsynonymous	HYDIN:NM_001270974:exon43:c.6725A>G:p.Q2242R	MGE-GABA
chr16_71020275	-	AG	Novel	-	exonic	HYDIN	nonsynonymous	HYDIN:NM_001270974:exon22:c.3229A>G:p.I1077V	MGE-GABA
chr16_71064746	-	AG	Novel	-	exonic	HYDIN	nonsynonymous	HYDIN:NM_001198542:exon16:c.2251A>G:p.N751D,HYDIN:NM_001198543:exon16:c.2221A>G:p.N741D,HYDIN:NM_001270974:exon16:c.2170A>G:p.N724D,HYDIN:NM_017558:exon16:c.2170A>G:p.N724D	MGE-GABA
chr19_44658770	+	AG	Novel	-	exonic	PVR	nonsynonymous	PVR:NM_001135770:exon6:c.1020A>G:p.I340M,PVR:NM_006505:exon6:c.1020A>G:p.I340M	MGE-GABA
chr19_50328895	-	AG	Novel	Low_complexity-Low_complexity	exonic	KCNC3	nonsynonymous	KCNC3:NM_004977:exon1:c.188A>G:p.D63G	MGE-GABA
chr19_57356968	+	AG	Novel	-	exonic	ZNF304	nonsynonymous	ZNF304:NM_020657:exon3:c.1099A>G:p.K367E,ZNF304:NM_001290318:exon4:c.1240A>G:p.K414E,ZNF304:NM_001290319:exon4:c.973A>G:p.K325E,ZNF304:NM_001329456:exon4:c.823A>G:p.K275E	MGE-GABA
chr2_107861278	+	AG	Novel	-	exonic	RGPD4	nonsynonymous	RGPD4:NM_182588:exon14:c.2005A>G:p.M669V	MGE-GABA
chr2_231222761	+	AG	Novel	-	exonic	ARMC9	nonsynonymous	ARMC9:NM_001291656:exon6:c.538A>G:p.I180V,ARMC9:NM_001352755:exon6:c.538A>G:p.I180V,ARMC9:NM_001352756:exon6:c.538A>G:p.I180V,ARMC9:NM_001352757:exon6:c.538A>G:p.I180V,ARMC9:NM_001352758:exon6:c.538A>G:p.I180V,ARMC9:NM_001352759:exon6:c.538A>G:p.I180V,ARMC9:NM_025139:exon6:c.538A>G:p.I180V	MGE-GABA
chr2_23885782	-	AG	Novel	-	exonic	ATAD2B	nonsynonymous	ATAD2B:NM_001242338:exon5:c.620A>G:p.Q207R,ATAD2B:NM_001354107:exon5:c.620A>G:p.Q207R,ATAD2B:NM_017552:exon5:c.620A>G:p.Q207R	MGE-GABA
chr2_25980809	-	AG	Novel	-	exonic	KIF3C	nonsynonymous	KIF3C:NM_002254:exon1:c.1109A>G:p.Q370R	MGE-GABA
chr2_42282878	+	AG	Novel	-	exonic	EML4	nonsynonymous	EML4:NM_001145076:exon7:c.673A>G:p.K225E,EML4:NM_019063:exon8:c.847A>G:p.K283E	MGE-GABA
chr20_25214873	+	AG	Novel	-	exonic	ENTPD6	nonsynonymous	ENTPD6:NM_001322385:exon4:c.409A>G:p.K137E,ENTPD6:NM_001114089:exon5:c.553A>G:p.K185E,ENTPD6:NM_001322386:exon5:c.553A>G:p.K185E,ENTPD6:NM_001322387:exon5:c.460A>G:p.K154E,ENTPD6:NM_001322389:exon5:c.595A>G:p.K199E,ENTPD6:NM_001322392:exon5:c.550A>G:p.K184E,ENTPD6:NM_001322393:exon5:c.553A>G:p.K185E,ENTPD6:NM_001322394:exon5:c.550A>G:p.K184E,ENTPD6:NM_001322395:exon5:c.595A>G:p.K199E,ENTPD6:NM_00…	MGE-GABA
chr21_28878233	-	AG	Novel	-	exonic	N6AMT1	nonsynonymous	N6AMT1:NM_182749:exon4:c.413A>G:p.K138R,N6AMT1:NM_013240:exon5:c.497A>G:p.K166R	MGE-GABA
chr21_28885246	-	AG	Novel	-	exonic	N6AMT1	nonsynonymous	N6AMT1:NM_013240:exon1:c.100A>G:p.N34D,N6AMT1:NM_182749:exon1:c.100A>G:p.N34D	MGE-GABA
chr21_34095346	+	AG	Novel	-	exonic	SLC5A3	nonsynonymous	SLC5A3:NM_006933:exon2:c.148A>G:p.T50A	MGE-GABA
chr22_24321882	+	AG	Novel	-	exonic	SPECC1L	nonsynonymous	SPECC1L:NM_001145468:exon4:c.902A>G:p.D301G,SPECC1L:NM_001254732:exon4:c.902A>G:p.D301G,SPECC1L:NM_015330:exon5:c.902A>G:p.D301G	MGE-GABA
chr22_29331897	-	AG	Novel	-	exonic	AP1B1	nonsynonymous	AP1B1:NM_001166019:exon17:c.2248A>G:p.T750A,AP1B1:NM_145730:exon17:c.2308A>G:p.T770A,AP1B1:NM_001127:exon18:c.2329A>G:p.T777A	MGE-GABA
chr22_36227685	-	AG	Novel	-	exonic	APOL2	nonsynonymous	APOL2:NM_030882:exon5:c.733A>G:p.I245V,APOL2:NM_145637:exon6:c.733A>G:p.I245V	MGE-GABA
chr3_126068036	-	AG	Novel	-	exonic	SLC41A3	nonsynonymous	SLC41A3:NM_001008485:exon2:c.184A>G:p.T62A,SLC41A3:NM_001008486:exon2:c.184A>G:p.T62A,SLC41A3:NM_017836:exon2:c.184A>G:p.T62A	MGE-GABA
chr3_51944204	+	AG	Novel	-	exonic	PARP3	nonsynonymous	PARP3:NM_001003931:exon3:c.320A>G:p.H107R,PARP3:NM_001370240:exon3:c.299A>G:p.H100R,PARP3:NM_005485:exon3:c.299A>G:p.H100R,PARP3:NM_001370239:exon4:c.299A>G:p.H100R	MGE-GABA
chr3_52396682	+	AG	Novel	-	exonic	DNAH1	nonsynonymous	DNAH1:NM_015512:exon72:c.11495A>G:p.H3832R	MGE-GABA
chr3_9934475	+	AG	Novel	-	exonic	CRELD1	nonsynonymous	CRELD1:NM_015513:exon1:c.37A>G:p.M13V,CRELD1:NM_001031717:exon2:c.37A>G:p.M13V,CRELD1:NM_001077415:exon2:c.37A>G:p.M13V	MGE-GABA
chr4_4274405	-	AG	Novel	-	exonic	LYAR	nonsynonymous	LYAR:NM_001145725:exon7:c.794A>G:p.H265R,LYAR:NM_017816:exon7:c.794A>G:p.H265R	MGE-GABA
chr5_113104244	-	AG	Novel	-	exonic	MCC	nonsynonymous	MCC:NM_002387:exon5:c.569A>G:p.K190R,MCC:NM_001085377:exon7:c.1139A>G:p.K380R	MGE-GABA
chr5_129527778	+	AG	Novel	-	exonic	ADAMTS19	nonsynonymous	ADAMTS19:NM_133638:exon5:c.1117A>G:p.S373G	MGE-GABA
chr5_176598937	-	AG	Novel	-	exonic	GPRIN1	nonsynonymous	GPRIN1:NM_052899:exon2:c.898A>G:p.M300V	MGE-GABA
chr5_474989	+	AG	Novel	-	exonic	SLC9A3	nonsynonymous	SLC9A3:NM_001284351:exon16:c.2368T>C:p.C790R,SLC9A3:NM_004174:exon16:c.2395T>C:p.C799R	MGE-GABA
chr8_13021128	+	AG	Novel	-	exonic	TRMT9B	nonsynonymous	TRMT9B:NM_001099677:exon2:c.71A>G:p.H24R,TRMT9B:NM_020844:exon5:c.449A>G:p.H150R	MGE-GABA
chr8_143650248	+	AG	Novel	-	exonic	ZNF623	nonsynonymous	ZNF623:NM_014789:exon1:c.376A>G:p.N126D,ZNF623:NM_001082480:exon2:c.256A>G:p.N86D,ZNF623:NM_001261843:exon2:c.256A>G:p.N86D	MGE-GABA
chr8_6444897	+	AG	Novel	-	exonic	MCPH1	nonsynonymous	MCPH1:NM_001172575:exon7:c.1031A>G:p.D344G,MCPH1:NM_001172574:exon8:c.1175A>G:p.D392G,MCPH1:NM_001322042:exon8:c.1175A>G:p.D392G,MCPH1:NM_001322043:exon8:c.1169A>G:p.D390G,MCPH1:NM_001322045:exon8:c.1073A>G:p.D358G,MCPH1:NM_001363979:exon8:c.1175A>G:p.D392G,MCPH1:NM_001363980:exon8:c.1175A>G:p.D392G,MCPH1:NM_024596:exon8:c.1175A>G:p.D392G	MGE-GABA
chr3_12004821	+	AG	Novel	-	exonic	SYN2	unknown	UNKNOWN	MGE-GABA
chr3_16885143	+	AG	Novel	-	exonic	PLCL2	unknown	UNKNOWN	MGE-GABA
chr1_109161996	+	AG	Novel	-	exonic	KIAA1324	nonsynonymous	KIAA1324:NM_001267048:exon2:c.256A>G:p.I86V,KIAA1324:NM_020775:exon2:c.256A>G:p.I86V	GLU
chr1_11824498	+	AG	Novel	-	exonic	CLCN6	nonsynonymous	CLCN6:NM_001256959:exon7:c.527A>G:p.E176G,CLCN6:NM_001286:exon8:c.593A>G:p.E198G	GLU
chr1_154602344	-	AG	Novel	-	exonic	ADAR	nonsynonymous	ADAR:NM_001111:exon2:c.298A>G:p.R100G,ADAR:NM_001365045:exon2:c.325A>G:p.R109G,ADAR:NM_015840:exon2:c.298A>G:p.R100G,ADAR:NM_015841:exon2:c.298A>G:p.R100G	GLU
chr1_222628664	+	AG	Novel	-	exonic	MIA3	nonsynonymous	MIA3:NM_001324062:exon4:c.1444A>G:p.K482E,MIA3:NM_001324063:exon4:c.1444A>G:p.K482E,MIA3:NM_198551:exon4:c.1444A>G:p.K482E,MIA3:NM_001324064:exon5:c.952A>G:p.K318E	GLU
chr1_230978637	-	AG	Novel	-	exonic	TTC13	nonsynonymous	TTC13:NM_001122835:exon1:c.194A>G:p.Q65R,TTC13:NM_024525:exon1:c.194A>G:p.Q65R	GLU
chr1_8614653	-	AG	Novel	-	exonic	RERE	nonsynonymous	RERE:NM_001042681:exon4:c.430A>G:p.T144A,RERE:NM_012102:exon5:c.430A>G:p.T144A	GLU
chr1_91394238	-	AG	Novel	-	exonic	HFM1	nonsynonymous	HFM1:NM_001017975:exon4:c.349A>G:p.I117V	GLU
chr1_999279	-	AG	Novel	-	exonic	HES4	nonsynonymous	HES4:NM_001142467:exon3:c.524A>G:p.Q175R,HES4:NM_021170:exon4:c.446A>G:p.Q149R	GLU
chr10_13124076	+	AG	Novel	-	exonic	OPTN	nonsynonymous	OPTN:NM_021980:exon8:c.964A>G:p.K322E,OPTN:NM_001008212:exon9:c.964A>G:p.K322E,OPTN:NM_001008211:exon10:c.964A>G:p.K322E,OPTN:NM_001008213:exon10:c.964A>G:p.K322E	GLU
chr10_27046522	-	AG	Novel	-	exonic;splicing	ANKRD26;ANKRD26(NM_001256053:exon18:c.1815-2A>G)	nonsynonymous	ANKRD26:NM_014915:exon18:c.1816A>G:p.S606G	GLU
chr10_49952523	+	AG	Novel	-	exonic	TIMM23B	nonsynonymous	TIMM23B:NM_001365871:exon3:c.82A>G:p.R28G,TIMM23B:NM_001290117:exon4:c.334A>G:p.R112G	GLU
chr10_98231651	+	AG	Novel	-	exonic	R3HCC1L	nonsynonymous	R3HCC1L:NM_001351016:exon3:c.1925A>G:p.H642R,R3HCC1L:NM_001256621:exon4:c.143A>G:p.H48R,R3HCC1L:NM_001351013:exon4:c.1925A>G:p.H642R,R3HCC1L:NM_001256620:exon5:c.1925A>G:p.H642R,R3HCC1L:NM_001351012:exon5:c.1925A>G:p.H642R,R3HCC1L:NM_001351017:exon5:c.1925A>G:p.H642R,R3HCC1L:NM_014472:exon5:c.1925A>G:p.H642R,R3HCC1L:NM_001351015:exon6:c.1925A>G:p.H642R,R3HCC1L:NM_138469:exon6:c.1925A>G:p.H642R,R3…	GLU
chr11_108312440	+	AG	Novel	-	exonic	ATM	nonsynonymous	ATM:NM_000051:exon40:c.5948A>G:p.N1983S,ATM:NM_001351834:exon41:c.5948A>G:p.N1983S	GLU
chr11_1460700	+	AG	Novel	-	exonic	BRSK2	nonsynonymous	BRSK2:NM_001256627:exon20:c.2188A>G:p.T730A,BRSK2:NM_001256630:exon20:c.2278A>G:p.T760A	GLU
chr11_65618135	+	AG	Novel	-	exonic	PCNX3	nonsynonymous	PCNX3:NM_032223:exon6:c.773A>G:p.Q258R	GLU
chr11_76403977	+	AG	Novel	ERVL-LTR	exonic	GVQW3	nonsynonymous	GVQW3:NM_001282456:exon2:c.700A>G:p.T234A	GLU
chr12_11030897	-	AG	Novel	-	exonic	TAS2R31	nonsynonymous	TAS2R31:NM_176885:exon1:c.439A>G:p.I147V	GLU
chr12_11030977	-	AG	Novel	-	exonic	TAS2R31	nonsynonymous	TAS2R31:NM_176885:exon1:c.359A>G:p.H120R	GLU
chr12_11061838	-	AG	Novel	-	exonic	TAS2R46	nonsynonymous	TAS2R46:NM_176887:exon1:c.457A>G:p.I153V	GLU
chr12_11061856	-	AG	Novel	-	exonic	TAS2R46	nonsynonymous	TAS2R46:NM_176887:exon1:c.439A>G:p.I147V	GLU
chr12_11091791	-	AG	Novel	-	exonic	TAS2R43	nonsynonymous	TAS2R43:NM_176884:exon1:c.439A>G:p.I147V	GLU
chr12_11091871	-	AG	Novel	-	exonic	TAS2R43	nonsynonymous	TAS2R43:NM_176884:exon1:c.359A>G:p.H120R	GLU
chr12_122981654	+	AG	Novel	Low_complexity-Low_complexity	exonic	ARL6IP4	nonsynonymous	ARL6IP4:NM_001002251:exon3:c.772A>G:p.S258G,ARL6IP4:NM_001002252:exon3:c.739A>G:p.S247G,ARL6IP4:NM_001278378:exon3:c.772A>G:p.S258G,ARL6IP4:NM_001278379:exon3:c.379A>G:p.S127G,ARL6IP4:NM_001278380:exon3:c.211A>G:p.S71G,ARL6IP4:NM_016638:exon3:c.739A>G:p.S247G,ARL6IP4:NM_018694:exon3:c.796A>G:p.S266G	GLU
chr12_131918616	+	AG	Novel	-	exonic	ULK1	nonsynonymous	ULK1:NM_003565:exon23:c.2446A>G:p.T816A	GLU
chr12_2682039	+	AG	Novel	-	exonic	CACNA1C	nonsynonymous	CACNA1C:NM_001129830:exon43:c.5534A>G:p.K1845R,CACNA1C:NM_001167624:exon43:c.5534A>G:p.K1845R,CACNA1C:NM_199460:exon45:c.5678A>G:p.K1893R	GLU
chr13_52461790	+	AG	Novel	-	exonic	CKAP2	nonsynonymous	CKAP2:NM_001098525:exon4:c.967A>G:p.I323V,CKAP2:NM_001286686:exon4:c.820A>G:p.I274V,CKAP2:NM_001286687:exon4:c.964A>G:p.I322V,CKAP2:NM_018204:exon4:c.964A>G:p.I322V	GLU
chr14_23308165	+	AG	Novel	-	exonic	BCL2L2,BCL2L2-PABPN1	nonsynonymous	BCL2L2:NM_001199839:exon3:c.398A>G:p.Q133R,BCL2L2-PABPN1:NM_001199864:exon3:c.398A>G:p.Q133R,BCL2L2:NM_004050:exon3:c.398A>G:p.Q133R	GLU
chr14_70524322	-	AG	Novel	-	exonic	ADAM20	nonsynonymous	ADAM20:NM_003814:exon2:c.436A>G:p.K146E	GLU
chr14_70524344	-	AG	Novel	-	exonic	ADAM20	nonsynonymous	ADAM20:NM_003814:exon2:c.414A>G:p.I138M	GLU
chr14_70524445	-	AG	Novel	-	exonic	ADAM20	nonsynonymous	ADAM20:NM_003814:exon2:c.313A>G:p.I105V	GLU
chr14_75047180	-	AG	Novel	-	exonic	MLH3	nonsynonymous	MLH3:NM_001040108:exon2:c.2476A>G:p.N826D,MLH3:NM_014381:exon2:c.2476A>G:p.N826D	GLU
chr14_92071035	-	AG	Novel	Simple_repeat-Simple_repeat	exonic	ATXN3	nonsynonymous	ATXN3:NM_001164782:exon2:c.43A>G:p.T15A,ATXN3:NM_001164774:exon3:c.208A>G:p.T70A,ATXN3:NM_001164777:exon3:c.88A>G:p.T30A,ATXN3:NM_001164776:exon4:c.253A>G:p.T85A,ATXN3:NM_001164778:exon6:c.406A>G:p.T136A	GLU
chr14_92071044	-	AG	Novel	Simple_repeat-Simple_repeat	exonic	ATXN3	nonsynonymous	ATXN3:NM_001164782:exon2:c.34A>G:p.K12E,ATXN3:NM_001164774:exon3:c.199A>G:p.K67E,ATXN3:NM_001164777:exon3:c.79A>G:p.K27E,ATXN3:NM_001164776:exon4:c.244A>G:p.K82E,ATXN3:NM_001164778:exon6:c.397A>G:p.K133E	GLU
chr15_34381982	-	AG	Novel	-	exonic	GOLGA8A	nonsynonymous	GOLGA8A:NM_181077:exon14:c.1439A>G:p.Q480R,GOLGA8A:NM_001368072:exon22:c.1436A>G:p.Q479R,GOLGA8A:NM_001368071:exon23:c.1436A>G:p.Q479R	GLU
chr15_34528203	-	AG	Novel	-	exonic	GOLGA8B	nonsynonymous	GOLGA8B:NM_001023567:exon14:c.1439A>G:p.Q480R	GLU
chr15_48151502	-	AG	Novel	-	exonic	MYEF2	nonsynonymous	MYEF2:NM_001301210:exon13:c.1277A>G:p.Q426R,MYEF2:NM_016132:exon13:c.1277A>G:p.Q426R	GLU
chr15_65133289	-	AG	Novel	-	exonic	PDCD7	nonsynonymous	PDCD7:NM_005707:exon1:c.493A>G:p.T165A	GLU
chr16_22258546	+	AG	Novel	-	exonic	EEF2K	nonsynonymous	EEF2K:NM_013302:exon10:c.1082A>G:p.Q361R	GLU
chr16_30768395	+	AG	Novel	-	exonic	RNF40	nonsynonymous	RNF40:NM_001207034:exon11:c.1544A>G:p.Q515R,RNF40:NM_001207033:exon13:c.1844A>G:p.Q615R,RNF40:NM_001286572:exon13:c.1844A>G:p.Q615R,RNF40:NM_014771:exon13:c.1844A>G:p.Q615R	GLU
chr16_70130431	+	AG	Novel	-	exonic	PDPR	nonsynonymous	PDPR:NM_001322118:exon5:c.316A>G:p.I106V,PDPR:NM_001322117:exon7:c.616A>G:p.I206V,PDPR:NM_017990:exon7:c.616A>G:p.I206V	GLU
chr16_70860184	-	AG	Novel	-	exonic	HYDIN	nonsynonymous	HYDIN:NM_001270974:exon71:c.12013A>G:p.T4005A	GLU
chr16_70920610	-	AG	Novel	-	exonic	HYDIN	nonsynonymous	HYDIN:NM_001270974:exon46:c.7766A>G:p.K2589R	GLU
chr16_70941662	-	AG	Novel	-	exonic	HYDIN	nonsynonymous	HYDIN:NM_001270974:exon43:c.6827A>G:p.Q2276R	GLU
chr16_70941764	-	AG	Novel	-	exonic	HYDIN	nonsynonymous	HYDIN:NM_001270974:exon43:c.6725A>G:p.Q2242R	GLU
chr16_70978952	-	AG	Novel	-	exonic	HYDIN	nonsynonymous	HYDIN:NM_001270974:exon30:c.4600A>G:p.I1534V	GLU
chr16_71020275	-	AG	Novel	-	exonic	HYDIN	nonsynonymous	HYDIN:NM_001270974:exon22:c.3229A>G:p.I1077V	GLU
chr16_71064746	-	AG	Novel	-	exonic	HYDIN	nonsynonymous	HYDIN:NM_001198542:exon16:c.2251A>G:p.N751D,HYDIN:NM_001198543:exon16:c.2221A>G:p.N741D,HYDIN:NM_001270974:exon16:c.2170A>G:p.N724D,HYDIN:NM_017558:exon16:c.2170A>G:p.N724D	GLU
chr16_71067297	-	AG	Novel	-	exonic	HYDIN	nonsynonymous	HYDIN:NM_001198542:exon15:c.2149A>G:p.T717A,HYDIN:NM_001198543:exon15:c.2119A>G:p.T707A,HYDIN:NM_001270974:exon15:c.2068A>G:p.T690A,HYDIN:NM_017558:exon15:c.2068A>G:p.T690A	GLU
chr16_88438460	+	AG	Novel	-	exonic	ZNF469	nonsynonymous	ZNF469:NM_001367624:exon1:c.10990A>G:p.T3664A	GLU
chr17_28043070	+	AG	Novel	-	exonic	NLK	nonsynonymous	NLK:NM_016231:exon1:c.197A>G:p.Q66R	GLU
chr17_64896755	-	AG	Novel	-	exonic	LRRC37A3	nonsynonymous	LRRC37A3:NM_199340:exon4:c.503A>G:p.H168R	GLU
chr19_41892068	+	AG	Novel	-	exonic	ARHGEF1	nonsynonymous	ARHGEF1:NM_004706:exon5:c.269A>G:p.K90R,ARHGEF1:NM_199002:exon5:c.314A>G:p.K105R	GLU
chr19_44658770	+	AG	Novel	-	exonic	PVR	nonsynonymous	PVR:NM_001135770:exon6:c.1020A>G:p.I340M,PVR:NM_006505:exon6:c.1020A>G:p.I340M	GLU
chr19_45057805	+	AG	Novel	-	exonic	CLASRP	nonsynonymous	CLASRP:NM_001278439:exon6:c.334A>G:p.K112E,CLASRP:NM_007056:exon7:c.520A>G:p.K174E	GLU
chr19_49880334	+	AG	Novel	-	exonic	TBC1D17	nonsynonymous	TBC1D17:NM_001168222:exon3:c.152A>G:p.D51G,TBC1D17:NM_024682:exon4:c.251A>G:p.D84G	GLU
chr19_50328895	-	AG	Novel	Low_complexity-Low_complexity	exonic	KCNC3	nonsynonymous	KCNC3:NM_004977:exon1:c.188A>G:p.D63G	GLU
chr19_5135381	+	AG	Novel	-	exonic	KDM4B	nonsynonymous	KDM4B:NM_015015:exon15:c.2128A>G:p.K710E	GLU
chr19_57356968	+	AG	Novel	-	exonic	ZNF304	nonsynonymous	ZNF304:NM_020657:exon3:c.1099A>G:p.K367E,ZNF304:NM_001290318:exon4:c.1240A>G:p.K414E,ZNF304:NM_001290319:exon4:c.973A>G:p.K325E,ZNF304:NM_001329456:exon4:c.823A>G:p.K275E	GLU
chr2_107861278	+	AG	Novel	-	exonic	RGPD4	nonsynonymous	RGPD4:NM_182588:exon14:c.2005A>G:p.M669V	GLU
chr2_231222761	+	AG	Novel	-	exonic	ARMC9	nonsynonymous	ARMC9:NM_001291656:exon6:c.538A>G:p.I180V,ARMC9:NM_001352755:exon6:c.538A>G:p.I180V,ARMC9:NM_001352756:exon6:c.538A>G:p.I180V,ARMC9:NM_001352757:exon6:c.538A>G:p.I180V,ARMC9:NM_001352758:exon6:c.538A>G:p.I180V,ARMC9:NM_001352759:exon6:c.538A>G:p.I180V,ARMC9:NM_025139:exon6:c.538A>G:p.I180V	GLU
chr2_23885782	-	AG	Novel	-	exonic	ATAD2B	nonsynonymous	ATAD2B:NM_001242338:exon5:c.620A>G:p.Q207R,ATAD2B:NM_001354107:exon5:c.620A>G:p.Q207R,ATAD2B:NM_017552:exon5:c.620A>G:p.Q207R	GLU
chr2_25980809	-	AG	Novel	-	exonic	KIF3C	nonsynonymous	KIF3C:NM_002254:exon1:c.1109A>G:p.Q370R	GLU
chr2_42282878	+	AG	Novel	-	exonic	EML4	nonsynonymous	EML4:NM_001145076:exon7:c.673A>G:p.K225E,EML4:NM_019063:exon8:c.847A>G:p.K283E	GLU
chr2_55578304	-	AG	Novel	L1-LINE	exonic	PPP4R3B	nonsynonymous	PPP4R3B:NM_001122964:exon10:c.1507A>G:p.I503V	GLU
chr20_1915317	+	AG	Novel	-	exonic	SIRPA	nonsynonymous	SIRPA:NM_001040023:exon2:c.298A>G:p.N100D,SIRPA:NM_001040022:exon3:c.298A>G:p.N100D,SIRPA:NM_001330728:exon3:c.298A>G:p.N100D,SIRPA:NM_080792:exon3:c.298A>G:p.N100D	GLU
chr20_25214873	+	AG	Novel	-	exonic	ENTPD6	nonsynonymous	ENTPD6:NM_001322385:exon4:c.409A>G:p.K137E,ENTPD6:NM_001114089:exon5:c.553A>G:p.K185E,ENTPD6:NM_001322386:exon5:c.553A>G:p.K185E,ENTPD6:NM_001322387:exon5:c.460A>G:p.K154E,ENTPD6:NM_001322389:exon5:c.595A>G:p.K199E,ENTPD6:NM_001322392:exon5:c.550A>G:p.K184E,ENTPD6:NM_001322393:exon5:c.553A>G:p.K185E,ENTPD6:NM_001322394:exon5:c.550A>G:p.K184E,ENTPD6:NM_001322395:exon5:c.595A>G:p.K199E,ENTPD6:NM_00…	GLU
chr20_488735	-	AG	Novel	-	exonic	CSNK2A1	nonsynonymous	CSNK2A1:NM_177560:exon9:c.359A>G:p.D120G,CSNK2A1:NM_001362771:exon10:c.767A>G:p.D256G,CSNK2A1:NM_001895:exon10:c.767A>G:p.D256G,CSNK2A1:NM_001362770:exon11:c.767A>G:p.D256G,CSNK2A1:NM_177559:exon11:c.767A>G:p.D256G	GLU
chr20_48636612	-	AG	Novel	-	exonic	PREX1	nonsynonymous	PREX1:NM_020820:exon32:c.4018A>G:p.K1340E	GLU
chr21_28878233	-	AG	Novel	-	exonic	N6AMT1	nonsynonymous	N6AMT1:NM_182749:exon4:c.413A>G:p.K138R,N6AMT1:NM_013240:exon5:c.497A>G:p.K166R	GLU
chr21_28878293	-	AG	Novel	-	exonic	N6AMT1	nonsynonymous	N6AMT1:NM_182749:exon4:c.353A>G:p.K118R,N6AMT1:NM_013240:exon5:c.437A>G:p.K146R	GLU
chr21_28885246	-	AG	Novel	-	exonic	N6AMT1	nonsynonymous	N6AMT1:NM_013240:exon1:c.100A>G:p.N34D,N6AMT1:NM_182749:exon1:c.100A>G:p.N34D	GLU
chr21_33551806	+	AG	Novel	-	exonic	SON	nonsynonymous	SON:NM_001291411:exon3:c.2575A>G:p.S859G,SON:NM_032195:exon3:c.2575A>G:p.S859G,SON:NM_138927:exon3:c.2575A>G:p.S859G	GLU
chr21_34095346	+	AG	Novel	-	exonic	SLC5A3	nonsynonymous	SLC5A3:NM_006933:exon2:c.148A>G:p.T50A	GLU
chr22_17834497	-	AG	Novel	Alu-SINE	exonic	MICAL3	nonsynonymous	MICAL3:NM_001122731:exon20:c.2854A>G:p.M952V	GLU
chr22_24321882	+	AG	Novel	-	exonic	SPECC1L	nonsynonymous	SPECC1L:NM_001145468:exon4:c.902A>G:p.D301G,SPECC1L:NM_001254732:exon4:c.902A>G:p.D301G,SPECC1L:NM_015330:exon5:c.902A>G:p.D301G	GLU
chr22_29331897	-	AG	Novel	-	exonic	AP1B1	nonsynonymous	AP1B1:NM_001166019:exon17:c.2248A>G:p.T750A,AP1B1:NM_145730:exon17:c.2308A>G:p.T770A,AP1B1:NM_001127:exon18:c.2329A>G:p.T777A	GLU
chr22_36227685	-	AG	Novel	-	exonic	APOL2	nonsynonymous	APOL2:NM_030882:exon5:c.733A>G:p.I245V,APOL2:NM_145637:exon6:c.733A>G:p.I245V	GLU
chr22_50221276	-	AG	Novel	-	exonic	TUBGCP6	nonsynonymous	TUBGCP6:NM_020461:exon16:c.3083A>G:p.Q1028R	GLU
chr3_126068036	-	AG	Novel	-	exonic	SLC41A3	nonsynonymous	SLC41A3:NM_001008485:exon2:c.184A>G:p.T62A,SLC41A3:NM_001008486:exon2:c.184A>G:p.T62A,SLC41A3:NM_017836:exon2:c.184A>G:p.T62A	GLU
chr3_133766289	+	AG	Novel	-	exonic	TF	nonsynonymous	TF:NM_001354704:exon11:c.961A>G:p.I321V,TF:NM_001063:exon12:c.1342A>G:p.I448V,TF:NM_001354703:exon18:c.1210A>G:p.I404V	GLU
chr3_179375233	+	AG	Novel	-	exonic	MFN1	nonsynonymous	MFN1:NM_033540:exon10:c.989A>G:p.Q330R	GLU
chr3_184319745	+	AG	Novel	-	exonic	EIF4G1	nonsynonymous	EIF4G1:NM_198244:exon4:c.220A>G:p.T74A,EIF4G1:NM_182917:exon6:c.481A>G:p.T161A,EIF4G1:NM_001194947:exon7:c.502A>G:p.T168A,EIF4G1:NM_001291157:exon7:c.361A>G:p.T121A,EIF4G1:NM_198241:exon7:c.481A>G:p.T161A,EIF4G1:NM_001194946:exon8:c.502A>G:p.T168A	GLU
chr3_51944204	+	AG	Novel	-	exonic	PARP3	nonsynonymous	PARP3:NM_001003931:exon3:c.320A>G:p.H107R,PARP3:NM_001370240:exon3:c.299A>G:p.H100R,PARP3:NM_005485:exon3:c.299A>G:p.H100R,PARP3:NM_001370239:exon4:c.299A>G:p.H100R	GLU
chr3_52396682	+	AG	Novel	-	exonic	DNAH1	nonsynonymous	DNAH1:NM_015512:exon72:c.11495A>G:p.H3832R	GLU
chr3_9934475	+	AG	Novel	-	exonic	CRELD1	nonsynonymous	CRELD1:NM_015513:exon1:c.37A>G:p.M13V,CRELD1:NM_001031717:exon2:c.37A>G:p.M13V,CRELD1:NM_001077415:exon2:c.37A>G:p.M13V	GLU
chr4_373353	+	AG	Novel	-	exonic	ZNF141	nonsynonymous	ZNF141:NM_001348277:exon2:c.688A>G:p.T230A,ZNF141:NM_003441:exon4:c.916A>G:p.T306A	GLU
chr4_373486	+	AG	Novel	-	exonic	ZNF141	nonsynonymous	ZNF141:NM_001348277:exon2:c.821A>G:p.Q274R,ZNF141:NM_003441:exon4:c.1049A>G:p.Q350R	GLU
chr4_373494	+	AG	Novel	-	exonic	ZNF141	nonsynonymous	ZNF141:NM_001348277:exon2:c.829A>G:p.K277E,ZNF141:NM_003441:exon4:c.1057A>G:p.K353E	GLU
chr4_4274405	-	AG	Novel	-	exonic	LYAR	nonsynonymous	LYAR:NM_001145725:exon7:c.794A>G:p.H265R,LYAR:NM_017816:exon7:c.794A>G:p.H265R	GLU
chr5_122826188	+	AG	Novel	-	exonic	SNX2	nonsynonymous	SNX2:NM_001278199:exon12:c.1000A>G:p.R334G,SNX2:NM_003100:exon12:c.1351A>G:p.R451G	GLU
chr5_129527778	+	AG	Novel	-	exonic	ADAMTS19	nonsynonymous	ADAMTS19:NM_133638:exon5:c.1117A>G:p.S373G	GLU
chr5_14143738	+	AG	Novel	Simple_repeat-Simple_repeat	exonic	TRIO	nonsynonymous	TRIO:NM_007118:exon1:c.13A>G:p.S5G	GLU
chr5_176598937	-	AG	Novel	-	exonic	GPRIN1	nonsynonymous	GPRIN1:NM_052899:exon2:c.898A>G:p.M300V	GLU
chr5_179853379	-	AG	Novel	-	exonic;splicing	MRNIP;MRNIP	nonsynonymous	MRNIP:NM_001017987:exon2:c.125A>G:p.Q42R,MRNIP:NM_016175:exon2:c.125A>G:p.Q42R	GLU
chr5_37000841	+	AG	Novel	-	exonic	NIPBL	nonsynonymous	NIPBL:NM_015384:exon13:c.3527A>G:p.E1176G,NIPBL:NM_133433:exon13:c.3527A>G:p.E1176G	GLU
chr5_474989	+	AG	Novel	-	exonic	SLC9A3	nonsynonymous	SLC9A3:NM_001284351:exon16:c.2368T>C:p.C790R,SLC9A3:NM_004174:exon16:c.2395T>C:p.C799R	GLU
chr5_850542	-	AG	Novel	-	exonic	ZDHHC11	nonsynonymous	ZDHHC11:NM_024786:exon1:c.61A>G:p.K21E	GLU
chr6_12122412	+	AG	Novel	-	exonic	HIVEP1	nonsynonymous	HIVEP1:NM_002114:exon4:c.2617A>G:p.T873A	GLU
chr7_39951389	+	AG	Novel	Simple_repeat-Simple_repeat	exonic	CDK13	nonsynonymous	CDK13:NM_003718:exon1:c.748A>G:p.S250G,CDK13:NM_031267:exon1:c.748A>G:p.S250G	GLU
chr7_43445250	+	AG	Novel	-	exonic	HECW1	nonsynonymous	HECW1:NM_001287059:exon10:c.2078A>G:p.Y693C,HECW1:NM_015052:exon11:c.2078A>G:p.Y693C	GLU
chr7_100220138	-	AG	Novel	-	exonic	PVRIG	nonsynonymous	PVRIG:NM_024070:exon3:c.143T>C:p.V48A	GLU
chr8_13021128	+	AG	Novel	-	exonic	TRMT9B	nonsynonymous	TRMT9B:NM_001099677:exon2:c.71A>G:p.H24R,TRMT9B:NM_020844:exon5:c.449A>G:p.H150R	GLU
chr8_140750388	-	AG	Novel	L2-LINE	exonic	PTK2	nonsynonymous	PTK2:NM_001352748:exon19:c.1478A>G:p.K493R	GLU
chr8_143650248	+	AG	Novel	-	exonic	ZNF623	nonsynonymous	ZNF623:NM_014789:exon1:c.376A>G:p.N126D,ZNF623:NM_001082480:exon2:c.256A>G:p.N86D,ZNF623:NM_001261843:exon2:c.256A>G:p.N86D	GLU
chr8_6444897	+	AG	Novel	-	exonic	MCPH1	nonsynonymous	MCPH1:NM_001172575:exon7:c.1031A>G:p.D344G,MCPH1:NM_001172574:exon8:c.1175A>G:p.D392G,MCPH1:NM_001322042:exon8:c.1175A>G:p.D392G,MCPH1:NM_001322043:exon8:c.1169A>G:p.D390G,MCPH1:NM_001322045:exon8:c.1073A>G:p.D358G,MCPH1:NM_001363979:exon8:c.1175A>G:p.D392G,MCPH1:NM_001363980:exon8:c.1175A>G:p.D392G,MCPH1:NM_024596:exon8:c.1175A>G:p.D392G	GLU
chr9_38604212	-	AG	Novel	Alu-SINE	exonic	ANKRD18A	nonsynonymous	ANKRD18A:NM_001331100:exon8:c.938A>G:p.Q313R	GLU
chr9_38604215	-	AG	Novel	Alu-SINE	exonic	ANKRD18A	nonsynonymous	ANKRD18A:NM_001331100:exon8:c.935A>G:p.K312R	GLU
chrX_101883820	-	AG	Novel	-	exonic	ZMAT1	nonsynonymous	ZMAT1:NM_001011657:exon7:c.1607A>G:p.Q536R,ZMAT1:NM_001282401:exon9:c.1094A>G:p.Q365R,ZMAT1:NM_001282400:exon10:c.1094A>G:p.Q365R	GLU
chrX_48601926	+	AG	Novel	-	exonic	WDR13	nonsynonymous	WDR13:NM_001166426:exon5:c.698A>G:p.H233R,WDR13:NM_017883:exon6:c.974A>G:p.H325R,WDR13:NM_001347217:exon7:c.974A>G:p.H325R,WDR13:NM_001347219:exon7:c.698A>G:p.H233R	GLU
chrX_53082563	+	AG	Novel	-	exonic	TSPYL2	nonsynonymous	TSPYL2:NM_022117:exon1:c.65A>G:p.Q22R	GLU
chr7_100319988	-	AG	Novel	-	exonic	SPDYE3	stoploss	SPDYE3:NM_001004351:exon10:c.1648T>C:p.X550Q	GLU
chr3_12004821	+	AG	Novel	-	exonic	SYN2	unknown	UNKNOWN	GLU
chr3_16885143	+	AG	Novel	-	exonic	PLCL2	unknown	UNKNOWN	GLU
chr4_86848	+	AG	Novel	-	exonic	ZNF595	unknown	UNKNOWN	GLU
chr1_11824498	+	AG	Novel	-	exonic	CLCN6	nonsynonymous	CLCN6:NM_001256959:exon7:c.527A>G:p.E176G,CLCN6:NM_001286:exon8:c.593A>G:p.E198G	OLIG
chr1_154602344	-	AG	Novel	-	exonic	ADAR	nonsynonymous	ADAR:NM_001111:exon2:c.298A>G:p.R100G,ADAR:NM_001365045:exon2:c.325A>G:p.R109G,ADAR:NM_015840:exon2:c.298A>G:p.R100G,ADAR:NM_015841:exon2:c.298A>G:p.R100G	OLIG
chr1_222628664	+	AG	Novel	-	exonic	MIA3	nonsynonymous	MIA3:NM_001324062:exon4:c.1444A>G:p.K482E,MIA3:NM_001324063:exon4:c.1444A>G:p.K482E,MIA3:NM_198551:exon4:c.1444A>G:p.K482E,MIA3:NM_001324064:exon5:c.952A>G:p.K318E	OLIG
chr1_91394238	-	AG	Novel	-	exonic	HFM1	nonsynonymous	HFM1:NM_001017975:exon4:c.349A>G:p.I117V	OLIG
chr10_13124076	+	AG	Novel	-	exonic	OPTN	nonsynonymous	OPTN:NM_021980:exon8:c.964A>G:p.K322E,OPTN:NM_001008212:exon9:c.964A>G:p.K322E,OPTN:NM_001008211:exon10:c.964A>G:p.K322E,OPTN:NM_001008213:exon10:c.964A>G:p.K322E	OLIG
chr10_98231651	+	AG	Novel	-	exonic	R3HCC1L	nonsynonymous	R3HCC1L:NM_001351016:exon3:c.1925A>G:p.H642R,R3HCC1L:NM_001256621:exon4:c.143A>G:p.H48R,R3HCC1L:NM_001351013:exon4:c.1925A>G:p.H642R,R3HCC1L:NM_001256620:exon5:c.1925A>G:p.H642R,R3HCC1L:NM_001351012:exon5:c.1925A>G:p.H642R,R3HCC1L:NM_001351017:exon5:c.1925A>G:p.H642R,R3HCC1L:NM_014472:exon5:c.1925A>G:p.H642R,R3HCC1L:NM_001351015:exon6:c.1925A>G:p.H642R,R3HCC1L:NM_138469:exon6:c.1925A>G:p.H642R,R3…	OLIG
chr11_108312440	+	AG	Novel	-	exonic	ATM	nonsynonymous	ATM:NM_000051:exon40:c.5948A>G:p.N1983S,ATM:NM_001351834:exon41:c.5948A>G:p.N1983S	OLIG
chr11_1460700	+	AG	Novel	-	exonic	BRSK2	nonsynonymous	BRSK2:NM_001256627:exon20:c.2188A>G:p.T730A,BRSK2:NM_001256630:exon20:c.2278A>G:p.T760A	OLIG
chr11_65618135	+	AG	Novel	-	exonic	PCNX3	nonsynonymous	PCNX3:NM_032223:exon6:c.773A>G:p.Q258R	OLIG
chr11_67490920	+	AG	Novel	-	exonic	AIP	nonsynonymous	AIP:NM_001302959:exon6:c.743A>G:p.Q248R,AIP:NM_003977:exon6:c.920A>G:p.Q307R	OLIG
chr11_7649209	+	AG	Novel	-	exonic	PPFIBP2	nonsynonymous	PPFIBP2:NM_001256569:exon16:c.1543A>G:p.R515G,PPFIBP2:NM_001256568:exon17:c.1636A>G:p.R546G,PPFIBP2:NM_001351858:exon18:c.1741A>G:p.R581G,PPFIBP2:NM_001351860:exon18:c.1765A>G:p.R589G,PPFIBP2:NM_001351861:exon18:c.1741A>G:p.R581G,PPFIBP2:NM_001351857:exon19:c.1774A>G:p.R592G,PPFIBP2:NM_001351859:exon19:c.1774A>G:p.R592G,PPFIBP2:NM_001351854:exon20:c.1972A>G:p.R658G,PPFIBP2:NM_001351856:exon20:c.1…	OLIG
chr11_89691096	+	AG	Novel	-	exonic	FOLH1B	nonsynonymous	FOLH1B:NM_153696:exon11:c.914A>G:p.N305S	OLIG
chr12_11030897	-	AG	Novel	-	exonic	TAS2R31	nonsynonymous	TAS2R31:NM_176885:exon1:c.439A>G:p.I147V	OLIG
chr12_11030977	-	AG	Novel	-	exonic	TAS2R31	nonsynonymous	TAS2R31:NM_176885:exon1:c.359A>G:p.H120R	OLIG
chr12_11061838	-	AG	Novel	-	exonic	TAS2R46	nonsynonymous	TAS2R46:NM_176887:exon1:c.457A>G:p.I153V	OLIG
chr12_11061856	-	AG	Novel	-	exonic	TAS2R46	nonsynonymous	TAS2R46:NM_176887:exon1:c.439A>G:p.I147V	OLIG
chr12_11091791	-	AG	Novel	-	exonic	TAS2R43	nonsynonymous	TAS2R43:NM_176884:exon1:c.439A>G:p.I147V	OLIG
chr12_11091871	-	AG	Novel	-	exonic	TAS2R43	nonsynonymous	TAS2R43:NM_176884:exon1:c.359A>G:p.H120R	OLIG
chr12_131918616	+	AG	Novel	-	exonic	ULK1	nonsynonymous	ULK1:NM_003565:exon23:c.2446A>G:p.T816A	OLIG
chr12_47751142	-	AG	Novel	-	exonic	RAPGEF3	nonsynonymous	RAPGEF3:NM_001098532:exon5:c.451A>G:p.R151G,RAPGEF3:NM_001098531:exon6:c.577A>G:p.R193G,RAPGEF3:NM_006105:exon6:c.451A>G:p.R151G	OLIG
chr13_52461790	+	AG	Novel	-	exonic	CKAP2	nonsynonymous	CKAP2:NM_001098525:exon4:c.967A>G:p.I323V,CKAP2:NM_001286686:exon4:c.820A>G:p.I274V,CKAP2:NM_001286687:exon4:c.964A>G:p.I322V,CKAP2:NM_018204:exon4:c.964A>G:p.I322V	OLIG
chr13_77698140	+	AG	Novel	-	exonic	SLAIN1	nonsynonymous	SLAIN1:NM_001242868:exon1:c.227A>G:p.Q76R	OLIG
chr14_23308165	+	AG	Novel	-	exonic	BCL2L2,BCL2L2-PABPN1	nonsynonymous	BCL2L2:NM_001199839:exon3:c.398A>G:p.Q133R,BCL2L2-PABPN1:NM_001199864:exon3:c.398A>G:p.Q133R,BCL2L2:NM_004050:exon3:c.398A>G:p.Q133R	OLIG
chr14_75047180	-	AG	Novel	-	exonic	MLH3	nonsynonymous	MLH3:NM_001040108:exon2:c.2476A>G:p.N826D,MLH3:NM_014381:exon2:c.2476A>G:p.N826D	OLIG
chr14_92071035	-	AG	Novel	Simple_repeat-Simple_repeat	exonic	ATXN3	nonsynonymous	ATXN3:NM_001164782:exon2:c.43A>G:p.T15A,ATXN3:NM_001164774:exon3:c.208A>G:p.T70A,ATXN3:NM_001164777:exon3:c.88A>G:p.T30A,ATXN3:NM_001164776:exon4:c.253A>G:p.T85A,ATXN3:NM_001164778:exon6:c.406A>G:p.T136A	OLIG
chr14_92071044	-	AG	Novel	Simple_repeat-Simple_repeat	exonic	ATXN3	nonsynonymous	ATXN3:NM_001164782:exon2:c.34A>G:p.K12E,ATXN3:NM_001164774:exon3:c.199A>G:p.K67E,ATXN3:NM_001164777:exon3:c.79A>G:p.K27E,ATXN3:NM_001164776:exon4:c.244A>G:p.K82E,ATXN3:NM_001164778:exon6:c.397A>G:p.K133E	OLIG
chr15_34381982	-	AG	Novel	-	exonic	GOLGA8A	nonsynonymous	GOLGA8A:NM_181077:exon14:c.1439A>G:p.Q480R,GOLGA8A:NM_001368072:exon22:c.1436A>G:p.Q479R,GOLGA8A:NM_001368071:exon23:c.1436A>G:p.Q479R	OLIG
chr15_48151502	-	AG	Novel	-	exonic	MYEF2	nonsynonymous	MYEF2:NM_001301210:exon13:c.1277A>G:p.Q426R,MYEF2:NM_016132:exon13:c.1277A>G:p.Q426R	OLIG
chr16_22258546	+	AG	Novel	-	exonic	EEF2K	nonsynonymous	EEF2K:NM_013302:exon10:c.1082A>G:p.Q361R	OLIG
chr16_30768395	+	AG	Novel	-	exonic	RNF40	nonsynonymous	RNF40:NM_001207034:exon11:c.1544A>G:p.Q515R,RNF40:NM_001207033:exon13:c.1844A>G:p.Q615R,RNF40:NM_001286572:exon13:c.1844A>G:p.Q615R,RNF40:NM_014771:exon13:c.1844A>G:p.Q615R	OLIG
chr16_70130431	+	AG	Novel	-	exonic	PDPR	nonsynonymous	PDPR:NM_001322118:exon5:c.316A>G:p.I106V,PDPR:NM_001322117:exon7:c.616A>G:p.I206V,PDPR:NM_017990:exon7:c.616A>G:p.I206V	OLIG
chr16_70860184	-	AG	Novel	-	exonic	HYDIN	nonsynonymous	HYDIN:NM_001270974:exon71:c.12013A>G:p.T4005A	OLIG
chr16_70920610	-	AG	Novel	-	exonic	HYDIN	nonsynonymous	HYDIN:NM_001270974:exon46:c.7766A>G:p.K2589R	OLIG
chr16_70941662	-	AG	Novel	-	exonic	HYDIN	nonsynonymous	HYDIN:NM_001270974:exon43:c.6827A>G:p.Q2276R	OLIG
chr16_70941764	-	AG	Novel	-	exonic	HYDIN	nonsynonymous	HYDIN:NM_001270974:exon43:c.6725A>G:p.Q2242R	OLIG
chr16_70978952	-	AG	Novel	-	exonic	HYDIN	nonsynonymous	HYDIN:NM_001270974:exon30:c.4600A>G:p.I1534V	OLIG
chr16_71020275	-	AG	Novel	-	exonic	HYDIN	nonsynonymous	HYDIN:NM_001270974:exon22:c.3229A>G:p.I1077V	OLIG
chr16_71064746	-	AG	Novel	-	exonic	HYDIN	nonsynonymous	HYDIN:NM_001198542:exon16:c.2251A>G:p.N751D,HYDIN:NM_001198543:exon16:c.2221A>G:p.N741D,HYDIN:NM_001270974:exon16:c.2170A>G:p.N724D,HYDIN:NM_017558:exon16:c.2170A>G:p.N724D	OLIG
chr16_71067297	-	AG	Novel	-	exonic	HYDIN	nonsynonymous	HYDIN:NM_001198542:exon15:c.2149A>G:p.T717A,HYDIN:NM_001198543:exon15:c.2119A>G:p.T707A,HYDIN:NM_001270974:exon15:c.2068A>G:p.T690A,HYDIN:NM_017558:exon15:c.2068A>G:p.T690A	OLIG
chr16_88438460	+	AG	Novel	-	exonic	ZNF469	nonsynonymous	ZNF469:NM_001367624:exon1:c.10990A>G:p.T3664A	OLIG
chr17_64896755	-	AG	Novel	-	exonic	LRRC37A3	nonsynonymous	LRRC37A3:NM_199340:exon4:c.503A>G:p.H168R	OLIG
chr17_80325138	+	AG	Novel	-	exonic	RNF213	nonsynonymous	RNF213:NM_001256071:exon18:c.3133A>G:p.N1045D	OLIG
chr18_35245616	+	AG	Novel	-	exonic	ZNF397	nonsynonymous	ZNF397:NM_001135178:exon4:c.911A>G:p.Q304R	OLIG
chr19_45057805	+	AG	Novel	-	exonic	CLASRP	nonsynonymous	CLASRP:NM_001278439:exon6:c.334A>G:p.K112E,CLASRP:NM_007056:exon7:c.520A>G:p.K174E	OLIG
chr19_49880334	+	AG	Novel	-	exonic	TBC1D17	nonsynonymous	TBC1D17:NM_001168222:exon3:c.152A>G:p.D51G,TBC1D17:NM_024682:exon4:c.251A>G:p.D84G	OLIG
chr19_5135381	+	AG	Novel	-	exonic	KDM4B	nonsynonymous	KDM4B:NM_015015:exon15:c.2128A>G:p.K710E	OLIG
chr19_57356968	+	AG	Novel	-	exonic	ZNF304	nonsynonymous	ZNF304:NM_020657:exon3:c.1099A>G:p.K367E,ZNF304:NM_001290318:exon4:c.1240A>G:p.K414E,ZNF304:NM_001290319:exon4:c.973A>G:p.K325E,ZNF304:NM_001329456:exon4:c.823A>G:p.K275E	OLIG
chr2_151420349	+	AG	Novel	-	exonic	RIF1	nonsynonymous	RIF1:NM_001177665:exon6:c.663A>G:p.I221M,RIF1:NM_001177663:exon7:c.663A>G:p.I221M,RIF1:NM_001177664:exon7:c.663A>G:p.I221M,RIF1:NM_018151:exon7:c.663A>G:p.I221M	OLIG
chr2_23885782	-	AG	Novel	-	exonic	ATAD2B	nonsynonymous	ATAD2B:NM_001242338:exon5:c.620A>G:p.Q207R,ATAD2B:NM_001354107:exon5:c.620A>G:p.Q207R,ATAD2B:NM_017552:exon5:c.620A>G:p.Q207R	OLIG
chr2_25980809	-	AG	Novel	-	exonic	KIF3C	nonsynonymous	KIF3C:NM_002254:exon1:c.1109A>G:p.Q370R	OLIG
chr2_42282878	+	AG	Novel	-	exonic	EML4	nonsynonymous	EML4:NM_001145076:exon7:c.673A>G:p.K225E,EML4:NM_019063:exon8:c.847A>G:p.K283E	OLIG
chr2_55578304	-	AG	Novel	L1-LINE	exonic	PPP4R3B	nonsynonymous	PPP4R3B:NM_001122964:exon10:c.1507A>G:p.I503V	OLIG
chr20_1915317	+	AG	Novel	-	exonic	SIRPA	nonsynonymous	SIRPA:NM_001040023:exon2:c.298A>G:p.N100D,SIRPA:NM_001040022:exon3:c.298A>G:p.N100D,SIRPA:NM_001330728:exon3:c.298A>G:p.N100D,SIRPA:NM_080792:exon3:c.298A>G:p.N100D	OLIG
chr20_25214873	+	AG	Novel	-	exonic	ENTPD6	nonsynonymous	ENTPD6:NM_001322385:exon4:c.409A>G:p.K137E,ENTPD6:NM_001114089:exon5:c.553A>G:p.K185E,ENTPD6:NM_001322386:exon5:c.553A>G:p.K185E,ENTPD6:NM_001322387:exon5:c.460A>G:p.K154E,ENTPD6:NM_001322389:exon5:c.595A>G:p.K199E,ENTPD6:NM_001322392:exon5:c.550A>G:p.K184E,ENTPD6:NM_001322393:exon5:c.553A>G:p.K185E,ENTPD6:NM_001322394:exon5:c.550A>G:p.K184E,ENTPD6:NM_001322395:exon5:c.595A>G:p.K199E,ENTPD6:NM_00…	OLIG
chr20_34995528	+	AG	Novel	-	exonic	MYH7B	nonsynonymous	MYH7B:NM_020884:exon28:c.3019A>G:p.K1007E	OLIG
chr20_48636612	-	AG	Novel	-	exonic	PREX1	nonsynonymous	PREX1:NM_020820:exon32:c.4018A>G:p.K1340E	OLIG
chr21_28878233	-	AG	Novel	-	exonic	N6AMT1	nonsynonymous	N6AMT1:NM_182749:exon4:c.413A>G:p.K138R,N6AMT1:NM_013240:exon5:c.497A>G:p.K166R	OLIG
chr21_28885246	-	AG	Novel	-	exonic	N6AMT1	nonsynonymous	N6AMT1:NM_013240:exon1:c.100A>G:p.N34D,N6AMT1:NM_182749:exon1:c.100A>G:p.N34D	OLIG
chr22_24321882	+	AG	Novel	-	exonic	SPECC1L	nonsynonymous	SPECC1L:NM_001145468:exon4:c.902A>G:p.D301G,SPECC1L:NM_001254732:exon4:c.902A>G:p.D301G,SPECC1L:NM_015330:exon5:c.902A>G:p.D301G	OLIG
chr22_29331897	-	AG	Novel	-	exonic	AP1B1	nonsynonymous	AP1B1:NM_001166019:exon17:c.2248A>G:p.T750A,AP1B1:NM_145730:exon17:c.2308A>G:p.T770A,AP1B1:NM_001127:exon18:c.2329A>G:p.T777A	OLIG
chr22_36227685	-	AG	Novel	-	exonic	APOL2	nonsynonymous	APOL2:NM_030882:exon5:c.733A>G:p.I245V,APOL2:NM_145637:exon6:c.733A>G:p.I245V	OLIG
chr3_184319745	+	AG	Novel	-	exonic	EIF4G1	nonsynonymous	EIF4G1:NM_198244:exon4:c.220A>G:p.T74A,EIF4G1:NM_182917:exon6:c.481A>G:p.T161A,EIF4G1:NM_001194947:exon7:c.502A>G:p.T168A,EIF4G1:NM_001291157:exon7:c.361A>G:p.T121A,EIF4G1:NM_198241:exon7:c.481A>G:p.T161A,EIF4G1:NM_001194946:exon8:c.502A>G:p.T168A	OLIG
chr3_51944204	+	AG	Novel	-	exonic	PARP3	nonsynonymous	PARP3:NM_001003931:exon3:c.320A>G:p.H107R,PARP3:NM_001370240:exon3:c.299A>G:p.H100R,PARP3:NM_005485:exon3:c.299A>G:p.H100R,PARP3:NM_001370239:exon4:c.299A>G:p.H100R	OLIG
chr3_52396682	+	AG	Novel	-	exonic	DNAH1	nonsynonymous	DNAH1:NM_015512:exon72:c.11495A>G:p.H3832R	OLIG
chr3_9934475	+	AG	Novel	-	exonic	CRELD1	nonsynonymous	CRELD1:NM_015513:exon1:c.37A>G:p.M13V,CRELD1:NM_001031717:exon2:c.37A>G:p.M13V,CRELD1:NM_001077415:exon2:c.37A>G:p.M13V	OLIG
chr4_373353	+	AG	Novel	-	exonic	ZNF141	nonsynonymous	ZNF141:NM_001348277:exon2:c.688A>G:p.T230A,ZNF141:NM_003441:exon4:c.916A>G:p.T306A	OLIG
chr4_373486	+	AG	Novel	-	exonic	ZNF141	nonsynonymous	ZNF141:NM_001348277:exon2:c.821A>G:p.Q274R,ZNF141:NM_003441:exon4:c.1049A>G:p.Q350R	OLIG
chr4_373494	+	AG	Novel	-	exonic	ZNF141	nonsynonymous	ZNF141:NM_001348277:exon2:c.829A>G:p.K277E,ZNF141:NM_003441:exon4:c.1057A>G:p.K353E	OLIG
chr4_4274405	-	AG	Novel	-	exonic	LYAR	nonsynonymous	LYAR:NM_001145725:exon7:c.794A>G:p.H265R,LYAR:NM_017816:exon7:c.794A>G:p.H265R	OLIG
chr5_129527778	+	AG	Novel	-	exonic	ADAMTS19	nonsynonymous	ADAMTS19:NM_133638:exon5:c.1117A>G:p.S373G	OLIG
chr5_179853379	-	AG	Novel	-	exonic;splicing	MRNIP;MRNIP	nonsynonymous	MRNIP:NM_001017987:exon2:c.125A>G:p.Q42R,MRNIP:NM_016175:exon2:c.125A>G:p.Q42R	OLIG
chr5_850542	-	AG	Novel	-	exonic	ZDHHC11	nonsynonymous	ZDHHC11:NM_024786:exon1:c.61A>G:p.K21E	OLIG
chr6_163312829	-	AG	Novel	Alu-SINE	exonic	PACRG	nonsynonymous	PACRG:NM_152410:exon6:c.664T>C:p.C222R	OLIG
chr7_39951389	+	AG	Novel	Simple_repeat-Simple_repeat	exonic	CDK13	nonsynonymous	CDK13:NM_003718:exon1:c.748A>G:p.S250G,CDK13:NM_031267:exon1:c.748A>G:p.S250G	OLIG
chr7_45085707	-	AG	Novel	-	exonic	NACAD	nonsynonymous	NACAD:NM_001146334:exon2:c.473A>G:p.Q158R	OLIG
chr7_74036573	-	AG	Novel	-	exonic	ELN	nonsynonymous	ELN:NM_000501:exon3:c.152T>C:p.L51P,ELN:NM_001081753:exon3:c.152T>C:p.L51P,ELN:NM_001081754:exon3:c.152T>C:p.L51P,ELN:NM_001081755:exon3:c.152T>C:p.L51P,ELN:NM_001278912:exon3:c.152T>C:p.L51P,ELN:NM_001278913:exon3:c.152T>C:p.L51P,ELN:NM_001278915:exon3:c.152T>C:p.L51P,ELN:NM_001278916:exon3:c.152T>C:p.L51P,ELN:NM_001278939:exon3:c.152T>C:p.L51P	OLIG
chr7_100220138	-	AG	Novel	-	exonic	PVRIG	nonsynonymous	PVRIG:NM_024070:exon3:c.143T>C:p.V48A	OLIG
chr8_143650248	+	AG	Novel	-	exonic	ZNF623	nonsynonymous	ZNF623:NM_014789:exon1:c.376A>G:p.N126D,ZNF623:NM_001082480:exon2:c.256A>G:p.N86D,ZNF623:NM_001261843:exon2:c.256A>G:p.N86D	OLIG
chr8_25377342	+	AG	Novel	-	exonic	DOCK5	nonsynonymous	DOCK5:NM_024940:exon38:c.3854A>G:p.K1285R	OLIG
chr8_6444897	+	AG	Novel	-	exonic	MCPH1	nonsynonymous	MCPH1:NM_001172575:exon7:c.1031A>G:p.D344G,MCPH1:NM_001172574:exon8:c.1175A>G:p.D392G,MCPH1:NM_001322042:exon8:c.1175A>G:p.D392G,MCPH1:NM_001322043:exon8:c.1169A>G:p.D390G,MCPH1:NM_001322045:exon8:c.1073A>G:p.D358G,MCPH1:NM_001363979:exon8:c.1175A>G:p.D392G,MCPH1:NM_001363980:exon8:c.1175A>G:p.D392G,MCPH1:NM_024596:exon8:c.1175A>G:p.D392G	OLIG
chr9_132230577	+	AG	Novel	-	exonic	NTNG2	nonsynonymous	NTNG2:NM_032536:exon5:c.1036A>G:p.T346A	OLIG
chrX_101883820	-	AG	Novel	-	exonic	ZMAT1	nonsynonymous	ZMAT1:NM_001011657:exon7:c.1607A>G:p.Q536R,ZMAT1:NM_001282401:exon9:c.1094A>G:p.Q365R,ZMAT1:NM_001282400:exon10:c.1094A>G:p.Q365R	OLIG
chrX_48601926	+	AG	Novel	-	exonic	WDR13	nonsynonymous	WDR13:NM_001166426:exon5:c.698A>G:p.H233R,WDR13:NM_017883:exon6:c.974A>G:p.H325R,WDR13:NM_001347217:exon7:c.974A>G:p.H325R,WDR13:NM_001347219:exon7:c.698A>G:p.H233R	OLIG
chrX_53082563	+	AG	Novel	-	exonic	TSPYL2	nonsynonymous	TSPYL2:NM_022117:exon1:c.65A>G:p.Q22R	OLIG
chr7_100319988	-	AG	Novel	-	exonic	SPDYE3	stoploss	SPDYE3:NM_001004351:exon10:c.1648T>C:p.X550Q	OLIG
chr14_73491067	+	AG	Novel	-	exonic	RIOX1	unknown	UNKNOWN	OLIG
chr4_86848	+	AG	Novel	-	exonic	ZNF595	unknown	UNKNOWN	OLIG
