# Supplementary material for: Cellular and genetic drivers of RNA editing variation in the human brain
Source: Nat Commun. 2022 May 30;13:2997. doi: 10.1038/s41467-022-30531-0 (PMC9151768; doi:10.1038/s41467-022-30531-0)
Supplement: Supplementary file 9 — Supplementary Data 6 [file 41467_2022_30531_MOESM9_ESM.xlsx]

## Sheet: descriptor
Sheet	Description
Metadata	Metadata for the 6 OFC donors used for validation of 4 recoding sites
rhAmpSeq PCR primers	Forward and reverse primers used to validate 4 recoding sites	primers
Editing percentages	Rates of editing per cell type across 6 donors

## Sheet: Metadata
Subject_ID	Neuropsychiatric_Diagnosis	Sex	Age	Brain_area	pH
Donor_1	None	F	38	OFC	6.7
Donor_2	None	F	46	OFC	6.6
Donor_3	None	M	19	OFC	6.7
Donor_4	None	M	43	OFC	6.5
Donor_5	None	M	23	OFC	6.6
Donor_6	None	M	36	OFC	6.8
Source of tissue: Macedonia/New York State Psychiatric Institute Brain Collection

## Sheet: rhAmpSeq PCR primers
Primer Name	Sequence	Tm
GRIA3-F	/rhSeq-f/ATC TGG ATT CCA AAG GCT ATG rGTG TG/GT2/	59
GRIA3-R	/rhSeq-r/AGT ATA TAG AAA ACG CCT GCC ArCA TTG /GT3/	57
GRIA4-F	/rhSeq-f/TGG ATT CCA AAG GCT ATG GArG TAG C/GT4/	59
GRIA4-R	/rhSeq-r/AAC CAG AAT GTA GAA GAC GCrC TGC T/GT4/	60
SON-F	/rhSeq-f/GCA TCC TGA GGT GAC AAC rGGC AA/GT3/	61
SON-R	/rhSeq-r/ACT CTA GTG CCC CAG TTG rCCA CA/GT2/	63
UNC80-F	/rhSeq-f/GTT TGA CAC TTC AGA GGC ArGC CAA /GT1/	61
UNC80-R	/rhSeq-r/AGC CTG TAT CTG CAA TGC TArC AAG C/GT3/	60
	(rhSeq-f, rhSeq-r : IDT-propriatory sequences, complementary to indexing primers)
	GT1-4: modified bases, see rhAmpSeq kit description (IDT)

## Sheet: Editing percentages
	GLU		MGE-GABA		OLIG
	Mean, % edited	Std. Error of Mean	Mean, % edited	Std. Error of Mean	Mean, % edited	Std. Error of Mean	Comparison	T-statistic	Two-sided linear regression (P-value)
UNC80	17.8	5.63	40.7	4.43	4.02	3.64	MGE-GABA vs GLU + OLIG	78.8013	3.31344e-24
SON	36.82	11.8	29.06	7.212	6.58	5.704	MGE-GABA + GLU vs. OLIG	19.109	2.93233e-13
GRIA3	93.23	2.827	93.23	2.623	56.21	11.35	MGE-GABA + GLU vs. OLIG	27.9845	3.65804e-16
GRIA4	91.57	4.928	99.24	0.443	52.05	11.65	MGE-GABA + GLU vs. OLIG	32.3	2.75261e-17
