# Supplementary material for: Cellular and genetic drivers of RNA editing variation in the human brain
Source: Nat Commun. 2022 May 30;13:2997. doi: 10.1038/s41467-022-30531-0 (PMC9151768; doi:10.1038/s41467-022-30531-0)
Supplement: Supplementary file 10 — Supplementary Data 7 [file 41467_2022_30531_MOESM10_ESM.xlsx]

## Sheet: description
Sheet	Description
Edits per gene	The number of high confidence selective editing events detected per gene/cell type, residualized edits per gene/cell type and adjusted P-values and log fold-changes from the differential gene expression analysis.

## Sheet: Edits per gene
	Site-selective edits/gene
Gene	MGE.GABA	GLU	OLIG	Gene Length (bp)
MIR4268	0	81	0	63
CZ1P-ASNS	77	116	3	0
MIR222	0	76	0	109
ACTRT1	12	63	0	1436
LOC284930	0	57	0	0
LINC01680	0	56	0	7308
ARL4A	0	50	0	4102
LOC105376360	0	50	0	0
LINC02217	0	47	0	39730
RNU5E-8P	13	51	5	115
LOC105374312	0	38	0	0
SPTBN4	124	99	0	110222
LINC02210-CRHR1	63	75	14	194633
LOC105374338	24	48	0	0
LOC105374516	6	38	1	0
LOC100130987	71	67	0	0
LOC101929570	6	33	0	0
AL021368.3	1	29	0	577
LOC440040	32	44	0	0
C8orf44	31	52	17	17949
LINC01930	0	25	0	0
MIR873	1	25	0	76
AC096576.6	1	24	0	2855
LOC101927237	43	43	0	0
DYNAP	23	33	0	11736
PPIP5K1P1-CATSPER2	26	34	0	0
AGBL4-IT1	12	27	0	97884
CTD-2194D22.4	0	21	0	13161
LOC100130950	39	45	10	0
LOC101927151	2	22	1	0
GAS7	1	23	6	287942
SPATA7	17	28	1	85426
KIF4B	0	19	0	4386
LOC440084	0	19	0	0
LINC01945	6	21	0	10224
LINC02263	0	17	0	52116
LINC00473	25	29	0	79246
LINC01004	39	49	26	62729
GAS2L1P2	23	27	0	6274
TTTY15	22	27	1	29897
AL008633.1	0	15	0	1299385
LINC02613	0	15	0	109407
PWARSN	50	51	23	0
LOC101929452	8	20	3	0
RAP1GAP2	8	18	0	260683
FAM170A	0	14	0	6263
LINC00951	0	14	0	1807
LOC105374344	0	14	0	0
NRG1-IT1	0	14	0	113285
XIRP2	37	32	0	371266
FMC1-LUC7L2	48	52	29	81239
AC105052.4	24	30	9	100191
LOC729732	9	18	0	0
TMX2-CTNND1	9	19	2	78981
AC013716.1	18	22	1	116516
AC105233.4	7	16	0	215
LOC105374194	1	13	0	0
HMX1	1	12	0	25763
LYRM4-AS1	4	13	0	0
AC005400.1	0	11	0	88176
LOC441455	0	11	0	0
REG3A	0	11	0	2750
SPECC1L-ADORA2A	27	27	6	171458
AC104806.2	20	21	1	50946
LARS	32	36	19	69622
OR4F21	4	13	1	994
AC211486.2	17	20	3	101
AC048382.2	0	10	0	13708
AC079841.2	0	10	0	36426
MIR4465	0	10	0	69
AC073591.1	9	14	0	11099
ABCA11P	10	17	5	48694
MIR7-2	1	10	0	109
LINC00158	6	12	0	46313
LINC02232	0	9	0	110204
DANT1	29	25	4	2086
AC092745.5	1	9	0	98901
LOC202181	24	20	0	0
AC019118.2	2	9	0	14199
SNORD56B	2	9	0	70
AL021368.4	6	14	6	41470
CR589904.2	0	8	0	67100
CYP4F26P	0	8	0	27179
MIR8065	0	8	0	99
AC008267.5	12	16	5	2151
AL451064.2	7	11	0	1653
MIR563	3	9	0	78
MIR3680-1	1	8	0	86
LOC339874	0	9	3	0
RBM14-RBM4	20	20	6	29843
AC103952.1	8	13	4	106
AC092111.2	2	9	2	1413
AC048338.1	0	7	0	58644
FLJ33534	0	7	0	0
HTR1F	0	7	0	3139
LINC01202	0	7	0	94425
LOC100128253	0	7	0	0
LINC01946	24	20	3	10157
HS1BP3-IT1	19	17	2	1773
LOC100129724	18	17	3	0
LOC101927699	13	13	0	0
CHURC1-FNTB	7	11	2	147318
AC092939.1	1	7	0	45589
IFTAP	1	7	0	0
ZNF71-SMIM17	1	7	0	0
SNORA40	26	25	12	116
HARS	17	17	5	18851
LOC101928590	12	12	0	0
TMEM189-UBE2V1	8	11	2	72513
PKD1P3-NPIPA1	4	8	0	0
AC093668.1	7	12	5	50943
LINC00622	2	7	0	1569
DEFA5	0	6	0	1435
LINC02392	0	6	0	20080
LINCR-0002	0	6	0	0
LOC101928977	0	6	0	0
TECRL	0	6	0	134211
AP001885.2	15	13	0	892
MIR129-1	13	12	0	71
DNAAF4-CCPG1	10	11	1	143112
GPR132	9	10	0	16050
RN7SL582P	9	11	2	278
LOC399975	8	10	1	0
AL590132.1	3	7	0	276021
LOC100507387	3	7	0	0
AC004967.2	1	6	0	4027
AC024598.1	1	9	6	297819
RN7SL316P	16	13	0	271
AC006153.1	4	7	0	109957
AL451062.4	4	7	0	280865
BRK1	5	9	3	11515
AL158167.1	0	5	0	36339
HDGFL1	0	5	0	2100
LINC01148	0	5	0	16977
LINC01807	0	5	0	366465
LINC02082	0	5	0	22396
LOC728095	0	5	0	0
RNU6-1293P	0	5	0	106
CELF6	23	22	12	35430
STAG3L5P-PVRIG2P-PILRB	10	10	1	31727
AC097104.1	3	6	0	38470
LOC101927314	0	8	7	0
LOC100289473	8	8	0	0
AC007384.1	9	10	3	59770
LOC100419583	6	7	0	0
CCZ1P-OR7E38P	15	18	13	0
AF241726.2	3	6	1	1338344
LOC102724919	2	5	0	0
SPATA31A5	2	5	0	6276
AC008574.1	0	4	0	88054
AC011995.1	0	4	0	673
AC025253.2	0	4	0	3635
AC069439.2	0	4	0	9935
AC093516.1	0	4	0	254360
AC099570.1	0	4	0	96
AC112481.2	0	4	0	190989
AL139280.2	0	4	0	1799
AL450338.2	0	4	0	48573
CYRIA	0	4	0	0
LINC01065	0	4	0	52517
LINC02375	0	4	0	15957
LOC101927310	0	4	0	0
LOC101927854	0	4	0	0
LOC101929613	0	4	0	0
MIR4433B	0	4	0	101
PRICKLE2-AS1	0	4	0	1849
AC073283.3	0	5	2	110570
FLJ42969	13	20	19	0
LINC02636	19	13	0	25220
TAS2R10	17	14	4	1041
PWAR5	16	13	3	3179
CNPY3-GNMT	13	10	0	0
LOC645513	9	9	2	0
AC022826.2	7	7	0	190163
ZNF254	21	24	20	96378
NPIPB13	7	10	6	31573
AC114752.2	1	4	0	3580
AC130448.2	1	4	0	373
AL513166.1	1	4	0	470602
DNAL4	1	4	0	15690
IPO11-LRRC70	1	4	0	0
LINC01118	1	4	0	123864
LINC01950	1	4	0	195855
LOC105375429	1	4	0	0
MACROD2-IT1	1	4	0	82140
MIR3680-2	1	4	0	86
AC010615.4	2	6	3	86107
ZNF69	0	4	1	26547
LOC100630923	40	30	14	0
LOC101928491	12	9	0	0
AC068547.1	8	7	0	171298
LOC102724064	7	7	1	0
AC005225.2	4	5	0	78826
AL109811.3	4	5	0	17866
KHDRBS2-OT1	4	5	0	0
LINCR-0001	4	5	0	0
AL139300.1	4	6	2	122962
GOLGA8G	5	7	3	13360
HECTD2-AS1	2	4	0	0
HP09053	2	4	0	0
LOC646762	2	4	0	0
AL355377.4	2	5	2	1562
ABRACL	0	3	0	14557
AC007744.1	0	3	0	238541
AC008012.1	0	3	0	131728
AC010476.2	0	3	0	111822
AC025766.1	0	3	0	6216
AC090945.1	0	3	0	15821
AC092535.4	0	3	0	19338
AC093843.1	0	3	0	79055
AC098850.3	0	3	0	114192
AL391840.3	0	3	0	2436
AL591806.4	0	3	0	41005
FHL5	0	3	0	54088
HS3ST3A1	0	3	0	107897
INMT-MINDY4	0	3	0	139944
LINC00506	0	3	0	0
LINC02803	0	3	0	16295
LOC100507548	0	3	0	0
LOC101928786	0	3	0	0
LOC441204	0	3	0	0
LOC613266	0	3	0	0
MIR10522	0	3	0	0
MIR1324	0	3	0	95
PIR-FIGF	0	3	0	0
RNU1-1	0	3	0	163
STYK1	0	3	0	55395
YY1P2	0	3	0	947
AL024498.2	13	10	2	182629
GOLGA6L4	11	8	0	9595
NBPF19	14	12	5	81023
LOC101929057	8	7	1	0
AL162581.1	10	10	5	330
AC140504.1	5	5	0	119594
LOC574538	5	5	0	0
AC055811.2	6	7	3	34536
AL592546.3	3	4	0	3803
LOC101928453	3	4	0	0
LOC644215	3	4	0	0
MIR1252	3	4	0	64
MROH7-TTC4	3	4	0	100522
TNFSF18	3	4	0	11003
LINC02517	2	4	1	7060
AC003006.1	1	3	0	71530
AC011455.2	1	3	0	34451
AC027251.1	1	3	0	11639
AL121845.3	1	3	0	30239
AL137918.1	1	3	0	1921
AL359706.1	1	3	0	101048
AP000350.4	1	3	0	33035
ARHGAP11A-SCG5	1	3	0	0
FLJ45513	1	3	0	0
KRTAP5-11	1	3	0	23639
WDR92	1	3	0	34613
MIR548AY	8	6	0	106
RARS	8	6	0	32854
AP001267.5	8	7	2	81135
AL590627.3	6	5	0	105274
FASTKD5	6	5	0	13346
NEGR1-IT1	6	5	0	42780
AC005753.2	4	4	0	56476
AL157834.4	4	4	0	26500
BLOC1S2	4	4	0	13400
F11R	4	4	0	26132
LOC283856	4	4	0	0
LINC01448	10	11	8	44731
AC087203.3	3	4	1	1546
AC092329.1	2	3	0	16977
AP003071.5	2	3	0	89525
AP005671.1	2	3	0	3689
BMS1P20	2	3	0	19614
DRGX	2	3	0	31835
LOC101927434	2	3	0	0
LSM1	2	3	0	13395
MIR6085	2	3	0	109
AC211476.9	8	10	8	101
AL136981.4	1	3	1	79305
AA06	0	2	0	0
AC010422.6	0	2	0	55255
AC011330.3	0	2	0	18075
AC022382.2	0	2	0	28217
AC025839.1	0	2	0	80551
AC058822.1	0	2	0	917433
AC066585.1	0	2	0	8293
AC067956.1	0	2	0	290814
AC087190.3	0	2	0	8333
AC092377.1	0	2	0	7690
AC093155.3	0	2	0	176195
AC097634.4	0	2	0	795003
AC138331.1	0	2	0	7793
AL021368.5	0	2	0	4226
AL121594.1	0	2	0	194925
AL122014.1	0	2	0	76646
AL136369.2	0	2	0	10668
AL139275.1	0	2	0	10730
AL355987.2	0	2	0	29100
FAM25C	0	2	0	4469
FAM86EP	0	2	0	13659
FRMPD2	0	2	0	121608
GGCT	0	2	0	8220
LINC00970	0	2	0	183100
LINC01590	0	2	0	0
LINC01921	0	2	0	11695
LOC100287944	0	2	0	0
LOC105372383	0	2	0	0
MIR378D1	0	2	0	53
MIR5089	0	2	0	83
MIR5093	0	2	0	99
MIR9903	0	2	0	0
PKD1P5-LOC105376752	0	2	0	0
RDH16	0	2	0	7943
RNU6-367P	0	2	0	99
SIRPG	0	2	0	28627
ST7-OT3	0	2	0	0
STOX1	0	2	0	67901
TLR5	0	2	0	33844
U91319.1	0	2	0	317156
ZNF890P	0	2	0	23307
LINC00927	0	4	4	78737
AC008481.3	33	25	14	39458
ANKRD20A4P	17	10	0	0
TIMM29	10	7	1	4724
HNRNPUL2-BSCL2	9	6	0	37109
GBA3	7	5	0	126661
CISD1	5	4	0	20424
IQCJ	5	4	0	303379
CDC42-IT1	4	4	1	5002
MIR1304	4	4	1	90
AC093787.2	3	3	0	6805
AL049650.2	3	3	0	41695
AL354718.2	3	3	0	22146
HTD2	3	3	0	12312
LINC01164	3	3	0	17801
LOC100506124	3	3	0	0
LOC101927179	3	3	0	0
LOC728613	3	3	0	0
MIR138-1	3	3	0	98
MIR5579	3	3	0	57
ZNF664-RFLNA	3	3	0	0
AC009070.1	3	4	2	178158
AC008764.4	2	3	1	82473
AC010542.3	2	3	1	47500
GET1-SH3BGR	2	3	1	0
LINC02589	2	3	1	0
PRR25	2	3	1	8418
AC008119.1	1	2	0	7664
AC244197.3	1	2	0	63822
AL021997.3	1	2	0	14459
AL354953.1	1	2	0	6705
AL731577.2	1	2	0	25738
BRWD1-AS1	1	2	0	7511
EIF3IP1	1	2	0	966
KIAA1107	1	2	0	17738
LOC101927870	1	2	0	0
LOC101927907	1	2	0	0
MIR4705	1	2	0	70
MIR617	1	2	0	96
PDC-AS1	1	2	0	0
RN7SL693P	1	2	0	278
AL133352.1	0	2	1	24253
AL137230.3	0	2	1	542347
AP1S3	0	2	1	86341
ATXN2-AS	0	2	1	758
LOC101927817	0	2	1	0
LOC102723582	0	2	1	0
TTLL11-IT1	0	2	1	79083
AC084198.4	1	3	2	14099
AC130895.1	1	3	2	6793
LINC02352	0	3	3	8823
AL353688.1	5	13	18	4540
LINC01000	53	44	33	0
LOC101929767	16	10	2	0
MIR1273C	14	8	0	76
AP001407.1	8	5	0	67519
AL390195.2	4	3	0	2726
FXYD6-FXYD2	4	3	0	56504
SARS	4	3	0	24251
LOC100505736	5	5	3	0
AC026471.4	4	4	2	3958
AC002558.3	2	2	0	7325
AC005081.1	2	2	0	8539
AC005697.1	2	2	0	94559
AC010889.2	2	2	0	15222
AC113615.2	2	2	0	6739
AC140725.1	2	2	0	1869
AC243964.3	2	2	0	93644
AL352979.4	2	2	0	1432
AL591845.1	2	2	0	5776
LOC100130172	2	2	0	0
LOC101929064	2	2	0	0
LOC101929705	2	2	0	0
MIR4318	2	2	0	80
MIR548AV	2	2	0	61
MIR7978	2	2	0	58
Z84466.1	2	2	0	53614
HAVCR2	5	6	5	57037
LOC101929162	3	4	3	0
LOC646030	3	4	3	0
AC010326.2	1	2	1	601
LOC729867	1	2	1	0
MAGOH	1	2	1	11618
MIR4637	1	2	1	83
SLC7A5P2	1	2	1	535
AC003682.1	0	1	0	1918
AC004147.1	0	1	0	1342
AC004224.2	0	1	0	57493
AC005234.2	0	1	0	19104
AC005632.6	0	1	0	3496
AC006272.1	0	1	0	1174
AC007998.2	0	1	0	54069
AC009152.6	0	1	0	2395
AC011196.1	0	1	0	1733
AC015943.1	0	1	0	61171
AC016598.1	0	1	0	41495
AC022400.5	0	1	0	31336
AC068931.1	0	1	0	13471
AC073210.3	0	1	0	3130
AC073912.3	0	1	0	1801
AC079600.3	0	1	0	13626
AC079822.1	0	1	0	16134
AC090181.2	0	1	0	671
AC091167.6	0	1	0	48182
AC092017.3	0	1	0	105661
AC105036.3	0	1	0	74055
AC126283.2	0	1	0	88083
AC137834.1	0	1	0	46875
AC234782.4	0	1	0	0
AL034430.1	0	1	0	18402
AL078600.1	0	1	0	41909
AL132671.2	0	1	0	255360
AL139393.1	0	1	0	54544
AL355377.3	0	1	0	3113
AL356433.1	0	1	0	2675
AL360178.2	0	1	0	5353
AL445526.1	0	1	0	26998
AL450352.1	0	1	0	69211
AP001978.1	0	1	0	7333
AP002799.1	0	1	0	422
AP006295.1	0	1	0	6291
ARPC1A	0	1	0	40364
BLOC1S5-TXNDC5	0	1	0	182842
C16orf47	0	1	0	17810
C2orf74	0	1	0	19761
CRYBB3	0	1	0	7501
EEF1DP3	0	1	0	781
FAM243A	0	1	0	960
H2AFY	0	1	0	66014
HIST2H2AA3	0	1	0	477
IARS	0	1	0	83549
ISX-AS1	0	1	0	0
ISY1-RAB43	0	1	0	73461
KRTAP5-9	0	1	0	1135
LINC00159	0	1	0	117497
LINC00299	0	1	0	499407
LINC00992	0	1	0	130789
LINC01520	0	1	0	42409
LINC01612	0	1	0	57188
LINC01700	0	1	0	3345
LINC01733	0	1	0	13493
LINC01795	0	1	0	21285
LINC01848	0	1	0	1569
LINC02234	0	1	0	82585
LINC02261	0	1	0	64746
LINC02296	0	1	0	219952
LINC02547	0	1	0	30910
LINC02552	0	1	0	163630
LINC02720	0	1	0	11626
LOC100130357	0	1	0	0
LOC101927987	0	1	0	0
LOC101928335	0	1	0	0
LOC101928386	0	1	0	0
LOC101928433	0	1	0	0
LOC101928937	0	1	0	0
LOC101929524	0	1	0	0
LOC101929633	0	1	0	0
LOC105374454	0	1	0	0
LOC105374972	0	1	0	0
LOC105375800	0	1	0	0
LOC105377458	0	1	0	0
LOC107985856	0	1	0	0
LOC284395	0	1	0	0
LOC401557	0	1	0	0
LOC643072	0	1	0	0
LOC644135	0	1	0	0
LYPD8	0	1	0	16344
MDFIC	0	1	0	97048
MIR1179	0	1	0	90
MIR1208	0	1	0	72
MIR1267	0	1	0	77
MIR1289-2	0	1	0	110
MIR3144	0	1	0	78
MIR3672	0	1	0	81
MIR376B	0	1	0	99
MIR3943	0	1	0	99
MIR4255	0	1	0	71
MIR4303	0	1	0	65
MIR4454	0	1	0	54
MIR4460	0	1	0	85
MIR4704	0	1	0	74
MIR4755	0	1	0	71
MIR4803	0	1	0	73
MIR4804	0	1	0	72
MIR5692C2	0	1	0	76
MIR578	0	1	0	95
MIR876	0	1	0	80
PBDC1	0	1	0	5274
PCGF6	0	1	0	48348
PKD1P1	0	1	0	70451
PKD1P4-NPIPA8	0	1	0	0
POLB	0	1	0	33354
POM121L12	0	1	0	1292
PP12613	0	1	0	0
RAD54B	0	1	0	103155
RBM27	0	1	0	85618
RMRP	0	1	0	263
RN7SKP106	0	1	0	271
RN7SL735P	0	1	0	291
RNU6-1086P	0	1	0	99
RNU6-682P	0	1	0	105
RPS12	0	1	0	2995
SLC13A1	0	1	0	86441
SLC29A3	0	1	0	62164
SLC35G4	0	1	0	1016
SMIM11A	0	1	0	41481
SNORD115-26	0	1	0	81
SNX31	0	1	0	90526
TIMM23B	0	1	0	32801
YWHAEP1	0	1	0	762
Z93943.1	0	1	0	6068
Z94721.2	0	1	0	139736
LOC101926943	3	5	5	0
PDXDC2P-NPIPB14P	2	4	4	0
AC010636.2	1	3	3	107791
FRG1-DT	2	5	6	163912
ZC3H11A	2	6	8	59345
AC011477.3	14	21	26	60678
LOC100190986	2	9	14	0
LINC01481	9	5	0	0
LOC100505502	7	4	0	0
PWRN3	7	4	0	6840
AC012358.1	6	4	1	1739
LOC283177	5	3	0	0
SPDYE21	5	3	0	0
AC006480.1	4	3	1	101
HSPE1-MOB4	4	3	1	50313
LINC01556	4	3	1	660
AC007535.1	3	2	0	38046
AL160236.2	3	2	0	102871
AL441992.3	3	2	0	62268
NUP35	3	2	0	44167
RN7SL67P	3	2	0	295
RNU6-945P	3	2	0	106
UBE2D1	3	2	0	35772
AL390198.1	3	3	2	55773
LOC100128882	3	3	2	0
LOC103611081	3	3	2	0
AC009501.3	1	1	0	90158
AC021087.5	1	1	0	96657
AC078789.1	1	1	0	5644
AC078815.1	1	1	0	0
AC092620.1	1	1	0	5368
AL109809.4	1	1	0	88727
AL137796.1	1	1	0	576
AL355315.1	1	1	0	89536
ATP2B2-IT2	1	1	0	3292
C10orf53	1	1	0	30610
CACNA1C-IT3	1	1	0	19161
CD320	1	1	0	6231
CHIC2	1	1	0	54816
CNTF	1	1	0	3068
KLF14	1	1	0	2941
LINC00266-3	1	1	0	12975
LINC00673	1	1	0	0
LINC01854	1	1	0	31675
LINC01970	1	1	0	2768
LINC02173	1	1	0	19960
LOC100288798	1	1	0	0
LOC100506083	1	1	0	0
LOC100507373	1	1	0	0
LOC102724488	1	1	0	0
LOC105369507	1	1	0	0
LOC107985820	1	1	0	0
LOC285766	1	1	0	0
MB21D2	1	1	0	121041
MC2R	1	1	0	33663
MIR1193	1	1	0	77
MIR129-2	1	1	0	89
MIR2681	1	1	0	104
MIR3611	1	1	0	82
MIR381HG	1	1	0	6638
MIR4774	1	1	0	75
MRPL57	1	1	0	2426
P3H2-AS1	1	1	0	24143
RGPD4	1	1	0	63904
RN7SL565P	1	1	0	283
RNU1-58P	1	1	0	162
RNU6-233P	1	1	0	140
RNU7-148P	1	1	0	61
RWDD4	1	1	0	19568
SNORA18	1	1	0	100
SNORD89	1	1	0	113
ST20	1	1	0	24862
SYNJ2BP-COX16	1	1	0	91010
TERC	1	1	0	540
TMEM265	1	1	0	4554
TNRC17	1	1	0	0
TP53AIP1	1	1	0	8668
Z82243.1	1	1	0	472
ZNF346-IT1	1	1	0	1249
UBE2CP5	8	9	9	0
LOC105377621	1	2	2	0
SNORD116-2	1	2	2	94
AC137894.3	0	1	1	5621
AL023882.1	0	1	1	45354
AL096711.2	0	1	1	80595
DDX60L	0	1	1	181051
GAB4	0	1	1	46286
LOC101927972	0	1	1	0
MIR151A	0	1	1	89
MIR5581	0	1	1	59
NPIPA9	0	1	1	21245
AC008537.1	0	3	5	96985
AC008878.3	0	4	7	87407
LOC101927365	0	4	7	0
AC005332.3	7	4	1	445
AC010616.1	6	3	0	37353
AL353608.2	6	3	0	661
MIR3163	6	3	0	72
AARS	5	3	1	37248
YARS	5	3	1	42914
HIST2H3DP1	4	2	0	415
LOC100130027	4	2	0	0
AC007731.5	2	1	0	17379
AC010196.1	2	1	0	239420
AC211476.1	2	1	0	101
GPRIN2	2	1	0	6486
LOC101928087	2	1	0	0
LOC105372273	2	1	0	0
MICOS10-NBL1	2	1	0	59860
MIR3167	2	1	0	84
NPIPB9	2	1	0	21020
SLC10A5	2	1	0	1427
Z93930.2	2	1	0	47876
ZNF670-ZNF695	2	1	0	133264
AL512427.2	14	7	0	152522
AC008770.3	1	1	1	13422
AC008982.1	1	1	1	22707
AC092755.1	1	1	1	28004
AC104109.4	1	1	1	165430
AL355499.2	1	1	1	602285
LINC00922	1	1	1	291849
LINC01982	1	1	1	145186
LINC02790	1	1	1	84989
LOC103344931	1	1	1	0
MIR5047	1	1	1	99
MIR5706	1	1	1	79
RAB4B-EGLN2	1	1	1	30176
RASA2-IT1	1	1	1	988
SCARNA10	1	1	1	329
SCARNA6	1	1	1	237
ZNF304	1	1	1	8591
AC027796.3	3	2	1	51100
LOC101926915	3	2	1	0
LOC389247	3	2	1	0
MIR320D1	3	2	1	47
AC108050.1	2	2	2	4099
AP000769.5	2	2	2	94
CENPE	2	2	2	93096
LOC286437	2	2	2	0
MIR6512	2	2	2	76
RC3H1-IT1	2	2	2	6939
TAS2R43	2	2	2	929
TAS2R46	2	2	2	929
AKT3-IT1	0	1	2	1195
AL138963.1	0	1	2	1027
AL357075.4	0	1	2	350286
PLAAT2	0	1	2	10609
LOC102031319	5	5	5	0
PRH1-TAS2R14	4	4	4	0
TIMM17A	4	4	4	15161
LOC101927018	2	3	4	0
LOC102724404	9	6	3	0
LOC100130691	3	4	5	0
AC018630.2	12	14	16	325751
AC106741.2	0	12	24	542336
LOC102724058	15	8	2	0
MAGI1-IT1	13	6	0	81743
VPREB1	14	8	3	735
RNU1-146P	11	5	0	164
AC016629.3	8	4	1	25871
EBPL	7	3	0	30812
JMJD7	7	3	0	9489
AC068025.2	5	2	0	52036
LINC02398	5	2	0	84088
LOC729218	5	2	0	0
MICOS10P1	9	7	6	0
AC067852.1	6	4	3	25552
AC003002.2	4	2	1	44274
AC006112.1	3	1	0	15102
AC012076.2	3	1	0	2562
AC022210.2	3	1	0	40666
AC026786.1	3	1	0	71385
AC091849.2	3	1	0	7603
AC138696.1	3	1	0	29293
AC145207.9	3	1	0	324
AP002748.6	3	1	0	5414
LINC00942	3	1	0	3899
LINC02112	3	1	0	262547
LINC02200	3	1	0	14047
LOC286083	3	1	0	0
MIR548BC	3	1	0	0
NDN	3	1	0	1905
TVP23C-CDRT4	3	1	0	127540
CTSE	2	1	1	14631
LOC285074	2	1	1	0
MIR3682	2	1	1	83
PSMA6	2	1	1	38860
RN7SL731P	2	1	1	292
AC002094.1	1	0	0	24050
AC004691.2	1	0	0	71539
AC005258.1	1	0	0	71647
AC005785.2	1	0	0	630
AC006978.2	1	0	0	50102
AC007686.4	1	0	0	42511
AC008462.1	1	0	0	35860
AC008764.1	1	0	0	149137
AC010197.2	1	0	0	121595
AC010463.1	1	0	0	15548
AC010522.1	1	0	0	39222
AC011228.2	1	0	0	9323
AC011511.1	1	0	0	10582
AC015818.9	1	0	0	30614
AC016747.4	1	0	0	49038
AC016822.1	1	0	0	349478
AC018809.3	1	0	0	15506
AC020915.5	1	0	0	86269
AC021851.1	1	0	0	36608
AC034229.4	1	0	0	440
AC068446.2	1	0	0	27008
AC074091.2	1	0	0	52128
AC090527.3	1	0	0	88963
AC092120.3	1	0	0	22690
AC092139.1	1	0	0	2097
AC092143.1	1	0	0	16927
AC093206.1	1	0	0	24985
AC093610.1	1	0	0	19738
AC098582.1	1	0	0	184640
AC114490.2	1	0	0	50208
AC125232.1	1	0	0	21177
AC130462.3	1	0	0	44931
AC243964.4	1	0	0	2027
AL022397.1	1	0	0	9759
AL031293.1	1	0	0	3258
AL031315.1	1	0	0	282078
AL031963.2	1	0	0	1508
AL122008.1	1	0	0	12759
AL139352.1	1	0	0	39645
AL162417.1	1	0	0	65793
AL353151.2	1	0	0	17898
AL353769.1	1	0	0	94
AL359382.2	1	0	0	1964
AL359649.1	1	0	0	84407
AL451164.2	1	0	0	10600
AL589666.1	1	0	0	57256
AL592156.1	1	0	0	188011
AL606923.2	1	0	0	244172
AL662884.2	1	0	0	19434
AL662899.4	1	0	0	7444
AL713999.1	1	0	0	17863
AP001120.5	1	0	0	27204
AP001273.2	1	0	0	70714
AP001347.1	1	0	0	117049
AP001931.2	1	0	0	105849
AP002748.5	1	0	0	24534
BX842570.1	1	0	0	3974
C10orf88	1	0	0	23410
CDY1	1	0	0	2740
CLEC4M	1	0	0	6456
CTSS	1	0	0	35604
CYP4F35P	1	0	0	5101
DLEU7-AS1	1	0	0	41198
FGF3	1	0	0	9448
GS1-124K5.4	1	0	0	1768
KCNE1	1	0	0	65522
LINC00941	1	0	0	47435
LINC01032	1	0	0	10957
LINC01224	1	0	0	16842
LINC01357	1	0	0	28050
LINC01599	1	0	0	0
LINC01844	1	0	0	44806
LINC02653	1	0	0	226331
LOC100130673	1	0	0	0
LOC100131626	1	0	0	0
LOC100505797	1	0	0	0
LOC100505942	1	0	0	0
LOC100506606	1	0	0	0
LOC100506730	1	0	0	0
LOC101927078	1	0	0	0
LOC101927588	1	0	0	0
LOC101930085	1	0	0	0
LOC101930370	1	0	0	0
LOC102724604	1	0	0	0
LOC103908605	1	0	0	0
LOC150051	1	0	0	0
LOC283683	1	0	0	0
MAP1LC3B2	1	0	0	28501
MIR376C	1	0	0	65
MIR3975	1	0	0	69
MIR4644	1	0	0	83
MIR581	1	0	0	95
MIR600	1	0	0	97
MIR645	1	0	0	93
MRPL23	1	0	0	37244
MSH4	1	0	0	116360
NGF-AS1	1	0	0	85038
NME1-NME2	1	0	0	18154
PIH1D3	1	0	0	37636
POM121L2	1	0	0	26267
PSTPIP2	1	0	0	88736
PWRN4	1	0	0	178410
RAB17	1	0	0	27292
RAD21L1	1	0	0	70365
RAMP1	1	0	0	53213
RGS10	1	0	0	42902
RN7SL308P	1	0	0	296
RNA5SP530	1	0	0	117
RNASEH1-AS1	1	0	0	6368
RNU2-2P	1	0	0	190
RNU6-1119P	1	0	0	107
SIRLNT	1	0	0	54436
SNAR-D	1	0	0	0
TARS	1	0	0	28842
TM4SF19-TCTEX1D2	1	0	0	22291
LOC541473	6	6	7	0
AC090515.6	1	1	2	2456
AL353697.1	1	1	2	25977
PMS2P9	1	1	2	3832
AC005393.1	0	0	1	583
AC005899.6	0	0	1	1203
AC007036.2	0	0	1	547
AC007161.3	0	0	1	363301
AC007349.4	0	0	1	531
AC009163.5	0	0	1	52022
AC026401.2	0	0	1	1280
AC040977.2	0	0	1	33920
AC078927.1	0	0	1	46068
AC091551.1	0	0	1	90125
AC092329.3	0	0	1	51466
AC092958.1	0	0	1	67222
AC093227.2	0	0	1	29323
AC096887.1	0	0	1	130334
AC106845.1	0	0	1	59736
AC110275.1	0	0	1	58910
AC119674.2	0	0	1	351062
AC146944.3	0	0	1	717
AL078590.2	0	0	1	169236
AL139353.1	0	0	1	123129
AL162391.1	0	0	1	11594
AL450327.1	0	0	1	3588
AL513548.1	0	0	1	1723
AL589787.1	0	0	1	35027
AL645465.1	0	0	1	34492
ARSI	0	0	1	42964
ASB4	0	0	1	61789
CNPY1	0	0	1	81244
FMR1NB	0	0	1	45328
GJB1	0	0	1	10322
H2AC18	0	0	1	548
H3F3AP4	0	0	1	1021
ITPKB-IT1	0	0	1	18427
KLRC3	0	0	1	8283
KLRG1	0	0	1	60716
LINC00482	0	0	1	5477
LINC00601	0	0	1	8010
LINC01338	0	0	1	11698
LINC01787	0	0	1	120056
LINC01933	0	0	1	320878
LINC02473	0	0	1	11712
LOC100133286	0	0	1	0
LOC100144595	0	0	1	0
LOC101929341	0	0	1	0
LOC105377623	0	0	1	0
MIA-RAB4B	0	0	1	25295
MIR1973	0	0	1	43
MIR325HG	0	0	1	0
MIR4439	0	0	1	79
MIR7851	0	0	1	159
MIRLET7I	0	0	1	83
MMD2	0	0	1	53224
MRPL1	0	0	1	89955
NKX2-4	0	0	1	2161
OR6J1	0	0	1	13423
OR9A2	0	0	1	1037
RFPL4B	0	0	1	3964
RNU6-573P	0	0	1	105
STEAP2-AS1	0	0	1	329282
ZNF600	0	0	1	36865
ZPLD1	0	0	1	380597
GTF2H2	0	1	3	35016
LOC101928140	0	2	5	0
SNORA75B	0	5	11	136
AC114501.3	26	12	0	367
PHOSPHO2-KLHL23	26	12	0	0
GS1-124K5.11	41	36	33	16461
LOC100129917	21	16	13	0
LOC100506639	18	13	10	0
AC012459.1	8	3	0	87352
TEX29	8	3	0	28065
LOC554206	6	2	0	0
LOC100289333	7	4	3	0
ARL6IP4	5	2	1	2853
AC022414.1	4	1	0	340392
AL049552.2	4	1	0	4566
LOC283922	4	1	0	0
AC005020.2	5	3	3	49115
AP005263.1	5	3	3	151610
AC005592.1	2	0	0	1639
AC069444.2	2	0	0	104494
AC073842.1	2	0	0	9475
AC126118.1	2	0	0	627
AL159163.1	2	0	0	98030
AL160313.2	2	0	0	21184
FLJ31104	2	0	0	0
LAMTOR2	2	0	0	3724
LINC01645	2	0	0	86318
LOC101926933	2	0	0	0
LOC101927069	2	0	0	0
LOC102724784	2	0	0	0
LOC105375690	2	0	0	0
LOC284454	2	0	0	0
LOC730098	2	0	0	0
LYPD6B	2	0	0	177155
MIR138-2	2	0	0	83
MIR616	2	0	0	96
MSGN1	2	0	0	1338
PIGY-DT	2	0	0	1157
RASA4B	2	0	0	35336
TP53TG3	2	0	0	3204
USP36	2	0	0	54060
FAM245A	8	7	8	38474
AC008088.2	4	3	4	302
AC008770.2	2	1	2	54215
AC000120.4	1	0	1	114150
AL445524.2	1	0	1	164806
AL451064.1	1	0	1	470
AL683813.1	1	0	1	97
C19orf18	1	0	1	16097
DTX2P1-UPK3BP1-PMS2P11	1	0	1	83940
H2AFV	1	0	1	21292
LOC100506282	1	0	1	0
LOC101927124	1	0	1	0
LOC112543491	1	0	1	0
MIR548AB	1	0	1	83
AC010655.4	1	1	3	38019
AL807752.7	1	1	3	7917
CORO7-PAM16	1	1	3	82202
AC000058.1	0	0	2	4665
AC005520.3	0	0	2	80307
AC005899.5	0	0	2	36269
AC006064.6	0	0	2	50481
AC023137.2	0	0	2	1905
AC073342.2	0	0	2	1799
AC091563.1	0	0	2	4021
AC098679.4	0	0	2	570
AFF1-AS1	0	0	2	0
AGAP1-IT1	0	0	2	1815
AL121890.2	0	0	2	464
AL135978.2	0	0	2	10324
AL160269.1	0	0	2	116727
BORCS8-MEF2B	0	0	2	46589
C7orf61	0	0	2	7640
CXorf51A	0	0	2	620
GCM1	0	0	2	21880
HIBADH	0	0	2	137441
HNRNPH2	0	0	2	5911
HSD17B3	0	0	2	66870
IFNA2	0	0	2	1143
LINC00467	0	0	2	52834
LINC01234	0	0	2	189840
LINC02484	0	0	2	215261
LOC100287049	0	0	2	0
LOC101928414	0	0	2	0
LOC101928731	0	0	2	0
LOC101929116	0	0	2	0
MIR4776-1	0	0	2	79
PI4K2B	0	0	2	118541
RN7SL526P	0	0	2	318
RNU1-136P	0	0	2	163
SCHLAP1	0	0	2	224835
SUMO1P1	0	0	2	305
TACR3	0	0	2	133954
TEX44	0	0	2	1412
TPTEP2-CSNK1E	0	1	4	106604
AC124312.1	24	11	1	45242
AL772307.1	9	3	0	122818
LOC100129620	7	2	0	0
C20orf203	5	1	0	42316
H2AFY2	5	1	0	59484
LOC101929586	5	1	0	0
VMO1	5	1	0	1148
LOC100507291	8	5	5	0
LOC107984507	6	3	3	0
AC005899.7	3	0	0	296
AC006230.1	3	0	0	40928
AC069257.4	3	0	0	69992
AC098588.2	3	0	0	887473
AL008730.1	3	0	0	5764
AL022069.2	3	0	0	1784
AL121652.1	3	0	0	447
AP002884.2	3	0	0	106902
AP005212.4	3	0	0	117281
C2orf27A	3	0	0	45908
FAM74A1	3	0	0	5851
KLHL13	3	0	0	219527
LINC01260	3	0	0	7047
LINC02113	3	0	0	28525
LINC02245	3	0	0	154328
LOC102723729	3	0	0	0
MEAT6	3	0	0	0
MIR548F2	3	0	0	97
DCST1-AS1	2	0	1	927
LEUTX	2	0	1	9572
LOC642648	2	0	1	0
UQCRHL	2	0	1	2179
LOC105369781	3	1	2	0
LOC101927550	1	0	2	0
LOC653712	1	0	2	0
RBAK-RBAKDN	1	0	2	89503
ANKRD10-IT1	3	3	6	4533
AC008571.2	0	0	3	351162
AC008750.8	0	0	3	17726
AC012494.1	0	0	3	638444
CTD-2350J17.1	0	0	3	5159
IRF4	0	0	3	19691
LINC01411	0	0	3	196162
LOC101927178	0	0	3	0
LOC101928177	0	0	3	0
LOC101929231	0	0	3	0
LOC102723385	0	0	3	0
MPST	0	0	3	10187
RRN3P2	0	0	3	41742
SCGB1B2P	0	0	3	968
LOC100133091	18	11	8	0
LOC101928700	10	3	0	0
PLSCR1	10	3	0	29676
RIN3	8	2	0	175221
LOC105377763	6	1	0	0
AC034193.1	5	1	1	3340
AC093227.3	5	1	1	2137
LOC102723704	5	1	1	0
AC025871.2	4	0	0	4531
AC099487.2	4	0	0	61988
AGR3	4	0	0	22575
AL445123.2	4	0	0	17269
ARHGAP8	4	0	0	110230
C8orf87	4	0	0	32755
ECEL1P2	4	0	0	1707
GPC5	4	0	0	1475061
LINC00867	4	0	0	57031
LINC02337	4	0	0	46070
LOC101928303	4	0	0	0
MIR3916	4	0	0	93
SMCO4	4	0	0	64919
LINC00674	31	28	29	13610
AL049779.1	3	0	1	30547
PHLDA2	3	0	1	1147
LOC101929427	12	10	12	0
AC004832.3	3	1	3	19735
AL162253.2	2	0	2	172271
AC084337.2	7	6	9	27493
FAM192A	2	1	4	33650
LOC100507551	2	1	4	0
AC008443.3	1	0	3	2277
AC012254.2	4	4	8	68157
AC021231.1	0	0	4	70676
AC073342.3	0	0	4	192
AC132153.1	0	0	4	90484
AL139383.1	0	0	4	321590
AL158066.1	0	0	4	123848
CDC42EP2	0	0	4	7551
EQTN	0	0	4	12496
LOC100130370	0	0	4	0
LOC100506804	0	0	4	0
LOC105370457	0	0	4	0
TRIM64C	0	0	4	5398
AC004702.1	4	5	10	137891
LOC100506207	0	1	6	0
AL590064.1	8	10	16	3176
LINC01372	26	13	5	0
AL360181.3	14	5	1	40254
AC137561.1	7	1	0	957
AC097500.1	11	6	6	2702
AC022215.2	5	0	0	33302
AC117461.1	5	0	0	59113
AL050303.1	5	0	0	1808
DEFB134	5	0	0	3139
EEF1AKMT4-ECE2	5	0	0	0
LINC00354	5	0	0	36128
LOC101927759	5	0	0	0
LINC01256	3	0	2	87439
AL139011.2	7	5	8	68330
LOC100128398	3	1	4	0
LOC100133315	2	0	3	0
LOC101928323	2	0	3	0
MIR4464	2	0	3	91
AC093274.1	1	0	4	17502
LOC340512	1	0	4	0
LOC101929095	1	1	6	0
LOC100049716	0	0	5	0
LOC102546294	0	0	5	0
LOC441242	59	28	3	0
PMS2P5	25	10	1	3719
SRGAP2D	14	6	4	93263
LOC105369140	8	2	2	0
AL953883.1	6	0	0	48769
MIR3929	6	0	0	54
MIR1-1HG-AS1	7	2	3	7183
AL121900.1	5	1	3	176763
AL023284.4	4	1	4	373
AC145343.1	3	0	3	5450
NPHP3-ACAD11	2	0	4	164317
KRBA2	2	1	6	19802
PPP1R9A-AS1	1	0	5	0
MIR1299	2	2	8	82
AC092924.2	0	0	6	28931
LOC105379331	0	0	6	0
LOC440982	0	0	6	0
RN7SL210P	0	0	6	287
AC211424.1	15	4	0	101
LOC100132077	7	0	0	0
ST5	7	0	0	217600
AC118281.1	8	2	3	4440
ARPC4-TTLL3	5	1	4	42319
AC025263.2	4	0	3	53694
AL353743.2	4	0	3	21486
KNL1	4	3	9	70322
LOC101927394	1	0	6	0
GTF2H2C	0	0	7	34515
LOC101928304	0	0	7	0
LOC101929595	0	0	7	0
LOC105373021	12	2	0	0
AC131568.1	11	3	3	10905
MIR1305	8	0	0	85
RNU6-177P	26	19	20	103
LOC389765	8	1	2	0
GARS1-DT	6	1	4	0
MIR548AQ	4	0	4	57
BCL2L2-PABPN1	7	4	9	18534
LOC100996437	2	0	6	0
AC046185.1	1	0	7	49252
AL109824.1	1	1	9	66046
AL109659.3	0	0	8	949
LINC01978	0	0	8	6642
LOC107985544	34	22	19	0
FKBP1A-SDCBP2	18	7	5	0
LOC339192	13	2	0	0
LOC401324	11	1	0	0
GPR75-ASB3	9	0	0	327360
KIAA1211	9	0	0	158430
LINC02278	9	0	0	8019
LOC392232	9	0	0	0
AL133500.1	9	2	4	271152
ZHX1-C8orf76	12	6	9	48095
RNU2-11P	4	0	5	186
LOC100128288	3	0	6	0
AC093423.3	2	2	11	300110
AL033523.1	0	0	9	134980
CYBRD1	0	0	9	35882
LOC150776	41	22	13	0
CYRIB	24	9	4	0
GJA9-MYCBP	25	13	11	0
AP000311.1	7	0	3	346920
AL360169.2	3	0	7	145538
AC007000.4	1	0	9	154905
AC091607.2	20	5	1	397057
LOC145783	3	0	8	0
TRIM59-IFT80	0	0	11	0
LOC105369438	16	2	0	0
LINC01322	12	0	0	639590
PRANCR	3	1	11	0
ANKRD44-IT1	2	0	10	51661
KRTAP19-8	13	0	0	317
LOC101928627	13	0	0	0
LOC101928961	25	19	26	0
TARSL2	7	0	7	71006
LOC102723809	7	1	9	0
AC138951.2	2	6	24	1160
LINC00693	15	0	0	183549
LOC101927374	15	0	0	0
EPRS	18	4	5	78057
AL355881.2	9	1	8	7996
LINC01170	0	0	15	378831
MSANTD3-TMEFF1	0	0	15	135365
NANOGP8	0	0	15	917
AC013717.1	3	4	20	151459
LOC100128079	0	1	17	0
AC096747.1	16	0	0	21636
LOC728158	0	0	16	0
LOC101927829	17	0	0	0
PURPL	17	0	0	279280
LINC01973	17	14	28	6789
TMSB4Y	3	2	18	2125
AC008695.1	15	6	15	371092
HIST1H2AC	0	0	18	14971
OR6W1P	0	0	18	1255
LOC101928211	19	0	0	0
LOC100129484	10	0	9	0
LINC01473	10	1	11	389548
LOC100506023	36	15	14	0
LOC643327	0	0	20	0
PALM2AKAP2	1	0	20	674187
ZZZ3	15	13	35	121003
LOC401261	27	15	28	0
LOC644285	14	2	16	0
LOC101929563	55	14	0	0
AC004223.3	1	2	30	110144
AC073530.1	31	1	0	145656
LOC101928174	29	0	0	0
AC027644.4	26	16	36	182231
MIR1268A	45	39	64	51
LOC105375483	0	0	32	0
LOC100507377	0	0	35	0
LOC100132781	46	24	40	0
LOC101927967	0	0	39	0
PALM2-AKAP2	14	10	49	392203
CXorf51B	0	0	45	640
PRH1-PRR4	53	44	89	0
LOC107985246	2	1	54	0
LOC101928053	14	1	46	0
LINC00609	0	0	59	94861
MIR4712	23	24	94	81
AL390726.2	25	5	56	25943
C8orf44-SGK3	0	2	75	192876
RAD51L3-RFFL	3	0	71	110144
C1QTNF3-AMACR	55	25	159	137354
AC006115.2	6	0	0	153454
AL354740.1	0	2	0	38233
RNF213	6	6	2	137920
SPRYD4	2	4	1	11130
NR2C2	5	3	3	106016
UBE3A	19	25	15	105323
AC073167.1	2	7	0	38612
ZNF337-AS1	0	0	2	64987
NUP88	2	2	2	58713
FMNL3	0	3	0	71666
AC124312.2	2	0	0	4311
CRLF3	90	84	35	55304
COX20	1	2	1	9441
ZNF814	16	9	7	40343
C5orf66	1	0	0	324939
RFPL1	38	20	0	3872
SLC7A6OS	1	1	1	26443
ACSBG1	0	0	5	78220
MSH6	1	0	0	114571
CASP8	6	7	0	54268
CTBP2	0	0	2	176853
AC009690.2	8	9	5	72927
LINC01772	67	40	16	7533
AL109628.2	2	3	1	3530
HEATR1	2	7	2	55511
SCRG1	19	14	0	21679
PCBP2	1	1	1	29060
AP001442.1	4	3	1	23860
FAM184B	8	5	5	152315
ARHGAP24	2	1	0	527518
SRPK1	3	4	0	88376
CNOT1	0	0	1	109934
SPAG5-AS1	54	23	6	18587
METAP1D	19	1	0	82487
PCLO	50	29	0	408918
PSMF1	3	1	0	76175
MYCBP2-AS1	3	1	2	102950
AL365356.1	6	1	0	31893
CNNM2	7	1	0	171928
MIAT	30	32	0	30064
TAX1BP1	3	3	2	105233
WDFY3-AS1	1	1	0	13789
CDC42SE1	2	6	0	19354
TP53BP1	5	1	0	107667
STX17	4	5	2	67880
FTX	685	675	277	353139
EML5	11	1	1	180321
VTI1B	5	3	2	27735
SNHG14	1083	712	40	441753
VPS13B	9	4	1	864314
PDE5A	56	56	29	134407
AC211433.1	6	3	4	40137
NUDT13	4	1	0	21453
DNASE1	1	1	1	68415
MALAT1	25	19	18	8828
SH3PXD2A	119	69	5	261516
NAV2	84	30	9	770877
RNF157-AS1	6	0	0	16218
AP4B1-AS1	1	1	0	44602
AC083798.2	0	1	0	26973
GPSM2	13	11	19	59195
AC006059.1	3	1	46	52425
AC108451.1	2	1	0	8335
PGM3	1	0	0	32786
SNX21	0	1	2	9477
AC084361.1	2	0	0	85922
FAM149B1	3	1	3	76385
SLC22A23	7	12	12	188060
NDEL1	1	1	0	77280
GLIPR1	1	0	0	23110
CCNH	6	5	24	94514
UHRF1BP1	5	1	2	91123
AC008443.1	4	4	5	25660
ABI2	5	55	0	119489
ITPR1	3	6	0	354495
MEF2C-AS2	13	5	0	103055
SNED1	10	35	0	96950
TSTD3	6	1	16	69206
TOM1L1	27	23	5	62569
TTC28-AS1	27	28	16	89205
AL049569.1	5	0	0	26165
KCNC1	3	1	0	122030
NR1I3	1	0	0	8636
GPATCH4	26	12	9	7009
EIF1B-AS1	4	2	3	248588
DIMT1	5	5	1	56655
RABEP1	28	28	8	104075
PSIP1	6	4	2	46929
HAT1	33	15	1	61238
CCDC65	0	9	0	27730
SVIL	2	4	0	279443
DNAH10	9	5	0	109079
AC004148.1	1	0	0	7737
MAK	53	52	10	75832
GRIN2B	86	64	0	544015
TMBIM1	0	0	1	18389
AC025682.2	2	1	1	45560
KHNYN	1	1	1	12557
MDM4	22	20	69	41741
SPTAN1	8	4	0	81104
TRAPPC13	1	2	1	41229
ORC4	0	1	0	91207
APAF1	3	3	0	90292
AC011405.1	0	1	1	38556
AL049552.1	14	14	0	5590
DOCK3	199	197	93	709271
MFSD11	20	2	3	45584
AC012184.4	2	0	0	23081
SERINC4	1	0	0	6059
SLC1A4	10	8	0	35388
UBP1	14	15	0	53035
NEMP2	8	1	9	30384
RAPH1	6	23	0	140990
RBM4B	1	2	0	12889
KALRN	11	89	0	646302
MFSD13B	42	32	2	25162
DHX32	2	0	0	60099
CFAP126	2	1	0	3143
AL021707.2	1	0	0	14262
AC009065.3	1	0	0	3997
KIF5A	7	16	0	36589
AC090241.2	3	5	2	45962
ESR1	0	1	0	472928
CRYBG1	1	0	0	209743
GPRASP1	1	1	0	7991
REV3L	20	12	4	184687
MTUS2-AS1	0	2	0	13590
PRPF39	12	14	25	32175
PCDH12	1	0	0	26156
TPGS2	1	4	0	51569
AC002558.2	17	17	6	1223
BNIP3L	0	3	2	122582
FAM90A1	3	3	0	6358
CACNB2	16	154	0	402880
DNAJC9-AS1	18	16	5	29624
FAM92A	3	4	14	32966
WDR73	2	1	2	15062
AGBL5	5	2	0	28258
PAQR3	5	12	0	52311
AC027288.3	3	3	0	162191
OBSCN	3	0	0	170813
PSMA3	3	1	3	27169
TRRAP	1	0	2	172898
AC011369.1	1	0	0	102390
ABCC8	18	23	3	84381
PLEKHG3	0	0	14	46147
HBP1	0	0	2	33561
AC012358.4	6	4	5	63699
SCAND2P	0	2	0	16027
SDCBP2-AS1	4	10	1	53330
PCGF3	40	29	31	64892
SPDYE5	18	15	4	10679
ARID1B	24	23	14	434759
LINC00513	17	13	1	76962
C9orf129	7	2	0	28215
TBCD	5	3	0	22486
NEK9	3	1	6	47991
USP49	1	0	0	105465
AC103876.1	4	1	0	260263
EFHC1	2	0	11	167763
IPO9-AS1	28	10	37	141300
PHIP	5	5	9	143835
SCLT1	4	4	0	228679
NCOR1	4	5	10	189028
USP47	17	18	23	120464
AC009554.2	3	1	1	33055
ZNF549	0	1	0	30217
KLHDC2	1	1	0	18255
SMAD9	7	5	0	75934
GAB2	12	1	60	203055
ZNF235	5	6	3	76317
IL7	1	4	0	129780
ZSCAN31	0	6	0	31578
AC233723.2	0	1	0	2105
AC005037.1	1	1	0	45839
DRC3	1	0	0	44076
AC087276.4	2	1	0	6789
ZNF546	3	3	1	36904
RBFOX2	45	35	7	290088
SBF2	25	30	3	515540
PI4KA	44	58	13	151726
ANKRD13A	0	1	8	40577
AC005726.4	9	7	5	1767
DYNC1H1	12	7	2	91870
PDZD2	0	30	4	471801
SARM1	30	15	6	39693
PLLP	0	0	46	36125
LHX4	3	3	0	48720
JAKMIP2-AS1	7	8	3	102015
VGLL4	16	14	0	215281
AL035427.1	8	7	1	60055
HIF1AN	7	7	1	30926
EPB41L4A	1	0	0	276872
MYL6	1	0	1	5335
CTNNA1	0	2	2	324067
AC009554.1	2	1	0	101056
AC010649.1	1	1	0	10122
AC090579.1	52	25	0	137074
PROX2	1	0	0	23283
B3GNT5	0	1	0	45251
SEC61A2	7	4	1	40324
RASA1	49	41	35	124048
CMC1	5	4	2	83558
PDXDC1	53	83	16	56187
DUSP16	0	0	15	89581
KRAS	4	3	0	45690
PRMT7	4	1	1	47589
GATC	2	2	3	17305
SMARCD3	42	17	1	39132
ANGPTL2	4	0	0	35287
ATG14	5	3	9	45439
TRANK1	8	0	0	118278
MYO5B	3	0	0	372358
LARGE-AS1	0	1	0	25836
IAH1	11	10	5	22885
KCNAB2	5	8	0	110266
WNK1	9	6	14	158873
ZNF451-AS1	13	11	16	59342
SCUBE3	2	0	0	39123
AL355075.2	5	2	1	613
AC068587.4	78	158	2	197895
ASPH	1	1	0	214084
AC090984.1	1	1	0	1331
DSE	1	2	4	190688
KMT2E	17	25	26	100829
RFFL	0	0	2	83329
CACNA1C	58	68	2	733136
AC091133.1	2	0	0	5309
HPS4	2	0	2	40414
NPIPB4	3	7	9	46258
ACMSD	1	1	0	63418
CHROMR	3	3	0	26608
RBM25	1	2	1	65367
COG1	5	5	2	15875
PLCG1-AS1	2	1	6	39984
FGF1	25	13	5	105892
ZBED4	5	0	1	36236
ERAP1	4	5	0	47290
ABCA5	43	28	1	82933
ITSN2	1	4	6	157850
AC025043.1	0	2	0	24459
POM121	25	6	3	72075
AKAP8	1	0	0	26413
SLC6A7	0	17	0	32726
SMARCA2	2	1	2	213334
KHDC1	6	11	0	69051
POLR1C	1	0	0	52717
AC109460.2	2	2	0	14067
MAP1B	17	30	3	102331
NEIL1	42	36	3	10160
DDX17	4	3	5	24222
SLC3A1	1	0	0	46036
AC004039.1	5	0	0	35044
PGM5P2	4	2	3	67618
RASGRF2	118	20	23	269799
SLC7A6	27	23	2	37307
EML4	4	3	1	163195
CERT1	12	10	12	155793
AC009120.2	17	14	3	30219
C3orf49	22	20	1	29337
SQSTM1	6	3	3	17173
AL009181.2	1	0	0	6853
AP000757.1	0	1	0	5223
NDUFA10	9	10	4	132895
TMEM263	1	1	0	23059
AL049840.2	5	0	2	1653
VPS4A	1	0	1	15589
HERC1	56	99	10	225330
MYT1L	81	86	0	542551
GGCX	0	1	1	16827
AC020915.3	10	15	2	21538
BRAF	9	7	4	205601
PAICS	3	2	2	28838
LNX1	0	15	0	242104
AL049629.1	0	2	0	31481
TMOD2	6	7	0	64766
ADGRB3	312	360	46	754224
AL160313.3	0	1	0	2203
MADD	4	6	4	60870
KRR1	0	1	0	20773
MTMR10	0	0	4	52687
KDM2B	7	2	3	151927
FXR1	8	7	9	114612
GRIN1	1	1	0	29602
TRIM9	166	189	35	120799
SRGAP3	26	19	0	382462
JPX	10	14	20	126226
PSMD7	76	48	32	9474
ST7-AS2	0	2	0	74408
FRAS1	4	7	0	486946
NLRC3	2	1	0	38370
ANKH	14	16	15	166978
DLGAP4-AS1	1	0	0	65689
LGALS8	2	0	0	34981
Z94721.3	1	1	0	3776
SPDYE3	17	11	4	14494
DLEU1	0	0	6	824687
CKMT2-AS1	4	0	0	100224
ANKRD6	0	1	0	200682
ST3GAL2	10	6	1	63260
CDR1	1	1	1	788
FAM120AOS	8	7	3	22140
MASP2	10	10	9	20716
PPIL2	3	1	0	34006
AC066613.2	2	3	1	84736
FAT2	1	1	0	64851
R3HDM2	113	146	29	177243
PEX1	6	12	22	41500
KIF1A	2	4	0	107275
KMT2A	15	7	10	90342
AP001107.4	3	3	0	2267
OXNAD1	10	4	0	85139
GSDME	1	0	0	59585
GNAL	8	0	0	196421
TRMT10B	3	8	13	25169
DENND10	1	1	0	33898
SLCO2B1	0	10	0	105986
NTRK2	72	46	4	358519
COPG2	1	0	1	162510
AC009084.2	0	1	5	2809
NUCB1-AS1	4	3	1	7961
AF067845.2	1	0	0	6573
AP001011.2	3	1	3	144501
YLPM1	4	2	11	96119
SIPA1L1	86	109	7	420780
SMIM27	1	0	0	17477
DLGAP1	781	638	1	959275
RRN3P3	1	1	0	19043
BSN	13	31	0	117072
SLC16A14	11	10	0	34011
DENND11	3	5	12	45428
AC092567.1	3	1	0	32374
PPFIA2-AS1	0	1	0	41753
RNASEH2C	31	50	0	6813
CHD5	5	4	0	78534
VPS37A	3	0	0	55496
ST8SIA5	78	99	4	91436
USP3	0	0	1	90129
GREB1L	0	0	5	283175
MZF1-AS1	5	6	1	15668
BACE1	17	7	22	31052
AC084824.5	1	0	1	730
SRSF9	1	1	0	8076
GPLD1	21	13	0	70640
CCDC144NL-AS1	1	3	1	133843
MPPE1	8	5	13	25744
FARP1	17	4	0	312614
KCNB1	24	55	0	190903
KMT2C	13	14	37	301083
CHD6	4	2	4	216301
C12orf45	0	2	0	87881
PCMTD2	0	1	0	19101
AL161665.1	1	0	1	8832
AC026369.1	0	1	0	11758
CNTNAP2	464	176	1	2304996
CLSTN1	17	17	1	95058
ZRANB3	0	1	0	394302
TBCE	5	8	0	124173
CEP295	8	10	0	68676
FAXDC2	0	0	31	40760
STK25	4	5	1	17060
AP003392.1	4	6	2	1151
TSC22D1-AS1	9	13	0	4539
NDUFA6-DT	3	0	0	46120
DNM1L	2	1	0	66450
LRRC8C-DT	1	0	4	51625
STXBP1	27	57	0	116657
AC093495.1	0	0	1	21341
FRMD4A	706	762	6	818436
HUWE1	0	1	1	154632
CAMK2A	24	74	0	70800
AC015813.5	2	0	0	1513
AC005480.1	1	0	0	41950
DCLK1	47	67	0	362654
INA	1	0	0	13208
FBXL13	6	12	0	261613
SFI1	6	3	0	129900
RUFY2	22	21	17	66187
TTC28	5	2	0	701851
PRKCB	13	141	0	384628
HIVEP2	50	74	6	205229
FAM13B	36	39	22	114001
TUB	0	1	0	86868
RYR3	0	11	0	555176
IGSF6	1	2	0	13058
MAPKAPK5-AS1	3	2	0	3138
CYP3A7	1	0	0	50239
TIAM2	3	6	0	425026
PGLYRP1	10	15	0	3900
PMS2P1	5	3	3	20916
MPRIP	12	16	3	175134
STX18	1	1	3	126604
ITFG1	64	54	41	309762
ABCB9	25	11	0	60698
CCDC192	3	9	0	238245
RASGRP1	0	2	0	77472
MFSD8	12	8	0	48302
CDC73	0	1	1	132857
AC018797.3	0	2	0	5629
SERPINF1	1	0	0	5035
NEMF	16	16	18	70738
COA6-AS1	1	1	0	786
IGFL4	0	1	0	37370
ELOA-AS1	0	0	1	71395
DDHD2	4	1	0	50340
RASGRP3	0	0	13	128426
VPS9D1-AS1	19	6	0	6309
AC023818.1	1	0	0	2303
PRKCE	108	55	0	536645
LINC00599	3	3	0	6808
MRPS25	5	2	0	22857
COPS5	6	6	7	40704
AC025034.1	2	2	0	33749
ZMYM4-AS1	3	2	0	7255
MCPH1-AS1	2	3	2	90914
TIRAP	2	0	0	15780
STXBP5-AS1	15	22	0	380075
MTG1	2	5	3	28426
SNAP47	1	3	0	52692
ZC3H14	11	14	4	64626
HK1	9	4	0	131900
CELF2	50	307	0	538278
AL513550.1	0	0	3	7401
AC107068.2	1	1	0	66635
FANCC	4	9	4	327742
AC010973.1	1	1	1	973
DCAF6	3	24	1	140060
LRRC7	44	109	14	583684
LINC00174	12	4	6	117522
MACF1	65	40	6	405861
EPB41L2	30	37	12	223975
WDR20	16	12	65	85344
CC2D2A	14	12	12	131692
VCL	0	2	0	126170
EYS	23	12	2	1987246
LRP2BP	9	10	12	32020
MICAL2	5	6	0	265136
HACD4	2	2	0	32131
HECTD1	3	1	3	107692
AC139491.4	0	2	0	7251
KCNC2	124	40	0	169791
ADAMTS19	3	2	1	278402
PPP2R3A	3	0	0	182166
AAK1	71	29	4	216352
SPCS1	2	1	0	6193
NAA38	1	3	0	28553
AL645504.1	0	0	1	14212
SUGP2	8	4	0	43135
NPC1	0	0	16	80322
AC010976.1	3	4	3	59229
AC023282.1	3	0	0	216737
ZFYVE16	3	0	27	75366
RETREG1	0	0	4	144020
PTPRD	46	488	164	2298477
MAL2-AS1	0	1	0	32223
NT5C2	17	13	23	105289
AC008686.1	3	2	0	2000
TMOD1	0	5	0	100563
AC023906.3	3	2	0	5557
AC011603.3	3	10	2	60702
LAMB1	1	0	0	79388
AC025423.4	2	2	1	1949
ITGB1BP1	2	1	0	20072
LINC02231	67	31	0	61679
USP34	21	22	19	283624
ZNF135	9	9	22	27071
AC016590.1	0	0	2	68888
TBCK	8	6	0	275084
NISCH	1	5	0	37950
PCNT	2	0	1	121628
BMP8A	6	5	1	38233
RARRES1	7	8	0	35597
UTP23	8	5	0	82958
AC018462.1	2	1	0	77434
SPTBN1	28	20	18	215129
MAGI2-AS3	0	1	0	18331
HEATR4	3	1	0	80463
MRNIP	14	14	4	27040
ZNF233	1	0	0	15437
DNAJC2	0	0	2	32541
PLCG1	1	1	1	59841
HDGFL3	24	35	2	95085
AC007098.1	1	2	0	91314
STAG2	0	0	5	462452
DIABLO	2	2	5	19788
CUL9	2	2	1	42403
PRRC2B	4	2	0	126561
ATG7	33	30	6	285356
LSR	6	6	0	19634
DNM1	188	143	4	63593
KCNH7-AS1	1	18	0	29036
KCNIP2-AS1	25	0	0	10085
MAPK10	85	98	12	604618
ANKRD53	1	0	0	7119
KIAA0319L	4	1	1	124458
ZNFX1	1	0	0	40480
ACIN1	1	0	1	37050
IRAK1BP1	2	10	0	78889
ZNF552	17	13	8	11072
EFNA5	8	31	0	294048
MRTFA-AS1	21	24	7	4907
AL591501.1	0	1	0	620190
OSGEPL1	4	0	5	16567
SLC26A1	1	2	0	14367
STAG1	7	3	4	416167
OCIAD1-AS1	22	13	10	8195
GCFC2	33	76	43	58985
LINC01410	9	6	2	12025
CIT	1	6	0	191529
RASGRF2-AS1	1	0	0	13213
MDN1	5	9	0	177296
ZNF529	19	29	17	70502
VSIG10	0	0	2	72433
ZNF44	1	2	2	70201
PSMG4	4	0	0	71970
AVL9	48	44	22	93300
AC079921.1	4	1	2	115284
MSL1	0	1	0	14946
TTC19	23	27	1	45231
TRIM37	19	13	0	124283
TCTE1	1	1	0	18964
TH2LCRR	8	7	1	33683
AP4S1	8	9	0	105890
DNHD1	4	11	6	96498
TPRKB	2	5	0	8296
GNPDA2	3	3	0	44388
TAF1D	4	5	3	54443
RHBDL2	32	28	1	56023
MAPKAPK5	0	1	0	59994
SLC8A1	35	53	1	513783
SERHL2	14	13	2	20765
PIGK	1	0	9	130441
FBXL2	4	21	0	126637
KCNH3	2	6	0	19307
FAM186B	5	5	2	22754
ELK4	0	1	0	34455
NEPRO	1	0	1	17417
AC026412.3	1	0	0	16841
Z98884.1	0	0	1	17100
LINC02693	2	3	0	146254
ARG2	6	1	0	31788
C15orf62	0	1	0	2469
AC139795.2	6	8	0	8514
DAAM1	8	13	1	182759
AC015849.3	5	3	2	13576
AP000873.2	1	0	2	9303
ARF4	3	5	2	26857
PHACTR1	23	433	4	573679
AC022400.8	6	1	0	1235
UBN1	0	1	0	35736
AC024896.1	3	1	2	7996
PKD1	26	33	6	47190
ADAM22	70	78	18	268746
MAP2	27	34	0	310060
CNTNAP2-AS1	2	0	0	16675
CDH9	149	59	0	240553
CRELD1	2	3	1	11590
ZNF544	12	10	1	48901
KANSL1L	9	5	4	149988
NAPA-AS1	0	1	0	17315
RAB1A	10	12	13	59635
ENTPD3-AS1	3	0	1	139527
PKM	7	6	0	32793
GRM5-AS1	5	5	0	19478
CUL4A	0	0	1	58915
MYADML2	5	0	0	7588
IQSEC1	18	27	1	386238
PSPC1-AS2	12	10	3	1260
HSPA12A	54	62	1	179044
BCL2L2	3	1	1	12969
AC087854.1	2	1	2	71856
AC110597.3	0	0	1	7441
GON4L	7	4	2	109738
PIP4K2B	4	7	4	34437
CCDC188	0	1	0	2639
AIMP1	3	1	0	33912
PANK2	6	6	0	41043
TASOR	15	15	11	63104
PCNX2	50	58	1	312290
BMERB1	59	65	16	190769
CAVIN2-AS1	0	0	1	197986
DPY19L1P1	12	9	1	180838
SYT1	198	243	0	588015
MAPK10-AS1	1	2	0	102014
RETREG3	3	1	1	31110
SIRPA	8	14	4	46425
NOL7	2	2	1	17404
NAALAD2	5	5	0	61379
PLXNC1	3	0	1	159098
AC068282.1	1	4	2	80863
LYSMD4	3	2	1	17864
HHIP	6	6	21	99115
DTNB-AS1	1	1	1	6526
ZFHX2-AS1	0	1	0	49018
ZNF385D-AS2	1	0	0	37262
MKNK1-AS1	0	2	0	31644
AC073957.3	0	2	0	6757
SEC16A	3	3	1	43663
MFSD12	2	2	1	36029
LRRC75A	3	0	0	50616
ZNF529-AS1	5	9	1	21638
KIAA0355	1	0	4	4072
CELF4	21	17	0	322787
AC015923.1	0	3	0	145123
RBM33	2	3	0	137034
RIC1	9	14	7	147532
OTUD4	6	16	6	69751
PIGB	1	1	0	36688
HCN1	56	19	0	441550
SPTBN2	1	1	0	43978
PRDM2	275	94	6	124881
ZFP30	0	1	0	78588
PDE6B	0	0	2	45198
ARHGEF7	6	17	4	191178
ADCY2	87	48	0	433943
EPB41L3	20	22	0	238319
AC103591.4	2	2	0	2296
AC073896.2	3	5	1	17916
GRIPAP1	6	2	0	28544
CNKSR2	2	44	0	281894
NDRG4	10	8	0	50782
AL451070.1	0	3	0	13732
TMEM108	71	43	0	359401
BRF1	19	17	18	106303
ALDH6A1	0	0	2	27645
CELA2B	6	6	0	25486
OAZ2	0	0	2	15708
RPEL1	9	4	0	2129
BRWD1	20	12	6	137383
BCO1	0	13	0	52453
BBIP1	8	18	17	20473
STARD9	1	0	17	145392
AC011824.2	3	2	0	58358
KDM1A	8	8	1	64246
VIPR1-AS1	0	1	0	26793
PIGL	1	0	0	134606
GABBR1	5	7	0	77555
PAQR8	0	0	17	46356
AC005070.3	6	5	15	2645
AC073349.1	3	4	0	1573
IGSF8	4	1	0	7603
CRBN	2	3	1	35099
STRADA	11	4	8	59650
ABTB2	0	0	6	207023
AC244517.11	0	1	0	108697
AC034228.2	9	3	0	23812
ZNF517	3	3	0	12293
PEG3	4	1	0	30651
NECAP2	1	0	0	19357
SYNE1	23	30	0	516117
AC124319.3	1	0	0	2160
AC004765.1	1	0	1	1851
TMEM165	4	2	225	57440
THAP6	0	0	5	36527
SEPTIN2	37	49	19	38927
AC012184.3	0	0	1	31364
ATP5MF-PTCD1	3	0	1	46448
DCAF10	7	8	5	67112
ERVH48-1	4	6	1	8843
AC002310.2	7	3	0	11821
NKAPD1	1	1	1	11064
ZNF571-AS1	0	0	2	38434
MIR29B2CHG	2	2	0	77597
SRPK2	80	75	63	288604
SESN1	25	35	25	108382
KIRREL3-AS2	1	1	0	4344
WAC	20	21	16	90619
SCUBE2	6	0	0	118616
SYNGR1	8	14	0	35650
LRRK1	1	5	0	158930
GYPB	0	5	0	23241
PTPRS	13	9	0	182308
AC006547.1	1	2	3	12539
TNRC6B	31	15	6	290991
AC104781.1	0	2	0	33048
LYRM2	3	4	2	70605
KIAA1257	6	8	4	92824
DELE1	1	1	0	18192
CENPV	1	0	0	11122
RPL24	35	17	17	5627
ZNF140	5	3	3	27706
GNB4	0	1	0	55388
AC007622.2	1	0	2	23413
KCTD2	0	1	0	33314
AC127024.4	11	9	2	728
CLSTN3	68	74	0	29247
F5	1	1	0	74637
ANKRD28	1	16	27	192535
LINC01409	0	1	0	31318
LPCAT3	0	1	0	42292
TCF4	52	22	10	442602
GRIK1	262	2	1	403100
INPP4A	38	25	0	149536
AC008708.2	2	4	0	7253
CACNA1D	15	12	0	484770
ARFGEF1	12	7	1	170270
NEFH	7	2	0	11172
KIAA1671	0	5	0	244718
MEG3	39	48	0	81621
ACSS2	0	0	13	55816
KDM3A	1	2	1	52069
YPEL1	0	1	0	38258
NBEA	122	106	1	730735
ATP8A2	63	43	0	653877
ATP8B2	3	0	0	25751
CCT6P1	7	4	0	12212
SRRM4	139	92	0	181510
TARBP1	0	3	0	87866
AP001266.2	17	20	0	25856
KIZ-AS1	0	0	3	64266
ADD2	1	8	0	160607
RNPS1	1	1	0	15281
KLC4	22	9	5	34318
ZNF397	17	11	58	26103
CEBPZOS	0	0	1	19705
LONP2	48	37	37	118822
KIAA1549L	12	67	0	298019
TNRC18	31	14	3	118624
SH3BP5	16	21	2	87015
ZSWIM8	1	0	0	16215
DIPK1A	18	11	8	128785
KAZN-AS1	254	90	0	81148
RPL22	1	0	0	24369
DAO	4	2	0	42111
SLC8A1-AS1	10	19	0	468756
AC010300.1	4	3	0	5133
TRPM2-AS	1	1	0	10684
NRXN3	685	460	63	1697917
CNOT11	5	4	0	17430
DLGAP1-AS2	12	27	0	5336
ATAD5	6	7	0	63903
ADAR	3	2	2	45956
ATP2B2	62	61	0	383984
SLC36A1	13	13	0	55333
GARS-DT	8	8	4	78977
DOP1A	2	7	0	103684
ATP1B1	21	13	12	27025
PDE4A	0	11	0	52857
NRIP2	7	2	9	10196
AC022973.3	10	1	1	11212
RBL2	6	7	7	57671
TRHDE-AS1	17	21	0	26990
TXNL1	58	46	40	54391
ZNF56	14	13	14	59471
CHD8	1	0	2	70932
PLEKHA6	4	14	0	158812
SYT2	5	3	1	119858
TRMT13	6	4	10	17348
CERS5	21	10	3	38244
SEPTIN1	13	4	5	17858
GRIN2A	65	171	0	429350
ATXN3	5	5	2	62125
MAGI1	90	46	28	685309
NOP16	0	0	1	5037
EIF4G3	116	153	68	370596
CCDC88A	46	39	63	132053
UBR5	14	18	7	160486
FEZ1	13	15	61	149687
SSU72	1	1	0	33190
AC006460.2	0	0	2	42180
C2orf68	0	0	3	6812
MAST4	32	21	0	573234
UNC80	18	16	0	227468
[truncated: 7,103 more rows]
