# Supplementary material for: Cellular and genetic drivers of RNA editing variation in the human brain
Source: Nat Commun. 2022 May 30;13:2997. doi: 10.1038/s41467-022-30531-0 (PMC9151768; doi:10.1038/s41467-022-30531-0)
Supplement: Supplementary file 11 — Supplementary Data 8 [file 41467_2022_30531_MOESM11_ESM.xlsx]

## Sheet: descriptions
Sheet	Description
Summary of validation	Summary of validated sites by snRNA-seq and an estimated FDR for each cell type
GABA pool	Summary statistics of MGE-GABA sites in FANS with sufficent covarage by snRNA-seq
GLU pool	Summary statistics of GLU sites in FANS with sufficent covarage by snRNA-seq
OLIG pool	Summary statistics of OLIG sites in FANS with sufficent covarage by snRNA-seq
Coverage p-values	Two-sided wilcox test of coverage differences for FANS sites comparing those with and without validation by snRNA-seq. No tests for multiple comparisons were performed.

## Sheet: Summary of validation
Summary of validated sites by snRNA-seq and an estimated FDR
	FANS	snRNA-seq
Cell type	# sites	# nuclei	# sites with validation	# sites with coverage that do not validate	Estimated FDR
GLU	109264	10572	27,209 (24.8%)	1456	0.05
GABA	107999	2075	11,509 (10.6%)	252	0.02
OLIG	64374	1709	3,014 (4.6%)	179	0.05

## Sheet: GABA pool
	Read coverage			RNA editing levels
RNA editing site (hg38)	HSB189	HSB340	HSB106	HSB189	HSB340	HSB106	Strand	Conversion	Novelty	Repeat	Genic region	Gene	Median editing rate (%) FANS	Median editing rate (%) snRNAseq	Absolute difference in editing rates (FANSsnRNA)	Validation?
chrX_74250779	837	556	275	0.06	0.1	0.13	-	AG	Novel	Alu-SINE	ncRNA_intronic	FTX	0.1	0.1	0	Y
chr4_24466742	251	445	56	0.24	0.19	0.3	-	AG	Novel	Alu-SINE	intronic	PPARGC1A	0.24	0.24	0	Y
chr8_4964239	398	148	206	0.23	0.26	0.29	-	AG	Novel	Alu-SINE	intronic	CSMD1	0.26	0.26	0	Y
chr2_212239083	376	93	89	0.07	0.16	0.17	-	AG	Novel	Alu-SINE	intronic	ERBB4	0.16	0.16	0	Y
chrX_140717166	349	279	200	0.34	0.32	0.2	+	AG	Known	Alu-SINE	ncRNA_intronic	LINC00632	0.32	0.32	0	Y
chr6_75638959	244	205	172	0.28	0.18	0.29	+	AG	Known	Alu-SINE	intronic	SENP6	0.28	0.28	0	Y
chr2_114507210	231	168	175	0.14	0.16	0.3	+	AG	Known	Alu-SINE	intronic	DPP10	0.16	0.16	0	Y
chr7_146174108	225	49	83	0.06	0.08	0.19	+	AG	Known	Alu-SINE	intergenic	TPK1(dist=1338054),CNTNAP2(dist=600163)	0.08	0.08	0	Y
chrX_140718691	207	182	213	0.32	0.27	0.3	+	AG	Known	Alu-SINE	ncRNA_intronic	LINC00632	0.3	0.3	0	Y
chr7_146324141	205	32	32	0.4	0.44	0.38	+	AG	Known	Alu-SINE	intergenic	TPK1(dist=1488087),CNTNAP2(dist=450130)	0.4	0.4	0	Y
chr2_114466835	187	108	106	0.09	0.19	0.16	+	AG	Known	Alu-SINE	intronic	DPP10	0.16	0.16	0	Y
chrX_140718658	153	124	182	0.11	0.13	0.09	+	AG	Novel	Alu-SINE	ncRNA_intronic	LINC00632	0.11	0.11	0	Y
chr16_7134890	168	70	59	0.22	0.13	0.17	+	AG	Known	-	intronic	RBFOX1	0.17	0.17	0	Y
chr16_7155389	165	115	65	0.38	0.32	0.25	+	AG	Known	Alu-SINE	intronic	RBFOX1	0.32	0.32	0	Y
chr16_7155388	159	51	63	0.13	0.33	0.22	+	AG	Known	Alu-SINE	intronic	RBFOX1	0.22	0.22	0	Y
chr12_69241696	154	30	16	1	1	1	+	AG	Novel	-	intronic	CPSF6	1	1	0	Y
chr15_41833630	154	81	73	0.14	0.33	0.32	+	AG	Known	Alu-SINE	intronic	JMJD7,JMJD7-PLA2G4B	0.32	0.32	0	Y
chr15_25262564	152	68	110	0.22	0.1	0.16	+	AG	Novel	Alu-SINE	ncRNA_intronic	SNHG14	0.16	0.16	0	Y
chr1_14697041	151	97	42	0.07	0.1	0.12	+	AG	Novel	Alu-SINE	intronic	KAZN	0.1	0.1	0	Y
chr7_146346517	149	80	59	0.3	0.17	0.25	+	AG	Known	Alu-SINE	intergenic	TPK1(dist=1510463),CNTNAP2(dist=427754)	0.25	0.25	0	Y
chr12_66979129	139	28	37	1	1	1	-	AG	Novel	-	intergenic	GRIP1(dist=174860),LOC102724421(dist=98497)	1	1	0	Y
chr7_146344725	117	109	124	0.35	0.38	0.32	+	AG	Known	Alu-SINE	intergenic	TPK1(dist=1508671),CNTNAP2(dist=429546)	0.35	0.35	0	Y
chr18_80040500	94	38	118	0.93	0.87	0.78	+	AG	Known	Alu-SINE	intronic	RBFA	0.87	0.87	0	Y
chr15_24983182	101	106	81	0.13	0.13	0.19	+	AG	Known	Alu-SINE	ncRNA_exonic	PWARSN	0.13	0.13	0	Y
chr15_24983216	102	99	101	0.07	0.13	0.1	+	AG	Known	Alu-SINE	ncRNA_exonic	PWARSN	0.1	0.1	0	Y
chr2_172925663	91	64	36	0.31	0.21	0.11	+	AG	Known	Alu-SINE	intronic	RAPGEF4	0.21	0.21	0	Y
chr4_20605938	91	30	36	0.51	0.53	0.47	+	AG	Known	Alu-SINE	intronic	SLIT2	0.51	0.51	0	Y
chr9_128227494	58	51	90	0.09	0.12	0.14	+	AG	Known	Alu-SINE	intronic	DNM1	0.12	0.12	0	Y
chr7_146144404	63	35	90	0.12	0.17	0.08	+	AG	Novel	Alu-SINE	intergenic	TPK1(dist=1308350),CNTNAP2(dist=629867)	0.12	0.12	0	Y
chr7_146324182	88	9	15	0.06	0.11	0.13	+	AG	Novel	Alu-SINE	intergenic	TPK1(dist=1488128),CNTNAP2(dist=450089)	0.11	0.11	0	Y
chr15_25009000	78	52	87	0.18	0.29	0.1	+	AG	Known	Alu-SINE	ncRNA_intronic	SNHG14	0.18	0.18	0	Y
chr17_32394949	86	23	31	0.23	0.22	0.35	+	AG	Known	Alu-SINE	intergenic	ZNF207(dist=24500),PSMD11(dist=49560)	0.23	0.23	0	Y
chr2_212062660	74	66	84	0.27	0.21	0.14	-	AG	Novel	Alu-SINE	intronic	ERBB4	0.21	0.21	0	Y
chr17_69317194	82	78	31	0.39	0.28	0.35	-	AG	Known	Alu-SINE	intronic	ABCA5	0.35	0.35	0	Y
chr16_7139024	81	22	52	0.06	0.36	0.21	+	AG	Known	Alu-SINE	intronic	RBFOX1	0.21	0.21	0	Y
chr9_128229466	81	34	59	0.12	0.12	0.07	+	AG	Known	Alu-SINE	intronic	DNM1	0.12	0.12	0	Y
chr7_146354689	38	38	80	0.16	0.13	0.11	+	AG	Known	Alu-SINE	intergenic	TPK1(dist=1518635),CNTNAP2(dist=419582)	0.13	0.13	0	Y
chr2_114713185	78	21	32	0.51	0.38	0.69	+	AG	Known	Alu-SINE	intronic	DPP10	0.51	0.51	0	Y
chr2_85856985	77	67	57	0.97	0.98	1	-	AG	Known	Alu-SINE	intronic	ST3GAL5	0.98	0.98	0	Y
chr8_1310819	53	30	76	0.19	0.1	0.28	+	AG	Novel	Alu-SINE	intronic	DLGAP2	0.19	0.19	0	Y
chr12_66979100	74	72	75	1	1	1	-	AG	Novel	-	intergenic	GRIP1(dist=174831),LOC102724421(dist=98526)	1	1	0	Y
chr2_77070720	74	30	40	0.23	0.4	0.28	-	AG	Known	Alu-SINE	intronic	LRRTM4	0.28	0.28	0	Y
chr7_146123507	73	39	14	1	0.97	1	+	AG	Novel	-	intergenic	TPK1(dist=1287453),CNTNAP2(dist=650764)	1	1	0	Y
chr2_114713264	70	20	45	0.07	0.1	0.08	+	AG	Novel	Alu-SINE	intronic	DPP10	0.08	0.08	0	Y
chr14_50990216	69	49	29	0.13	0.18	0.24	-	AG	Known	Alu-SINE	intronic	TRIM9	0.18	0.18	0	Y
chr1_72178943	68	58	44	0.09	0.12	0.07	-	AG	Known	L1-LINE	intronic	NEGR1	0.09	0.09	0	Y
chr7_146337746	52	44	64	0.42	0.5	0.44	+	AG	Known	Alu-SINE	intergenic	TPK1(dist=1501692),CNTNAP2(dist=436525)	0.44	0.44	0	Y
chr17_69317231	61	54	21	0.38	0.43	0.38	-	AG	Known	Alu-SINE	intronic	ABCA5	0.38	0.38	0	Y
chr2_114882619	58	13	36	0.71	0.92	0.82	+	AG	Known	L1-LINE	intronic	DPP10	0.82	0.82	0	Y
chr7_66685421	58	30	40	0.5	0.43	0.62	+	AG	Known	Alu-SINE	intronic	RABGEF1	0.5	0.5	0	Y
chr1_233247580	43	58	22	0.63	0.55	0.41	-	AG	Novel	Alu-SINE	intronic	PCNX2	0.55	0.55	0	Y
chr14_79181502	57	18	21	1	1	1	+	AG	Novel	Alu-SINE	intronic	NRXN3	1	1	0	Y
chr10_26999660	27	24	55	1	1	1	-	AG	Novel	ERV1-LTR	intergenic	FAM238C(dist=57659),ANKRD26(dist=4456)	1	1	0	Y
chr2_171697646	55	27	11	0.2	0.22	0.73	+	AG	Known	Alu-SINE	intronic	DYNC1I2	0.22	0.22	0	Y
chr10_100517907	54	8	6	1	1	1	-	AG	Novel	L2-LINE	intronic	SEC31B	1	1	0	Y
chr14_103485534	54	43	41	0.22	0.26	0.24	+	AG	Known	Alu-SINE	intronic	MARK3	0.24	0.24	0	Y
chr2_114573172	54	15	22	0.3	0.07	0.14	+	AG	Known	Alu-SINE	intronic	DPP10	0.14	0.14	0	Y
chr7_105365250	54	21	11	0.48	0.33	0.36	-	AG	Known	Alu-SINE	intronic	SRPK2	0.36	0.36	0	Y
chr3_197612762	53	35	13	1	1	1	-	AG	Known	SINE/FLAM_C	intergenic	BDH1;AC024560.3	1	1	0	Y
chr14_78381961	53	6	8	0.17	0.17	0.25	+	AG	Known	L1-LINE	intronic	NRXN3	0.17	0.17	0	Y
chr1_233057613	50	33	22	0.44	0.45	0.59	-	AG	Known	Alu-SINE	intronic	PCNX2	0.45	0.45	0	Y
chr2_211946265	49	27	32	1	1	1	-	AG	Novel	-	intronic	ERBB4	1	1	0	Y
chr2_95825173	49	13	10	0.1	0.31	0.1	-	AG	Novel	L1-LINE	ncRNA_exonic	LINC00342	0.1	0.1	0	Y
chr18_4338145	48	16	33	1	1	1	-	AG	Novel	-	intronic	DLGAP1	1	1	0	Y
chr2_211422344	48	31	25	1	1	1	-	AG	Novel	-	intronic	ERBB4	1	1	0	Y
chr1_66659703	47	37	42	0.06	0.16	0.11	+	AG	Known	Alu-SINE	intronic	SGIP1	0.11	0.11	0	Y
chr16_6681141	47	7	22	0.79	0.43	0.77	+	AG	Known	Alu-SINE	intronic	RBFOX1	0.77	0.77	0	Y
chr14_67010624	47	21	13	0.17	0.14	0.23	+	AG	Novel	-	intronic	GPHN	0.17	0.17	0	Y
chr3_65459780	47	9	12	0.28	0.11	0.17	-	AG	Novel	Alu-SINE	intronic	MAGI1	0.17	0.17	0	Y
chr11_99572163	46	8	17	1	1	1	+	AG	Novel	-	intronic	CNTN5	1	1	0	Y
chr2_114563251	46	28	40	0.17	0.14	0.17	+	AG	Known	Alu-SINE	intronic	DPP10	0.17	0.17	0	Y
chr2_212395752	45	46	43	0.1	0.07	0.12	-	AG	Known	Alu-SINE	intronic	ERBB4	0.1	0.1	0	Y
chr5_167585986	46	32	32	0.26	0.19	0.06	+	AG	Known	Alu-SINE	intronic	TENM2	0.19	0.19	0	Y
chr6_89665446	30	46	29	0.77	0.39	0.55	-	AG	Known	Alu-SINE	ncRNA_intronic	LOC101929057	0.55	0.55	0	Y
chr14_50993594	45	39	14	0.6	0.18	0.57	-	AG	Known	Alu-SINE	intronic	TRIM9	0.57	0.57	0	Y
chr14_67010033	45	20	14	0.73	0.7	0.86	+	AG	Known	Alu-SINE	intronic	GPHN	0.73	0.73	0	Y
chr12_50165160	44	44	39	0.34	0.23	0.33	-	AG	Known	Alu-SINE	intronic	CERS5	0.33	0.33	0	Y
chr1_52925961	43	13	13	0.91	0.92	0.85	-	AG	Known	Alu-SINE	intergenic	ECHDC2(dist=4187),SCP2(dist=1268)	0.91	0.91	0	Y
chr3_116332082	43	15	12	0.37	0.6	0.5	-	AG	Known	Alu-SINE	intronic	LSAMP	0.5	0.5	0	Y
chr13_107488443	41	39	40	1	1	1	-	AG	Novel	L1-LINE	intronic	FAM155A	1	1	0	Y
chr12_65055572	40	7	10	1	1	1	-	AG	Novel	Alu-SINE	intronic	WIF1	1	1	0	Y
chr2_183012200	40	24	7	1	1	1	-	AG	Novel	-	intronic	NCKAP1	1	1	0	Y
chr16_24265135	40	22	25	0.15	0.14	0.12	+	AG	Known	Alu-SINE	intronic	CACNG3	0.14	0.14	0	Y
chr2_114710511	40	15	12	0.23	0.27	0.5	+	AG	Novel	Alu-SINE	intronic	DPP10	0.27	0.27	0	Y
chr7_146408528	40	27	35	0.23	0.11	0.14	+	AG	Novel	L1-LINE	intergenic	TPK1(dist=1572474),CNTNAP2(dist=365743)	0.14	0.14	0	Y
chr11_99413428	38	32	20	1	1	1	+	AG	Novel	Alu-SINE	intronic	CNTN5	1	1	0	Y
chr14_67010020	38	18	10	0.66	0.44	0.7	+	AG	Known	Alu-SINE	intronic	GPHN	0.66	0.66	0	Y
chr15_98714442	38	12	25	0.32	0.08	0.2	+	AG	Known	Alu-SINE	intronic	IGF1R	0.2	0.2	0	Y
chr6_135311180	31	10	38	0.32	0.7	0.13	-	AG	Known	Alu-SINE	intronic	AHI1	0.32	0.32	0	Y
chr14_79115205	37	19	23	0.32	0.37	0.22	+	AG	Known	Alu-SINE	intronic	NRXN3	0.32	0.32	0	Y
chr9_128108996	16	36	12	1	1	1	+	AG	Novel	-	UTR3	SLC25A25(NM_001330988:c.*1552A>G,NM_001006641:c.*1552A>G,NM_001265614:c.*1552A>G,NM_001006642:c.*1552A>G,NM_052901:c.*1552A>G)	1	1	0	Y
chr1_77700936	36	6	16	0.69	0.67	0.88	-	AG	Known	Alu-SINE	intronic	USP33	0.69	0.69	0	Y
chr15_25114681	36	33	29	0.5	0.56	0.62	+	AG	Known	Alu-SINE	ncRNA_intronic	SNHG14	0.56	0.56	0	Y
chr17_30781710	36	3	28	0.14	0.33	0.36	+	AG	Known	Alu-SINE	ncRNA_intronic	SUZ12P1	0.33	0.33	0	Y
chr17_44452068	36	6	7	0.61	0.67	1	-	AG	Known	Alu-SINE	intronic	GPATCH8	0.67	0.67	0	Y
chrX_47209406	36	23	26	0.44	0.39	0.69	+	AG	Known	Alu-SINE	intronic	UBA1	0.44	0.44	0	Y
chr11_117762487	27	35	29	0.19	0.31	0.1	-	AG	Novel	-	intronic	DSCAML1	0.19	0.19	0	Y
chr9_19636585	34	11	17	1	1	1	-	AG	Novel	Alu-SINE	intronic	SLC24A2	1	1	0	Y
chr10_101820312	34	12	15	0.68	0.67	0.47	-	AG	Known	Alu-SINE	ncRNA_intronic	KCNIP2-AS1	0.67	0.67	0	Y
chr15_25341643	34	11	17	0.59	0.64	0.53	+	AG	Known	Alu-SINE	ncRNA_intronic	SNHG14	0.59	0.59	0	Y
chr17_5107195	34	28	28	0.18	0.18	0.25	-	AG	Known	Alu-SINE	intronic	ZNF232	0.18	0.18	0	Y
chr2_97504536	2	19	33	1	1	1	-	AG	Known	SINE/AluY	intronic	ANKRD36B	1	1	0	Y
chr1_39114472	15	29	33	0.27	0.17	0.3	+	AG	Known	Alu-SINE	intronic	MACF1	0.27	0.27	0	Y
chr15_25010088	33	22	10	0.12	0.11	0.1	+	AG	Known	Alu-SINE	ncRNA_intronic	SNHG14	0.11	0.11	0	Y
chr16_6849554	33	3	15	0.33	0.33	0.2	+	AG	Known	Alu-SINE	intronic	RBFOX1	0.33	0.33	0	Y
chr2_40417526	33	15	27	0.18	0.53	0.22	-	AG	Known	Alu-SINE	intronic	SLC8A1	0.22	0.22	0	Y
chr3_117511756	33	20	6	0.09	0.13	0.17	-	AG	Known	Alu-SINE	intergenic	LINC00901(dist=579518),LINC02024(dist=166937)	0.13	0.13	0	Y
chr3_76818063	26	33	30	0.58	0.7	0.64	+	AG	Known	L1-LINE	intergenic	ZNF717(dist=1032514),ROBO2(dist=222036)	0.64	0.64	0	Y
chr1_66659891	32	25	21	0.22	0.12	0.24	+	AG	Known	Alu-SINE	intronic	SGIP1	0.22	0.22	0	Y
chr15_52118604	21	32	21	0.38	0.34	0.24	-	AG	Known	Alu-SINE	UTR3	GNB5(NM_006578:c.*4153A>G,NM_016194:c.*4153A>G)	0.34	0.34	0	Y
chr12_66792396	31	17	11	1	1	1	-	AG	Known	Alu-SINE	intronic	GRIP1	1	1	0	Y
chr3_192633265	26	31	20	1	1	1	-	AG	Novel	Alu-SINE	intronic	FGF12	1	1	0	Y
chr12_66888306	31	7	19	0.29	0.57	0.43	-	AG	Known	Alu-SINE	intergenic	GRIP1(dist=84037),LOC102724421(dist=189320)	0.43	0.43	0	Y
chr15_24896973	31	12	11	0.1	0.42	0.27	+	AG	Known	Alu-SINE	ncRNA_intronic	SNHG14	0.27	0.27	0	Y
chr11_99358506	31	2	17	0.52	0.5	0.29	+	AG	Novel	Alu-SINE	intronic	CNTN5	0.5	0.5	0	Y
chr12_24172292	27	18	31	0.52	0.39	0.39	-	AG	Novel	Alu-SINE	intronic	SOX5	0.39	0.39	0	Y
chr12_19546322	30	19	9	1	1	1	+	AG	Novel	-	intergenic	AEBP2(dist=24095),LINC02398(dist=468363)	1	1	0	Y
chr2_171697724	30	6	3	0.6	0.67	1	+	AG	Known	Alu-SINE	intronic	DYNC1I2	0.67	0.67	0	Y
chr12_8266661	29	15	24	0.76	0.13	0.5	+	AG	Known	Alu-SINE	intergenic	FAM86FP(dist=23715),LINC00937(dist=90303)	0.5	0.5	0	Y
chr7_92350676	29	8	7	0.21	0.5	0.14	+	AG	Known	Alu-SINE	intronic	ANKIB1	0.21	0.21	0	Y
chr9_117087359	29	5	5	0.59	0.6	0.6	-	AG	Known	Alu-SINE	intronic	ASTN2	0.6	0.6	0	Y
chrX_68208264	29	17	23	0.52	0.47	0.5	-	AG	Known	Alu-SINE	intronic	OPHN1	0.5	0.5	0	Y
chr8_92042539	28	2	3	0.32	0.5	1	-	AG	Known	Alu-SINE	intronic	RUNX1T1	0.5	0.5	0	Y
chr6_12768321	28	18	8	0.32	0.29	0.25	+	AG	Novel	Alu-SINE	intronic	PHACTR1	0.29	0.29	0	Y
chr13_36103126	21	27	19	1	0.96	1	-	AG	Novel	Alu-SINE	intronic	DCLK1	1	1	0	Y
chr19_38897753	16	5	27	0.18	0.2	0.15	-	AG	Known	Alu-SINE	intronic	SIRT2	0.18	0.18	0	Y
chr4_24444801	26	25	27	0.14	0.16	0.11	-	AG	Novel	Alu-SINE	intronic	PPARGC1A	0.14	0.14	0	Y
chr11_105944262	26	15	17	1	1	1	+	AG	Novel	-	intronic	GRIA4	1	1	0	Y
chr5_141318589	24	26	6	1	1	1	-	AG	Novel	-	UTR3	TAF7(NM_005642:c.*406A>G)	1	1	0	Y
chr10_42613325	26	3	16	0.96	0.67	0.94	-	AG	Known	Alu-SINE	intronic	ZNF33B	0.94	0.94	0	Y
chr14_60918482	5	25	16	0.6	0.32	0.62	+	AG	Known	Alu-SINE	intronic	MNAT1	0.6	0.6	0	Y
chr5_107626414	25	1	3	0.08	1	0.33	-	AG	Known	Alu-SINE	intronic	EFNA5	0.33	0.33	0	Y
chr7_38723474	24	6	2	0.79	1	1	-	AG	Known	Alu-SINE	UTR3	VPS41(NM_014396:c.*2772A>G)	1	1	0	Y
chr3_65461734	24	4	5	1	0.75	1	-	AG	Novel	Alu-SINE	intronic	MAGI1	1	1	0	Y
chr1_234325722	24	15	6	0.21	0.19	0.17	+	AG	Known	Alu-SINE	intergenic	SLC35F3(dist=1204),COA6-AS1(dist=47085)	0.19	0.19	0	Y
chr1_32633301	24	6	3	0.54	0.67	0.67	-	AG	Known	Alu-SINE	intronic	ZBTB8OS	0.67	0.67	0	Y
chr16_6670193	24	13	9	0.54	0.23	0.22	+	AG	Known	Alu-SINE	intronic	RBFOX1	0.23	0.23	0	Y
chr2_114966963	24	3	14	0.08	0.33	0.2	+	AG	Known	Alu-SINE	intronic	DPP10	0.2	0.2	0	Y
chr2_212012609	24	9	17	0.38	0.22	0.3	-	AG	Known	Alu-SINE	intronic	ERBB4	0.3	0.3	0	Y
chr4_86327695	24	17	9	0.21	0.44	0.67	-	AG	Known	Alu-SINE	intronic	MAPK10	0.44	0.44	0	Y
chr6_28280011	24	12	11	0.54	0.33	0.73	+	AG	Known	Alu-SINE	intergenic	ZSCAN26(dist=1788),PGBD1(dist=1526)	0.54	0.54	0	Y
chr10_70044242	24	24	24	0.25	0.25	0.25	-	AG	Novel	L1-LINE	intergenic	COL13A1(dist=85098),H2AFY2(dist=8604)	0.25	0.25	0	Y
chr11_125249945	23	14	20	1	1	0.95	+	AG	Known	Alu-SINE	intronic	PKNOX2	1	1	0	Y
chr2_77402785	23	4	5	1	1	1	-	AG	Novel	-	intronic	LRRTM4	1	1	0	Y
chr16_56853471	23	7	10	0.7	0.86	0.9	+	AG	Known	Alu-SINE	intergenic	NUP93(dist=3185),MIR138-2(dist=5047)	0.86	0.86	0	Y
chr3_37827322	23	15	19	0.22	0.2	0.21	-	AG	Known	Alu-SINE	ncRNA_intronic	ITGA9-AS1	0.21	0.21	0	Y
chr15_27336121	23	12	18	0.13	0.08	0.11	+	AG	Novel	Alu-SINE	intronic	GABRG3	0.11	0.11	0	Y
chr16_22406604	23	7	19	0.09	0.14	0.26	-	AG	Novel	Alu-SINE	ncRNA_intronic	MFSD13B	0.14	0.14	0	Y
chr8_26540144	4	22	8	1	1	1	+	AG	Novel	L1-LINE	intronic	DPYSL2	1	1	0	Y
chr16_7199767	22	11	8	0.5	0.45	0.25	+	AG	Known	Alu-SINE	intronic	RBFOX1	0.45	0.45	0	Y
chr2_202287328	22	15	8	0.41	0.26	0.12	+	AG	Known	Alu-SINE	intronic	NOP58	0.26	0.26	0	Y
chr2_212239210	22	16	5	0.18	0.38	0.2	-	AG	Novel	Alu-SINE	intronic	ERBB4	0.2	0.2	0	Y
chr2_212012618	21	10	14	0.71	0.6	0.29	-	AG	Known	Alu-SINE	intronic	ERBB4	0.6	0.6	0	Y
chr4_3128223	6	21	12	0.5	0.1	0.33	+	AG	Known	Alu-SINE	intronic	HTT	0.33	0.33	0	Y
chr2_77216883	20	5	3	0.9	1	1	-	AG	Known	Alu-SINE	intronic	LRRTM4	1	1	0	Y
chr3_2421770	20	8	8	0.85	1	1	+	AG	Known	MIR-SINE	intronic	CNTN4	1	1	0	Y
chr11_88683078	20	5	5	1	1	1	-	AG	Novel	-	intronic	GRM5	1	1	0	Y
chr14_79189304	18	20	1	1	1	1	+	AG	Novel	L1-LINE	intronic	NRXN3	1	1	0	Y
chr11_65770982	20	19	12	0.1	0.21	0.17	-	AG	Known	Alu-SINE	intergenic	RNASEH2C(dist=50044),AP5B1(dist=2916)	0.17	0.17	0	Y
chr19_50318885	9	20	13	0.56	0.75	0.77	-	AG	Known	Alu-SINE	intronic	KCNC3	0.75	0.75	0	Y
chr3_97079392	20	12	16	0.2	0.5	0.35	+	AG	Known	L1-LINE	intronic	EPHA6	0.35	0.35	0	Y
chr9_128228359	20	7	6	0.6	0.43	0.33	+	AG	Known	Alu-SINE	intronic	DNM1	0.43	0.43	0	Y
chr3_2421762	19	9	7	0.63	1	1	+	AG	Known	MIR-SINE	intronic	CNTN4	1	1	0	Y
chrX_115938201	19	7	15	1	1	1	-	AG	Known	Alu-SINE	ncRNA_intronic	DANT2	1	1	0	Y
chr10_118310099	19	9	6	1	1	1	-	AG	Novel	-	UTR3	FAM204A(NM_022063:c.*758A>G,NM_001134672:c.*758A>G)	1	1	0	Y
chr16_89562810	8	19	7	1	1	1	+	AG	Novel	-	intronic	RPL13	1	1	0	Y
chr10_102111743	19	8	10	0.26	0.12	0.4	-	AG	Known	Alu-SINE	intronic	LDB1	0.26	0.26	0	Y
chr10_81999037	10	6	19	0.6	0.67	0.32	+	AG	Known	Alu-SINE	intronic	NRG3	0.6	0.6	0	Y
chr15_44132602	8	19	7	0.12	0.11	0.14	-	AG	Known	Alu-SINE	intronic	FRMD5	0.12	0.12	0	Y
chr3_37274003	19	7	8	0.44	0.43	0.44	+	AG	Known	Alu-SINE	intronic	GOLGA4	0.44	0.44	0	Y
chr5_11454177	19	16	12	0.16	0.42	0.67	-	AG	Known	Alu-SINE	intronic	CTNND2	0.42	0.42	0	Y
chr10_99384962	19	9	9	0.11	0.11	0.11	+	AG	Novel	Alu-SINE	intronic	CNNM1	0.11	0.11	0	Y
chr3_76935819	19	16	14	0.26	0.12	0.29	+	AG	Novel	ERVL-MaLR-LTR	intergenic	ZNF717(dist=1150270),ROBO2(dist=104280)	0.26	0.26	0	Y
chr1_20869456	18	13	7	1	1	1	-	AG	Known	Alu-SINE	intronic	EIF4G3	1	1	0	Y
chr16_79219308	4	18	2	1	1	1	-	AG	Novel	-	intergenic	WWOX(dist=6641),MAF(dist=374530)	1	1	0	Y
chr7_146219998	2	18	10	1	1	1	+	AG	Novel	MIR-SINE	intergenic	TPK1(dist=1383944),CNTNAP2(dist=554273)	1	1	0	Y
chr14_23133193	18	3	11	0.22	0.33	0.28	-	AG	Known	Alu-SINE	intronic	SLC7A8	0.28	0.28	0	Y
chr16_24743525	18	18	18	0.22	0.28	0.33	+	AG	Known	Alu-SINE	intronic	TNRC6A	0.28	0.28	0	Y
chr17_67200520	18	1	10	0.44	1	0.4	-	AG	Known	Alu-SINE	intronic	HELZ	0.44	0.44	0	Y
chr1_36840167	3	6	18	0.33	0.33	0.39	-	AG	Novel	MIR-SINE	intronic	GRIK3	0.33	0.33	0	Y
chr2_212430509	8	18	8	0.12	0.12	0.12	-	AG	Novel	Alu-SINE	intronic	ERBB4	0.12	0.12	0	Y
chr4_182524980	18	14	10	0.22	0.16	0.1	+	AG	Novel	Alu-SINE	intronic	TENM3	0.16	0.16	0	Y
chr2_95848665	17	13	16	1	1	1	-	AG	Known	Alu-SINE	downstream	ANKRD36C(dist=267)	1	1	0	Y
chr18_3971628	17	3	10	1	1	1	-	AG	Novel	-	ncRNA_intronic	DLGAP1-AS4	1	1	0	Y
chr21_21260194	17	17	8	1	1	1	+	AG	Novel	L1-LINE	intronic	NCAM2	1	1	0	Y
chr12_7148035	17	9	7	0.06	0.11	0.14	+	AG	Known	Alu-SINE	intronic	CLSTN3	0.11	0.11	0	Y
chr22_23880085	17	9	10	0.35	0.11	0.3	+	AG	Known	Alu-SINE	intronic	SLC2A11	0.3	0.3	0	Y
chr9_12788037	17	6	12	0.06	0.5	0.28	+	AG	Known	Alu-SINE	ncRNA_intronic	LURAP1L-AS1	0.28	0.28	0	Y
chr12_128394605	3	10	17	0.67	0.74	0.82	+	AG	Novel	-	intronic	TMEM132C	0.74	0.74	0	Y
chr3_133091720	16	2	9	1	1	1	+	AG	Known	-	intronic	TMEM108	1	1	0	Y
chr14_93560614	9	16	7	1	1	1	+	AG	Novel	ERV1-LTR	intronic	UNC79	1	1	0	Y
chr18_69420672	7	7	16	1	1	1	+	AG	Novel	-	intronic	DOK6	1	1	0	Y
chr2_114549747	16	9	7	1	0.44	1	+	AG	Novel	-	intronic	DPP10	1	1	0	Y
chr1_21157617	13	16	1	0.08	0.25	1	-	AG	Known	Alu-SINE	intronic	EIF4G3	0.25	0.25	0	Y
chr11_120394350	9	16	16	0.11	0.17	0.33	+	AG	Known	Alu-SINE	intronic	ARHGEF12	0.17	0.17	0	Y
chr14_100990448	16	5	11	0.62	0.6	0.61	+	AG	Known	Alu-SINE	ncRNA_intronic	MEG8	0.61	0.61	0	Y
chr14_35666491	7	16	7	0.43	0.67	0.71	-	AG	Known	Alu-SINE	intronic	RALGAPA1	0.67	0.67	0	Y
chr4_24208035	16	16	16	0.17	0.17	0.17	-	AG	Known	Alu-SINE	intronic	PPARGC1A	0.17	0.17	0	Y
chr4_67803018	16	9	8	0.31	0.78	0.38	+	AG	Known	Alu-SINE	intergenic	GNRHR(dist=46932),TMPRSS11D(dist=17858)	0.38	0.38	0	Y
chr5_177626354	16	10	5	0.38	0.1	0.8	-	AG	Known	Alu-SINE	ncRNA_intronic	LOC202181	0.38	0.38	0	Y
chr6_152275658	9	12	16	0.44	0.5	0.56	-	AG	Known	Alu-SINE	intronic	SYNE1	0.5	0.5	0	Y
chr7_146174631	16	6	8	0.94	0.83	0.75	+	AG	Known	Alu-SINE	intergenic	TPK1(dist=1338577),CNTNAP2(dist=599640)	0.83	0.83	0	Y
chr9_112986052	7	16	7	0.14	0.67	0.4	-	AG	Known	Alu-SINE	intergenic	SLC46A2(dist=95176),ZNF883(dist=11068)	0.4	0.4	0	Y
chr9_33308315	16	8	7	0.5	1	0.75	+	AG	Known	Alu-SINE	intronic	NFX1	0.75	0.75	0	Y
chr10_14091558	8	16	7	0.38	0.17	0.28	-	AG	Novel	Alu-SINE	intronic	FRMD4A	0.28	0.28	0	Y
chr1_72168784	7	15	15	1	1	1	-	AG	Known	Alu-SINE	intronic	NEGR1	1	1	0	Y
chr10_68524425	15	7	8	1	1	1	-	AG	Known	Alu-SINE	intronic	SLC25A16	1	1	0	Y
chr11_117085764	9	6	15	0.67	1	1	-	AG	Known	Alu-SINE	intronic	SIK3	1	1	0	Y
chr15_34147940	9	15	7	1	1	0.86	-	AG	Known	Alu-SINE	intronic	KATNBL1	1	1	0	Y
chrX_115937668	6	7	15	1	1	1	-	AG	Known	Alu-SINE	ncRNA_intronic	DANT2	1	1	0	Y
chr12_128498607	15	10	3	1	0.6	1	+	AG	Novel	Alu-SINE	intronic	TMEM132C	1	1	0	Y
chr2_69492890	15	13	12	1	1	1	-	AG	Novel	-	intronic	AAK1	1	1	0	Y
chr5_142725956	7	15	6	1	1	1	+	AG	Novel	L2-LINE	intergenic	FGF1(dist=27886),LINC01844(dist=19644)	1	1	0	Y
chr6_34479058	15	6	7	1	1	1	+	AG	Novel	ERVL-MaLR-LTR	intronic	PACSIN1	1	1	0	Y
chr1_14619323	15	15	6	0.2	0.2	0.5	+	AG	Known	Alu-SINE	intronic	KAZN	0.2	0.2	0	Y
chr1_14619331	9	15	9	0.44	0.6	0.56	+	AG	Known	Alu-SINE	intronic	KAZN	0.56	0.56	0	Y
chr1_17003913	6	6	15	0.83	0.62	0.4	-	AG	Known	Alu-SINE	intronic	ATP13A2	0.62	0.62	0	Y
chr10_24072242	12	15	9	0.15	0.07	0.22	+	AG	Known	Alu-SINE	intronic	KIAA1217	0.15	0.15	0	Y
chr11_48103237	8	7	15	0.12	0.26	0.4	+	AG	Known	Alu-SINE	intronic	PTPRJ	0.26	0.26	0	Y
chr11_65757797	15	15	15	0.2	0.5	0.8	-	AG	Known	Alu-SINE	intergenic	RNASEH2C(dist=36859),AP5B1(dist=16101)	0.5	0.5	0	Y
chr12_106252626	6	6	15	0.26	0.33	0.2	+	AG	Known	Alu-SINE	intergenic	CKAP4(dist=4606),TCP11L2(dist=50107)	0.26	0.26	0	Y
chr13_32502201	15	15	15	0.4	0.4	0.4	-	AG	Known	Alu-SINE	intronic	N4BP2L2	0.4	0.4	0	Y
chr14_21248273	15	6	7	0.2	0.17	0.14	-	AG	Known	Alu-SINE	intronic	HNRNPC	0.17	0.17	0	Y
chr15_24965403	6	15	8	0.5	0.4	0.25	+	AG	Known	Alu-SINE	ncRNA_intronic	SNHG14	0.4	0.4	0	Y
chr15_41302347	7	9	15	0.26	0.11	0.4	+	AG	Known	Alu-SINE	ncRNA_exonic	OIP5-AS1	0.26	0.26	0	Y
chr17_39256095	12	15	8	0.1	0.07	0.12	-	AG	Known	Alu-SINE	UTR3	FBXL20(NM_032875:c.*5365A>G,NM_001184906:c.*5365A>G,NM_001370208:c.*5365A>G,NM_001370209:c.*5365A>G)	0.1	0.1	0	Y
chr19_14487801	9	6	15	0.33	0.5	0.6	-	AG	Known	Alu-SINE	intronic	GIPC1	0.5	0.5	0	Y
chr2_26432392	13	15	7	0.31	0.2	0.43	+	AG	Known	Alu-SINE	intronic	DRC1	0.31	0.31	0	Y
chr3_6927347	15	14	12	0.2	0.14	0.08	+	AG	Known	Alu-SINE	intronic	GRM7	0.14	0.14	0	Y
chr6_68955671	15	10	13	0.33	0.1	0.22	+	AG	Known	Alu-SINE	intronic	ADGRB3	0.22	0.22	0	Y
chr7_66755376	9	7	15	0.22	0.21	0.2	+	AG	Known	Alu-SINE	intronic	RABGEF1	0.21	0.21	0	Y
chr10_24211923	15	6	11	0.2	0.33	0.26	+	AG	Novel	Alu-SINE	intronic	KIAA1217	0.26	0.26	0	Y
chr15_34147929	6	5	14	1	1	1	-	AG	Known	Alu-SINE	intronic	KATNBL1	1	1	0	Y
chr19_41373906	14	5	5	1	1	1	+	AG	Known	Alu-SINE	intronic	TMEM91	1	1	0	Y
chr2_184639881	14	1	11	1	1	0.91	+	AG	Known	Alu-SINE	intronic	ZNF804A	1	1	0	Y
chr7_79213392	6	7	14	1	1	1	-	AG	Known	Alu-SINE	intronic	MAGI2	1	1	0	Y
chrX_115937671	6	7	14	1	1	1	-	AG	Known	Alu-SINE	ncRNA_intronic	DANT2	1	1	0	Y
chr7_148333553	5	5	14	1	1	1	+	AG	Novel	-	intronic	CNTNAP2	1	1	0	Y
chr1_237344062	7	6	14	0.14	0.44	0.75	+	AG	Known	Alu-SINE	intronic	RYR2	0.44	0.44	0	Y
chr1_243516615	7	14	14	0.29	0.5	0.25	-	AG	Known	Alu-SINE	intronic	AKT3	0.29	0.29	0	Y
chr1_81448579	10	14	6	0.5	0.5	0.5	+	AG	Known	Alu-SINE	intronic	ADGRL2	0.5	0.5	0	Y
chr11_67338310	14	5	7	0.5	0.2	0.86	+	AG	Known	Alu-SINE	ncRNA_intronic	LOC100130987	0.5	0.5	0	Y
chr12_2161027	8	14	5	0.75	0.5	0.8	+	AG	Known	Alu-SINE	intronic	CACNA1C	0.75	0.75	0	Y
chr12_57421605	14	2	4	0.43	0.5	0.5	-	AG	Known	Alu-SINE	intronic	R3HDM2	0.5	0.5	0	Y
chr13_102139212	11	11	14	0.82	0.36	0.29	-	AG	Known	MIR-SINE	intronic	FGF14	0.36	0.36	0	Y
chr14_70369354	6	5	14	0.67	0.6	0.5	-	AG	Known	Alu-SINE	UTR3	SYNJ2BP(NM_018373:c.*3637A>G)	0.6	0.6	0	Y
chr16_22041954	7	9	14	0.42	0.33	0.5	+	AG	Known	Alu-SINE	intronic	MOSMO	0.42	0.42	0	Y
chr16_24725408	8	11	14	0.25	0.27	0.29	+	AG	Known	Alu-SINE	intronic	TNRC6A	0.27	0.27	0	Y
chr16_7267461	6	14	5	0.33	0.25	0.29	+	AG	Known	Alu-SINE	intronic	RBFOX1	0.29	0.29	0	Y
chr17_2600220	6	14	6	0.17	0.75	1	+	AG	Known	Alu-SINE	intronic	PAFAH1B1	0.75	0.75	0	Y
chr2_79968513	6	5	14	0.5	0.38	0.25	+	AG	Known	-	intronic	CTNNA2	0.38	0.38	0	Y
chr22_39247751	14	6	5	0.5	0.5	0.5	+	AG	Known	Alu-SINE	intergenic	PDGFB(dist=2769),RPL3(dist=65131)	0.5	0.5	0	Y
chr4_105420111	14	3	5	0.57	0.33	0.2	-	AG	Known	Alu-SINE	intronic	PPA2	0.33	0.33	0	Y
chr4_184781748	9	7	14	0.67	0.84	1	-	AG	Known	Alu-SINE	intronic	ACSL1	0.84	0.84	0	Y
chr4_91247748	8	14	6	0.88	0.25	0.56	+	AG	Known	Alu-SINE	intronic	CCSER1	0.56	0.56	0	Y
chr7_146299463	14	5	5	1	0.2	0.4	+	AG	Known	Alu-SINE	intergenic	TPK1(dist=1463409),CNTNAP2(dist=474808)	0.4	0.4	0	Y
chr8_106734065	14	5	5	0.5	0.65	0.8	+	AG	Known	Alu-SINE	intronic	OXR1	0.65	0.65	0	Y
chr8_31003590	9	6	14	0.78	0.5	0.5	-	AG	Known	Alu-SINE	intronic	PURG	0.5	0.5	0	Y
chr9_127382287	14	8	2	0.5	0.5	0.5	+	AG	Known	Alu-SINE	intronic	GARNL3	0.5	0.5	0	Y
chr4_166808373	5	5	14	0.2	0.22	0.25	-	AG	Novel	ERVL-MaLR-LTR	intronic	SPOCK3	0.22	0.22	0	Y
chr4_182099244	14	14	7	0.75	0.25	0.43	+	AG	Novel	Alu-SINE	intergenic	TEMN3-AS1(dist=269271),TENM3-AS1(dist=39416)	0.43	0.43	0	Y
chr8_106535267	14	9	4	0.07	0.16	0.25	+	AG	Novel	ERVL-LTR	intronic	OXR1	0.16	0.16	0	Y
chr11_32906532	13	9	7	1	0.89	1	+	AG	Known	Alu-SINE	intronic	QSER1	1	1	0	Y
chr11_66260938	7	4	13	1	1	1	+	AG	Known	Alu-SINE	intronic	KLC2	1	1	0	Y
chr14_50799786	5	13	5	1	1	1	-	AG	Known	Alu-SINE	intronic	NIN	1	1	0	Y
chr17_69252715	13	13	5	1	1	0.6	-	AG	Known	Alu-SINE	intronic	ABCA5	1	1	0	Y
chr3_116273953	5	13	4	1	1	1	-	AG	Known	CR1-LINE	intronic	LSAMP	1	1	0	Y
chrY_12405467	4	13	10	1	1	1	-	AG	Known	Alu-SINE	downstream	GYG2P1(dist=649)	1	1	0	Y
chr1_23142637	4	13	6	1	1	1	-	AG	Novel	-	intronic	LUZP1	1	1	0	Y
chr10_1017507	6	8	13	1	1	1	+	AG	Novel	-	UTR3	GTPBP4(NM_012341:c.*280A>G)	1	1	0	Y
chr10_68520430	5	4	13	1	1	1	-	AG	Novel	Alu-SINE	intronic	SLC25A16	1	1	0	Y
chr11_16388526	13	2	2	1	1	1	-	AG	Novel	L1-LINE	intronic	SOX6	1	1	0	Y
chr11_16532296	5	10	13	1	1	1	-	AG	Novel	CR1-LINE	intronic	SOX6	1	1	0	Y
chr14_78432506	13	5	9	1	1	1	+	AG	Novel	-	intronic	NRXN3	1	1	0	Y
chr14_79218259	13	4	6	1	1	1	+	AG	Novel	MIR-SINE	intronic	NRXN3	1	1	0	Y
chr17_82678304	13	7	6	1	1	0.83	-	AG	Novel	-	intronic	RAB40B	1	1	0	Y
chr18_4425059	5	6	13	1	1	1	-	AG	Novel	-	intronic	DLGAP1	1	1	0	Y
chr21_26009450	13	6	9	1	1	1	-	AG	Novel	-	intronic	APP	1	1	0	Y
chr3_79254459	4	13	5	1	1	1	-	AG	Novel	Simple_repeat-Simple_repeat	intronic	ROBO1	1	1	0	Y
chr7_8444573	4	13	5	1	1	1	+	AG	Novel	-	intronic	NXPH1	1	1	0	Y
chr8_4977377	5	6	13	1	1	1	-	AG	Novel	-	intronic	CSMD1	1	1	0	Y
chrX_124941300	13	9	6	1	1	1	-	AG	Novel	L2-LINE	intronic	TENM1	1	1	0	Y
chr10_13952969	13	9	4	0.38	0.78	0.5	-	AG	Known	Alu-SINE	intronic	FRMD4A	0.5	0.5	0	Y
chr10_13952970	13	8	4	0.23	0.75	0.5	-	AG	Known	Alu-SINE	intronic	FRMD4A	0.5	0.5	0	Y
chr12_7147905	13	3	8	0.23	1	0.62	+	AG	Known	Alu-SINE	intronic	CLSTN3	0.62	0.62	0	Y
chr15_78903621	8	13	6	0.25	0.33	0.29	+	AG	Known	Alu-SINE	intergenic	MORF4L1(dist=5482),CTSH(dist=18129)	0.29	0.29	0	Y
chr16_23499430	8	13	6	0.12	0.67	0.4	-	AG	Known	Alu-SINE	intronic	GGA2	0.4	0.4	0	Y
chr2_182940564	11	12	13	0.73	0.6	0.46	-	AG	Known	Alu-SINE	intronic	NCKAP1	0.6	0.6	0	Y
chr20_47297560	8	13	6	0.62	0.67	0.64	-	AG	Known	Alu-SINE	intronic	ZMYND8	0.64	0.64	0	Y
chrX_74279166	13	6	9	0.33	0.38	0.44	-	AG	Known	Alu-SINE	ncRNA_intronic	FTX	0.38	0.38	0	Y
chr18_37002625	5	13	6	0.4	0.33	0.5	+	AG	Novel	L1-LINE	intronic	KIAA1328	0.4	0.4	0	Y
chr5_167749021	11	12	13	0.27	0.29	0.31	+	AG	Novel	Alu-SINE	intronic	TENM2	0.29	0.29	0	Y
chr12_8248544	12	6	4	1	1	1	+	AG	Known	Alu-SINE	intergenic	FAM86FP(dist=5598),LINC00937(dist=108420)	1	1	0	Y
chr3_117413042	7	6	12	0.86	1	1	-	AG	Known	-	intergenic	LINC00901(dist=480804),LINC02024(dist=265651)	1	1	0	Y
chr7_154257551	12	9	5	1	1	1	+	AG	Known	Alu-SINE	intronic	DPP6	1	1	0	Y
chr9_96918145	3	12	9	1	1	1	-	AG	Known	Alu-SINE	intergenic	PTMAP11(dist=7690),NUTM2G(dist=10859)	1	1	0	Y
chrX_29009262	5	12	12	1	1	1	+	AG	Known	L1-LINE	intronic	IL1RAPL1	1	1	0	Y
chr1_55109738	9	12	4	1	1	1	-	AG	Novel	-	intronic	USP24	1	1	0	Y
chr10_14326608	6	3	12	1	1	1	-	AG	Novel	-	intronic	FRMD4A	1	1	0	Y
chr10_60154465	3	12	8	1	1	1	-	AG	Novel	-	intronic	ANK3	1	1	0	Y
chr13_108842743	5	12	4	1	1	1	+	AG	Novel	L1-LINE	intronic	MYO16	1	1	0	Y
chr14_47428375	11	12	10	1	1	1	-	AG	Novel	-	intronic	MDGA2	1	1	0	Y
chr15_57010234	9	12	3	1	1	1	+	AG	Novel	-	intronic	TCF12	1	1	0	Y
chr18_4055436	6	4	12	1	1	1	-	AG	Novel	L1-LINE	intronic	DLGAP1	1	1	0	Y
chr2_42282878	5	12	4	1	1	1	+	AG	Novel	-	exonic	EML4	1	1	0	Y
chr3_116380931	5	12	4	1	1	1	-	AG	Novel	-	intronic	LSAMP	1	1	0	Y
chr3_79576465	4	6	12	1	1	1	-	AG	Novel	-	intronic	ROBO1	1	1	0	Y
chr5_72123884	12	9	5	1	0.89	1	+	AG	Novel	Alu-SINE	intronic	MAP1B	1	1	0	Y
chr6_138792976	5	4	12	1	1	1	+	AG	Novel	-	UTR3	CCDC28A(NM_015439:c.*173A>G)	1	1	0	Y
chr6_3451852	6	12	4	1	1	1	-	AG	Novel	TcMar-Tigger-DNA	intronic	SLC22A23	1	1	0	Y
chr7_76259440	12	2	7	1	1	1	+	AG	Novel	Alu-SINE	intronic	SRRM3	1	1	0	Y
chr9_128847912	7	12	5	1	1	1	-	AG	Novel	L1-LINE	intronic	KYAT1	1	1	0	Y
chr10_82534539	7	12	3	0.86	0.5	1	+	AG	Known	Alu-SINE	intronic	NRG3	0.86	0.86	0	Y
chr11_9293210	12	12	12	0.17	0.17	0.17	-	AG	Known	Alu-SINE	intronic	TMEM41B	0.17	0.17	0	Y
chr12_112248725	5	3	12	0.6	0.67	1	-	AG	Known	Alu-SINE	intronic	HECTD4	0.67	0.67	0	Y
chr14_79008931	12	10	8	0.58	0.9	0.25	+	AG	Known	Alu-SINE	intronic	NRXN3	0.58	0.58	0	Y
chr14_79084049	6	4	12	0.5	0.5	0.5	+	AG	Known	Alu-SINE	intronic	NRXN3	0.5	0.5	0	Y
chr19_29714296	7	12	12	0.29	1	0.5	-	AG	Known	Alu-SINE	intronic	C19orf12	0.5	0.5	0	Y
chr2_79968470	12	7	10	0.25	0.29	0.27	+	AG	Known	-	intronic	CTNNA2	0.27	0.27	0	Y
chr22_26665143	11	12	9	0.25	0.17	0.33	+	AG	Known	Alu-SINE	ncRNA_intronic	MIAT	0.25	0.25	0	Y
chr4_145760031	7	6	12	0.43	0.5	0.5	-	AG	Known	-	UTR3	ZNF827(NM_001306215:c.*1585A>G,NM_178835:c.*1606A>G)	0.5	0.5	0	Y
chr8_93758851	12	5	3	0.58	0.8	0.67	+	AG	Known	Alu-SINE	intronic	TMEM67	0.67	0.67	0	Y
chr1_234288148	12	7	3	1	0.57	0.33	+	AG	Novel	Alu-SINE	intronic	SLC35F3	0.57	0.57	0	Y
chr10_43489564	11	3	8	1	1	1	+	AG	Known	Alu-SINE	intergenic	ZNF487(dist=6383),ZNF239(dist=66781)	1	1	0	Y
chr17_37212737	11	5	4	1	1	0.25	-	AG	Known	Alu-SINE	intronic	ACACA	1	1	0	Y
chr15_65113487	7	9	11	1	1	1	-	AG	Novel	Alu-SINE	intergenic	UBAP1L(dist=7128),PDCD7(dist=3892)	1	1	0	Y
chr18_72845092	11	4	1	1	1	1	-	AG	Novel	-	intronic	NETO1	1	1	0	Y
chr2_197824465	11	1	1	1	1	1	+	AG	Novel	Alu-SINE	intronic	PLCL1	1	1	0	Y
chr3_21461332	11	1	7	1	1	1	-	AG	Novel	Alu-SINE	intronic	ZNF385D	1	1	0	Y
chr8_86541120	11	2	7	1	1	1	+	AG	Novel	-	intronic	CPNE3	1	1	0	Y
chr1_224406865	11	10	9	0.27	0.42	0.56	-	AG	Known	Alu-SINE	intronic	WDR26	0.42	0.42	0	Y
chr12_121335281	9	11	7	0.12	0.09	0.14	-	AG	Known	Alu-SINE	intronic	ANAPC5	0.12	0.12	0	Y
chr14_58278552	11	4	3	0.18	0.25	0.33	-	AG	Known	Alu-SINE	ncRNA_intronic	PSMA3-AS1	0.25	0.25	0	Y
chr14_79807095	11	8	9	0.45	0.38	0.56	+	AG	Known	Alu-SINE	intronic	NRXN3	0.45	0.45	0	Y
chr17_28609160	11	5	8	0.09	0.6	0.34	-	AG	Known	Alu-SINE	ncRNA_intronic	SPAG5-AS1	0.34	0.34	0	Y
chr2_184639887	11	2	11	0.45	0.5	0.91	+	AG	Known	Alu-SINE	intronic	ZNF804A	0.5	0.5	0	Y
chr2_79968462	11	8	6	0.64	0.38	0.17	+	AG	Known	-	intronic	CTNNA2	0.38	0.38	0	Y
chr3_107243652	11	11	7	0.09	0.27	0.29	+	AG	Known	Alu-SINE	ncRNA_intronic	DUBR	0.27	0.27	0	Y
chr8_92038188	11	1	2	0.18	1	0.5	-	AG	Known	Alu-SINE	intronic	RUNX1T1	0.5	0.5	0	Y
chr1_211092970	11	1	6	0.73	1	0.86	-	AG	Novel	-	intronic	KCNH1	0.86	0.86	0	Y
chr10_67047147	6	10	7	1	1	1	+	AG	Known	-	intronic	CTNNA3,LRRTM3	1	1	0	Y
chr10_87475463	10	1	6	1	1	1	+	AG	Known	Alu-SINE	intergenic	FAM245A(dist=67763),MIR4678(dist=28418)	1	1	0	Y
chr2_55215907	9	3	10	1	1	1	-	AG	Known	-	intronic	CLHC1	1	1	0	Y
chr3_76520357	7	10	3	0.86	1	1	+	AG	Known	Alu-SINE	intergenic	ZNF717(dist=734808),ROBO2(dist=519742)	1	1	0	Y
chr4_153741886	10	5	8	1	1	1	-	AG	Known	TcMar-Mariner-DNA	intronic	RNF175	1	1	0	Y
chr5_177622180	3	5	10	1	1	1	-	AG	Known	Alu-SINE	ncRNA_intronic	LOC202181	1	1	0	Y
chr7_146174501	7	10	10	1	1	1	+	AG	Known	Alu-SINE	intergenic	TPK1(dist=1338447),CNTNAP2(dist=599770)	1	1	0	Y
chr7_850406	5	2	10	1	1	1	+	AG	Known	Alu-SINE	intronic	SUN1	1	1	0	Y
chrX_77602538	6	2	10	1	1	1	-	AG	Known	L1-LINE	intronic	ATRX	1	1	0	Y
chrY_19005539	5	10	3	1	1	1	-	AG	Known	Alu-SINE	ncRNA_intronic	TTTY14	1	1	0	Y
chr11_112229921	6	10	4	1	1	1	+	AG	Novel	-	intronic	PTS	1	1	0	Y
chr12_29598895	6	10	4	1	1	1	-	AG	Novel	L1-LINE	intronic	TMTC1	1	1	0	Y
chr12_29702463	5	3	10	1	1	1	-	AG	Novel	ERVL-MaLR-LTR	intronic	TMTC1	1	1	0	Y
chr13_107704159	10	10	10	1	1	1	-	AG	Novel	L1-LINE	intronic	FAM155A	1	1	0	Y
chr14_47621857	8	10	5	1	1	1	-	AG	Novel	ERVL-MaLR-LTR	intronic	MDGA2	1	1	0	Y
chr14_47626575	5	10	10	1	1	1	-	AG	Novel	ERV1-LTR	intronic	MDGA2	1	1	0	Y
chr14_50987281	5	10	3	1	1	1	-	AG	Novel	-	intronic	TRIM9	1	1	0	Y
chr14_66704715	6	10	4	1	1	1	+	AG	Novel	L1-LINE	intronic	GPHN	1	1	0	Y
chr14_78461344	8	4	10	1	1	1	+	AG	Novel	-	intronic	NRXN3	1	1	0	Y
chr19_40553284	6	10	4	1	1	1	+	AG	Novel	Alu-SINE	intronic	SPTBN4	1	1	0	Y
chr2_141648156	3	5	10	1	1	1	-	AG	Novel	-	intronic	LRP1B	1	1	0	Y
chr21_37684493	10	6	1	1	1	1	-	AG	Novel	ERVL-MaLR-LTR	intronic	KCNJ6	1	1	0	Y
chr3_121336248	6	5	10	1	1	1	+	AG	Novel	Alu-SINE	intronic	STXBP5L	1	1	0	Y
chr4_180309874	4	9	10	1	1	1	+	AG	Novel	-	intergenic	NONE(dist=NONE),LINC00290(dist=754216)	1	1	0	Y
chr4_182367447	7	6	10	1	1	1	+	AG	Novel	-	intronic	TENM3	1	1	0	Y
chr5_129527778	10	3	5	1	1	1	+	AG	Novel	-	exonic	ADAMTS19	1	1	0	Y
chr5_146628234	7	10	4	1	1	1	-	AG	Novel	Alu-SINE	intronic	PPP2R2B	1	1	0	Y
chr5_157133570	5	9	10	1	1	1	-	AG	Novel	-	intergenic	HAVCR2(dist=24526),MED7(dist=3858)	1	1	0	Y
chr5_177626333	10	7	7	1	1	1	-	AG	Novel	Alu-SINE	ncRNA_intronic	LOC202181	1	1	0	Y
chr7_105102924	5	2	10	1	1	1	+	AG	Novel	-	intronic	KMT2E	1	1	0	Y
chr7_38471295	5	10	3	1	1	1	-	AG	Novel	L2-LINE	intronic	AMPH	1	1	0	Y
chr8_30081530	3	6	10	1	1	1	-	AG	Novel	hAT-Charlie-DNA	intronic	SARAF	1	1	0	Y
chr8_4755818	5	7	10	1	1	1	-	AG	Novel	-	intronic	CSMD1	1	1	0	Y
chr8_92024423	6	10	4	1	1	1	-	AG	Novel	Alu-SINE	intronic	RUNX1T1	1	1	0	Y
chr9_128737446	6	4	10	1	1	1	-	AG	Novel	-	intronic	ZER1	1	1	0	Y
chr1_150621549	6	4	10	0.5	0.5	1	-	AG	Known	Alu-SINE	UTR3	ENSA(NM_207046:c.*1295A>G,NM_004436:c.*1295A>G,NM_207042:c.*1295A>G,NM_207045:c.*1295A>G)	0.5	0.5	0	Y
chr1_243769974	7	9	10	0.14	0.52	0.9	-	AG	Known	L1-LINE	intronic	AKT3	0.52	0.52	0	Y
chr14_92119804	8	6	10	0.38	0.17	1	-	AG	Known	Alu-SINE	intronic	NDUFB1	0.38	0.38	0	Y
chr15_50361032	10	5	3	0.2	0.4	0.67	+	AG	Known	Alu-SINE	downstream	MIR4712(dist=622)	0.4	0.4	0	Y
chr6_68677569	10	8	6	0.3	0.32	0.33	+	AG	Known	Alu-SINE	intronic	ADGRB3	0.32	0.32	0	Y
chr7_65733292	5	10	2	0.4	1	0.5	+	AG	Known	Alu-SINE	ncRNA_intronic	LOC441242	0.5	0.5	0	Y
chr8_22039474	10	2	6	0.3	1	0.65	+	AG	Known	Alu-SINE	intergenic	NPM2(dist=2577),FGF17(dist=3279)	0.65	0.65	0	Y
chr12_57313325	10	9	10	0.1	0.22	0.16	-	AG	Novel	Alu-SINE	intronic	R3HDM2	0.16	0.16	0	Y
chr12_57313342	10	7	2	0.2	0.29	0.5	-	AG	Novel	Alu-SINE	intronic	R3HDM2	0.29	0.29	0	Y
chr12_76406014	6	4	10	0.5	0.75	1	-	AG	Novel	MIR-SINE	intronic	OSBPL8	0.75	0.75	0	Y
chr20_38736952	9	6	10	0.11	0.17	0.3	+	AG	Novel	Alu-SINE	intergenic	SLC32A1(dist=7580),ACTR5(dist=11508)	0.17	0.17	0	Y
chr3_44465662	3	10	5	0.7	1	0.4	-	AG	Novel	Alu-SINE	intronic	ZNF445	0.7	0.7	0	Y
chr4_56182327	10	4	7	0.2	0.5	0.35	+	AG	Novel	Alu-SINE	intronic	KIAA1211	0.35	0.35	0	Y
chr5_26967166	10	6	8	0.1	0.17	0.12	-	AG	Novel	Alu-SINE	intronic	CDH9	0.12	0.12	0	Y
chr9_63819075	338	68	79	0.13	0.1	0.24	+	AG	Known	SINE/AluSq	upstream	MIR4477B	0.133	0.13	0.003	Y
chr17_2672006	51	5	23	0.88	0.8	0.78	+	AG	Known	Alu-SINE	intronic	PAFAH1B1	0.805	0.8	0.005	Y
chr2_184704404	7	15	9	0.55	0.2	0.89	+	AG	Known	Alu-SINE	intronic	ZNF804A	0.555	0.55	0.005	Y
chrX_74262019	12	5	9	0.92	0.2	0.56	-	AG	Known	Alu-SINE	ncRNA_intronic	FTX	0.565	0.56	0.005	Y
chr14_67008199	9	10	5	0.56	1	0.78	+	AG	Known	Alu-SINE	intronic	GPHN	0.785	0.78	0.005	Y
chr14_79173398	82	42	42	0.57	0.69	0.69	+	AG	Known	Alu-SINE	intronic	NRXN3	0.685	0.69	0.005	Y
chr17_20317595	22	41	71	0.73	0.66	0.69	+	AG	Known	Alu-SINE	UTR3	SPECC1(NM_001243439:c.*3530A>G,NM_001033555:c.*3530A>G)	0.685	0.69	0.005	Y
chr12_98887816	49	17	11	0.29	0.41	0.27	-	AG	Known	Alu-SINE	intronic	ANKS1B	0.285	0.29	0.005	Y
chr14_55613704	33	14	6	0.21	0.29	0.33	+	AG	Known	Alu-SINE	intronic	KTN1	0.285	0.29	0.005	Y
chr15_67674782	7	7	15	0.57	0.29	0.2	+	AG	Novel	L1-LINE	intronic	MAP2K5	0.285	0.29	0.005	Y
chr15_25262585	443	194	319	0.35	0.34	0.34	+	AG	Known	Alu-SINE	ncRNA_intronic	SNHG14	0.345	0.34	0.005	Y
chr11_47481362	43	10	15	0.33	0.4	0.2	-	AG	Known	Alu-SINE	intronic	CELF1	0.335	0.33	0.005	Y
chr4_92762165	19	17	14	0.68	0.44	0.21	+	AG	Known	Alu-SINE	intronic	GRID2	0.445	0.44	0.005	Y
chr2_206552952	21	15	8	0.33	0.22	0.12	+	AG	Known	Alu-SINE	intronic	ADAM23	0.215	0.22	0.005	Y
chr18_4439687	15	24	41	0.13	0.25	0.17	-	AG	Known	Alu-SINE	intronic	DLGAP1	0.175	0.17	0.005	Y
chr16_7132849	37	22	7	0.14	0.14	0.14	+	AG	Known	-	intronic	RBFOX1	0.145	0.14	0.005	Y
chr3_192705427	15	16	14	0.2	0.19	0.21	-	AG	Novel	TcMar-Tigger-DNA	intronic	FGF12	0.205	0.2	0.005	Y
chr2_216355074	11	12	10	0.14	0.08	0.2	-	AG	Known	Alu-SINE	intronic	MARCHF4	0.145	0.14	0.005	Y
chr21_29630949	26	28	24	0.1	0.07	0.12	-	AG	Novel	Alu-SINE	intronic	GRIK1	0.105	0.1	0.005	Y
chr7_146230884	13	10	6	0.08	0.12	0.17	+	AG	Novel	Alu-SINE	intergenic	TPK1(dist=1394830),CNTNAP2(dist=543387)	0.115	0.12	0.005	Y
chr15_25262626	1362	745	1054	0.14	0.1	0.12	+	AG	Novel	Alu-SINE	ncRNA_intronic	SNHG14	0.125	0.12	0.005	Y
chr6_75638803	647	313	245	0.33	0.25	0.22	+	AG	Known	Alu-SINE	intronic	SENP6	0.255	0.25	0.005	Y
chrX_140717233	491	472	410	0.2	0.25	0.2	+	AG	Known	Alu-SINE	ncRNA_intronic	LINC00632	0.205	0.2	0.005	Y
chr7_146288987	423	154	192	0.68	0.72	0.61	+	AG	Known	Alu-SINE	intergenic	TPK1(dist=1452933),CNTNAP2(dist=485284)	0.685	0.68	0.005	Y
chr17_32395058	172	63	52	0.12	0.13	0.25	+	AG	Known	Alu-SINE	intergenic	ZNF207(dist=24609),PSMD11(dist=49451)	0.135	0.13	0.005	Y
chr2_212239150	108	41	75	0.08	0.12	0.1	-	AG	Known	Alu-SINE	intronic	ERBB4	0.105	0.1	0.005	Y
chr9_128229419	102	65	89	0.12	0.08	0.12	+	AG	Known	Alu-SINE	intronic	DNM1	0.125	0.12	0.005	Y
chr16_7155335	101	35	38	0.33	0.26	0.16	+	AG	Known	Alu-SINE	intronic	RBFOX1	0.265	0.26	0.005	Y
chr7_146318020	97	60	23	0.2	0.15	0.09	+	AG	Novel	Alu-SINE	intergenic	TPK1(dist=1481966),CNTNAP2(dist=456251)	0.155	0.15	0.005	Y
chr15_25262554	83	35	57	0.99	0.97	0.98	+	AG	Known	Alu-SINE	ncRNA_intronic	SNHG14	0.985	0.98	0.005	Y
chr7_146488830	25	28	72	0.08	0.14	0.07	+	AG	Known	Alu-SINE	intergenic	TPK1(dist=1652776),CNTNAP2(dist=285441)	0.085	0.08	0.005	Y
chrX_74278444	66	32	34	0.06	0.22	0.15	-	AG	Known	Alu-SINE	ncRNA_intronic	FTX	0.155	0.15	0.005	Y
chr2_211516536	62	45	54	0.1	0.2	0.15	-	AG	Known	Alu-SINE	intronic	ERBB4	0.155	0.15	0.005	Y
chr2_212204515	61	40	44	0.2	0.15	0.18	-	AG	Known	Alu-SINE	intronic	ERBB4	0.185	0.18	0.005	Y
chr15_24983277	52	39	26	0.1	0.09	0.08	+	AG	Known	Alu-SINE	ncRNA_exonic	PWARSN	0.095	0.09	0.005	Y
chr7_146337679	47	37	48	0.15	0.22	0.25	+	AG	Known	Alu-SINE	intergenic	TPK1(dist=1501625),CNTNAP2(dist=436592)	0.225	0.22	0.005	Y
chr17_69317271	32	41	13	0.69	0.41	0.62	-	AG	Known	Alu-SINE	intronic	ABCA5	0.625	0.62	0.005	Y
chr1_14682562	15	12	40	0.07	0.08	0.1	+	AG	Novel	Alu-SINE	intronic	KAZN	0.085	0.08	0.005	Y
chr10_77557832	39	15	8	0.56	0.53	0.38	-	AG	Known	Alu-SINE	intronic	KCNMA1	0.535	0.53	0.005	Y
chr10_43489616	35	12	11	0.34	0.17	0.27	+	AG	Known	Alu-SINE	intergenic	ZNF487(dist=6435),ZNF239(dist=66729)	0.275	0.27	0.005	Y
chr13_107336164	34	26	12	0.26	0.38	0.5	-	AG	Known	Alu-SINE	intronic	FAM155A	0.385	0.38	0.005	Y
chr5_88801765	34	22	10	0.06	0.08	0.1	-	AG	Known	Alu-SINE	intronic	MEF2C	0.085	0.08	0.005	Y
chr7_78072860	33	9	21	0.15	0.22	0.18	-	AG	Known	Alu-SINE	intronic	MAGI2	0.185	0.18	0.005	Y
chr16_79389720	31	25	32	0.45	0.32	0.25	-	AG	Known	Alu-SINE	intergenic	WWOX(dist=177053),MAF(dist=204118)	0.325	0.32	0.005	Y
chr7_78054932	31	18	21	0.29	0.22	0.24	-	AG	Known	Alu-SINE	intronic	MAGI2	0.245	0.24	0.005	Y
chr7_111485343	27	10	16	0.96	0.9	0.62	-	AG	Known	Alu-SINE	intronic	IMMP2L	0.905	0.9	0.005	Y
chr7_92265188	21	26	15	0.11	0.15	0.07	+	AG	Known	Alu-SINE	intronic	ANKIB1	0.115	0.11	0.005	Y
chr2_184641225	25	9	11	0.08	0.56	0.18	+	AG	Novel	Alu-SINE	intronic	ZNF804A	0.185	0.18	0.005	Y
chr17_30785215	16	3	24	0.38	0.67	0.42	+	AG	Known	Alu-SINE	ncRNA_intronic	SUZ12P1	0.425	0.42	0.005	Y
chr16_6064744	24	7	16	0.38	0.29	0.5	+	AG	Novel	Alu-SINE	intronic	RBFOX1	0.385	0.38	0.005	Y
chr1_52925939	23	7	8	0.43	0.14	0.5	-	AG	Known	Alu-SINE	intergenic	ECHDC2(dist=4165),SCP2(dist=1290)	0.435	0.43	0.005	Y
chr10_14216436	15	8	22	0.13	0.12	0.14	-	AG	Known	Alu-SINE	intronic	FRMD4A	0.135	0.13	0.005	Y
chr21_21192138	22	4	13	0.09	0.5	0.3	+	AG	Novel	Alu-SINE	intronic	NCAM2	0.305	0.3	0.005	Y
chr19_53989146	12	21	13	0.08	0.1	0.08	+	AG	Known	Alu-SINE	UTR3	CACNG8(NM_031895:c.*6297A>G)	0.085	0.08	0.005	Y
chr2_77216814	21	7	12	0.76	0.29	0.42	-	AG	Known	Alu-SINE	intronic	LRRTM4	0.425	0.42	0.005	Y
chr2_166024698	19	17	21	0.08	0.06	0.1	-	AG	Novel	Alu-SINE	ncRNA_intronic	LOC102724058	0.085	0.08	0.005	Y
chr4_182524956	21	15	9	0.19	0.13	0.56	+	AG	Novel	Alu-SINE	intronic	TENM3	0.195	0.19	0.005	Y
chr3_174013983	19	5	12	0.37	0.8	0.5	+	AG	Known	Alu-SINE	intronic	NLGN1	0.505	0.5	0.005	Y
chr9_19548567	19	15	5	0.53	0.53	0.4	-	AG	Known	-	intronic	SLC24A2	0.535	0.53	0.005	Y
chr13_107659844	17	3	9	0.41	0.67	0.33	-	AG	Known	Alu-SINE	intronic	FAM155A	0.415	0.41	0.005	Y
chr16_22396394	17	11	5	0.18	0.39	0.6	-	AG	Known	Alu-SINE	ncRNA_intronic	MFSD13B	0.395	0.39	0.005	Y
chr3_76491919	17	17	16	0.47	0.39	0.31	+	AG	Known	Alu-SINE	intergenic	ZNF717(dist=706370),ROBO2(dist=548180)	0.395	0.39	0.005	Y
chr6_148101926	13	15	17	0.08	0.22	0.35	+	AG	Novel	Alu-SINE	intergenic	SAMD5(dist=531905),SASH1(dist=170402)	0.225	0.22	0.005	Y
chr1_14772377	16	8	9	0.17	0.3	0.44	+	AG	Known	Alu-SINE	intronic	KAZN	0.305	0.3	0.005	Y
chr3_19974405	16	10	3	0.38	0.36	0.33	+	AG	Known	Alu-SINE	intronic	RAB5A	0.365	0.36	0.005	Y
chr3_76357242	9	16	8	0.11	0.17	0.14	+	AG	Known	L1-LINE	intergenic	ZNF717(dist=571693),ROBO2(dist=682857)	0.145	0.14	0.005	Y
chr3_97079382	16	13	11	0.75	0.62	0.36	+	AG	Known	L1-LINE	intronic	EPHA6	0.625	0.62	0.005	Y
chr10_14177468	8	14	15	0.38	0.21	0.07	-	AG	Known	Alu-SINE	intronic	FRMD4A	0.215	0.21	0.005	Y
chr2_79968486	8	15	7	0.62	0.2	0.41	+	AG	Known	-	intronic	CTNNA2	0.415	0.41	0.005	Y
chr8_10468487	15	9	12	0.2	0.11	0.16	+	AG	Known	Alu-SINE	intergenic	MSRA(dist=39596),LINCR-0001(dist=6078)	0.165	0.16	0.005	Y
chr2_166141457	15	8	6	0.13	0.38	0.67	-	AG	Novel	Alu-SINE	ncRNA_intronic	SCN1A-AS1	0.385	0.38	0.005	Y
chr12_66737408	14	10	5	0.07	0.14	0.2	-	AG	Known	Alu-SINE	intronic	GRIP1	0.145	0.14	0.005	Y
chr22_31606989	14	4	3	0.07	0.25	0.33	+	AG	Known	Alu-SINE	intronic	SFI1	0.255	0.25	0.005	Y
chr4_184781747	9	7	14	0.67	0.84	1	-	AG	Known	Alu-SINE	intronic	ACSL1	0.845	0.84	0.005	Y
chr6_3022459	14	5	5	0.25	0.22	0.2	+	AG	Known	Alu-SINE	ncRNA_exonic	HTATSF1P2	0.225	0.22	0.005	Y
chr7_146459855	14	8	1	0.21	0.6	1	+	AG	Known	Alu-SINE	intergenic	TPK1(dist=1623801),CNTNAP2(dist=314416)	0.605	0.6	0.005	Y
chr16_67008680	13	4	5	0.33	0.75	0.6	+	AG	Known	Alu-SINE	intronic	CES4A	0.605	0.6	0.005	Y
chr16_6757103	6	5	13	0.67	0.67	0.67	+	AG	Known	L1-LINE	intronic	RBFOX1	0.675	0.67	0.005	Y
chr11_19937120	3	12	10	0.33	0.42	0.5	+	AG	Known	Alu-SINE	intronic	NAV2	0.425	0.42	0.005	Y
chr16_24680516	9	12	6	0.11	0.5	0.3	+	AG	Known	Alu-SINE	intronic	TNRC6A	0.305	0.3	0.005	Y
chr16_6339957	10	11	12	0.3	0.32	0.33	+	AG	Known	Alu-SINE	intronic	RBFOX1	0.325	0.32	0.005	Y
chr17_36529280	6	12	4	0.5	1	0.75	-	AG	Known	Alu-SINE	intronic	MYO19	0.755	0.75	0.005	Y
chr5_139303282	12	6	2	0.92	0.67	1	+	AG	Known	Alu-SINE	intronic	MATR3	0.925	0.92	0.005	Y
chr7_146301370	6	8	12	0.83	0.25	0.17	+	AG	Known	Alu-SINE	intergenic	TPK1(dist=1465316),CNTNAP2(dist=472901)	0.255	0.25	0.005	Y
chr16_85060710	10	12	8	0.32	0.25	0.38	+	AG	Novel	Alu-SINE	intronic	KIAA0513	0.325	0.32	0.005	Y
chr1_207769980	7	4	11	1	0.5	0.91	+	AG	Known	Alu-SINE	intronic	CD46	0.915	0.91	0.005	Y
chr17_30782033	10	2	6	0.2	0.5	0.35	+	AG	Known	Alu-SINE	ncRNA_intronic	SUZ12P1	0.355	0.35	0.005	Y
chr22_18998406	10	3	7	0.2	0.33	0.26	+	AG	Known	Alu-SINE	ncRNA_intronic	DGCR5	0.265	0.26	0.005	Y
chr5_167586078	10	7	3	0.4	0.29	1	+	AG	Known	Alu-SINE	intronic	TENM2	0.405	0.4	0.005	Y
chr8_22035526	10	4	7	0.4	0.75	0.29	+	AG	Known	Alu-SINE	intronic	NPM2	0.405	0.4	0.005	Y
chr3_174201163	10	3	3	0.4	0.33	1	+	AG	Novel	Alu-SINE	intronic	NLGN1	0.405	0.4	0.005	Y
chr2_114829629	134	113	74	0.91	0.91	0.81	+	AG	Known	Alu-SINE	ncRNA_intronic	DPP10-AS3	0.905	0.91	0.005	Y
chr7_146488894	64	51	128	0.25	0.12	0.15	+	AG	Novel	Alu-SINE	intergenic	TPK1(dist=1652840),CNTNAP2(dist=285377)	0.145	0.15	0.005	Y
chr16_10034290	109	89	69	0.39	0.5	0.62	-	AG	Known	Alu-SINE	intronic	GRIN2A	0.495	0.5	0.005	Y
chr8_22035813	97	33	43	0.42	0.45	0.49	+	AG	Known	Alu-SINE	intronic	NPM2	0.445	0.45	0.005	Y
chr2_114713262	71	22	25	0.56	0.41	0.56	+	AG	Known	Alu-SINE	intronic	DPP10	0.555	0.56	0.005	Y
chr5_146830751	67	12	15	0.49	0.42	0.6	-	AG	Known	Alu-SINE	intronic	PPP2R2B	0.485	0.49	0.005	Y
chrX_74266093	67	42	38	0.82	0.86	0.71	-	AG	Known	Alu-SINE	ncRNA_intronic	FTX	0.815	0.82	0.005	Y
chr16_24735081	63	11	25	0.29	0.18	0.12	+	AG	Known	Alu-SINE	intronic	TNRC6A	0.175	0.18	0.005	Y
chr2_95825444	55	34	12	0.09	0.08	0.08	-	AG	Known	L1-LINE	ncRNA_exonic	LINC00342	0.075	0.08	0.005	Y
chr4_24453592	42	34	45	0.62	0.62	0.58	-	AG	Known	Alu-SINE	intronic	PPARGC1A	0.615	0.62	0.005	Y
chr2_115131295	44	32	22	0.14	0.47	0.36	+	AG	Novel	Alu-SINE	intronic	DPP10	0.355	0.36	0.005	Y
chr10_23760685	41	23	5	0.15	0.18	0.2	+	AG	Novel	Alu-SINE	intronic	KIAA1217	0.175	0.18	0.005	Y
chr10_81958694	40	31	21	0.07	0.18	0.29	+	AG	Known	Alu-SINE	intronic	NRG3	0.175	0.18	0.005	Y
chr2_95825420	32	5	7	0.09	0.2	0.29	-	AG	Known	L1-LINE	ncRNA_exonic	LINC00342	0.195	0.2	0.005	Y
chrX_74172405	31	4	10	0.9	1	0.9	-	AG	Known	Alu-SINE	ncRNA_intronic	FTX	0.895	0.9	0.005	Y
chr5_167393071	30	23	8	0.5	0.26	1	+	AG	Known	Alu-SINE	intronic	TENM2	0.495	0.5	0.005	Y
chr8_43165429	30	21	11	0.43	0.26	0.09	+	AG	Known	TcMar-Tigger-DNA	intronic	HGSNAT	0.255	0.26	0.005	Y
chr16_80992820	28	14	13	0.18	0.36	0.77	-	AG	Known	Alu-SINE	intronic	CMC2	0.355	0.36	0.005	Y
chr13_102804712	14	26	20	0.29	0.38	0.34	+	AG	Known	Alu-SINE	intronic	BIVM	0.335	0.34	0.005	Y
chr12_66990765	22	18	26	0.16	0.06	0.27	-	AG	Novel	Alu-SINE	intergenic	GRIP1(dist=186496),LOC102724421(dist=86861)	0.155	0.16	0.005	Y
chr14_21247677	25	16	21	0.28	0.12	0.57	-	AG	Known	Alu-SINE	intronic	HNRNPC	0.275	0.28	0.005	Y
chr19_40535790	25	17	9	0.36	0.4	0.44	+	AG	Known	Alu-SINE	intronic	SPTBN4	0.395	0.4	0.005	Y
chr6_2257999	21	10	25	0.52	0.8	0.52	+	AG	Novel	ERVL-MaLR-LTR	ncRNA_intronic	GMDS-DT	0.515	0.52	0.005	Y
chr12_119125667	24	5	1	0.25	0.6	1	+	AG	Known	Alu-SINE	intronic	SRRM4	0.595	0.6	0.005	Y
chr21_29846174	24	13	19	0.33	0.15	0.24	-	AG	Novel	Alu-SINE	intronic	GRIK1	0.235	0.24	0.005	Y
chr17_44452014	23	6	7	0.78	0.83	1	-	AG	Known	Alu-SINE	intronic	GPATCH8	0.825	0.83	0.005	Y
chr6_61568060	21	23	8	0.14	0.13	0.12	-	AG	Known	L1-LINE	intergenic	NONE(dist=NONE),MTRNR2L9(dist=6070)	0.125	0.13	0.005	Y
chrX_74277072	15	19	23	0.13	0.15	0.17	-	AG	Known	Alu-SINE	ncRNA_intronic	FTX	0.145	0.15	0.005	Y
chr12_62516692	23	6	10	0.39	0.33	0.3	+	AG	Novel	Alu-SINE	intronic	MON2	0.325	0.33	0.005	Y
chr13_107416266	21	8	10	0.29	0.38	0.6	-	AG	Known	Alu-SINE	intronic	FAM155A	0.375	0.38	0.005	Y
chr16_22396317	21	4	8	0.57	0.75	0.62	-	AG	Known	Alu-SINE	ncRNA_intronic	MFSD13B	0.615	0.62	0.005	Y
chr17_69318233	21	3	2	0.43	0.67	0.5	-	AG	Known	Alu-SINE	intronic	ABCA5	0.495	0.5	0.005	Y
chr12_130585089	19	16	12	0.32	0.31	0.67	-	AG	Known	Alu-SINE	intronic	RIMBP2	0.315	0.32	0.005	Y
chr13_102804674	11	19	11	0.55	0.47	0.73	+	AG	Known	Alu-SINE	intronic	BIVM	0.545	0.55	0.005	Y
chr3_76491140	7	19	8	0.14	0.22	0.18	+	AG	Novel	Alu-SINE	intergenic	ZNF717(dist=705591),ROBO2(dist=548959)	0.175	0.18	0.005	Y
chr12_112248804	18	10	6	0.61	0.6	1	-	AG	Known	Alu-SINE	intronic	HECTD4	0.605	0.61	0.005	Y
chr21_31425772	18	5	5	0.5	0.4	1	-	AG	Novel	Alu-SINE	intronic	TIAM1	0.495	0.5	0.005	Y
chr10_14110935	8	17	8	0.2	0.29	0.12	-	AG	Known	Alu-SINE	intronic	FRMD4A	0.195	0.2	0.005	Y
chr11_41443712	17	5	9	0.65	0.6	0.89	-	AG	Known	Alu-SINE	intronic	LRRC4C	0.645	0.65	0.005	Y
chr17_50964385	17	8	7	0.53	0.5	0.57	-	AG	Known	Alu-SINE	UTR3	SPAG9(NM_001130528:c.*1887A>G,NM_001251971:c.*1887A>G,NM_003971:c.*1887A>G,NM_001130527:c.*1887A>G)	0.525	0.53	0.005	Y
chr2_233362020	17	7	8	0.18	0.14	0.25	+	AG	Known	Alu-SINE	intronic	DGKD	0.175	0.18	0.005	Y
chr4_182524979	17	11	10	0.24	0.18	0.3	+	AG	Known	Alu-SINE	intronic	TENM3	0.235	0.24	0.005	Y
chr1_72178815	16	10	14	0.12	0.2	0.36	-	AG	Known	L1-LINE	intronic	NEGR1	0.195	0.2	0.005	Y
chr16_24725411	9	4	16	0.33	0.25	0.31	+	AG	Known	Alu-SINE	intronic	TNRC6A	0.305	0.31	0.005	Y
chr16_6667840	7	7	16	0.14	0.24	0.33	+	AG	Known	Alu-SINE	intronic	RBFOX1	0.235	0.24	0.005	Y
chr2_101704716	16	8	7	0.67	0.5	0.43	+	AG	Known	Alu-SINE	intronic	MAP4K4	0.495	0.5	0.005	Y
chr5_139303263	16	5	1	0.44	0.8	1	+	AG	Known	Alu-SINE	intronic	MATR3	0.795	0.8	0.005	Y
chrX_12219275	9	16	8	0.11	0.17	0.14	+	AG	Novel	Alu-SINE	intronic	FRMPD4	0.135	0.14	0.005	Y
chr19_48989225	15	3	9	0.2	0.33	0.26	-	AG	Known	Alu-SINE	intronic	GYS1	0.255	0.26	0.005	Y
chr3_62610383	11	6	15	0.2	0.33	0.07	-	AG	Known	Alu-SINE	intronic	CADPS	0.195	0.2	0.005	Y
chr5_153779767	15	8	6	0.4	0.62	0.67	+	AG	Known	Alu-SINE	intronic	GRIA1	0.615	0.62	0.005	Y
chr10_42518784	14	10	5	0.64	0.72	0.8	-	AG	Known	Alu-SINE	ncRNA_exonic	ZNF37BP	0.715	0.72	0.005	Y
chr17_30781981	8	6	14	1	0.88	0.75	+	AG	Known	Alu-SINE	ncRNA_intronic	SUZ12P1	0.875	0.88	0.005	Y
chr17_46169928	14	5	3	0.29	0.4	1	-	AG	Known	Alu-SINE	intronic	KANSL1	0.395	0.4	0.005	Y
chr5_134378535	5	8	14	0.4	0.88	0.5	+	AG	Known	Alu-SINE	intronic	UBE2B	0.495	0.5	0.005	Y
chr8_22034999	14	6	7	1	0.64	0.29	+	AG	Known	Alu-SINE	intronic	NPM2	0.635	0.64	0.005	Y
chr15_81046810	14	11	8	0.14	0.13	0.12	+	AG	Novel	Alu-SINE	intergenic	TLNRD1(dist=41022),CFAP161(dist=87460)	0.125	0.13	0.005	Y
chr13_114284122	13	6	12	0.85	1	0.67	+	AG	Known	Alu-SINE	UTR5	UPF3A(NM_001353645:c.-2480A>G,NM_001353650:c.-2480A>G)	0.845	0.85	0.005	Y
chr16_7232186	13	8	3	0.38	0.75	0.33	+	AG	Known	Alu-SINE	intronic	RBFOX1	0.375	0.38	0.005	Y
chr17_32390098	5	13	4	0.8	0.33	0.57	+	AG	Known	Alu-SINE	intergenic	ZNF207(dist=19649),PSMD11(dist=54411)	0.565	0.57	0.005	Y
chr3_9818630	11	12	13	0.55	0.32	0.08	+	AG	Known	Alu-SINE	intronic	ARPC4-TTLL3,TTLL3	0.315	0.32	0.005	Y
chr7_146325159	13	8	9	1	0.88	0.67	+	AG	Known	Alu-SINE	intergenic	TPK1(dist=1489105),CNTNAP2(dist=449112)	0.875	0.88	0.005	Y
chr14_69069770	6	12	4	0.17	0.5	0.34	-	AG	Known	Alu-SINE	intronic	DCAF5	0.335	0.34	0.005	Y
chr16_28608260	12	7	7	0.5	0.43	0.14	-	AG	Known	Alu-SINE	intronic	SULT1A1	0.425	0.43	0.005	Y
chr18_55361020	7	5	12	0.57	0.53	0.5	-	AG	Known	Alu-SINE	intronic	TCF4	0.525	0.53	0.005	Y
chr19_13773925	12	6	7	0.5	0.17	0.43	+	AG	Known	Alu-SINE	UTR3	MRI1(NM_032285:c.*1644A>G,NM_001329572:c.*1644A>G,NM_001031727:c.*1644A>G)	0.425	0.43	0.005	Y
chr20_8496448	7	12	7	0.71	0.29	0.5	+	AG	Known	Alu-SINE	intronic	PLCB1	0.495	0.5	0.005	Y
chr12_62701989	5	4	12	0.2	0.35	0.5	-	AG	Novel	L2-LINE	intronic	PPM1H	0.345	0.35	0.005	Y
chr10_24482778	4	11	8	0.75	0.55	0.65	+	AG	Known	Alu-SINE	intronic	KIAA1217	0.645	0.65	0.005	Y
chr2_53849197	5	9	11	0.6	0.11	0.36	-	AG	Known	-	ncRNA_exonic	MIR3682	0.355	0.36	0.005	Y
chr21_46268827	10	8	11	0.29	0.12	0.45	-	AG	Known	Alu-SINE	intronic	MCM3AP	0.285	0.29	0.005	Y
chr5_146842752	7	9	11	0.29	0.42	0.55	-	AG	Known	L1-LINE	intronic	PPP2R2B	0.415	0.42	0.005	Y
chr1_76975984	9	7	10	0.2	0.29	0.1	+	AG	Known	Alu-SINE	intronic	ST6GALNAC5	0.195	0.2	0.005	Y
chr4_17801922	10	8	6	0.2	0.35	0.5	-	AG	Known	Alu-SINE	UTR3	DCAF16(NM_017741:c.*1569A>G,NM_001345880:c.*1569A>G,NM_001345881:c.*1569A>G,NM_001345884:c.*1569A>G,NM_001345885:c.*1569A>G,NM_001345882:c.*1569A>G)	0.345	0.35	0.005	Y
chr11_99175140	10	10	10	0.4	0.5	0.3	+	AG	Novel	Alu-SINE	intronic	CNTN5	0.395	0.4	0.005	Y
chr14_92071035	10	7	6	0.3	0.71	0.17	-	AG	Novel	Simple_repeat-Simple_repeat	exonic	ATXN3	0.295	0.3	0.005	Y
chr7_146174582	9	10	5	0.22	1	0.2	+	AG	Novel	Alu-SINE	intergenic	TPK1(dist=1338528),CNTNAP2(dist=599689)	0.215	0.22	0.005	Y
chr15_25262993	17	28	31	0.41	0.21	0.19	+	AG	Known	Alu-SINE	ncRNA_intronic	SNHG14	0.215	0.21	0.005	Y
chr4_182524959	19	15	9	0.21	0.07	0.44	+	AG	Novel	Alu-SINE	intronic	TENM3	0.215	0.21	0.005	Y
chr5_131951750	14	12	9	0.07	0.15	0.22	-	AG	Known	Alu-SINE	UTR3	ACSL6(NM_001205248:c.*2484A>G,NM_001009185:c.*2484A>G,NM_001205247:c.*2484A>G,NM_001205251:c.*2484A>G,NM_001205250:c.*2484A>G,NM_015256:c.*2484A>G)	0.155	0.15	0.005	Y
chr1_14403100	70	41	23	0.37	0.34	0.17	+	AG	Known	Alu-SINE	ncRNA_intronic	KAZN-AS1	0.335	0.34	0.005	Y
chr12_62558252	43	21	37	0.56	0.33	0.7	+	AG	Known	Alu-SINE	intronic	MON2	0.555	0.56	0.005	Y
chr16_499677	22	12	16	0.41	0.58	0.56	+	AG	Known	Alu-SINE	intronic	RAB11FIP3	0.555	0.56	0.005	Y
chr7_102564664	27	20	3	0.44	0.5	0.33	-	AG	Known	SINE/FRAM	UTR3	POLR2J3	0.448	0.44	0.008	Y
chr2_114507238	279	279	239	0.57	0.49	0.59	+	AG	Known	Alu-SINE	intronic	DPP10	0.56	0.57	0.01	Y
chr10_133329631	99	22	38	0.57	0.36	0.74	-	AG	Novel	Alu-SINE	intronic	CALY	0.56	0.57	0.01	Y
chr5_138573404	38	5	6	0.82	1	0.67	-	AG	Known	Alu-SINE	intronic	HSPA9	0.81	0.82	0.01	Y
chr1_201806147	27	14	15	0.52	0.64	0.6	+	AG	Known	Alu-SINE	ncRNA_intronic	IPO9-AS1	0.59	0.6	0.01	Y
chrX_19927938	17	12	6	0.47	0.57	0.67	-	AG	Known	Alu-SINE	intronic	BCLAF3	0.56	0.57	0.01	Y
chr7_48106491	24	9	12	0.96	0.89	0.92	+	AG	Known	Alu-SINE	intronic	UPP1	0.93	0.92	0.01	Y
chr13_107417939	7	4	13	0.71	0.5	0.67	-	AG	Known	Alu-SINE	intronic	FAM155A	0.68	0.67	0.01	Y
chr8_22035714	76	34	37	0.28	0.26	0.38	+	AG	Known	Alu-SINE	intronic	NPM2	0.29	0.28	0.01	Y
chrX_74191814	41	16	16	0.44	0.19	0.69	-	AG	Novel	L1-LINE	ncRNA_intronic	FTX	0.45	0.44	0.01	Y
chr6_79597046	35	3	6	0.4	1	0.33	+	AG	Known	Alu-SINE	intergenic	LCA5(dist=59616),SH3BGRL2(dist=34283)	0.41	0.4	0.01	Y
chr4_73151185	26	19	12	0.31	0.28	0.25	-	AG	Known	-	intronic	ANKRD17	0.29	0.28	0.01	Y
chr2_178369019	13	16	19	0.46	0.56	0.16	+	AG	Known	Alu-SINE	intronic	OSBPL6	0.47	0.46	0.01	Y
chr1_225542764	17	13	11	0.65	0.46	0.36	-	AG	Known	Alu-SINE	intronic	ENAH	0.47	0.46	0.01	Y
chr19_40361340	7	16	7	0.4	0.67	0.14	+	AG	Novel	Alu-SINE	intronic	PLD3	0.41	0.4	0.01	Y
chr17_79405549	6	15	7	1	0.4	0.29	-	AG	Known	Alu-SINE	intronic	RBFOX3	0.41	0.4	0.01	Y
chr2_184738032	15	5	10	0.27	0.4	0.34	+	AG	Known	Alu-SINE	intronic	ZNF804A	0.35	0.34	0.01	Y
chr7_146526937	9	7	15	0.22	0.31	0.4	+	AG	Novel	Alu-SINE	intergenic	TPK1(dist=1690883),CNTNAP2(dist=247334)	0.32	0.31	0.01	Y
chr10_58278430	9	14	14	0.33	0.5	0.25	+	AG	Known	Alu-SINE	intronic	CISD1	0.34	0.33	0.01	Y
chr12_8335197	6	5	14	0.67	0.46	0.25	+	AG	Novel	Alu-SINE	intergenic	FAM86FP(dist=92251),LINC00937(dist=21767)	0.47	0.46	0.01	Y
chr1_21137303	13	7	5	0.33	0.57	0.45	-	AG	Known	Alu-SINE	intronic	EIF4G3	0.46	0.45	0.01	Y
chr11_84794301	5	5	13	0.4	1	0.33	-	AG	Known	L1-LINE	intronic	DLG2	0.41	0.4	0.01	Y
chr12_11034803	9	6	13	0.22	0.28	0.33	-	AG	Known	Alu-SINE	exonic	PRH1-TAS2R14	0.29	0.28	0.01	Y
chr4_2984975	7	5	13	0.57	0.45	0.33	+	AG	Known	-	intronic	GRK4	0.46	0.45	0.01	Y
chr11_9293205	11	10	11	0.36	0.3	0.33	-	AG	Known	Alu-SINE	intronic	TMEM41B	0.34	0.33	0.01	Y
chr7_846831	32	18	10	0.25	0.61	0.3	+	AG	Known	Alu-SINE	intronic	SUN1	0.29	0.3	0.01	Y
chrX_115929352	22	8	17	0.41	0.12	0.88	-	AG	Known	L1-LINE	ncRNA_intronic	DANT2	0.4	0.41	0.01	Y
chr19_21411833	15	6	6	0.2	0.35	0.5	+	AG	Known	Alu-SINE	intronic	ZNF493	0.34	0.35	0.01	Y
chr19_11470043	4	12	5	0.35	0.5	0.2	-	AG	Known	Alu-SINE	intronic	ELAVL3	0.34	0.35	0.01	Y
chr15_24983206	109	98	86	0.13	0.16	0.14	+	AG	Known	Alu-SINE	ncRNA_exonic	PWARSN	0.15	0.14	0.01	Y
chr15_24983545	96	103	109	0.08	0.14	0.19	+	AG	Known	Alu-SINE	ncRNA_exonic	PWARSN	0.15	0.14	0.01	Y
chr15_24913418	50	35	31	0.2	0.09	0.26	+	AG	Known	Alu-SINE	ncRNA_intronic	SNHG14	0.21	0.2	0.01	Y
chr1_233058909	43	22	23	0.14	0.23	0.3	-	AG	Known	Alu-SINE	intronic	PCNX2	0.24	0.23	0.01	Y
chr7_147986644	39	12	9	0.23	0.17	0.33	+	AG	Novel	-	intronic	CNTNAP2	0.24	0.23	0.01	Y
chr16_7590739	34	13	18	0.24	0.23	0.17	+	AG	Known	Alu-SINE	intronic	RBFOX1	0.24	0.23	0.01	Y
chr2_212061847	26	10	9	0.15	0.2	0.22	-	AG	Novel	Alu-SINE	intronic	ERBB4	0.21	0.2	0.01	Y
chr15_25164692	25	6	20	0.32	0.17	0.2	+	AG	Known	Alu-SINE	ncRNA_intronic	SNHG14	0.21	0.2	0.01	Y
chr15_24894493	12	19	25	0.08	0.14	0.2	+	AG	Novel	Alu-SINE	ncRNA_intronic	SNHG14	0.15	0.14	0.01	Y
chr2_166097182	25	6	16	0.28	0.17	0.23	-	AG	Novel	Alu-SINE	ncRNA_intronic	SCN1A-AS1	0.24	0.23	0.01	Y
chr14_33096947	24	5	15	0.08	0.2	0.14	+	AG	Known	-	intronic	NPAS3	0.15	0.14	0.01	Y
chr17_30793005	18	11	24	0.2	0.27	0.12	+	AG	Known	Alu-SINE	intronic	CRLF3	0.21	0.2	0.01	Y
chr22_18007533	23	12	12	0.17	0.08	0.17	-	AG	Novel	Alu-SINE	intronic	MICAL3	0.18	0.17	0.01	Y
chr1_6523317	6	11	21	0.33	0.09	0.14	-	AG	Known	Alu-SINE	UTR3	NOL9(NM_024654:c.*2537A>G)	0.15	0.14	0.01	Y
chr16_22396311	21	4	10	0.14	0.25	0.2	-	AG	Known	Alu-SINE	ncRNA_intronic	MFSD13B	0.21	0.2	0.01	Y
chrX_140723004	21	11	16	0.1	0.18	0.14	+	AG	Known	Alu-SINE	ncRNA_intronic	LINC00632	0.15	0.14	0.01	Y
chr7_154129969	20	20	12	0.2	0.15	0.25	+	AG	Known	Alu-SINE	intronic	DPP6	0.21	0.2	0.01	Y
chr11_73697472	16	10	13	0.19	0.2	0.2	-	AG	Known	Alu-SINE	intronic	RAB6A	0.21	0.2	0.01	Y
chr12_66812222	9	8	16	0.11	0.22	0.33	-	AG	Novel	Alu-SINE	intergenic	GRIP1(dist=7953),LOC102724421(dist=265404)	0.23	0.22	0.01	Y
chr16_6423452	7	8	15	0.16	0.12	0.2	+	AG	Known	Alu-SINE	intronic	RBFOX1	0.17	0.16	0.01	Y
chr14_88398412	11	4	8	0.09	0.25	0.17	+	AG	Novel	L1-LINE	intronic	SPATA7	0.18	0.17	0.01	Y
chr17_30720711	10	6	6	0.2	0.17	0.5	+	AG	Known	Alu-SINE	ncRNA_intronic	SUZ12P1	0.21	0.2	0.01	Y
chr20_3790037	10	8	6	0.1	0.14	0.17	+	AG	Known	Alu-SINE	intronic	CDC25B	0.15	0.14	0.01	Y
chr6_69107784	120	51	86	0.14	0.16	0.15	+	AG	Known	L1-LINE	intronic	ADGRB3	0.14	0.15	0.01	Y
chr16_67005682	87	58	51	0.23	0.16	0.18	+	AG	Known	Alu-SINE	intronic	CES4A	0.17	0.18	0.01	Y
chr10_82001302	68	37	38	0.21	0.3	0.08	+	AG	Known	Alu-SINE	intronic	NRG3	0.2	0.21	0.01	Y
chr7_146346594	61	40	19	0.16	0.18	0.21	+	AG	Known	Alu-SINE	intergenic	TPK1(dist=1510540),CNTNAP2(dist=427677)	0.17	0.18	0.01	Y
chr3_23255346	44	19	19	0.16	0.26	0.21	+	AG	Known	Alu-SINE	intronic	UBE2E2	0.2	0.21	0.01	Y
chr2_114507148	40	40	39	0.18	0.23	0.13	+	AG	Novel	Alu-SINE	intronic	DPP10	0.17	0.18	0.01	Y
chr1_234363275	36	7	22	0.31	0.14	0.22	+	AG	Known	Alu-SINE	intergenic	SLC35F3(dist=38757),COA6-AS1(dist=9532)	0.21	0.22	0.01	Y
chr16_89714923	36	26	19	0.19	0.35	0.21	-	AG	Novel	Alu-SINE	ncRNA_intronic	VPS9D1-AS1	0.2	0.21	0.01	Y
chr5_146737802	26	20	34	0.31	0.15	0.21	-	AG	Known	Alu-SINE	intronic	PPP2R2B	0.2	0.21	0.01	Y
chr2_171697711	33	13	23	0.15	0.15	0.15	+	AG	Known	Alu-SINE	intronic	DYNC1I2	0.14	0.15	0.01	Y
chr18_72765613	22	3	13	0.09	0.33	0.21	-	AG	Known	Alu-SINE	intronic	NETO1	0.2	0.21	0.01	Y
chr13_87692692	20	6	13	0.25	0.17	0.21	+	AG	Known	Alu-SINE	intergenic	SLITRK5(dist=13077),LINC00397(dist=108351)	0.2	0.21	0.01	Y
chr3_68997551	15	12	9	0.2	0.21	0.22	-	AG	Known	Alu-SINE	intronic	EOGT	0.2	0.21	0.01	Y
chr14_79498932	9	7	14	0.11	0.18	0.25	+	AG	Known	Alu-SINE	intronic	NRXN3	0.17	0.18	0.01	Y
chr4_153741919	14	5	9	0.21	0.2	0.22	-	AG	Novel	TcMar-Mariner-DNA	intronic	RNF175	0.2	0.21	0.01	Y
chr6_68643730	749	144	172	0.12	0.14	0.09	+	AG	Known	Alu-SINE	intronic	ADGRB3	0.11	0.12	0.01	Y
chr7_146174102	285	66	98	0.11	0.11	0.16	+	AG	Known	Alu-SINE	intergenic	TPK1(dist=1338048),CNTNAP2(dist=600169)	0.1	0.11	0.01	Y
chr15_24983542	90	104	117	0.09	0.09	0.09	+	AG	Known	Alu-SINE	ncRNA_exonic	PWARSN	0.08	0.09	0.01	Y
chr9_128229432	102	61	80	0.09	0.07	0.23	+	AG	Known	Alu-SINE	intronic	DNM1	0.08	0.09	0.01	Y
chr10_82143045	93	55	88	0.13	0.09	0.11	+	AG	Known	Alu-SINE	intronic	NRG3	0.1	0.11	0.01	Y
chr9_128229304	38	45	52	0.08	0.09	0.1	+	AG	Known	Alu-SINE	intronic	DNM1	0.08	0.09	0.01	Y
chr2_114466917	49	52	45	0.11	0.06	0.16	+	AG	Novel	Alu-SINE	intronic	DPP10	0.1	0.11	0.01	Y
chr1_14615449	46	33	41	0.09	0.06	0.1	+	AG	Known	Alu-SINE	intronic	KAZN	0.08	0.09	0.01	Y
chr7_79002399	18	17	24	0.11	0.06	0.17	-	AG	Known	-	intronic	MAGI2	0.1	0.11	0.01	Y
chrX_74278504	24	16	24	0.08	0.25	0.12	-	AG	Known	Alu-SINE	ncRNA_intronic	FTX	0.11	0.12	0.01	Y
chr16_6764924	17	18	19	0.12	0.12	0.11	+	AG	Known	Alu-SINE	intronic	RBFOX1	0.11	0.12	0.01	Y
chr4_113068940	17	15	12	0.06	0.12	0.17	+	AG	Known	Alu-SINE	intronic	ANK2	0.11	0.12	0.01	Y
chr7_78052010	16	6	11	0.06	0.17	0.12	-	AG	Known	Alu-SINE	intronic	MAGI2	0.11	0.12	0.01	Y
chr10_14109712	6	9	12	0.17	0.12	0.08	-	AG	Known	Alu-SINE	intronic	FRMD4A	0.11	0.12	0.01	Y
chr15_25262634	1503	1199	894	0.22	0.21	0.2	+	AG	Novel	Alu-SINE	ncRNA_intronic	SNHG14	0.22	0.21	0.01	Y
chr6_68643771	372	92	104	0.18	0.15	0.13	+	AG	Known	Alu-SINE	intronic	ADGRB3	0.16	0.15	0.01	Y
chr16_6336361	302	128	98	0.13	0.22	0.35	+	AG	Known	Alu-SINE	intronic	RBFOX1	0.23	0.22	0.01	Y
chr7_146309573	246	152	131	0.17	0.1	0.15	+	AG	Novel	Alu-SINE	intergenic	TPK1(dist=1473519),CNTNAP2(dist=464698)	0.16	0.15	0.01	Y
chr7_146309682	235	184	133	0.08	0.09	0.1	+	AG	Novel	Alu-SINE	intergenic	TPK1(dist=1473628),CNTNAP2(dist=464589)	0.1	0.09	0.01	Y
chr1_83949520	234	137	73	0.12	0.24	0.22	-	AG	Known	Alu-SINE	intronic	TTLL7	0.21	0.22	0.01	Y
chr2_114954290	193	132	75	0.61	0.61	0.6	+	AG	Novel	Alu-SINE	intronic	DPP10	0.62	0.61	0.01	Y
chr9_108957867	178	180	175	0.56	0.47	0.66	-	AG	Known	Alu-SINE	intronic	CTNNAL1	0.55	0.56	0.01	Y
chr15_44166636	139	44	44	0.29	0.3	0.3	-	AG	Known	Alu-SINE	intronic	FRMD5	0.31	0.3	0.01	Y
chr16_7074399	133	73	70	0.53	0.84	0.77	+	AG	Known	TcMar-Mariner-DNA	intronic	RBFOX1	0.78	0.77	0.01	Y
chr1_234333532	132	65	76	0.15	0.08	0.12	+	AG	Known	Alu-SINE	intergenic	SLC35F3(dist=9014),COA6-AS1(dist=39275)	0.13	0.12	0.01	Y
chr2_212395812	130	78	66	0.06	0.08	0.08	-	AG	Novel	Alu-SINE	intronic	ERBB4	0.09	0.08	0.01	Y
chr15_25284509	107	53	80	0.15	0.09	0.12	+	AG	Known	Alu-SINE	ncRNA_intronic	SNHG14	0.13	0.12	0.01	Y
chr12_79125342	96	42	61	0.35	0.29	0.3	+	AG	Known	Alu-SINE	intronic	SYT1	0.31	0.3	0.01	Y
chr22_29504409	28	48	88	0.39	0.15	0.3	-	AG	Known	Alu-SINE	intergenic	NEFH(dist=13019),THOC5(dist=1470)	0.31	0.3	0.01	Y
chr6_68677683	74	66	82	0.1	0.09	0.1	+	AG	Known	Alu-SINE	intronic	ADGRB3	0.11	0.1	0.01	Y
chrX_74208276	81	62	42	0.1	0.11	0.12	-	AG	Known	Alu-SINE	ncRNA_intronic	FTX	0.12	0.11	0.01	Y
chr2_172925643	80	38	21	0.12	0.08	0.14	+	AG	Known	Alu-SINE	intronic	RAPGEF4	0.13	0.12	0.01	Y
chr2_114713248	75	50	25	0.13	0.11	0.08	+	AG	Novel	Alu-SINE	intronic	DPP10	0.12	0.11	0.01	Y
chrX_74232389	58	56	72	0.14	0.11	0.11	-	AG	Known	Alu-SINE	ncRNA_intronic	FTX	0.12	0.11	0.01	Y
chr15_24983261	71	56	43	0.07	0.21	0.09	+	AG	Known	Alu-SINE	ncRNA_exonic	PWARSN	0.1	0.09	0.01	Y
chr16_7217419	68	20	46	0.43	0.1	0.22	+	AG	Known	Alu-SINE	intronic	RBFOX1	0.23	0.22	0.01	Y
chr2_172069130	48	64	55	0.25	0.39	0.36	-	AG	Novel	Alu-SINE	intronic	METAP1D	0.37	0.36	0.01	Y
chr13_114284241	63	37	47	0.67	0.76	0.81	+	AG	Known	Alu-SINE	UTR5	UPF3A(NM_001353645:c.-2361A>G,NM_001353650:c.-2361A>G)	0.77	0.76	0.01	Y
chr2_114882618	62	14	38	0.19	0.14	0.16	+	AG	Novel	L1-LINE	intronic	DPP10	0.17	0.16	0.01	Y
chr18_3690314	61	29	32	0.1	0.1	0.09	-	AG	Known	Alu-SINE	intronic	DLGAP1	0.11	0.1	0.01	Y
chr2_212204438	61	36	56	0.13	0.19	0.21	-	AG	Known	Alu-SINE	intronic	ERBB4	0.2	0.19	0.01	Y
chr6_61558327	61	22	13	0.13	0.18	0.54	-	AG	Known	Alu-SINE	intergenic	NONE(dist=NONE),NONE(dist=NONE)	0.19	0.18	0.01	Y
chr2_172069135	48	61	51	0.27	0.33	0.22	-	AG	Novel	Alu-SINE	intronic	METAP1D	0.28	0.27	0.01	Y
chr1_83949598	57	60	54	0.16	0.2	0.11	-	AG	Known	Alu-SINE	intronic	TTLL7	0.17	0.16	0.01	Y
chr2_166024723	60	17	25	0.1	0.12	0.4	-	AG	Novel	Alu-SINE	ncRNA_intronic	LOC102724058	0.13	0.12	0.01	Y
chr15_24913436	59	33	31	0.27	0.36	0.16	+	AG	Known	Alu-SINE	ncRNA_intronic	SNHG14	0.28	0.27	0.01	Y
chr2_212204480	59	40	54	0.27	0.47	0.2	-	AG	Known	Alu-SINE	intronic	ERBB4	0.28	0.27	0.01	Y
chr15_25165325	58	41	23	0.07	0.1	0.09	+	AG	Known	Alu-SINE	ncRNA_intronic	SNHG14	0.1	0.09	0.01	Y
chr7_146457777	52	28	39	0.17	0.11	0.15	+	AG	Novel	Alu-SINE	intergenic	TPK1(dist=1621723),CNTNAP2(dist=316494)	0.16	0.15	0.01	Y
chr2_212342000	51	19	25	0.12	0.42	0.16	-	AG	Novel	Alu-SINE	intronic	ERBB4	0.17	0.16	0.01	Y
chr14_67116092	49	26	38	0.18	0.15	0.16	+	AG	Known	Alu-SINE	intronic	GPHN	0.17	0.16	0.01	Y
chr4_101313299	48	10	9	0.42	0.7	0.44	-	AG	Known	Alu-SINE	intronic	PPP3CA	0.45	0.44	0.01	Y
chr3_116332008	47	17	32	0.17	0.06	0.12	-	AG	Known	Alu-SINE	intronic	LSAMP	0.13	0.12	0.01	Y
chr10_24017182	47	36	42	0.09	0.22	0.16	+	AG	Novel	Alu-SINE	intronic	KIAA1217	0.17	0.16	0.01	Y
chr2_95825172	46	15	10	0.54	0.6	0.8	-	AG	Known	L1-LINE	ncRNA_exonic	LINC00342	0.61	0.6	0.01	Y
chrX_115931167	45	24	14	0.24	0.21	0.79	-	AG	Known	L1-LINE	ncRNA_intronic	DANT2	0.25	0.24	0.01	Y
chr2_212239194	43	26	11	0.07	0.08	0.09	-	AG	Novel	Alu-SINE	intronic	ERBB4	0.09	0.08	0.01	Y
chr8_55257112	41	24	6	0.07	0.12	0.17	+	AG	Novel	ERVL-MaLR-LTR	intronic	XKR4	0.13	0.12	0.01	Y
chr11_65439427	40	31	21	0.12	0.13	0.14	+	AG	Known	Alu-SINE	ncRNA_exonic	NEAT1	0.14	0.13	0.01	Y
chr5_176268018	40	28	12	0.45	0.5	0.92	+	AG	Known	Alu-SINE	intronic	SIMC1	0.51	0.5	0.01	Y
chr13_107726780	39	34	24	0.1	0.26	0.62	-	AG	Known	Alu-SINE	intronic	FAM155A	0.27	0.26	0.01	Y
chr3_33545693	23	39	29	0.22	0.13	0.24	-	AG	Known	Alu-SINE	intronic	CLASP2	0.23	0.22	0.01	Y
chr17_35827215	37	8	6	0.59	0.38	0.67	+	AG	Known	Alu-SINE	intronic	TAF15	0.6	0.59	0.01	Y
chr7_130925689	37	6	29	0.32	0.33	0.31	-	AG	Known	Alu-SINE	intergenic	LINC00513(dist=3743),LINC-PINT(dist=16071)	0.33	0.32	0.01	Y
chr16_6413402	36	28	24	0.61	0.68	0.62	+	AG	Known	Alu-SINE	intronic	RBFOX1	0.63	0.62	0.01	Y
chr16_7138942	36	5	21	0.11	0.2	0.16	+	AG	Known	Alu-SINE	intronic	RBFOX1	0.17	0.16	0.01	Y
chr17_35827518	36	21	5	0.28	0.24	0.2	+	AG	Known	Alu-SINE	intronic	TAF15	0.25	0.24	0.01	Y
chr18_3679710	35	25	30	0.17	0.16	0.16	-	AG	Known	Alu-SINE	intronic	DLGAP1	0.17	0.16	0.01	Y
chrX_47208940	32	34	35	0.19	0.18	0.17	+	AG	Known	Alu-SINE	intronic	UBA1	0.19	0.18	0.01	Y
chr14_50993550	34	30	15	0.15	0.23	0.07	-	AG	Known	Alu-SINE	intronic	TRIM9	0.16	0.15	0.01	Y
chr17_20317651	4	8	34	0.5	0.5	0.5	+	AG	Known	Alu-SINE	UTR3	SPECC1(NM_001243439:c.*3586A>G,NM_001033555:c.*3586A>G)	0.51	0.5	0.01	Y
chr7_78033361	5	9	34	0.2	0.33	0.38	-	AG	Novel	Alu-SINE	intronic	MAGI2	0.34	0.33	0.01	Y
chr7_87186471	33	21	11	0.39	0.29	0.09	+	AG	Known	Alu-SINE	intronic	DMTF1	0.3	0.29	0.01	Y
chr8_13139080	33	8	23	0.61	0.12	0.57	-	AG	Known	Alu-SINE	intronic	DLC1	0.58	0.57	0.01	Y
chr1_14344374	32	29	29	0.56	0.1	0.24	+	AG	Novel	hAT-Charlie-DNA	intergenic	PRDM2(dist=519295),KAZN-AS1(dist=4581)	0.25	0.24	0.01	Y
chr10_14175649	31	6	21	0.13	0.17	0.1	-	AG	Novel	Alu-SINE	intronic	FRMD4A	0.14	0.13	0.01	Y
chr18_4336907	19	7	30	0.84	0.14	0.6	-	AG	Known	Alu-SINE	intronic	DLGAP1	0.61	0.6	0.01	Y
chr7_98863985	30	23	11	0.73	0.48	0.18	-	AG	Known	Alu-SINE	intronic	TMEM130	0.49	0.48	0.01	Y
chr2_212239202	30	20	7	0.2	0.25	0.29	-	AG	Novel	Alu-SINE	intronic	ERBB4	0.26	0.25	0.01	Y
chr18_3616505	23	18	29	0.39	0.22	0.14	-	AG	Known	Alu-SINE	intronic	DLGAP1	0.23	0.22	0.01	Y
chr6_75641722	29	11	8	0.1	0.09	0.62	+	AG	Known	Alu-SINE	intronic	SENP6	0.11	0.1	0.01	Y
chrX_29080265	29	22	15	0.17	0.15	0.13	+	AG	Novel	Alu-SINE	intronic	IL1RAPL1	0.16	0.15	0.01	Y
chr9_127628515	28	13	8	0.11	0.54	0.25	+	AG	Known	Alu-SINE	intronic	STXBP1	0.26	0.25	0.01	Y
chrX_74278491	25	22	28	0.92	0.86	0.93	-	AG	Known	Alu-SINE	ncRNA_intronic	FTX	0.93	0.92	0.01	Y
chr19_13465067	27	6	18	0.56	0.5	0.5	-	AG	Known	Alu-SINE	intronic	CACNA1A	0.51	0.5	0.01	Y
chr4_182524939	27	12	7	0.41	0.33	0.86	+	AG	Known	Alu-SINE	intronic	TENM3	0.42	0.41	0.01	Y
chr16_6441692	12	23	26	0.67	0.65	0.31	+	AG	Known	Alu-SINE	intronic	RBFOX1	0.66	0.65	0.01	Y
chr16_7095759	24	26	22	0.3	0.19	0.41	+	AG	Known	Alu-SINE	intronic	RBFOX1	0.31	0.3	0.01	Y
chr2_55298753	23	17	26	0.22	0.12	0.12	-	AG	Known	Alu-SINE	intronic	CCDC88A	0.13	0.12	0.01	Y
chr6_68954888	19	26	20	0.95	0.85	0.7	+	AG	Known	Alu-SINE	intronic	ADGRB3	0.86	0.85	0.01	Y
chr19_13465057	25	22	18	0.48	0.32	0.17	-	AG	Known	Alu-SINE	intronic	CACNA1A	0.33	0.32	0.01	Y
chr7_48106511	25	11	12	0.28	0.09	0.25	+	AG	Known	Alu-SINE	intronic	UPP1	0.26	0.25	0.01	Y
chrX_68208188	25	8	6	0.16	0.25	0.83	-	AG	Known	Alu-SINE	intronic	OPHN1	0.26	0.25	0.01	Y
chr5_149500694	24	12	12	0.21	0.25	0.17	-	AG	Known	Alu-SINE	intronic	CSNK1A1	0.22	0.21	0.01	Y
chr7_5830453	24	3	11	0.29	1	0.09	+	AG	Novel	Alu-SINE	ncRNA_intronic	ZNF815P	0.3	0.29	0.01	Y
chr4_88016770	23	7	7	0.39	0.71	0.43	+	AG	Known	Alu-SINE	intronic	PKD2	0.44	0.43	0.01	Y
chr19_16645908	18	22	15	0.67	0.27	0.33	-	AG	Known	Alu-SINE	downstream	SMIM7(dist=240)	0.34	0.33	0.01	Y
chr2_115044585	22	18	20	0.55	0.33	0.44	+	AG	Known	ERVL-MaLR-LTR	intronic	DPP10	0.45	0.44	0.01	Y
chr2_71354580	22	15	4	0.55	0.73	0.25	+	AG	Known	Alu-SINE	intronic	ZNF638	0.56	0.55	0.01	Y
chr2_98455110	22	14	18	0.09	0.14	0.12	+	AG	Known	Alu-SINE	intronic	INPP4A	0.13	0.12	0.01	Y
chr12_15512926	22	19	15	0.18	0.26	0.33	+	AG	Novel	Alu-SINE	intronic	PTPRO	0.27	0.26	0.01	Y
chr15_90943245	21	16	13	0.71	0.81	0.69	+	AG	Known	Alu-SINE	intronic	UNC45A	0.72	0.71	0.01	Y
chr16_24699508	21	6	2	0.14	0.67	0.5	+	AG	Known	Alu-SINE	intronic	TNRC6A	0.51	0.5	0.01	Y
chr21_29866189	21	11	16	0.24	0.36	0.3	-	AG	Known	Alu-SINE	intronic	GRIK1	0.31	0.3	0.01	Y
chr16_7082435	20	9	7	0.3	0.11	0.43	+	AG	Known	Alu-SINE	intronic	RBFOX1	0.31	0.3	0.01	Y
chr3_76491909	20	5	15	0.2	0.4	0.27	+	AG	Known	Alu-SINE	intergenic	ZNF717(dist=706360),ROBO2(dist=548190)	0.28	0.27	0.01	Y
chr21_33345990	16	19	8	0.31	0.21	0.25	+	AG	Known	Alu-SINE	intronic	IFNAR1	0.26	0.25	0.01	Y
chr10_23760762	19	15	11	0.16	0.12	0.09	+	AG	Novel	Alu-SINE	intronic	KIAA1217	0.13	0.12	0.01	Y
chr17_31205532	15	19	10	0.36	0.11	0.6	+	AG	Novel	-	intronic	NF1	0.37	0.36	0.01	Y
chr18_3974347	18	19	17	0.18	0.11	0.24	-	AG	Novel	TcMar-Tigger-DNA	ncRNA_intronic	DLGAP1-AS4	0.19	0.18	0.01	Y
chr10_95386877	15	18	11	0.24	0.22	0.27	-	AG	Known	Alu-SINE	intronic	SORBS1	0.25	0.24	0.01	Y
chrX_115929307	18	8	8	0.33	0.12	0.12	-	AG	Novel	L1-LINE	ncRNA_intronic	DANT2	0.13	0.12	0.01	Y
chr3_68997644	17	8	13	0.65	0.25	0.45	-	AG	Known	Alu-SINE	intronic	EOGT	0.46	0.45	0.01	Y
chr11_63713579	16	8	7	0.33	0.88	0.6	+	AG	Known	Alu-SINE	intronic	RTN3	0.61	0.6	0.01	Y
chr2_44318310	9	16	8	0.22	0.33	0.28	-	AG	Known	Alu-SINE	UTR3	PREPL(NM_006036:c.*3046A>G,NM_001042385:c.*3046A>G,NM_001171617:c.*3046A>G,NM_001171606:c.*3046A>G,NM_001042386:c.*3046A>G,NM_001171603:c.*3046A>G,NM_001171613:c.*3046A>G)	0.29	0.28	0.01	Y
chr5_147770342	16	6	6	0.69	0.83	0.67	-	AG	Known	-	intronic	JAKMIP2	0.7	0.69	0.01	Y
chr10_85825494	7	16	7	0.14	0.17	0.16	-	AG	Novel	L1-LINE	intronic	GRID1	0.17	0.16	0.01	Y
chr1_182869861	15	8	12	0.13	0.38	0.26	+	AG	Known	Alu-SINE	intronic	DHX9	0.27	0.26	0.01	Y
chr10_24231245	6	6	15	0.36	0.33	0.4	+	AG	Known	Alu-SINE	intronic	KIAA1217	0.37	0.36	0.01	Y
chr15_43633740	15	6	10	0.47	0.33	1	-	AG	Known	Alu-SINE	ncRNA_intronic	PPIP5K1P1-CATSPER2	0.48	0.47	0.01	Y
chr7_130964606	15	3	7	0.33	0.33	0.29	-	AG	Known	Alu-SINE	ncRNA_intronic	LINC-PINT	0.34	0.33	0.01	Y
chr19_53985713	14	7	1	0.64	0.57	1	+	AG	Known	Alu-SINE	UTR3	CACNG8(NM_031895:c.*2864A>G)	0.65	0.64	0.01	Y
chr4_20605851	14	3	3	0.21	0.33	0.33	+	AG	Known	Alu-SINE	intronic	SLIT2	0.34	0.33	0.01	Y
chr5_45256273	5	14	5	0.4	0.25	0.32	-	AG	Known	Alu-SINE	UTR3	HCN1(NM_021072:c.*5648A>G)	0.33	0.32	0.01	Y
chr13_23343388	3	3	14	0.67	0.33	0.07	-	AG	Novel	-	intronic	SACS	0.34	0.33	0.01	Y
chr16_6064716	10	5	14	0.27	0.4	0.14	+	AG	Novel	Alu-SINE	intronic	RBFOX1	0.28	0.27	0.01	Y
chr4_182524985	14	13	11	0.07	0.08	0.09	+	AG	Novel	Alu-SINE	intronic	TENM3	0.09	0.08	0.01	Y
chr11_65841611	13	8	11	0.23	0.38	0.3	+	AG	Known	Alu-SINE	intronic	SNX32	0.31	0.3	0.01	Y
chr14_103484729	7	13	5	0.29	0.33	0.31	+	AG	Known	Alu-SINE	intronic	MARK3	0.32	0.31	0.01	Y
chr14_93454297	9	13	8	0.44	0.67	0.12	+	AG	Known	Alu-SINE	intronic	UNC79	0.45	0.44	0.01	Y
chr5_146139619	13	12	13	0.36	0.42	0.31	-	AG	Known	Alu-SINE	intronic	LARS	0.37	0.36	0.01	Y
chr5_177622174	13	6	5	1	0.83	0.92	-	AG	Known	Alu-SINE	ncRNA_intronic	LOC202181	0.93	0.92	0.01	Y
chr1_21120443	11	13	8	0.16	0.08	0.25	-	AG	Novel	Alu-SINE	intronic	EIF4G3	0.17	0.16	0.01	Y
chr17_4155132	8	13	11	0.12	0.31	0.22	+	AG	Novel	-	intronic	CYB5D2	0.23	0.22	0.01	Y
chr1_42390290	12	7	5	0.5	0.71	0.8	+	AG	Known	Alu-SINE	intronic	RIMKLA	0.72	0.71	0.01	Y
chr10_13952822	12	3	8	0.58	1	0.79	-	AG	Known	Alu-SINE	intronic	FRMD4A	0.8	0.79	0.01	Y
chr10_37845154	12	5	4	0.5	0.2	0.35	-	AG	Known	Alu-SINE	intronic	ZNF248	0.36	0.35	0.01	Y
chr15_72324239	12	3	8	0.08	0.33	0.2	-	AG	Known	Alu-SINE	intergenic	CELF6(dist=4082),HEXA(dist=16685)	0.21	0.2	0.01	Y
chr16_28847560	5	12	4	0.6	0.5	0.55	+	AG	Known	Alu-SINE	intronic	SH2B1	0.56	0.55	0.01	Y
chr16_6440187	7	12	5	0.57	0.5	0.53	+	AG	Known	Alu-SINE	intronic	RBFOX1	0.54	0.53	0.01	Y
chr17_4340207	12	4	8	0.33	0.5	0.42	-	AG	Known	Alu-SINE	intronic	UBE2G1	0.43	0.42	0.01	Y
chr3_33533829	6	9	12	0.72	0.44	1	-	AG	Known	Alu-SINE	intronic	CLASP2	0.73	0.72	0.01	Y
chr5_131202373	5	4	12	0.2	0.35	0.5	+	AG	Known	Alu-SINE	UTR3	LYRM7(NM_001293735:c.*2813A>G,NM_181705:c.*2772A>G)	0.36	0.35	0.01	Y
chr5_131202379	5	4	12	0.6	0.55	0.5	+	AG	Known	Alu-SINE	UTR3	LYRM7(NM_001293735:c.*2819A>G,NM_181705:c.*2778A>G)	0.56	0.55	0.01	Y
chr12_7935076	12	9	11	0.17	0.33	0.25	-	AG	Novel	Alu-SINE	intronic	SLC2A3	0.26	0.25	0.01	Y
chr8_106649192	10	12	7	0.16	0.17	0.14	+	AG	Novel	Alu-SINE	intronic	OXR1	0.17	0.16	0.01	Y
chr14_73603858	11	4	8	0.36	0.25	0.3	-	AG	Known	Alu-SINE	intergenic	ACOT4(dist=8091),ACOT6(dist=7087)	0.31	0.3	0.01	Y
chr15_25150271	11	10	9	0.18	0.26	0.33	+	AG	Known	Alu-SINE	ncRNA_intronic	SNHG14	0.27	0.26	0.01	Y
chr20_3335506	11	2	7	0.36	0.5	0.43	-	AG	Known	Alu-SINE	intronic	C20orf194	0.44	0.43	0.01	Y
chr6_150981966	11	3	6	0.64	0.67	0.67	+	AG	Known	Alu-SINE	intronic	MTHFD1L	0.68	0.67	0.01	Y
chr9_128238038	5	8	11	0.2	0.42	0.64	+	AG	Known	Alu-SINE	intronic	DNM1	0.43	0.42	0.01	Y
chr9_88411789	11	5	8	0.82	0.6	0.71	+	AG	Known	Alu-SINE	intronic	SPIN1	0.72	0.71	0.01	Y
chr2_211634780	8	11	4	0.26	0.27	0.25	-	AG	Novel	Alu-SINE	intronic	ERBB4	0.27	0.26	0.01	Y
chr10_63492182	5	10	3	0.4	1	0.7	-	AG	Known	Alu-SINE	intronic	JMJD1C	0.71	0.7	0.01	Y
chr13_96597049	10	5	6	0.9	1	0.83	+	AG	Known	L1-LINE	intronic	HS6ST3	0.91	0.9	0.01	Y
chr17_39256155	7	10	4	0.3	0.1	0.5	-	AG	Known	Alu-SINE	UTR3	FBXL20(NM_032875:c.*5305A>G,NM_001184906:c.*5305A>G,NM_001370208:c.*5305A>G,NM_001370209:c.*5305A>G)	0.31	0.3	0.01	Y
chr2_109157269	6	4	10	0.33	0.66	1	+	AG	Known	-	intronic	SH3RF3	0.67	0.66	0.01	Y
chr2_186120842	6	4	10	0.5	0.75	1	-	AG	Known	Alu-SINE	intergenic	LINC01473(dist=34525),ZC3H15(dist=365418)	0.76	0.75	0.01	Y
chr3_51169150	8	10	3	0.75	0.5	0.33	+	AG	Known	L1-LINE	intronic	DOCK3	0.51	0.5	0.01	Y
chr4_44401125	5	3	10	0.6	0.33	1	-	AG	Known	Alu-SINE	intronic	KCTD8	0.61	0.6	0.01	Y
chr4_73217635	10	8	6	0.4	0.54	0.67	-	AG	Known	Alu-SINE	intronic	ANKRD17	0.55	0.54	0.01	Y
chr3_37072313	904	406	493	0.99	0.99	0.99	-	AG	Known	Alu-SINE	intronic	LRRFIP2	1	0.99	0.01	Y
chr7_146288969	371	126	150	0.54	0.51	0.51	+	AG	Known	Alu-SINE	intergenic	TPK1(dist=1452915),CNTNAP2(dist=485302)	0.5	0.51	0.01	Y
chr16_7134846	239	106	90	0.12	0.32	0.36	+	AG	Known	-	intronic	RBFOX1	0.31	0.32	0.01	Y
chr3_33550200	189	37	38	0.7	0.7	0.84	-	AG	Known	Alu-SINE	intronic	CLASP2	0.71	0.7	0.01	Y
chr3_33550174	137	22	36	0.56	0.41	0.64	-	AG	Known	Alu-SINE	intronic	CLASP2	0.55	0.56	0.01	Y
chrX_74208297	123	36	48	0.1	0.14	0.06	-	AG	Known	Alu-SINE	ncRNA_intronic	FTX	0.09	0.1	0.01	Y
chr19_52617486	95	112	39	0.68	0.54	0.72	-	AG	Known	Alu-SINE	intronic	ZNF83	0.67	0.68	0.01	Y
chr2_172925653	90	41	32	0.2	0.12	0.16	+	AG	Known	Alu-SINE	intronic	RAPGEF4	0.15	0.16	0.01	Y
chr3_33548035	70	83	54	0.29	0.52	0.35	-	AG	Known	Alu-SINE	intronic	CLASP2	0.34	0.35	0.01	Y
chr16_7198190	82	59	78	0.54	0.68	0.59	+	AG	Known	Alu-SINE	intronic	RBFOX1	0.58	0.59	0.01	Y
chrY_19026548	80	13	10	0.39	0.62	0.3	-	AG	Known	Alu-SINE	ncRNA_intronic	TTTY14	0.38	0.39	0.01	Y
chr2_114799026	73	55	42	0.08	0.2	0.19	+	AG	Known	Alu-SINE	intronic	DPP10	0.18	0.19	0.01	Y
chr16_7138976	69	14	19	0.19	0.21	0.16	+	AG	Known	Alu-SINE	intronic	RBFOX1	0.18	0.19	0.01	Y
chr10_70015766	65	34	3	0.83	0.75	0.67	-	AG	Known	Alu-SINE	intergenic	COL13A1(dist=56622),H2AFY2(dist=37080)	0.74	0.75	0.01	Y
chr4_24155372	65	36	58	0.2	0.31	0.5	-	AG	Known	Alu-SINE	intronic	PPARGC1A	0.3	0.31	0.01	Y
chr8_22035700	63	29	28	0.37	0.48	0.18	+	AG	Novel	Alu-SINE	intronic	NPM2	0.36	0.37	0.01	Y
chr3_76398879	61	36	45	0.18	0.28	0.44	+	AG	Known	-	intergenic	ZNF717(dist=613330),ROBO2(dist=641220)	0.27	0.28	0.01	Y
chr2_212387555	61	14	21	0.16	0.14	0.1	-	AG	Novel	Alu-SINE	intronic	ERBB4	0.13	0.14	0.01	Y
chr2_212204473	60	37	55	0.28	0.35	0.24	-	AG	Known	Alu-SINE	intronic	ERBB4	0.27	0.28	0.01	Y
chr4_21861472	59	58	40	0.17	0.09	0.17	-	AG	Known	Alu-SINE	intronic	KCNIP4	0.16	0.17	0.01	Y
chr21_29866266	59	38	16	0.08	0.1	0.12	-	AG	Novel	Alu-SINE	intronic	GRIK1	0.09	0.1	0.01	Y
chr3_192525913	58	39	19	0.12	0.16	0.21	-	AG	Novel	Alu-SINE	intronic	FGF12	0.15	0.16	0.01	Y
chr10_115100189	54	21	11	0.15	0.24	0.18	+	AG	Known	Alu-SINE	intronic	ATRNL1	0.17	0.18	0.01	Y
chr11_67345255	34	54	52	0.65	0.31	0.54	+	AG	Known	Alu-SINE	ncRNA_intronic	LOC100130987	0.53	0.54	0.01	Y
chr20_8436194	53	9	24	0.28	0.11	0.25	+	AG	Known	Alu-SINE	intronic	PLCB1	0.24	0.25	0.01	Y
chr11_84502516	52	19	24	0.42	0.32	0.62	-	AG	Known	Alu-SINE	intronic	DLG2	0.41	0.42	0.01	Y
chr2_95825162	52	14	11	0.06	0.14	0.18	-	AG	Known	L1-LINE	ncRNA_exonic	LINC00342	0.13	0.14	0.01	Y
chr17_76305385	50	6	5	0.44	0.83	0.6	-	AG	Known	Alu-SINE	intronic	QRICH2	0.59	0.6	0.01	Y
chr22_26665120	50	22	14	0.12	0.36	0.43	+	AG	Known	Alu-SINE	ncRNA_intronic	MIAT	0.35	0.36	0.01	Y
chr2_112178100	40	42	49	0.45	0.55	0.63	+	AG	Known	Alu-SINE	intronic	FBLN7	0.54	0.55	0.01	Y
chr2_55332256	49	16	33	0.2	0.12	0.16	-	AG	Novel	Alu-SINE	intronic	CCDC88A	0.15	0.16	0.01	Y
chr3_65459731	47	13	30	0.11	0.08	0.1	-	AG	Known	Alu-SINE	intronic	MAGI1	0.09	0.1	0.01	Y
chr2_114573258	45	9	16	0.13	0.11	0.19	+	AG	Known	Alu-SINE	intronic	DPP10	0.12	0.13	0.01	Y
chr13_87692642	43	21	8	0.47	0.38	0.25	+	AG	Known	Alu-SINE	intergenic	SLITRK5(dist=13027),LINC00397(dist=108401)	0.37	0.38	0.01	Y
chr17_76199365	27	35	43	0.22	0.25	0.28	-	AG	Novel	Alu-SINE	intronic	RNF157	0.24	0.25	0.01	Y
chr4_113020640	39	6	23	0.44	0.67	0.56	+	AG	Known	Alu-SINE	intronic	ANK2	0.55	0.56	0.01	Y
chr5_146830680	39	10	6	0.74	0.6	0.67	-	AG	Known	Alu-SINE	intronic	PPP2R2B	0.66	0.67	0.01	Y
chr12_95057384	38	6	9	0.39	0.67	0.33	-	AG	Known	Alu-SINE	intronic	NR2C1	0.38	0.39	0.01	Y
chr2_65423941	37	11	15	0.49	0.73	0.47	-	AG	Known	Alu-SINE	intronic	SPRED2	0.48	0.49	0.01	Y
chrX_115931179	37	24	11	0.27	0.25	0.73	-	AG	Known	L1-LINE	ncRNA_intronic	DANT2	0.26	0.27	0.01	Y
chr16_7132847	36	9	8	0.44	0.56	0.25	+	AG	Known	-	intronic	RBFOX1	0.43	0.44	0.01	Y
chr21_42914030	36	6	12	0.81	1	0.67	+	AG	Known	Alu-SINE	downstream	NDUFV3(dist=731)	0.8	0.81	0.01	Y
chr2_114739444	35	25	15	0.06	0.1	0.13	+	AG	Novel	Alu-SINE	intronic	DPP10	0.09	0.1	0.01	Y
chr22_23885281	34	32	30	0.12	0.16	0.2	+	AG	Known	Alu-SINE	UTR3	SLC2A11(NM_030807:c.*432A>G,NM_001024938:c.*432A>G,NM_001282864:c.*335A>G,NM_001024939:c.*432A>G)	0.15	0.16	0.01	Y
chr3_192525899	34	25	15	0.06	0.13	0.2	-	AG	Novel	Alu-SINE	intronic	FGF12	0.12	0.13	0.01	Y
chr2_77319122	33	6	9	0.61	0.33	0.78	-	AG	Known	Alu-SINE	intronic	LRRTM4	0.6	0.61	0.01	Y
chr9_4739458	33	11	13	0.18	0.27	0.38	-	AG	Known	Alu-SINE	intronic	AK3	0.26	0.27	0.01	Y
chr11_9230468	32	16	23	0.34	0.19	0.52	-	AG	Known	Alu-SINE	intronic	DENND5A	0.33	0.34	0.01	Y
chr14_88397452	31	5	12	1	0.8	0.92	+	AG	Known	Alu-SINE	intronic	SPATA7	0.91	0.92	0.01	Y
chr2_76808112	31	14	25	0.23	0.07	0.2	-	AG	Novel	Alu-SINE	intronic	LRRTM4	0.19	0.2	0.01	Y
chr2_171697731	30	7	1	0.2	0.14	1	+	AG	Known	Alu-SINE	intronic	DYNC1I2	0.19	0.2	0.01	Y
chr11_49596973	30	17	11	0.37	0.29	0.73	+	AG	Novel	Alu-SINE	ncRNA_intronic	LOC440040	0.36	0.37	0.01	Y
chr9_128227276	23	29	26	0.39	0.14	0.26	+	AG	Known	Alu-SINE	intronic	DNM1	0.25	0.26	0.01	Y
chr8_15208667	27	28	12	0.19	0.14	0.33	-	AG	Known	MIR-SINE	intronic	SGCZ	0.18	0.19	0.01	Y
chr6_99418898	27	21	14	0.78	0.89	1	-	AG	Known	Alu-SINE	intronic	PNISR	0.88	0.89	0.01	Y
chr1_14344355	25	24	24	0.16	0.21	0.17	+	AG	Known	hAT-Charlie-DNA	intergenic	PRDM2(dist=519276),KAZN-AS1(dist=4600)	0.16	0.17	0.01	Y
chr8_129990813	25	20	19	0.96	0.95	0.95	-	AG	Known	Alu-SINE	intronic	FAM49B	0.94	0.95	0.01	Y
chr12_66866162	19	14	24	0.34	0.29	0.38	-	AG	Known	-	intergenic	GRIP1(dist=61893),LOC102724421(dist=211464)	0.33	0.34	0.01	Y
chr1_21120417	14	22	7	0.07	0.36	0.57	-	AG	Known	Alu-SINE	intronic	EIF4G3	0.35	0.36	0.01	Y
chr13_102252962	22	17	20	0.14	0.47	0.3	-	AG	Known	L1-LINE	intronic	FGF14	0.29	0.3	0.01	Y
chr15_61861236	22	10	10	0.45	0.2	0.5	-	AG	Known	Alu-SINE	intronic	VPS13C	0.44	0.45	0.01	Y
chr19_38897798	15	7	22	0.22	0.29	0.14	-	AG	Known	Alu-SINE	intronic	SIRT2	0.21	0.22	0.01	Y
chr3_76398811	22	13	16	0.32	0.62	0.44	+	AG	Novel	Low_complexity-Low_complexity	intergenic	ZNF717(dist=613262),ROBO2(dist=641288)	0.43	0.44	0.01	Y
chr12_66665267	21	7	11	0.71	0.71	0.64	-	AG	Known	Alu-SINE	intronic	GRIP1	0.7	0.71	0.01	Y
chr15_44601723	21	12	3	0.33	0.33	0.33	-	AG	Known	Alu-SINE	intronic	SPG11	0.32	0.33	0.01	Y
chr15_72325567	20	13	5	0.3	0.25	0.2	-	AG	Known	Alu-SINE	intergenic	CELF6(dist=5410),HEXA(dist=15357)	0.24	0.25	0.01	Y
chr3_178731835	20	6	7	0.2	0.33	0.57	+	AG	Novel	Alu-SINE	ncRNA_intronic	KCNMB2-AS1	0.32	0.33	0.01	Y
chr11_66260871	19	16	12	0.53	0.68	0.83	+	AG	Known	Alu-SINE	intronic	KLC2	0.67	0.68	0.01	Y
chr5_81059788	19	10	13	0.37	0.4	0.38	+	AG	Known	Alu-SINE	intronic	RASGRF2	0.37	0.38	0.01	Y
chr6_111867267	19	19	8	0.33	0.22	0.12	-	AG	Known	Alu-SINE	intronic	FYN	0.21	0.22	0.01	Y
chr2_115131446	19	8	3	0.32	0.38	0.33	+	AG	Novel	Alu-SINE	intronic	DPP10	0.32	0.33	0.01	Y
chr16_78473392	18	7	8	0.2	0.29	0.12	+	AG	Known	Alu-SINE	intronic	WWOX	0.19	0.2	0.01	Y
chr18_3637489	18	3	7	0.06	0.33	0.14	-	AG	Known	Alu-SINE	intronic	DLGAP1	0.13	0.14	0.01	Y
chr18_3690185	18	9	14	0.5	0.44	0.14	-	AG	Known	Alu-SINE	intronic	DLGAP1	0.43	0.44	0.01	Y
chr21_31955512	18	11	15	0.5	0.64	0.53	+	AG	Known	Alu-SINE	intronic	HUNK	0.52	0.53	0.01	Y
chr16_15021132	13	16	18	0.15	0.1	0.06	-	AG	Novel	Alu-SINE	intronic	PDXDC1	0.09	0.1	0.01	Y
chr1_204668376	7	4	17	0.86	0.75	0.76	-	AG	Known	Alu-SINE	intronic	LRRN2	0.75	0.76	0.01	Y
chr13_102178700	17	8	8	0.29	0.12	0.2	-	AG	Known	L1-LINE	intronic	FGF14	0.19	0.2	0.01	Y
chr3_141892551	17	7	12	0.71	0.71	0.75	+	AG	Known	Alu-SINE	intronic	ATP1B3	0.7	0.71	0.01	Y
chr4_44311201	17	7	8	0.88	0.86	1	-	AG	Known	-	intronic	KCTD8	0.87	0.88	0.01	Y
chr6_166496134	17	17	17	0.43	0.57	0.29	-	AG	Known	Alu-SINE	intronic	RPS6KA2	0.42	0.43	0.01	Y
chr7_146174636	17	9	9	0.88	0.89	0.89	+	AG	Known	Alu-SINE	intergenic	TPK1(dist=1338582),CNTNAP2(dist=599635)	0.88	0.89	0.01	Y
chr16_7201604	16	7	16	0.17	0.14	0.17	+	AG	Known	Alu-SINE	intronic	RBFOX1	0.16	0.17	0.01	Y
chr17_29431946	7	7	16	0.43	0.3	0.17	+	AG	Known	Alu-SINE	intronic	TAOK1	0.29	0.3	0.01	Y
chr18_3563015	14	12	16	0.18	0.25	0.12	-	AG	Known	Alu-SINE	intronic	DLGAP1	0.17	0.18	0.01	Y
chr19_57836706	7	7	16	0.86	0.86	1	+	AG	Known	Alu-SINE	intronic	ZNF587B	0.85	0.86	0.01	Y
chr6_149591171	16	8	7	0.17	0.5	0.34	+	AG	Known	Alu-SINE	UTR3	GINM1(NM_138785:c.*333A>G)	0.33	0.34	0.01	Y
chr10_23760427	16	16	9	0.17	0.17	0.44	+	AG	Novel	-	intronic	KIAA1217	0.16	0.17	0.01	Y
chr19_30324639	16	16	16	0.33	0.25	0.17	+	AG	Novel	Alu-SINE	intergenic	URI1(dist=308027),ZNF536(dist=47745)	0.24	0.25	0.01	Y
chr2_114924953	16	10	3	0.31	0.32	0.33	+	AG	Novel	Alu-SINE	intronic	DPP10	0.31	0.32	0.01	Y
chr14_63526752	15	15	15	0.2	0.2	0.2	-	AG	Known	Alu-SINE	intronic	PPP2R5E	0.19	0.2	0.01	Y
chr8_65730345	15	9	9	0.2	0.33	0.33	-	AG	Known	Alu-SINE	intronic	PDE7A	0.32	0.33	0.01	Y
chr10_70028997	14	7	14	0.25	0.29	0.25	-	AG	Known	Alu-SINE	intergenic	COL13A1(dist=69853),H2AFY2(dist=23849)	0.24	0.25	0.01	Y
chr11_32908006	8	7	14	0.12	0.43	0.25	+	AG	Known	Alu-SINE	intronic	QSER1	0.24	0.25	0.01	Y
chr17_43149482	8	6	14	0.25	0.5	0.75	+	AG	Known	Alu-SINE	ncRNA_intronic	LOC101929767,NBR2	0.49	0.5	0.01	Y
chr20_18660372	14	3	12	0.29	0.33	0.58	+	AG	Known	Alu-SINE	intronic	DTD1	0.32	0.33	0.01	Y
chr11_101951437	8	6	14	0.5	0.38	0.25	+	AG	Novel	Alu-SINE	intronic	CEP126	0.37	0.38	0.01	Y
chr4_182099238	14	6	8	0.5	0.38	0.25	+	AG	Novel	Alu-SINE	intergenic	TEMN3-AS1(dist=269265),TENM3-AS1(dist=39422)	0.37	0.38	0.01	Y
chr9_111538529	8	14	6	0.25	0.25	0.25	+	AG	Novel	TcMar-Tigger-DNA	intronic	ZNF483	0.24	0.25	0.01	Y
chr11_6491508	13	10	11	0.38	0.2	0.82	+	AG	Known	Alu-SINE	intergenic	TIMM10B(dist=6827),DNHD1(dist=5772)	0.37	0.38	0.01	Y
chr12_93437546	4	5	13	0.5	0.8	0.33	-	AG	Known	Alu-SINE	intronic	UBE2N	0.49	0.5	0.01	Y
chr16_24743475	8	3	13	0.44	0.33	0.54	+	AG	Known	Alu-SINE	intronic	TNRC6A	0.43	0.44	0.01	Y
chr3_40074335	10	13	7	0.39	0.08	0.71	+	AG	Known	Alu-SINE	intronic	MYRIP	0.38	0.39	0.01	Y
chr7_130958017	11	8	13	0.26	0.38	0.15	-	AG	Known	Alu-SINE	ncRNA_intronic	LINC-PINT	0.25	0.26	0.01	Y
chrX_74276434	5	4	13	1	0.84	0.67	-	AG	Known	Alu-SINE	ncRNA_intronic	FTX	0.83	0.84	0.01	Y
chr17_43169246	13	5	6	0.33	0.42	0.5	-	AG	Novel	Alu-SINE	ncRNA_intronic	LOC101929767	0.41	0.42	0.01	Y
chr2_74395743	6	9	13	0.22	0.11	0.33	+	AG	Novel	Alu-SINE	ncRNA_exonic	DCTN1-AS1	0.21	0.22	0.01	Y
chr4_182406255	5	13	7	0.38	0.33	0.43	+	AG	Novel	Alu-SINE	intronic	TENM3	0.37	0.38	0.01	Y
chr15_24982729	12	6	12	1	1	1	+	AG	Known	Alu-SINE	ncRNA_exonic	PWARSN	0.99	1	0.01	Y
chr20_8845647	8	12	12	1	1	1	+	AG	Novel	L1-LINE	intronic	PLCB1	0.99	1	0.01	Y
chr10_37963853	8	12	5	0.38	0.5	0.44	-	AG	Known	Alu-SINE	intronic	ZNF25	0.43	0.44	0.01	Y
chr12_57378575	12	3	8	0.08	0.67	0.38	-	AG	Known	Alu-SINE	intronic	R3HDM2	0.37	0.38	0.01	Y
chr2_169703348	12	6	2	0.67	0.33	0.5	+	AG	Known	Alu-SINE	intronic	PHOSPHO2-KLHL23	0.49	0.5	0.01	Y
chr2_55174903	5	6	12	0.2	0.17	0.5	-	AG	Known	Alu-SINE	UTR3	CLHC1(NM_001135598:c.*887A>G,NM_001353780:c.*887A>G,NM_001353783:c.*887A>G,NM_001353787:c.*887A>G,NM_152385:c.*887A>G,NM_001353781:c.*887A>G,NM_001353786:c.*887A>G,NM_001353785:c.*887A>G,NM_001353782:c.*887A>G,NM_001353784:c.*887A>G,NM_001353779:c.*887A>G)	0.19	0.2	0.01	Y
chr7_151030819	12	6	12	0.5	0.17	0.5	+	AG	Known	Alu-SINE	intronic	ABCB8	0.49	0.5	0.01	Y
chr7_67312468	12	9	5	0.08	0.34	0.6	+	AG	Known	Alu-SINE	ncRNA_intronic	STAG3L4	0.33	0.34	0.01	Y
chr8_4595667	12	3	2	0.17	0.33	1	-	AG	Known	Alu-SINE	intronic	CSMD1	0.32	0.33	0.01	Y
chr1_14710839	12	6	9	0.08	0.33	0.2	+	AG	Novel	L2-LINE	intronic	KAZN	0.19	0.2	0.01	Y
chr17_38622366	7	7	12	0.22	0.14	0.29	+	AG	Novel	Alu-SINE	intergenic	SRCIN1(dist=16414),EPOP(dist=49340)	0.21	0.22	0.01	Y
chr2_178368994	11	10	11	0.58	0.8	0.36	+	AG	Known	Alu-SINE	intronic	OSBPL6	0.57	0.58	0.01	Y
chr2_53849195	11	10	11	0.28	0.2	0.36	-	AG	Known	-	ncRNA_exonic	MIR3682	0.27	0.28	0.01	Y
chr21_37410928	11	10	11	0.2	0.3	0.09	+	AG	Known	Alu-SINE	intronic	DYRK1A	0.19	0.2	0.01	Y
chr6_38121278	11	2	8	0.18	0.5	0.38	+	AG	Known	Alu-SINE	intronic	ZFAND3	0.37	0.38	0.01	Y
chr7_76251926	11	10	8	0.27	0.26	0.25	+	AG	Known	Alu-SINE	intronic	SRRM3	0.25	0.26	0.01	Y
chrX_115929410	10	11	11	0.2	0.19	0.18	-	AG	Known	L1-LINE	ncRNA_intronic	DANT2	0.18	0.19	0.01	Y
chr13_101300558	11	4	8	0.18	0.25	0.22	-	AG	Novel	Alu-SINE	intronic	NALCN	0.21	0.22	0.01	Y
chr10_14197498	10	6	2	0.1	0.3	0.5	-	AG	Known	Alu-SINE	intronic	FRMD4A	0.29	0.3	0.01	Y
chr15_24982719	2	5	10	0.5	0.6	1	+	AG	Known	Alu-SINE	ncRNA_exonic	PWARSN	0.59	0.6	0.01	Y
chr16_6757114	6	4	10	0.17	0.58	1	+	AG	Known	L1-LINE	intronic	RBFOX1	0.57	0.58	0.01	Y
chr16_70373115	4	10	7	0.25	0.3	0.28	+	AG	Known	Alu-SINE	UTR3	DDX19A(NM_001320527:c.*1129A>G,NM_001320526:c.*1129A>G,NM_001320525:c.*1129A>G,NM_001320522:c.*1129A>G,NM_018332:c.*1129A>G)	0.27	0.28	0.01	Y
chr21_32448830	7	10	9	0.43	0.1	0.26	+	AG	Known	Alu-SINE	intronic	EVA1C	0.25	0.26	0.01	Y
chr2_114713249	72	24	24	0.33	0.21	0.29	+	AG	Known	Alu-SINE	intronic	DPP10	0.3	0.29	0.01	Y
chr5_146145361	46	11	8	0.67	0.45	0.75	-	AG	Known	Alu-SINE	intronic	LARS	0.66	0.67	0.01	Y
chr5_176077638	13	18	7	0.16	0.17	0.14	+	AG	Known	SINE/AluY	intronic	AC139491.7;FAM153B	0.172	0.16	0.012	Y
chr7_38723495	27	4	4	0.56	0.25	1	-	AG	Known	Alu-SINE	UTR3	VPS41(NM_014396:c.*2751A>G)	0.575	0.56	0.015	Y
chr13_107759337	16	4	1	0.81	0.75	1	-	AG	Known	Alu-SINE	intronic	FAM155A	0.825	0.81	0.015	Y
chr15_43633741	16	7	11	0.94	0.57	1	-	AG	Known	Alu-SINE	ncRNA_intronic	PPIP5K1P1-CATSPER2	0.925	0.94	0.015	Y
chr4_73196206	46	20	23	0.37	0.5	0.43	-	AG	Known	Alu-SINE	intronic	ANKRD17	0.415	0.43	0.015	Y
chr2_212422246	28	13	41	0.29	0.15	0.29	-	AG	Known	Alu-SINE	intronic	ERBB4	0.275	0.29	0.015	Y
chr16_7199774	23	12	6	0.52	0.42	0.33	+	AG	Known	Alu-SINE	intronic	RBFOX1	0.405	0.42	0.015	Y
chr18_62241087	19	15	11	0.42	0.3	0.18	+	AG	Known	ERV1-LTR	intronic	RELCH	0.285	0.3	0.015	Y
chr9_37164395	16	16	16	0.31	0.31	0.31	+	AG	Known	Alu-SINE	intronic	ZCCHC7	0.295	0.31	0.015	Y
chr3_76398793	15	6	11	0.47	0.67	0.36	+	AG	Known	Low_complexity-Low_complexity	intergenic	ZNF717(dist=613244),ROBO2(dist=641306)	0.455	0.47	0.015	Y
chr18_12575471	14	9	4	0.07	0.29	0.5	-	AG	Known	Alu-SINE	intronic	SPIRE1	0.275	0.29	0.015	Y
chr16_6757062	6	4	12	0.33	0.42	0.5	+	AG	Known	L1-LINE	intronic	RBFOX1	0.405	0.42	0.015	Y
chr2_131513565	3	12	7	0.33	0.5	0.43	+	AG	Known	Alu-SINE	ncRNA_intronic	LOC150776	0.415	0.43	0.015	Y
chr3_62417551	62	38	28	0.16	0.24	0.36	-	AG	Known	Alu-SINE	intronic	CADPS	0.225	0.24	0.015	Y
chrX_74250956	37	31	24	0.19	0.18	0.17	-	AG	Known	Alu-SINE	ncRNA_intronic	FTX	0.165	0.18	0.015	Y
chr13_107336107	37	23	9	0.08	0.15	0.22	-	AG	Novel	Alu-SINE	intronic	FAM155A	0.135	0.15	0.015	Y
chr8_129957135	31	22	12	0.16	0.16	0.17	-	AG	Novel	Alu-SINE	intronic	FAM49B	0.145	0.16	0.015	Y
chr13_107852081	22	21	25	0.09	0.29	0.16	-	AG	Known	Alu-SINE	intronic	FAM155A	0.145	0.16	0.015	Y
chr2_172069021	11	16	9	0.18	0.12	0.11	-	AG	Novel	Alu-SINE	intronic	METAP1D	0.105	0.12	0.015	Y
chr11_119002879	15	7	9	0.2	0.21	0.22	+	AG	Known	Alu-SINE	intronic	CCDC84	0.195	0.21	0.015	Y
chr3_65461327	7	10	4	0.18	0.1	0.25	-	AG	Known	Alu-SINE	intronic	MAGI1	0.165	0.18	0.015	Y
chr6_68643768	545	92	112	0.14	0.17	0.09	+	AG	Known	Alu-SINE	intronic	ADGRB3	0.155	0.14	0.015	Y
chr14_100846308	412	447	377	0.06	0.06	0.07	+	AG	Known	-	ncRNA_exonic	MEG3	0.075	0.06	0.015	Y
chr7_146309582	271	168	154	0.1	0.1	0.1	+	AG	Novel	Alu-SINE	intergenic	TPK1(dist=1473528),CNTNAP2(dist=464689)	0.115	0.1	0.015	Y
chr3_33550199	194	38	34	0.78	0.82	0.94	-	AG	Known	Alu-SINE	intronic	CLASP2	0.805	0.82	0.015	Y
chr7_146317887	130	50	50	0.09	0.12	0.08	+	AG	Known	Alu-SINE	intergenic	TPK1(dist=1481833),CNTNAP2(dist=456384)	0.105	0.09	0.015	Y
chr16_48354456	117	75	69	0.27	0.23	0.32	+	AG	Known	Alu-SINE	UTR3	LONP2(NM_001300948:c.*2654A>G,NM_031490:c.*2654A>G)	0.285	0.27	0.015	Y
chr10_115100147	113	53	31	0.12	0.08	0.06	+	AG	Known	Alu-SINE	intronic	ATRNL1	0.095	0.08	0.015	Y
chr2_172925706	107	60	49	0.24	0.17	0.16	+	AG	Novel	Alu-SINE	intronic	RAPGEF4	0.185	0.17	0.015	Y
chrX_74208284	104	33	52	0.14	0.15	0.31	-	AG	Known	Alu-SINE	ncRNA_intronic	FTX	0.165	0.15	0.015	Y
chr2_135760058	84	34	63	0.55	0.44	0.35	+	AG	Known	Alu-SINE	intronic	UBXN4	0.455	0.44	0.015	Y
chr7_146531806	78	25	52	0.06	0.16	0.11	+	AG	Known	Alu-SINE	intergenic	TPK1(dist=1695752),CNTNAP2(dist=242465)	0.095	0.11	0.015	Y
chr12_66831099	73	69	77	0.16	0.12	0.19	-	AG	Known	Alu-SINE	intergenic	GRIP1(dist=26830),LOC102724421(dist=246527)	0.175	0.16	0.015	Y
chr3_76398889	71	41	56	0.41	0.59	0.61	+	AG	Known	-	intergenic	ZNF717(dist=613340),ROBO2(dist=641210)	0.605	0.59	0.015	Y
chr14_50990250	70	24	47	0.16	0.25	0.2	-	AG	Known	Alu-SINE	intronic	TRIM9	0.215	0.2	0.015	Y
chrX_74232377	47	50	68	0.09	0.26	0.15	-	AG	Known	Alu-SINE	ncRNA_intronic	FTX	0.165	0.15	0.015	Y
chr15_25334107	67	46	55	0.1	0.09	0.13	+	AG	Known	L1-LINE	ncRNA_intronic	SNHG14	0.115	0.1	0.015	Y
chr7_146346588	64	31	48	0.2	0.29	0.24	+	AG	Known	Alu-SINE	intergenic	TPK1(dist=1510534),CNTNAP2(dist=427683)	0.255	0.24	0.015	Y
chr15_25013566	63	11	11	0.4	0.27	0.64	+	AG	Known	scRNA-scRNA	ncRNA_intronic	SNHG14	0.415	0.4	0.015	Y
chr8_4941752	62	26	44	0.15	0.35	0.25	-	AG	Known	Alu-SINE	intronic	CSMD1	0.265	0.25	0.015	Y
chr10_72527562	54	19	30	0.46	0.37	0.23	-	AG	Known	Alu-SINE	intronic	MICU1	0.385	0.37	0.015	Y
chr3_76398868	53	28	42	0.25	0.46	0.79	+	AG	Known	-	intergenic	ZNF717(dist=613319),ROBO2(dist=641231)	0.475	0.46	0.015	Y
chr10_81914455	53	40	27	0.13	0.16	0.19	+	AG	Novel	Alu-SINE	intronic	NRG3	0.175	0.16	0.015	Y
chr6_135311045	35	25	52	0.26	0.16	0.31	-	AG	Known	Alu-SINE	intronic	AHI1	0.275	0.26	0.015	Y
chr11_16389223	50	14	32	0.24	0.64	0.44	-	AG	Novel	Alu-SINE	intronic	SOX6	0.455	0.44	0.015	Y
chr2_166024739	50	13	25	0.28	0.31	0.12	-	AG	Novel	Alu-SINE	ncRNA_intronic	LOC102724058	0.295	0.28	0.015	Y
chr15_25113812	47	36	37	0.26	0.25	0.46	+	AG	Known	Alu-SINE	ncRNA_intronic	SNHG14	0.275	0.26	0.015	Y
chr7_78032307	47	18	33	0.13	0.06	0.1	-	AG	Known	Alu-SINE	intronic	MAGI2	0.115	0.1	0.015	Y
chr14_50993581	42	37	18	0.74	0.81	0.5	-	AG	Known	Alu-SINE	intronic	TRIM9	0.755	0.74	0.015	Y
chr2_55332247	42	12	7	0.36	0.08	0.29	-	AG	Known	Alu-SINE	intronic	CCDC88A	0.305	0.29	0.015	Y
chr8_55429530	42	16	29	0.1	0.12	0.11	+	AG	Novel	Alu-SINE	intronic	XKR4	0.095	0.11	0.015	Y
chr16_6680470	39	10	22	0.97	0.6	1	+	AG	Known	Alu-SINE	intronic	RBFOX1	0.985	0.97	0.015	Y
chr7_66710829	39	11	12	0.15	0.27	0.33	+	AG	Known	Alu-SINE	intronic	RABGEF1	0.285	0.27	0.015	Y
chr12_66988547	35	31	39	0.16	0.13	0.18	-	AG	Novel	Alu-SINE	intergenic	GRIP1(dist=184278),LOC102724421(dist=89079)	0.175	0.16	0.015	Y
chr13_107759403	38	17	4	0.97	0.82	0.75	-	AG	Known	Alu-SINE	intronic	FAM155A	0.835	0.82	0.015	Y
chr17_30785651	33	3	13	0.09	0.33	0.69	+	AG	Known	Alu-SINE	ncRNA_intronic	SUZ12P1	0.345	0.33	0.015	Y
chr7_98863990	32	24	8	0.09	0.12	0.5	-	AG	Novel	Alu-SINE	intronic	TMEM130	0.135	0.12	0.015	Y
chr7_105340699	31	7	14	0.39	0.43	0.29	-	AG	Known	Alu-SINE	intronic	SRPK2	0.405	0.39	0.015	Y
chrX_74278485	29	22	28	0.48	0.41	0.32	-	AG	Known	Alu-SINE	ncRNA_intronic	FTX	0.425	0.41	0.015	Y
chr1_14344462	26	24	28	0.13	0.12	0.14	+	AG	Novel	hAT-Charlie-DNA	intergenic	PRDM2(dist=519383),KAZN-AS1(dist=4493)	0.115	0.13	0.015	Y
chr12_15512897	28	18	7	0.11	0.12	0.14	+	AG	Novel	Alu-SINE	intronic	PTPRO	0.135	0.12	0.015	Y
chr3_156501809	17	23	28	0.12	0.1	0.07	+	AG	Novel	ERVL-MaLR-LTR	intronic	KCNAB1	0.115	0.1	0.015	Y
chr2_114739425	27	14	12	0.15	0.07	0.08	+	AG	Novel	Alu-SINE	intronic	DPP10	0.065	0.08	0.015	Y
chr22_40076833	26	6	17	0.58	0.5	0.76	+	AG	Known	L1-LINE	intronic	TNRC6B	0.595	0.58	0.015	Y
chr2_212061835	25	10	11	0.52	0.6	0.82	-	AG	Known	Alu-SINE	intronic	ERBB4	0.615	0.6	0.015	Y
chr2_115058648	24	18	11	0.33	0.39	0.27	+	AG	Novel	Alu-SINE	intronic	DPP10	0.345	0.33	0.015	Y
chr10_14139594	23	9	9	0.57	0.22	0.11	-	AG	Known	Alu-SINE	intronic	FRMD4A	0.235	0.22	0.015	Y
chr17_30795842	23	12	18	0.22	0.25	0.24	+	AG	Known	Alu-SINE	intronic	CRLF3	0.255	0.24	0.015	Y
chr2_95825412	23	4	7	0.3	0.25	0.29	-	AG	Known	L1-LINE	ncRNA_exonic	LINC00342	0.305	0.29	0.015	Y
chr18_4281300	21	13	20	0.76	0.77	0.75	-	AG	Known	Alu-SINE	ncRNA_intronic	DLGAP1-AS5	0.775	0.76	0.015	Y
chr19_53988345	16	21	13	0.44	0.24	0.08	+	AG	Known	Alu-SINE	UTR3	CACNG8(NM_031895:c.*5496A>G)	0.255	0.24	0.015	Y
chr16_6820538	20	5	12	0.15	0.2	0.25	+	AG	Known	Alu-SINE	intronic	RBFOX1	0.215	0.2	0.015	Y
chr2_233362060	20	4	9	0.1	0.25	0.11	+	AG	Known	Alu-SINE	intronic	DGKD	0.125	0.11	0.015	Y
chr16_6064747	19	7	17	0.37	0.71	0.59	+	AG	Known	Alu-SINE	intronic	RBFOX1	0.605	0.59	0.015	Y
chr18_3754063	6	9	19	0.33	0.78	0.58	-	AG	Known	Alu-SINE	intronic	DLGAP1	0.595	0.58	0.015	Y
chr6_163450293	19	13	6	0.32	0.41	0.5	+	AG	Known	Alu-SINE	intronic	QKI	0.425	0.41	0.015	Y
chr17_11450683	8	7	19	0.34	0.57	0.11	+	AG	Novel	Alu-SINE	intronic	SHISA6	0.355	0.34	0.015	Y
chr15_81032667	17	8	8	0.14	0.26	0.38	+	AG	Known	Alu-SINE	intergenic	TLNRD1(dist=26879),CFAP161(dist=101603)	0.275	0.26	0.015	Y
chr19_13331926	17	13	9	0.12	0.12	0.11	-	AG	Known	Alu-SINE	intronic	CACNA1A	0.105	0.12	0.015	Y
chrY_12826485	17	7	12	0.65	0.57	0.25	+	AG	Known	Alu-SINE	intronic	USP9Y	0.585	0.57	0.015	Y
chr14_50990146	16	6	15	0.06	0.33	0.2	-	AG	Known	Alu-SINE	intronic	TRIM9	0.215	0.2	0.015	Y
chr5_131766314	16	5	11	0.44	0.2	0.32	-	AG	Known	Alu-SINE	intronic	FNIP1	0.335	0.32	0.015	Y
chr5_146737840	10	9	16	0.4	0.11	0.25	-	AG	Known	Alu-SINE	intronic	PPP2R2B	0.265	0.25	0.015	Y
chr5_161455760	7	16	8	0.34	0.17	0.5	-	AG	Known	Alu-SINE	intronic	GABRB2	0.355	0.34	0.015	Y
chr19_57811618	8	16	9	0.3	0.17	0.44	-	AG	Novel	Alu-SINE	intronic	ZNF552	0.315	0.3	0.015	Y
chr12_79158688	15	6	1	0.2	0.17	1	+	AG	Known	Alu-SINE	intronic	SYT1	0.215	0.2	0.015	Y
chr2_77014555	15	6	9	0.4	0.5	0.22	-	AG	Known	Alu-SINE	intronic	LRRTM4	0.415	0.4	0.015	Y
chr3_50096220	9	7	15	0.33	0.36	0.4	+	AG	Known	Alu-SINE	intronic	RBM5	0.375	0.36	0.015	Y
chr9_40085909	15	8	7	0.6	0.12	0.36	+	AG	Known	SINE/AluY	ncRNA_intronic	AL772307.1	0.375	0.36	0.015	Y
chr10_24072263	11	14	6	0.09	0.07	0.17	+	AG	Known	Alu-SINE	intronic	KIAA1217	0.105	0.09	0.015	Y
chr14_78421116	9	14	7	0.11	0.75	0.43	+	AG	Known	Alu-SINE	intronic	NRXN3	0.445	0.43	0.015	Y
chr16_22412805	14	3	6	0.14	0.67	0.33	-	AG	Known	Alu-SINE	intergenic	MFSD13B(dist=5208),RRN3P3(dist=6741)	0.345	0.33	0.015	Y
chr16_7239401	14	10	3	0.43	0.5	0.33	+	AG	Known	Alu-SINE	intronic	RBFOX1	0.445	0.43	0.015	Y
chr17_2645872	14	5	5	0.5	0.65	0.8	+	AG	Known	Alu-SINE	intronic	PAFAH1B1	0.665	0.65	0.015	Y
chr11_110620124	3	8	13	0.33	0.28	0.23	-	AG	Known	Alu-SINE	intronic	ARHGAP20	0.295	0.28	0.015	Y
chr13_67184512	13	5	9	0.46	0.4	0.43	-	AG	Known	Alu-SINE	intronic	PCDH9	0.445	0.43	0.015	Y
chr8_10468284	5	13	4	0.2	0.33	0.26	+	AG	Known	Alu-SINE	intergenic	MSRA(dist=39393),LINCR-0001(dist=6281)	0.275	0.26	0.015	Y
chr8_72206915	13	5	7	0.33	0.31	0.29	-	AG	Known	Alu-SINE	ncRNA_intronic	LOC392232	0.325	0.31	0.015	Y
chr8_92031571	13	5	13	0.33	0.6	0.33	-	AG	Known	Alu-SINE	intronic	RUNX1T1	0.345	0.33	0.015	Y
chr9_33309755	13	5	6	0.33	0.6	0.5	+	AG	Known	Alu-SINE	intronic	NFX1	0.515	0.5	0.015	Y
chr12_66867277	13	1	7	0.38	1	0.69	-	AG	Novel	Alu-SINE	intergenic	GRIP1(dist=63008),LOC102724421(dist=210349)	0.705	0.69	0.015	Y
chr1_234327552	3	8	12	0.67	0.38	1	+	AG	Known	Alu-SINE	intergenic	SLC35F3(dist=3034),COA6-AS1(dist=45255)	0.685	0.67	0.015	Y
chr13_102178689	8	12	10	0.12	0.42	0.27	-	AG	Known	L1-LINE	intronic	FGF14	0.285	0.27	0.015	Y
chr17_30794069	5	12	7	0.4	0.5	0.29	+	AG	Known	Alu-SINE	intronic	CRLF3	0.415	0.4	0.015	Y
chr3_128919218	12	11	2	0.67	0.73	0.5	+	AG	Known	Alu-SINE	intronic	KIAA1257	0.685	0.67	0.015	Y
chr3_85059199	12	9	7	0.42	0.44	0.71	+	AG	Known	Alu-SINE	intronic	CADM2	0.455	0.44	0.015	Y
chr4_41265463	8	12	5	0.75	0.5	0.62	+	AG	Known	Alu-SINE	intronic	UCHL1	0.635	0.62	0.015	Y
chr5_43575738	12	11	12	0.33	0.36	0.34	-	AG	Known	Alu-SINE	ncRNA_exonic	NNT-AS1	0.355	0.34	0.015	Y
chr6_111489216	7	12	5	0.29	1	0.64	+	AG	Known	hAT-Tip100-DNA	ncRNA_intronic	TRAF3IP2-AS1	0.655	0.64	0.015	Y
chrY_19050844	12	9	3	1	0.11	0.33	-	AG	Known	Alu-SINE	ncRNA_intronic	TTTY14	0.345	0.33	0.015	Y
chr10_37963809	11	5	5	0.55	0.8	0.6	-	AG	Known	Alu-SINE	intronic	ZNF25	0.615	0.6	0.015	Y
chr10_96141980	11	3	2	0.09	0.33	1	+	AG	Known	Alu-SINE	intronic	ZNF518A	0.345	0.33	0.015	Y
chr14_58278408	11	7	2	0.73	0.57	0.5	-	AG	Known	Alu-SINE	ncRNA_intronic	PSMA3-AS1	0.585	0.57	0.015	Y
chr10_13983089	7	3	10	0.71	0.33	1	-	AG	Known	Alu-SINE	intronic	FRMD4A	0.725	0.71	0.015	Y
chr2_77079969	10	2	6	0.2	0.5	0.35	-	AG	Known	L2-LINE	intronic	LRRTM4	0.365	0.35	0.015	Y
chrX_74279154	6	8	10	0.17	0.29	0.4	-	AG	Known	Alu-SINE	ncRNA_intronic	FTX	0.305	0.29	0.015	Y
chr9_128229418	107	70	88	0.32	0.27	0.16	+	AG	Known	Alu-SINE	intronic	DNM1	0.255	0.27	0.015	Y
chr15_24983514	60	62	90	0.13	0.19	0.06	+	AG	Known	Alu-SINE	ncRNA_exonic	PWARSN	0.115	0.13	0.015	Y
chr4_24453524	83	59	89	0.4	0.36	0.47	-	AG	Known	Alu-SINE	intronic	PPARGC1A	0.385	0.4	0.015	Y
chr16_7155315	77	25	33	0.27	0.44	0.27	+	AG	Known	Alu-SINE	intronic	RBFOX1	0.255	0.27	0.015	Y
chr15_24973136	72	55	37	0.15	0.17	0.19	+	AG	Known	Alu-SINE	ncRNA_intronic	SNHG14	0.155	0.17	0.015	Y
chr12_109943807	57	35	25	0.35	0.77	0.48	-	AG	Novel	Alu-SINE	intronic	GIT2	0.465	0.48	0.015	Y
chr3_50022014	53	18	37	0.85	0.72	0.76	+	AG	Known	Alu-SINE	intronic	RBM6	0.745	0.76	0.015	Y
chr1_72178988	37	52	28	0.24	0.48	0.54	-	AG	Known	L1-LINE	intronic	NEGR1	0.465	0.48	0.015	Y
chr8_81704286	50	28	36	0.56	0.61	0.58	-	AG	Known	Alu-SINE	intronic	ZFAND1	0.565	0.58	0.015	Y
chr11_84502577	49	21	18	0.2	0.24	0.39	-	AG	Known	Alu-SINE	intronic	DLG2	0.225	0.24	0.015	Y
chr1_66659789	48	40	44	0.29	0.2	0.24	+	AG	Known	Alu-SINE	intronic	SGIP1	0.225	0.24	0.015	Y
chr7_87186484	47	28	15	0.09	0.14	0.27	+	AG	Known	Alu-SINE	intronic	DMTF1	0.125	0.14	0.015	Y
chr22_21785021	34	21	7	0.32	0.38	0.43	-	AG	Known	Alu-SINE	intronic	MAPK1	0.365	0.38	0.015	Y
chr9_128227288	15	29	22	0.27	0.14	0.2	+	AG	Known	Alu-SINE	intronic	DNM1	0.185	0.2	0.015	Y
chr2_212422279	27	12	20	0.15	0.17	0.16	-	AG	Novel	Alu-SINE	intronic	ERBB4	0.145	0.16	0.015	Y
chr11_99358510	26	2	17	0.65	0.5	0.53	+	AG	Novel	Alu-SINE	intronic	CNTN5	0.515	0.53	0.015	Y
chr7_49896266	26	12	7	0.38	0.5	1	+	AG	Novel	Alu-SINE	intronic	VWC2	0.485	0.5	0.015	Y
chr14_92119974	20	25	9	0.15	0.2	0.44	-	AG	Known	Alu-SINE	intronic	NDUFB1	0.185	0.2	0.015	Y
chr2_44223555	24	6	14	0.25	0.67	0.5	+	AG	Known	Alu-SINE	intronic	PPM1B	0.485	0.5	0.015	Y
chr5_167393087	24	14	3	0.33	0.07	0.33	+	AG	Known	Alu-SINE	intronic	TENM2	0.315	0.33	0.015	Y
chr5_146145208	21	3	8	0.33	0.33	0.75	-	AG	Known	Alu-SINE	intronic	LARS	0.315	0.33	0.015	Y
chr12_75111789	19	20	11	0.89	1	0.82	-	AG	Known	-	intronic	KCNC2	0.875	0.89	0.015	Y
chr16_22396260	19	5	9	0.53	1	0.22	-	AG	Known	Alu-SINE	ncRNA_intronic	MFSD13B	0.515	0.53	0.015	Y
chr10_23766860	16	16	16	0.5	0.33	0.67	+	AG	Novel	Alu-SINE	intronic	KIAA1217	0.485	0.5	0.015	Y
chr1_72077167	15	6	7	0.2	0.45	0.71	-	AG	Known	Alu-SINE	intronic	NEGR1	0.435	0.45	0.015	Y
chr18_36004347	15	15	15	0.2	0.4	0.6	-	AG	Known	Alu-SINE	intronic	RPRD1A	0.385	0.4	0.015	Y
chr7_78066211	15	5	11	0.67	0.6	0.45	-	AG	Known	Alu-SINE	intronic	MAGI2	0.585	0.6	0.015	Y
chr10_14005151	10	6	14	0.45	0.33	0.57	-	AG	Known	Alu-SINE	intronic	FRMD4A	0.435	0.45	0.015	Y
chr15_43633699	14	9	7	0.5	0.11	0.3	-	AG	Known	Alu-SINE	ncRNA_intronic	PPIP5K1P1-CATSPER2	0.285	0.3	0.015	Y
chr3_173943765	6	14	8	0.31	0.5	0.12	+	AG	Known	-	intronic	NLGN1	0.295	0.31	0.015	Y
chr1_172106346	5	13	13	0.2	1	0.33	+	AG	Known	Alu-SINE	intronic	DNM3	0.315	0.33	0.015	Y
chr13_107568247	13	5	6	0.33	0.25	0.17	-	AG	Known	Alu-SINE	intronic	FAM155A	0.235	0.25	0.015	Y
chr6_62258114	13	10	6	0.46	0.4	0.33	-	AG	Known	TcMar-Tigger-DNA	intronic	KHDRBS2	0.385	0.4	0.015	Y
chr7_128745591	8	3	13	0.25	0.33	0.31	+	AG	Known	Alu-SINE	intronic	CALU	0.295	0.31	0.015	Y
chr7_148295771	13	3	2	0.77	0.67	0.5	+	AG	Novel	Alu-SINE	intronic	CNTNAP2	0.655	0.67	0.015	Y
chrX_71170866	5	6	13	0.25	0.17	0.33	+	AG	Novel	-	UTR3	NLGN3(NM_001166660:c.*769A>G,NM_181303:c.*769A>G,NM_001321276:c.*769A>G,NM_018977:c.*769A>G)	0.235	0.25	0.015	Y
chr16_24725387	12	5	8	1	0.6	1	+	AG	Known	Alu-SINE	intronic	TNRC6A	0.985	1	0.015	Y
chr17_19863623	7	12	3	1	1	1	-	AG	Known	Alu-SINE	intronic	ULK2	0.985	1	0.015	Y
chr10_96850294	12	4	6	1	0.5	0.5	+	AG	Known	TcMar-Tigger-DNA	intronic	LCOR	0.485	0.5	0.015	Y
chr11_19762880	12	7	12	1	0.71	0.83	+	AG	Known	Alu-SINE	intronic	NAV2	0.815	0.83	0.015	Y
chr13_102086331	12	6	4	0.5	0.67	0.58	-	AG	Known	Alu-SINE	intronic	FGF14	0.565	0.58	0.015	Y
chr14_20451379	12	4	5	0.25	0.25	0.8	-	AG	Known	Alu-SINE	intronic	OSGEP	0.235	0.25	0.015	Y
chr21_33657925	5	12	4	0.2	1	0.6	+	AG	Known	Alu-SINE	intronic	ITSN1	0.585	0.6	0.015	Y
chr9_96918143	4	12	8	0.25	0.5	0.75	-	AG	Novel	Alu-SINE	intergenic	PTMAP11(dist=7688),NUTM2G(dist=10861)	0.485	0.5	0.015	Y
chr10_73249083	10	7	9	0.2	0.14	0.17	-	AG	Known	Alu-SINE	ncRNA_intronic	DNAJC9-AS1	0.155	0.17	0.015	Y
chr17_20314520	10	6	7	0.2	0.5	0.14	+	AG	Known	Alu-SINE	UTR3	SPECC1(NM_001243439:c.*455A>G,NM_001033553:c.*455A>G,NM_001033555:c.*455A>G)	0.185	0.2	0.015	Y
chr17_63725762	9	10	5	0.22	1	0.4	-	AG	Known	Alu-SINE	intronic	STRADA	0.385	0.4	0.015	Y
chr22_39483386	3	5	10	0.6	0.2	1	+	AG	Known	Alu-SINE	intronic	MGAT3	0.585	0.6	0.015	Y
chr12_24174363	15	8	7	0.8	0.25	1	-	AG	Novel	-	intronic	SOX5	0.785	0.8	0.015	Y
chr8_43177273	10	4	7	0.6	1	0.8	+	AG	Known	Alu-SINE	intronic	HGSNAT	0.785	0.8	0.015	Y
chr15_32575626	8	8	18	0.32	0.25	0.38	+	AG	Known	SINE/AluSq2	ncRNA_exonic	LINC02256	0.304	0.32	0.016	Y
chr2_97252677	51	20	53	0.47	0.8	0.34	+	AG	Known	SINE/AluYf1	intronic	ANKRD36	0.489	0.47	0.019	Y
chr7_83122494	183	59	53	0.61	0.54	0.58	-	AG	Known	Alu-SINE	intronic	PCLO	0.56	0.58	0.02	Y
chr3_76521161	55	25	27	0.91	0.96	0.89	+	AG	Known	Alu-SINE	intergenic	ZNF717(dist=735612),ROBO2(dist=518938)	0.93	0.91	0.02	Y
chr6_12829883	16	1	6	0.62	1	0.67	+	AG	Known	Alu-SINE	intronic	PHACTR1	0.69	0.67	0.02	Y
chr7_146283392	15	9	3	0.67	0.67	0.67	+	AG	Known	Alu-SINE	intergenic	TPK1(dist=1447338),CNTNAP2(dist=490879)	0.69	0.67	0.02	Y
chr19_13773270	5	4	13	0.8	1	0.33	+	AG	Known	Alu-SINE	UTR3	MRI1(NM_032285:c.*989A>G,NM_001329572:c.*989A>G,NM_001031727:c.*989A>G)	0.82	0.8	0.02	Y
chr15_79857764	3	11	7	1	0.36	0.68	-	AG	Known	Alu-SINE	intronic	MTHFS,ST20-MTHFS	0.7	0.68	0.02	Y
chr10_14202016	5	3	10	0.6	0.8	1	-	AG	Known	Alu-SINE	intronic	FRMD4A	0.82	0.8	0.02	Y
chr14_52721545	9	10	5	0.11	1	0.56	+	AG	Known	Alu-SINE	intronic	PSMC6	0.58	0.56	0.02	Y
chr10_101820172	44	6	8	0.57	0.67	0.5	-	AG	Known	Alu-SINE	ncRNA_intronic	KCNIP2-AS1	0.55	0.57	0.02	Y
chr15_25013593	31	6	8	0.81	0.83	0.88	+	AG	Known	scRNA-scRNA	ncRNA_intronic	SNHG14	0.81	0.83	0.02	Y
chr1_246269727	22	15	17	0.86	0.87	0.76	-	AG	Known	Alu-SINE	intronic	SMYD3	0.84	0.86	0.02	Y
chr14_79807103	16	11	11	0.81	0.82	1	+	AG	Known	Alu-SINE	intronic	NRXN3	0.8	0.82	0.02	Y
chr3_117331208	16	7	3	0.69	0.86	0.67	-	AG	Known	Alu-SINE	intergenic	LINC00901(dist=398970),LINC02024(dist=347485)	0.67	0.69	0.02	Y
chr3_142543834	15	5	10	0.87	0.8	0.84	-	AG	Known	Alu-SINE	intronic	ATR	0.82	0.84	0.02	Y
chr2_114838525	14	5	5	0.75	0.57	0.4	+	AG	Known	Alu-SINE	intronic	DPP10	0.55	0.57	0.02	Y
chr1_14714912	5	6	13	0.84	1	0.67	+	AG	Known	Alu-SINE	intronic	KAZN	0.82	0.84	0.02	Y
chr12_62559472	13	10	8	0.69	1	0.5	+	AG	Known	Alu-SINE	intronic	MON2	0.67	0.69	0.02	Y
chr12_98984807	5	13	4	0.8	0.33	0.57	-	AG	Known	Alu-SINE	intronic	ANKS1B	0.55	0.57	0.02	Y
chr19_11464452	8	13	6	0.5	0.67	0.58	-	AG	Known	Alu-SINE	intronic	ELAVL3	0.56	0.58	0.02	Y
chr6_31895593	8	4	11	0.62	0.75	0.45	-	AG	Known	Alu-SINE	intronic	EHMT2	0.6	0.62	0.02	Y
chr2_200946223	10	6	8	0.5	0.67	0.58	-	AG	Known	Alu-SINE	intronic	ORC2	0.56	0.58	0.02	Y
chr16_48354469	112	69	71	0.18	0.29	0.35	+	AG	Known	Alu-SINE	UTR3	LONP2(NM_001300948:c.*2667A>G,NM_031490:c.*2667A>G)	0.27	0.29	0.02	Y
chrX_47208857	110	18	74	0.35	0.28	0.38	+	AG	Known	Alu-SINE	intronic	UBA1	0.33	0.35	0.02	Y
chr15_25114772	105	50	76	0.22	0.36	0.49	+	AG	Known	Alu-SINE	ncRNA_intronic	SNHG14	0.34	0.36	0.02	Y
chr1_14205766	66	25	33	0.42	0.6	0.39	+	AG	Known	Alu-SINE	intergenic	PRDM2(dist=380687),KAZN-AS1(dist=143189)	0.4	0.42	0.02	Y
chr10_14139658	33	17	17	0.52	0.35	0.24	-	AG	Known	Alu-SINE	intronic	FRMD4A	0.33	0.35	0.02	Y
chr2_115003268	33	16	16	0.21	0.31	0.56	+	AG	Known	L1-LINE	intronic	DPP10	0.29	0.31	0.02	Y
chr13_28053956	27	15	2	0.07	0.29	0.5	-	AG	Novel	Alu-SINE	intronic	FLT3	0.27	0.29	0.02	Y
chr15_44170268	26	6	8	0.42	0.17	0.75	-	AG	Known	Alu-SINE	intronic	FRMD5	0.4	0.42	0.02	Y
chr16_80992813	26	15	10	0.54	0.13	0.3	-	AG	Known	Alu-SINE	intronic	CMC2	0.28	0.3	0.02	Y
chr16_6210502	24	16	22	0.29	0.5	0.18	+	AG	Known	Alu-SINE	intronic	RBFOX1	0.27	0.29	0.02	Y
chr10_24072951	23	7	14	0.35	0.14	0.36	+	AG	Known	Alu-SINE	intronic	KIAA1217	0.33	0.35	0.02	Y
chr2_131513592	7	23	15	0.71	0.3	0.13	+	AG	Known	Alu-SINE	ncRNA_intronic	LOC150776	0.28	0.3	0.02	Y
chr3_101731464	23	17	11	0.7	0.48	0.27	+	AG	Known	Alu-SINE	intronic	CEP97	0.46	0.48	0.02	Y
chr1_21120405	11	21	16	0.27	0.33	0.3	-	AG	Known	Alu-SINE	intronic	EIF4G3	0.28	0.3	0.02	Y
chr7_129616328	20	4	12	0.1	0.5	0.3	+	AG	Known	Alu-SINE	intronic	NRF1	0.28	0.3	0.02	Y
chr14_61078914	8	19	19	0.25	0.29	0.33	+	AG	Known	Alu-SINE	exonic	SLC38A6	0.27	0.29	0.02	Y
chr19_36358792	17	5	15	0.35	0.6	0.47	-	AG	Known	ERVL-MaLR-LTR	intronic	ZFP14	0.45	0.47	0.02	Y
chr3_179177593	16	7	7	0.67	0.48	0.29	+	AG	Known	Alu-SINE	intronic	PIK3CA	0.46	0.48	0.02	Y
chr6_42421552	16	7	7	0.5	0.29	0.29	-	AG	Known	Alu-SINE	intronic	TRERF1	0.27	0.29	0.02	Y
chr8_66672573	8	7	16	0.62	0.48	0.33	+	AG	Known	Alu-SINE	ncRNA_intronic	C8orf44	0.46	0.48	0.02	Y
chr12_130584963	15	15	15	0.2	0.3	0.4	-	AG	Known	Alu-SINE	intronic	RIMBP2	0.28	0.3	0.02	Y
chrX_111825430	15	10	5	0.4	0.3	0.2	-	AG	Novel	Alu-SINE	intronic	TRPC5	0.28	0.3	0.02	Y
chr12_66808426	14	4	8	0.36	0.5	0.25	-	AG	Known	Alu-SINE	intergenic	GRIP1(dist=4157),LOC102724421(dist=269200)	0.34	0.36	0.02	Y
chr15_24969326	10	12	14	0.5	0.29	0.07	+	AG	Known	Alu-SINE	ncRNA_intronic	SNHG14	0.27	0.29	0.02	Y
chrX_74264405	6	14	7	0.48	0.25	0.71	-	AG	Known	Alu-SINE	ncRNA_intronic	FTX	0.46	0.48	0.02	Y
chr21_29866145	5	14	5	0.6	0.25	0.42	-	AG	Novel	Alu-SINE	intronic	GRIK1	0.4	0.42	0.02	Y
chr19_13248313	13	5	6	0.67	0.42	0.17	-	AG	Known	Alu-SINE	intronic	CACNA1A	0.4	0.42	0.02	Y
chr19_38897621	6	5	13	0.5	0.42	0.33	-	AG	Known	Alu-SINE	intronic	SIRT2	0.4	0.42	0.02	Y
chr11_63717564	12	11	12	0.31	0.45	0.17	+	AG	Known	Alu-SINE	intronic	RTN3	0.29	0.31	0.02	Y
chr13_43625749	9	11	6	0.3	0.09	0.5	-	AG	Novel	L1-LINE	intronic	ENOX1	0.28	0.3	0.02	Y
chr3_192568021	193	97	82	0.12	0.06	0.1	-	AG	Novel	Alu-SINE	intronic	FGF12	0.12	0.1	0.02	Y
chr1_83949491	184	103	58	0.2	0.22	0.16	-	AG	Known	Alu-SINE	intronic	TTLL7	0.22	0.2	0.02	Y
chr16_7134903	133	49	38	0.19	0.1	0.26	+	AG	Known	-	intronic	RBFOX1	0.17	0.19	0.02	Y
chr2_172925658	93	66	39	0.17	0.12	0.08	+	AG	Known	Alu-SINE	intronic	RAPGEF4	0.1	0.12	0.02	Y
chr7_146470829	91	80	68	0.12	0.12	0.12	+	AG	Known	Alu-SINE	intergenic	TPK1(dist=1634775),CNTNAP2(dist=303442)	0.1	0.12	0.02	Y
chrY_19026591	75	16	8	0.19	0.25	0.25	-	AG	Known	Alu-SINE	ncRNA_intronic	TTTY14	0.23	0.25	0.02	Y
chr14_47470344	55	39	43	0.22	0.08	0.23	-	AG	Novel	L1-LINE	intronic	MDGA2	0.2	0.22	0.02	Y
chrX_115931178	44	19	13	0.07	0.16	0.54	-	AG	Known	L1-LINE	ncRNA_intronic	DANT2	0.14	0.16	0.02	Y
chr7_87186470	39	23	31	0.36	0.09	0.22	+	AG	Known	Alu-SINE	intronic	DMTF1	0.2	0.22	0.02	Y
chr12_66807324	36	22	8	0.08	0.16	0.25	-	AG	Novel	ERVL-MaLR-LTR	intergenic	GRIP1(dist=3055),LOC102724421(dist=270302)	0.14	0.16	0.02	Y
chr21_21040797	35	9	27	0.11	0.22	0.26	+	AG	Novel	L1-LINE	intronic	NCAM2	0.2	0.22	0.02	Y
chr17_31193450	24	31	28	0.21	0.29	0.25	+	AG	Novel	Alu-SINE	intronic	NF1	0.23	0.25	0.02	Y
chr2_161659329	29	10	8	0.07	0.4	0.12	+	AG	Known	L1-LINE	intronic	SLC4A10	0.1	0.12	0.02	Y
chr7_48104127	27	10	19	0.15	0.2	0.18	+	AG	Known	Alu-SINE	intronic	UPP1	0.16	0.18	0.02	Y
chr8_14926823	24	21	26	0.24	0.24	0.23	-	AG	Novel	Alu-SINE	intronic	SGCZ	0.22	0.24	0.02	Y
chrX_74278513	23	13	16	0.13	0.15	0.19	-	AG	Known	Alu-SINE	ncRNA_intronic	FTX	0.13	0.15	0.02	Y
chr2_169535057	15	20	18	0.2	0.15	0.18	-	AG	Known	Alu-SINE	intronic	FASTKD1	0.16	0.18	0.02	Y
chr8_129954997	18	2	20	0.22	1	0.2	-	AG	Novel	Alu-SINE	intronic	FAM49B	0.2	0.22	0.02	Y
chr2_74399545	9	19	11	0.22	0.11	0.18	+	AG	Known	Alu-SINE	downstream	DCTN1-AS1(dist=877)	0.16	0.18	0.02	Y
chr6_61568047	13	18	7	0.12	0.11	0.14	-	AG	Known	L1-LINE	intergenic	NONE(dist=NONE),MTRNR2L9(dist=6083)	0.1	0.12	0.02	Y
chr12_66886006	11	14	17	0.09	0.22	0.35	-	AG	Known	Alu-SINE	intergenic	GRIP1(dist=81737),LOC102724421(dist=191620)	0.2	0.22	0.02	Y
chr2_216355032	16	7	12	0.06	0.29	0.18	-	AG	Known	Alu-SINE	intronic	MARCHF4	0.16	0.18	0.02	Y
chr15_25294839	7	13	4	0.14	0.33	0.25	+	AG	Known	L1-LINE	ncRNA_intronic	SNHG14	0.23	0.25	0.02	Y
chr17_38622527	8	6	13	0.12	0.22	0.33	+	AG	Novel	Alu-SINE	intergenic	SRCIN1(dist=16575),EPOP(dist=49179)	0.2	0.22	0.02	Y
chr10_96141976	11	3	7	0.09	0.33	0.21	+	AG	Known	Alu-SINE	intronic	ZNF518A	0.19	0.21	0.02	Y
chr13_110899955	11	10	11	0.19	0.2	0.18	-	AG	Known	Alu-SINE	intronic	ANKRD10	0.17	0.19	0.02	Y
chr3_37072250	690	428	412	0.31	0.36	0.27	-	AG	Known	Alu-SINE	intronic	LRRFIP2	0.29	0.31	0.02	Y
chr9_108957883	624	172	157	0.96	0.94	0.96	-	AG	Known	Alu-SINE	intronic	CTNNAL1	0.94	0.96	0.02	Y
chr8_4964296	615	226	284	0.16	0.26	0.37	-	AG	Known	Alu-SINE	intronic	CSMD1	0.24	0.26	0.02	Y
chr15_25358224	342	162	148	0.09	0.1	0.08	+	AG	Known	Alu-SINE	ncRNA_intronic	SNHG14	0.11	0.09	0.02	Y
chr6_68643812	315	60	71	0.1	0.08	0.1	+	AG	Known	Alu-SINE	intronic	ADGRB3	0.12	0.1	0.02	Y
chr7_146311516	284	143	214	0.09	0.13	0.11	+	AG	Known	Alu-SINE	intergenic	TPK1(dist=1475462),CNTNAP2(dist=462755)	0.13	0.11	0.02	Y
chr17_30774031	244	41	98	0.42	0.56	0.44	+	AG	Known	Alu-SINE	ncRNA_intronic	SUZ12P1	0.46	0.44	0.02	Y
chr2_212061331	158	99	215	0.22	0.42	0.29	-	AG	Known	Alu-SINE	intronic	ERBB4	0.27	0.29	0.02	Y
chr3_33550211	189	37	36	0.81	0.78	0.89	-	AG	Known	Alu-SINE	intronic	CLASP2	0.79	0.81	0.02	Y
chr17_32395017	182	72	56	0.17	0.14	0.14	+	AG	Known	Alu-SINE	intergenic	ZNF207(dist=24568),PSMD11(dist=49492)	0.16	0.14	0.02	Y
chr7_146309586	161	163	158	0.16	0.14	0.19	+	AG	Novel	Alu-SINE	intergenic	TPK1(dist=1473532),CNTNAP2(dist=464685)	0.18	0.16	0.02	Y
chr17_32395068	139	60	52	0.17	0.08	0.15	+	AG	Known	Alu-SINE	intergenic	ZNF207(dist=24619),PSMD11(dist=49441)	0.17	0.15	0.02	Y
chr15_25262562	134	61	87	0.88	0.8	0.9	+	AG	Known	Alu-SINE	ncRNA_intronic	SNHG14	0.9	0.88	0.02	Y
chr16_7074400	127	72	70	0.66	0.86	0.73	+	AG	Known	TcMar-Mariner-DNA	intronic	RBFOX1	0.75	0.73	0.02	Y
chr10_115100142	120	77	34	0.21	0.2	0.18	+	AG	Known	Alu-SINE	intronic	ATRNL1	0.22	0.2	0.02	Y
chr15_24916418	119	21	36	0.28	0.19	0.42	+	AG	Known	Alu-SINE	ncRNA_intronic	SNHG14	0.3	0.28	0.02	Y
chr10_133329614	112	18	42	0.2	0.17	0.19	-	AG	Known	Alu-SINE	intronic	CALY	0.21	0.19	0.02	Y
chr15_24983537	89	81	111	0.35	0.48	0.35	+	AG	Known	Alu-SINE	ncRNA_exonic	PWARSN	0.37	0.35	0.02	Y
chr15_25114785	108	55	93	0.16	0.27	0.29	+	AG	Known	Alu-SINE	ncRNA_intronic	SNHG14	0.29	0.27	0.02	Y
chr7_146346561	104	57	45	0.53	0.33	0.42	+	AG	Known	Alu-SINE	intergenic	TPK1(dist=1510507),CNTNAP2(dist=427710)	0.44	0.42	0.02	Y
chr15_25114740	100	44	70	0.46	0.34	0.46	+	AG	Known	Alu-SINE	ncRNA_intronic	SNHG14	0.48	0.46	0.02	Y
chr17_30774258	98	8	27	0.27	0.38	0.26	+	AG	Novel	Alu-SINE	ncRNA_intronic	SUZ12P1	0.29	0.27	0.02	Y
chr11_88524400	96	49	30	0.26	0.22	0.23	-	AG	Known	Alu-SINE	intronic	GRM5	0.25	0.23	0.02	Y
chr2_114466789	96	65	80	0.31	0.17	0.26	+	AG	Novel	Alu-SINE	intronic	DPP10	0.28	0.26	0.02	Y
chr7_146144420	66	39	92	0.08	0.1	0.07	+	AG	Known	Alu-SINE	intergenic	TPK1(dist=1308366),CNTNAP2(dist=629851)	0.1	0.08	0.02	Y
chr2_212062600	83	50	77	0.17	0.28	0.1	-	AG	Known	Alu-SINE	intronic	ERBB4	0.19	0.17	0.02	Y
chr17_30774236	81	54	27	0.07	0.13	0.19	+	AG	Novel	Alu-SINE	ncRNA_intronic	SUZ12P1	0.15	0.13	0.02	Y
chr17_69317140	65	80	32	0.15	0.29	0.16	-	AG	Known	Alu-SINE	intronic	ABCA5	0.18	0.16	0.02	Y
chr10_82001325	78	41	60	0.15	0.12	0.14	+	AG	Known	Alu-SINE	intronic	NRG3	0.16	0.14	0.02	Y
chr17_30774229	77	9	23	0.18	0.67	0.17	+	AG	Novel	Alu-SINE	ncRNA_intronic	SUZ12P1	0.2	0.18	0.02	Y
chr9_128229476	72	32	42	0.33	0.38	0.33	+	AG	Known	Alu-SINE	intronic	DNM1	0.35	0.33	0.02	Y
chr2_211516554	66	52	59	0.23	0.17	0.2	-	AG	Known	Alu-SINE	intronic	ERBB4	0.22	0.2	0.02	Y
chr12_109943943	64	37	54	0.38	0.3	0.24	-	AG	Known	Alu-SINE	intronic	GIT2	0.32	0.3	0.02	Y
chr14_78822450	63	48	59	0.98	0.96	1	+	AG	Novel	Alu-SINE	intronic	NRXN3	1	0.98	0.02	Y
chr1_201806259	45	45	61	0.49	0.51	0.57	+	AG	Known	Alu-SINE	ncRNA_intronic	IPO9-AS1	0.53	0.51	0.02	Y
chr15_25165327	61	50	28	0.15	0.14	0.07	+	AG	Known	Alu-SINE	ncRNA_intronic	SNHG14	0.16	0.14	0.02	Y
chr17_2038046	56	33	10	0.16	0.13	0.1	+	AG	Known	Alu-SINE	intronic	DPH1	0.15	0.13	0.02	Y
chr7_146337704	44	39	56	0.32	0.15	0.2	+	AG	Known	Alu-SINE	intergenic	TPK1(dist=1501650),CNTNAP2(dist=436567)	0.22	0.2	0.02	Y
chr1_81448422	54	21	19	0.48	0.14	0.58	+	AG	Known	Alu-SINE	intronic	ADGRL2	0.5	0.48	0.02	Y
chr2_212395758	49	51	47	0.16	0.2	0.11	-	AG	Known	Alu-SINE	intronic	ERBB4	0.18	0.16	0.02	Y
chrX_74214279	51	36	50	0.55	0.39	0.34	-	AG	Known	Alu-SINE	ncRNA_intronic	FTX	0.41	0.39	0.02	Y
chr10_15265357	50	28	29	0.1	0.14	0.21	-	AG	Known	Alu-SINE	intronic	FAM171A1	0.16	0.14	0.02	Y
chr15_25320367	50	14	22	0.2	0.07	0.18	+	AG	Known	Alu-SINE	ncRNA_intronic	SNHG14	0.2	0.18	0.02	Y
chr2_114474163	40	46	30	0.95	0.93	1	+	AG	Known	Alu-SINE	intronic	DPP10	0.97	0.95	0.02	Y
chr4_20606233	46	9	18	0.24	0.22	0.44	+	AG	Known	Alu-SINE	intronic	SLIT2	0.26	0.24	0.02	Y
chr15_24893070	45	31	17	0.11	0.26	0.41	+	AG	Known	Alu-SINE	ncRNA_intronic	SNHG14	0.28	0.26	0.02	Y
chr12_20002034	43	14	31	0.21	0.57	0.39	+	AG	Novel	L1-LINE	intergenic	AEBP2(dist=479807),LINC02398(dist=12651)	0.41	0.39	0.02	Y
chr21_37375691	40	19	42	0.5	0.58	0.67	+	AG	Known	Alu-SINE	intronic	DYRK1A	0.6	0.58	0.02	Y
chr5_146834845	42	15	29	0.1	0.07	0.08	-	AG	Known	L1-LINE	intronic	PPP2R2B	0.1	0.08	0.02	Y
chr7_152241424	42	24	6	0.19	0.26	0.33	-	AG	Known	Alu-SINE	intronic	KMT2C	0.28	0.26	0.02	Y
chr16_24681004	28	15	42	0.07	0.47	0.14	+	AG	Novel	Alu-SINE	intronic	TNRC6A	0.16	0.14	0.02	Y
chr14_50993571	41	40	18	0.44	0.33	0.39	-	AG	Known	Alu-SINE	intronic	TRIM9	0.41	0.39	0.02	Y
chr14_59615187	41	40	30	0.39	0.28	0.3	-	AG	Known	Alu-SINE	intronic	RTN1	0.32	0.3	0.02	Y
chr7_48106572	39	8	18	0.79	0.5	0.72	+	AG	Known	Alu-SINE	intronic	UPP1	0.74	0.72	0.02	Y
chr14_23134257	38	34	29	0.08	0.08	0.07	-	AG	Novel	Alu-SINE	intronic	SLC7A8	0.1	0.08	0.02	Y
chr7_146358296	37	35	32	0.11	0.08	0.06	+	AG	Known	Alu-SINE	intergenic	TPK1(dist=1522242),CNTNAP2(dist=415975)	0.1	0.08	0.02	Y
chr2_114507147	37	37	36	0.14	0.14	0.14	+	AG	Novel	Alu-SINE	intronic	DPP10	0.16	0.14	0.02	Y
chr4_167220542	36	7	17	0.08	0.14	0.24	-	AG	Known	Alu-SINE	intronic	SPOCK3	0.16	0.14	0.02	Y
chr3_76398848	36	31	26	0.06	0.07	0.08	+	AG	Novel	Low_complexity-Low_complexity	intergenic	ZNF717(dist=613299),ROBO2(dist=641251)	0.09	0.07	0.02	Y
chr14_50993562	34	35	35	0.38	0.06	0.22	-	AG	Known	Alu-SINE	intronic	TRIM9	0.24	0.22	0.02	Y
chr14_59615215	31	35	26	0.29	0.43	0.15	-	AG	Known	Alu-SINE	intronic	RTN1	0.31	0.29	0.02	Y
chr21_29775151	35	16	20	0.91	0.88	0.65	-	AG	Known	Alu-SINE	intronic	GRIK1	0.9	0.88	0.02	Y
chr22_17995926	35	10	22	0.8	0.6	0.36	-	AG	Known	Alu-SINE	intronic	MICAL3	0.62	0.6	0.02	Y
chr15_29563643	34	14	15	0.85	0.86	0.93	-	AG	Known	Alu-SINE	intronic	FAM189A1	0.88	0.86	0.02	Y
chr4_24454491	34	29	25	0.18	0.1	0.32	-	AG	Novel	Alu-SINE	intronic	PPARGC1A	0.2	0.18	0.02	Y
chr12_24172293	22	15	33	0.59	0.13	0.24	-	AG	Novel	Alu-SINE	intronic	SOX5	0.26	0.24	0.02	Y
chr4_181570435	33	29	8	0.12	0.21	0.38	+	AG	Novel	Alu-SINE	intergenic	LINC02500(dist=305406),TEMN3-AS1(dist=249570)	0.23	0.21	0.02	Y
chr12_1246992	32	8	6	0.06	0.38	0.17	+	AG	Known	Alu-SINE	intronic	ERC1	0.19	0.17	0.02	Y
chr13_102802885	30	20	32	0.27	0.25	0.47	+	AG	Known	Alu-SINE	intronic	BIVM	0.29	0.27	0.02	Y
chr1_13911359	26	28	30	0.23	0.25	0.33	+	AG	Known	ERVL-MaLR-LTR	intergenic	PRDM2(dist=86280),KAZN-AS1(dist=437596)	0.27	0.25	0.02	Y
chr10_69194656	30	24	7	0.47	0.71	0.43	+	AG	Known	Alu-SINE	intronic	SUPV3L1	0.49	0.47	0.02	Y
chr13_67153420	30	2	4	0.23	0.5	0.25	-	AG	Known	Alu-SINE	intronic	PCDH9	0.27	0.25	0.02	Y
chr15_24916455	30	14	16	0.8	0.86	1	+	AG	Known	Alu-SINE	ncRNA_intronic	SNHG14	0.88	0.86	0.02	Y
chr15_25165279	30	22	26	0.07	0.23	0.15	+	AG	Known	Alu-SINE	ncRNA_intronic	SNHG14	0.17	0.15	0.02	Y
chr4_24444850	23	26	30	0.22	0.58	0.3	-	AG	Known	Alu-SINE	intronic	PPARGC1A	0.32	0.3	0.02	Y
chr1_201806150	29	15	15	0.38	0.13	0.33	+	AG	Known	Alu-SINE	ncRNA_intronic	IPO9-AS1	0.35	0.33	0.02	Y
chr15_23947343	29	4	17	0.41	0.5	0.45	+	AG	Known	Alu-SINE	intergenic	NDN(dist=260038),PWRN4(dist=27804)	0.47	0.45	0.02	Y
chr15_25376586	29	20	11	0.41	0.3	0.18	+	AG	Known	Alu-SINE	ncRNA_intronic	SNHG14	0.32	0.3	0.02	Y
chr18_46719960	17	23	29	0.06	0.12	0.17	-	AG	Known	Alu-SINE	intronic	ST8SIA5	0.14	0.12	0.02	Y
chr8_15208666	26	29	10	0.15	0.31	0.2	-	AG	Known	MIR-SINE	intronic	SGCZ	0.22	0.2	0.02	Y
chr8_129957122	28	8	8	0.46	0.12	0.5	-	AG	Known	Alu-SINE	intronic	FAM49B	0.48	0.46	0.02	Y
chr13_107336187	28	12	12	0.39	0.25	0.25	-	AG	Novel	Alu-SINE	intronic	FAM155A	0.27	0.25	0.02	Y
chr11_83190720	22	27	25	0.14	0.15	0.15	-	AG	Known	Alu-SINE	ncRNA_intronic	LOC100506282	0.17	0.15	0.02	Y
chr18_4255568	27	10	8	0.07	0.1	0.25	-	AG	Novel	-	intronic	DLGAP1	0.12	0.1	0.02	Y
chr12_66737422	25	17	9	0.08	0.15	0.22	-	AG	Known	Alu-SINE	intronic	GRIP1	0.17	0.15	0.02	Y
chr16_7195689	25	4	10	0.44	0.25	0.7	+	AG	Known	Alu-SINE	intronic	RBFOX1	0.46	0.44	0.02	Y
chr18_3714795	25	24	25	0.18	0.12	0.24	-	AG	Known	Alu-SINE	intronic	DLGAP1	0.2	0.18	0.02	Y
chr1_241189859	24	9	11	0.88	0.89	0.82	-	AG	Known	Alu-SINE	intronic	RGS7	0.9	0.88	0.02	Y
chr10_43489593	24	5	11	0.33	0.4	0.09	+	AG	Known	Alu-SINE	intergenic	ZNF487(dist=6412),ZNF239(dist=66752)	0.35	0.33	0.02	Y
chr5_81063491	16	20	24	0.06	0.18	0.29	+	AG	Known	Alu-SINE	intronic	RASGRF2	0.2	0.18	0.02	Y
chr10_73250084	21	23	6	0.52	0.48	0.17	-	AG	Known	Alu-SINE	ncRNA_intronic	DNAJC9-AS1	0.5	0.48	0.02	Y
chr16_6719917	23	14	4	0.43	0.46	0.5	+	AG	Known	Alu-SINE	intronic	RBFOX1	0.48	0.46	0.02	Y
chr3_37827328	23	10	17	0.17	0.3	0.24	-	AG	Known	Alu-SINE	ncRNA_intronic	ITGA9-AS1	0.26	0.24	0.02	Y
chr5_54005124	23	14	4	0.43	0.46	0.5	-	AG	Known	Alu-SINE	intronic	ARL15	0.48	0.46	0.02	Y
chr3_61767767	22	10	13	0.36	0.6	0.38	+	AG	Known	Alu-SINE	intronic	PTPRG	0.4	0.38	0.02	Y
chrX_49190291	22	11	22	0.36	0.27	0.45	-	AG	Known	Alu-SINE	intronic	SYP	0.38	0.36	0.02	Y
chr5_81059765	22	10	13	0.18	0.1	0.15	+	AG	Novel	Alu-SINE	intronic	RASGRF2	0.17	0.15	0.02	Y
chr16_27479583	21	13	5	0.24	0.32	0.4	-	AG	Known	Alu-SINE	intronic	GTF3C1	0.34	0.32	0.02	Y
chr12_66990832	21	17	13	0.67	0.41	0.15	-	AG	Novel	Alu-SINE	intergenic	GRIP1(dist=186563),LOC102724421(dist=86794)	0.43	0.41	0.02	Y
chr1_6523323	7	14	20	0.29	0.2	0.1	-	AG	Known	Alu-SINE	UTR3	NOL9(NM_024654:c.*2531A>G)	0.22	0.2	0.02	Y
chr5_10228896	20	18	3	0.35	0.17	1	-	AG	Known	Alu-SINE	intronic	ATPSCKMT	0.37	0.35	0.02	Y
chr8_55369242	20	12	16	0.2	0.25	0.22	+	AG	Known	Alu-SINE	intronic	XKR4	0.24	0.22	0.02	Y
chr1_39114499	18	17	19	0.22	0.24	0.21	+	AG	Known	Alu-SINE	intronic	MACF1	0.24	0.22	0.02	Y
chr1_58106383	19	9	7	0.16	0.56	0.43	-	AG	Known	Alu-SINE	intronic	DAB1	0.45	0.43	0.02	Y
chr11_86045402	19	15	14	0.11	0.33	0.29	-	AG	Known	Alu-SINE	intronic	PICALM	0.31	0.29	0.02	Y
chr22_50708342	19	8	7	0.44	0.36	0.29	+	AG	Known	Alu-SINE	intronic	SHANK3	0.38	0.36	0.02	Y
chr12_98989683	19	19	19	0.11	0.11	0.11	-	AG	Novel	Alu-SINE	intronic	ANKS1B	0.13	0.11	0.02	Y
chr16_6440639	18	14	8	0.33	0.21	0.12	+	AG	Known	Alu-SINE	intronic	RBFOX1	0.23	0.21	0.02	Y
chr18_4398970	18	16	14	0.17	0.23	0.29	-	AG	Known	Alu-SINE	intronic	DLGAP1	0.25	0.23	0.02	Y
chr3_76560272	13	14	18	0.31	0.21	0.5	+	AG	Known	-	intergenic	ZNF717(dist=774723),ROBO2(dist=479827)	0.33	0.31	0.02	Y
chr2_25481205	12	13	18	0.25	0.31	0.56	-	AG	Novel	Alu-SINE	UTR5	DTNB(NM_001351395:c.-1176A>G)	0.33	0.31	0.02	Y
chr4_166838709	18	15	11	0.39	0.33	0.27	-	AG	Novel	Alu-SINE	intronic	SPOCK3	0.35	0.33	0.02	Y
chr3_50433493	17	12	6	0.12	0.31	0.5	-	AG	Known	Alu-SINE	intronic	CACNA2D2	0.33	0.31	0.02	Y
chr4_20605108	8	17	8	0.13	0.14	0.12	+	AG	Known	Alu-SINE	intronic	SLIT2	0.15	0.13	0.02	Y
chr8_129955088	17	17	17	0.43	0.29	0.14	-	AG	Known	Alu-SINE	intronic	FAM49B	0.31	0.29	0.02	Y
chr12_66890067	16	13	10	0.38	0.38	0.7	-	AG	Known	Alu-SINE	intergenic	GRIP1(dist=85798),LOC102724421(dist=187559)	0.4	0.38	0.02	Y
chr15_25361398	16	16	16	0.34	0.17	0.5	+	AG	Known	Alu-SINE	ncRNA_intronic	SNHG14	0.36	0.34	0.02	Y
chr15_44170119	7	16	7	0.57	0.33	0.45	-	AG	Known	Alu-SINE	intronic	FRMD5	0.47	0.45	0.02	Y
chr21_31425817	16	9	5	0.62	0.67	0.6	-	AG	Known	Alu-SINE	intronic	TIAM1	0.64	0.62	0.02	Y
chr22_30896900	16	8	9	1	0.61	0.22	+	AG	Known	Alu-SINE	ncRNA_intronic	LOC107985544	0.63	0.61	0.02	Y
chr3_121137020	9	16	8	0.22	0.17	0.2	+	AG	Known	L1-LINE	intronic	STXBP5L	0.22	0.2	0.02	Y
chr3_197536624	13	16	15	0.15	0.56	0.36	-	AG	Known	Alu-SINE	intronic	BDH1	0.38	0.36	0.02	Y
chr8_124502821	16	8	10	0.25	0.25	0.1	-	AG	Known	Alu-SINE	intronic	TATDN1	0.27	0.25	0.02	Y
chrX_74261536	9	8	16	0.11	0.14	0.17	-	AG	Known	Alu-SINE	ncRNA_intronic	FTX	0.16	0.14	0.02	Y
chr8_15120023	16	6	7	0.31	0.17	0.29	-	AG	Novel	Alu-SINE	intronic	SGCZ	0.31	0.29	0.02	Y
chr1_66659632	15	13	10	0.13	0.16	0.2	+	AG	Known	Alu-SINE	intronic	SGIP1	0.18	0.16	0.02	Y
chr15_29563674	11	7	15	0.48	0.57	0.4	-	AG	Known	Alu-SINE	intronic	FAM189A1	0.5	0.48	0.02	Y
chr16_6123726	9	6	15	0.11	0.33	0.4	+	AG	Known	Alu-SINE	intronic	RBFOX1	0.35	0.33	0.02	Y
chr16_7267220	15	5	12	0.13	0.2	0.17	+	AG	Known	Alu-SINE	intronic	RBFOX1	0.19	0.17	0.02	Y
chrX_74278667	15	15	15	0.2	0.2	0.2	-	AG	Known	Alu-SINE	ncRNA_intronic	FTX	0.22	0.2	0.02	Y
chr1_14258497	6	15	7	0.33	0.6	0.43	+	AG	Novel	Alu-SINE	intergenic	PRDM2(dist=433418),KAZN-AS1(dist=90458)	0.45	0.43	0.02	Y
chr15_81032696	15	6	6	0.2	0.35	0.5	+	AG	Novel	Alu-SINE	intergenic	TLNRD1(dist=26908),CFAP161(dist=101574)	0.37	0.35	0.02	Y
chr18_4281410	13	6	15	0.15	0.17	0.13	-	AG	Novel	Alu-SINE	ncRNA_intronic	DLGAP1-AS5	0.17	0.15	0.02	Y
chr3_79487461	9	6	15	0.44	0.33	0.4	-	AG	Novel	Alu-SINE	intronic	ROBO1	0.42	0.4	0.02	Y
chr11_132934889	12	13	14	0.25	0.31	0.5	-	AG	Known	Alu-SINE	intronic	OPCML	0.33	0.31	0.02	Y
chr15_25148042	5	14	5	0.22	0.25	0.2	+	AG	Known	Alu-SINE	ncRNA_intronic	SNHG14	0.24	0.22	0.02	Y
chr17_32399687	9	7	14	0.11	0.18	0.25	+	AG	Known	Alu-SINE	intergenic	ZNF207(dist=29238),PSMD11(dist=44822)	0.2	0.18	0.02	Y
chr18_3869494	9	14	7	0.22	0.5	0.36	-	AG	Known	Alu-SINE	intronic	DLGAP1	0.38	0.36	0.02	Y
chr2_79968499	6	14	8	1	0.5	0.75	+	AG	Known	-	intronic	CTNNA2	0.77	0.75	0.02	Y
chr3_113730103	9	14	7	0.56	0.5	0.53	-	AG	Known	Alu-SINE	intronic	NAA50	0.55	0.53	0.02	Y
chr4_3128180	14	8	9	1	0.5	0.89	+	AG	Known	Alu-SINE	intronic	HTT	0.91	0.89	0.02	Y
chr4_44311158	14	3	5	0.71	0.67	1	-	AG	Known	-	intronic	KCTD8	0.73	0.71	0.02	Y
chr7_151029187	6	5	14	0.33	0.29	0.25	+	AG	Known	Alu-SINE	intronic	ABCB8	0.31	0.29	0.02	Y
chr7_48106437	6	5	14	0.67	0.4	0.25	+	AG	Known	Alu-SINE	intronic	UPP1	0.42	0.4	0.02	Y
chr7_56075055	14	8	6	0.5	0.25	0.38	+	AG	Known	Alu-SINE	intronic	SUMF2	0.4	0.38	0.02	Y
chr9_33308429	14	5	5	0.25	0.2	0.22	+	AG	Known	Alu-SINE	intronic	NFX1	0.24	0.22	0.02	Y
chr21_31261461	13	11	14	0.31	0.27	0.14	-	AG	Novel	Alu-SINE	intronic	TIAM1	0.29	0.27	0.02	Y
chr1_14808426	13	6	7	0.85	0.33	0.86	+	AG	Known	Alu-SINE	intronic	KAZN	0.87	0.85	0.02	Y
chr11_67295496	5	13	4	0.4	0.33	0.36	+	AG	Known	Alu-SINE	intronic	ANKRD13D	0.38	0.36	0.02	Y
chr16_24680535	6	13	5	0.83	0.33	0.58	+	AG	Known	Alu-SINE	intronic	TNRC6A	0.6	0.58	0.02	Y
chr3_85263122	12	13	10	0.12	0.15	0.1	+	AG	Known	Alu-SINE	intronic	CADM2	0.14	0.12	0.02	Y
chr4_129016260	8	13	6	0.5	0.33	0.42	-	AG	Known	L1-LINE	intronic	SCLT1	0.44	0.42	0.02	Y
chr5_142712558	8	13	4	0.62	0.67	0.5	+	AG	Known	Alu-SINE	intergenic	FGF1(dist=14488),LINC01844(dist=33042)	0.64	0.62	0.02	Y
chr6_3022325	9	7	13	0.56	0.57	1	+	AG	Known	Alu-SINE	ncRNA_exonic	HTATSF1P2	0.59	0.57	0.02	Y
chr7_146347788	5	13	4	0.4	0.67	0.5	+	AG	Known	Alu-SINE	intergenic	TPK1(dist=1511734),CNTNAP2(dist=426483)	0.52	0.5	0.02	Y
chr10_70028987	6	6	13	0.17	0.33	0.67	-	AG	Novel	Alu-SINE	intergenic	COL13A1(dist=69843),H2AFY2(dist=23859)	0.35	0.33	0.02	Y
chr2_211696222	13	5	9	0.08	0.2	0.14	-	AG	Novel	Alu-SINE	intronic	ERBB4	0.16	0.14	0.02	Y
chr1_14663216	12	9	6	0.17	0.25	0.33	+	AG	Known	Alu-SINE	intronic	KAZN	0.27	0.25	0.02	Y
chr1_40468231	12	5	5	1	0.2	0.4	+	AG	Known	Alu-SINE	intergenic	ZFP69B(dist=4516),ZFP69(dist=9059)	0.42	0.4	0.02	Y
chr10_95388091	12	5	3	0.5	0.4	0.33	-	AG	Known	Alu-SINE	intronic	SORBS1	0.42	0.4	0.02	Y
chr17_30773434	7	5	12	0.14	0.32	0.5	+	AG	Known	Alu-SINE	ncRNA_intronic	SUZ12P1	0.34	0.32	0.02	Y
chr17_61176829	6	12	12	0.83	0.5	1	+	AG	Known	Alu-SINE	intronic	BCAS3	0.85	0.83	0.02	Y
chr21_25945737	10	9	12	0.2	0.11	0.17	-	AG	Known	Alu-SINE	intronic	APP	0.19	0.17	0.02	Y
chr6_42673439	6	12	3	0.17	0.5	1	+	AG	Known	Alu-SINE	intronic	UBR2	0.52	0.5	0.02	Y
chr15_25292471	12	6	9	0.42	0.17	0.3	+	AG	Novel	-	ncRNA_intronic	SNHG14	0.32	0.3	0.02	Y
chr21_29934524	12	8	4	0.08	0.16	0.25	-	AG	Novel	-	intronic	GRIK1	0.18	0.16	0.02	Y
chr6_127348554	12	12	12	0.62	0.67	0.58	+	AG	Novel	Alu-SINE	intergenic	ECHDC1(dist=4945),KIAA0408(dist=89852)	0.64	0.62	0.02	Y
chr1_31922821	4	8	11	0.5	0.34	0.18	-	AG	Known	Alu-SINE	intronic	PTP4A2	0.36	0.34	0.02	Y
chr10_58278424	11	4	8	0.09	0.25	0.17	+	AG	Known	Alu-SINE	intronic	CISD1	0.19	0.17	0.02	Y
chr14_58278543	11	5	4	0.36	0.2	0.75	-	AG	Known	Alu-SINE	ncRNA_intronic	PSMA3-AS1	0.38	0.36	0.02	Y
chr16_6952553	11	4	1	0.45	0.25	1	+	AG	Known	Alu-SINE	intronic	RBFOX1	0.47	0.45	0.02	Y
chr18_3714745	10	11	7	0.1	0.36	0.57	-	AG	Known	Alu-SINE	intronic	DLGAP1	0.38	0.36	0.02	Y
chr18_4249739	8	11	10	0.12	0.09	0.1	-	AG	Known	Alu-SINE	intronic	DLGAP1	0.12	0.1	0.02	Y
chr3_47209680	11	8	5	0.36	0.58	0.8	+	AG	Known	Alu-SINE	ncRNA_intronic	KIF9-AS1	0.6	0.58	0.02	Y
chr8_103827741	11	2	7	0.09	0.5	0.3	+	AG	Known	Alu-SINE	intronic	RIMS2	0.32	0.3	0.02	Y
chr1_178618726	10	2	4	0.6	0.5	0.75	+	AG	Known	Alu-SINE	intergenic	C1orf220(dist=69837),MIR4424(dist=59023)	0.62	0.6	0.02	Y
chr1_35826947	4	7	10	0.75	0.48	0.2	+	AG	Known	Alu-SINE	intronic	AGO4	0.5	0.48	0.02	Y
chr15_25298452	10	10	10	0.2	0.1	0.3	+	AG	Known	Alu-SINE	ncRNA_intronic	SNHG14	0.22	0.2	0.02	Y
chr18_3790384	10	7	4	0.2	0.22	0.25	-	AG	Known	Alu-SINE	intronic	DLGAP1	0.24	0.22	0.02	Y
chr19_37733918	6	4	10	0.67	0.84	1	-	AG	Known	Alu-SINE	intergenic	ZNF607(dist=14157),ZNF573(dist=4384)	0.86	0.84	0.02	Y
chr22_50772202	5	4	10	0.6	0.5	1	-	AG	Known	Alu-SINE	ncRNA_intronic	RPL23AP82	0.62	0.6	0.02	Y
chr5_146787692	10	7	3	0.8	0.74	0.67	-	AG	Known	Alu-SINE	intronic	PPP2R2B	0.76	0.74	0.02	Y
chr5_160028739	4	10	5	0.75	1	0.4	+	AG	Known	Alu-SINE	intronic	TTC1	0.77	0.75	0.02	Y
chr5_45564437	4	10	7	0.64	1	0.29	-	AG	Known	Alu-SINE	intronic	HCN1	0.66	0.64	0.02	Y
chr8_132335318	8	10	5	0.15	0.1	0.2	-	AG	Known	Alu-SINE	intronic	KCNQ3	0.17	0.15	0.02	Y
chr7_146224714	3	6	10	0.33	0.17	1	+	AG	Novel	Alu-SINE	intergenic	TPK1(dist=1388660),CNTNAP2(dist=549557)	0.35	0.33	0.02	Y
chr7_146301375	8	10	9	0.25	0.2	0.11	+	AG	Novel	Alu-SINE	intergenic	TPK1(dist=1465321),CNTNAP2(dist=472896)	0.22	0.2	0.02	Y
chr7_70178105	7	9	10	0.43	0.36	0.3	+	AG	Novel	Alu-SINE	intronic	AUTS2	0.38	0.36	0.02	Y
chr2_212447276	242	184	125	0.06	0.08	0.1	-	AG	Novel	Alu-SINE	intronic	ERBB4	0.1	0.08	0.02	Y
chr7_146346521	151	75	62	0.13	0.07	0.13	+	AG	Known	Alu-SINE	intergenic	TPK1(dist=1510467),CNTNAP2(dist=427750)	0.11	0.13	0.02	Y
chr2_77454936	10	11	9	0.1	0.09	0.11	-	AG	Known	Alu-SINE	intronic	LRRTM4	0.08	0.1	0.02	Y
chr3_76478926	984	737	511	0.19	0.17	0.14	+	AG	Known	Alu-SINE	intergenic	ZNF717(dist=693377),ROBO2(dist=561173)	0.15	0.17	0.02	Y
chr1_14697019	207	60	47	0.13	0.27	0.36	+	AG	Known	Alu-SINE	intronic	KAZN	0.25	0.27	0.02	Y
chr2_114924516	178	45	47	0.31	0.4	0.7	+	AG	Known	Alu-SINE	intronic	DPP10	0.38	0.4	0.02	Y
chrX_74208417	148	45	96	0.88	0.82	0.9	-	AG	Known	Alu-SINE	ncRNA_intronic	FTX	0.9	0.88	0.02	Y
chr2_114859145	147	62	62	0.43	0.37	0.55	+	AG	Known	Alu-SINE	intronic	DPP10	0.41	0.43	0.02	Y
chr7_146330296	109	79	48	0.2	0.2	0.21	+	AG	Novel	Alu-SINE	intergenic	TPK1(dist=1494242),CNTNAP2(dist=443975)	0.18	0.2	0.02	Y
chr7_146386633	100	89	95	0.9	0.81	0.86	+	AG	Known	Alu-SINE	intergenic	TPK1(dist=1550579),CNTNAP2(dist=387638)	0.84	0.86	0.02	Y
chr9_128229358	83	67	98	0.34	0.24	0.44	+	AG	Known	Alu-SINE	intronic	DNM1	0.32	0.34	0.02	Y
chr14_78380160	90	28	30	0.39	0.36	0.67	+	AG	Known	L1-LINE	intronic	NRXN3	0.37	0.39	0.02	Y
chr16_7155321	87	33	36	0.14	0.15	0.06	+	AG	Known	Alu-SINE	intronic	RBFOX1	0.12	0.14	0.02	Y
chr9_128229458	86	43	57	0.07	0.14	0.16	+	AG	Known	Alu-SINE	intronic	DNM1	0.12	0.14	0.02	Y
chr12_66988598	81	52	74	0.22	0.23	0.36	-	AG	Novel	Alu-SINE	intergenic	GRIP1(dist=184329),LOC102724421(dist=89028)	0.21	0.23	0.02	Y
chr10_63380190	75	45	11	0.59	0.49	0.45	-	AG	Known	Alu-SINE	intronic	JMJD1C	0.47	0.49	0.02	Y
chr10_81914475	72	31	39	0.76	0.45	0.92	+	AG	Known	Alu-SINE	intronic	NRG3	0.74	0.76	0.02	Y
chr16_7132190	68	44	20	0.19	0.17	0.15	+	AG	Known	Alu-SINE	intronic	RBFOX1	0.15	0.17	0.02	Y
chr18_34824783	64	11	13	0.09	0.64	0.31	+	AG	Novel	Alu-SINE	intronic	DTNA	0.29	0.31	0.02	Y
chr19_11477853	57	20	39	0.18	0.45	0.33	-	AG	Known	Alu-SINE	intronic	ELAVL3	0.31	0.33	0.02	Y
chr2_114924388	57	8	11	0.4	0.25	0.55	+	AG	Novel	Alu-SINE	intronic	DPP10	0.38	0.4	0.02	Y
chr9_128228713	56	42	27	0.21	0.2	0.19	+	AG	Known	Alu-SINE	intronic	DNM1	0.18	0.2	0.02	Y
chr2_55332265	53	18	9	0.34	0.06	0.33	-	AG	Known	Alu-SINE	intronic	CCDC88A	0.31	0.33	0.02	Y
chr12_2395428	49	22	41	0.2	0.55	0.44	+	AG	Known	Alu-SINE	intronic	CACNA1C	0.42	0.44	0.02	Y
chr3_76539142	48	27	28	0.42	0.19	0.32	+	AG	Novel	L1-LINE	intergenic	ZNF717(dist=753593),ROBO2(dist=500957)	0.3	0.32	0.02	Y
chr12_66890156	47	32	28	0.26	0.19	0.54	-	AG	Known	Alu-SINE	intergenic	GRIP1(dist=85887),LOC102724421(dist=187470)	0.24	0.26	0.02	Y
chr12_66977915	47	16	24	0.17	0.12	0.21	-	AG	Known	Alu-SINE	intergenic	GRIP1(dist=173646),LOC102724421(dist=99711)	0.15	0.17	0.02	Y
chr3_101691326	45	18	22	0.44	0.5	0.73	+	AG	Known	Alu-SINE	intergenic	RPL24(dist=4608),PDCL3P4(dist=21108)	0.48	0.5	0.02	Y
chr12_121335441	42	20	21	0.9	0.95	1	-	AG	Known	Alu-SINE	intronic	ANAPC5	0.93	0.95	0.02	Y
chr3_76560297	30	27	40	0.27	0.07	0.33	+	AG	Known	-	intergenic	ZNF717(dist=774748),ROBO2(dist=479802)	0.25	0.27	0.02	Y
chr13_107715230	39	24	32	0.28	0.17	0.23	-	AG	Novel	Alu-SINE	intronic	FAM155A	0.21	0.23	0.02	Y
chr3_101691335	35	9	22	0.06	0.22	0.14	+	AG	Known	Alu-SINE	intergenic	RPL24(dist=4617),PDCL3P4(dist=21099)	0.12	0.14	0.02	Y
chr6_149662705	32	2	31	0.16	1	0.23	-	AG	Known	Alu-SINE	intronic	LATS1	0.21	0.23	0.02	Y
chr19_40540645	31	12	28	0.45	0.92	0.54	+	AG	Known	Alu-SINE	intronic	SPTBN4	0.52	0.54	0.02	Y
chr2_95825417	31	20	8	0.16	0.2	0.25	-	AG	Known	L1-LINE	ncRNA_exonic	LINC00342	0.18	0.2	0.02	Y
chr12_19588181	29	11	9	0.79	0.55	0.78	+	AG	Known	Alu-SINE	intergenic	AEBP2(dist=65954),LINC02398(dist=426504)	0.76	0.78	0.02	Y
chr9_13201807	29	18	7	0.38	0.34	0.29	-	AG	Novel	L1-LINE	intronic	MPDZ	0.32	0.34	0.02	Y
chr8_15094295	28	6	5	0.39	0.5	0.8	-	AG	Known	Alu-SINE	intronic	SGCZ	0.48	0.5	0.02	Y
chr17_30792122	27	12	20	0.22	0.17	0.2	+	AG	Known	Alu-SINE	ncRNA_exonic	SUZ12P1	0.18	0.2	0.02	Y
chr1_14403029	18	26	10	0.32	0.15	0.5	+	AG	Known	Alu-SINE	ncRNA_intronic	KAZN-AS1	0.3	0.32	0.02	Y
chr13_107336135	20	26	14	0.14	0.08	0.21	-	AG	Novel	Alu-SINE	intronic	FAM155A	0.12	0.14	0.02	Y
chr2_202287343	25	5	10	0.2	0.8	0.5	+	AG	Known	Alu-SINE	intronic	NOP58	0.48	0.5	0.02	Y
chr3_192705460	24	6	5	0.96	1	0.8	-	AG	Known	TcMar-Tigger-DNA	intronic	FGF12	0.94	0.96	0.02	Y
chr2_240002167	23	14	2	0.39	0.5	0.5	-	AG	Known	Alu-SINE	intronic	NDUFA10	0.48	0.5	0.02	Y
chr2_71354578	23	11	17	0.13	0.55	0.34	+	AG	Known	Alu-SINE	intronic	ZNF638	0.32	0.34	0.02	Y
chr1_36459250	22	22	16	0.82	0.41	0.75	-	AG	Known	Alu-SINE	intronic	MRPS15	0.73	0.75	0.02	Y
chr4_113020705	22	7	15	0.18	0.86	0.52	+	AG	Known	Alu-SINE	intronic	ANK2	0.5	0.52	0.02	Y
chr14_79111644	18	22	13	0.23	0.23	0.23	+	AG	Novel	Alu-SINE	intronic	NRXN3	0.21	0.23	0.02	Y
chr15_43552143	22	16	9	0.09	0.26	0.44	-	AG	Novel	Alu-SINE	intronic	PPIP5K1	0.24	0.26	0.02	Y
chr19_21287013	21	10	16	0.33	0.2	0.26	-	AG	Known	Alu-SINE	intergenic	ZNF431(dist=90959),ZNF708(dist=4147)	0.24	0.26	0.02	Y
chr22_30844113	21	9	5	0.57	0.44	0.2	+	AG	Known	Alu-SINE	intronic	OSBP2	0.42	0.44	0.02	Y
chr4_24203282	8	15	21	0.75	0.64	0.52	-	AG	Known	Alu-SINE	intronic	PPARGC1A	0.62	0.64	0.02	Y
chr4_24223495	20	19	3	0.65	0.84	0.33	-	AG	Known	Alu-SINE	intronic	PPARGC1A	0.63	0.65	0.02	Y
chr12_109943759	14	20	8	0.07	0.25	0.25	-	AG	Novel	Alu-SINE	intronic	GIT2	0.23	0.25	0.02	Y
chr11_110620288	11	19	17	0.73	0.63	0.53	-	AG	Known	Alu-SINE	intronic	ARHGAP20	0.61	0.63	0.02	Y
chr19_53985687	19	10	7	0.26	0.2	0.14	+	AG	Known	Alu-SINE	UTR3	CACNG8(NM_031895:c.*2838A>G)	0.18	0.2	0.02	Y
chr3_2421811	8	7	19	0.27	0.43	0.11	+	AG	Novel	MIR-SINE	intronic	CNTN4	0.25	0.27	0.02	Y
chr15_24891621	18	2	8	0.78	0.5	0.62	+	AG	Known	Alu-SINE	ncRNA_intronic	SNHG14	0.6	0.62	0.02	Y
chr16_67008059	6	9	18	0.67	0.33	0.5	+	AG	Known	Alu-SINE	intronic	CES4A	0.48	0.5	0.02	Y
chr2_47877753	7	18	13	0.29	0.17	0.23	-	AG	Known	Alu-SINE	intronic	FBXO11	0.21	0.23	0.02	Y
chr7_78033378	3	4	18	0.33	0.75	0.72	-	AG	Known	Alu-SINE	intronic	MAGI2	0.7	0.72	0.02	Y
chr2_114850274	18	17	18	0.22	0.35	0.28	+	AG	Novel	Alu-SINE	intronic	DPP10	0.26	0.28	0.02	Y
chr3_21542593	7	18	8	0.29	0.5	0.38	-	AG	Novel	Alu-SINE	intronic	ZNF385D	0.36	0.38	0.02	Y
chr4_21924523	17	12	7	0.29	0.64	1	-	AG	Known	Alu-SINE	intronic	KCNIP4	0.62	0.64	0.02	Y
chr4_84922788	17	8	13	0.29	0.25	0.27	-	AG	Known	Alu-SINE	intronic	WDFY3	0.25	0.27	0.02	Y
chr7_43923069	17	10	3	0.06	0.2	0.33	-	AG	Known	Alu-SINE	intronic	URGCP	0.18	0.2	0.02	Y
chr12_67029364	16	3	7	0.06	0.67	1	-	AG	Known	Alu-SINE	intergenic	GRIP1(dist=225095),LOC102724421(dist=48262)	0.65	0.67	0.02	Y
chr16_67005770	9	8	16	0.44	0.12	0.5	+	AG	Known	Alu-SINE	intronic	CES4A	0.42	0.44	0.02	Y
chr2_167689063	8	7	16	0.25	0.46	0.67	+	AG	Known	-	intergenic	XIRP2(dist=429312),LOC105616981(dist=125711)	0.44	0.46	0.02	Y
chr2_77049393	16	4	10	0.31	0.5	0.4	-	AG	Known	L1-LINE	intronic	LRRTM4	0.38	0.4	0.02	Y
chr4_2310541	16	16	16	0.5	0.17	0.34	-	AG	Known	Alu-SINE	intronic	ZFYVE28	0.32	0.34	0.02	Y
chr5_146839286	14	5	16	0.14	0.4	0.06	-	AG	Known	Alu-SINE	intronic	PPP2R2B	0.12	0.14	0.02	Y
chr6_107515670	16	16	16	0.83	0.17	0.5	+	AG	Known	Alu-SINE	intronic	SOBP	0.48	0.5	0.02	Y
chr2_212357306	8	9	16	0.14	0.11	0.17	-	AG	Novel	-	intronic	ERBB4	0.12	0.14	0.02	Y
chr14_103484453	7	9	15	0.26	0.11	0.4	+	AG	Known	Alu-SINE	intronic	MARK3	0.24	0.26	0.02	Y
chr2_74399369	15	6	6	0.2	0.67	0.44	+	AG	Known	Alu-SINE	downstream	DCTN1-AS1(dist=701)	0.42	0.44	0.02	Y
chr3_76722356	13	14	15	0.08	0.2	0.33	+	AG	Known	Alu-SINE	intergenic	ZNF717(dist=936807),ROBO2(dist=317743)	0.18	0.2	0.02	Y
chr10_37963772	15	12	12	0.07	0.33	0.42	-	AG	Novel	Alu-SINE	intronic	ZNF25	0.31	0.33	0.02	Y
chr18_3631536	15	6	3	0.13	0.17	0.67	-	AG	Novel	Alu-SINE	intronic	DLGAP1	0.15	0.17	0.02	Y
chr1_14653997	11	14	8	0.37	0.36	0.38	+	AG	Known	hAT-Charlie-DNA	intronic	KAZN	0.35	0.37	0.02	Y
chr1_75564787	6	12	14	0.67	0.33	0.64	-	AG	Known	Alu-SINE	intronic	SLC44A5	0.62	0.64	0.02	Y
chr10_45728282	9	7	14	0.78	0.52	0.25	+	AG	Known	Alu-SINE	intronic	WASHC2C	0.5	0.52	0.02	Y
chr13_30583146	7	14	5	0.86	1	0.2	-	AG	Known	Alu-SINE	intronic	HMGB1	0.84	0.86	0.02	Y
chr15_24964477	5	5	14	0.4	0.32	0.25	+	AG	Known	Alu-SINE	ncRNA_intronic	SNHG14	0.3	0.32	0.02	Y
chr15_42868600	2	14	8	0.5	0.29	0.4	-	AG	Known	Alu-SINE	intronic	TTBK2	0.38	0.4	0.02	Y
chr16_6184769	14	5	5	0.5	0.6	0.55	+	AG	Known	Alu-SINE	intronic	RBFOX1	0.53	0.55	0.02	Y
chr18_24363744	14	5	5	0.75	0.48	0.2	-	AG	Known	Alu-SINE	intronic	OSBPL1A	0.46	0.48	0.02	Y
chr18_3679952	6	14	8	0.5	1	0.5	-	AG	Known	Alu-SINE	intronic	DLGAP1	0.48	0.5	0.02	Y
chr22_24858395	14	12	13	0.86	0.5	0.62	+	AG	Known	Alu-SINE	intronic	SGSM1	0.6	0.62	0.02	Y
chr3_37278916	7	14	6	0.43	0.25	0.34	+	AG	Known	Alu-SINE	intronic	GOLGA4	0.32	0.34	0.02	Y
chr7_152078477	14	7	4	0.07	0.57	0.5	+	AG	Known	Alu-SINE	intronic	GALNT11	0.48	0.5	0.02	Y
chr10_26265468	14	2	9	0.36	0.5	0.22	+	AG	Novel	Alu-SINE	intronic	GAD2	0.34	0.36	0.02	Y
chr22_30844152	14	8	5	0.21	0.5	0.6	+	AG	Novel	Alu-SINE	intronic	OSBP2	0.48	0.5	0.02	Y
chr5_131953363	7	7	13	1	0.71	1	-	AG	Known	Alu-SINE	UTR3	ACSL6(NM_001205248:c.*871A>G,NM_001009185:c.*871A>G,NM_001205247:c.*871A>G,NM_001205251:c.*871A>G,NM_001205250:c.*871A>G,NM_015256:c.*871A>G)	0.98	1	0.02	Y
chr11_123643963	13	7	9	0.67	1	0.89	-	AG	Known	-	intronic	SCN3B	0.87	0.89	0.02	Y
chr12_19588207	13	6	4	0.92	0.67	0.75	+	AG	Known	Alu-SINE	intergenic	AEBP2(dist=65980),LINC02398(dist=426478)	0.73	0.75	0.02	Y
chr12_57559013	13	12	8	0.92	0.75	0.5	+	AG	Known	Alu-SINE	intronic	KIF5A	0.73	0.75	0.02	Y
chr13_67184511	13	5	9	0.62	1	0.81	-	AG	Known	Alu-SINE	intronic	PCDH9	0.79	0.81	0.02	Y
chr15_81046822	13	5	9	0.15	0.4	0.28	+	AG	Known	Alu-SINE	intergenic	TLNRD1(dist=41034),CFAP161(dist=87448)	0.26	0.28	0.02	Y
chr16_7393148	13	4	5	0.33	0.26	0.2	+	AG	Known	Alu-SINE	intronic	RBFOX1	0.24	0.26	0.02	Y
chr2_229700487	9	6	13	0.78	0.73	0.67	-	AG	Known	Alu-SINE	intronic	DNER	0.71	0.73	0.02	Y
chr3_117331226	13	3	3	0.38	0.33	0.33	-	AG	Known	Alu-SINE	intergenic	LINC00901(dist=398988),LINC02024(dist=347467)	0.31	0.33	0.02	Y
chr6_68677562	6	13	6	0.33	0.33	0.33	+	AG	Known	Alu-SINE	intronic	ADGRB3	0.31	0.33	0.02	Y
chr8_42861629	13	9	4	0.77	0.56	0.5	-	AG	Known	Alu-SINE	intronic	RNF170	0.54	0.56	0.02	Y
chr12_98889767	7	13	4	0.57	0.33	0.25	-	AG	Novel	-	intronic	ANKS1B	0.31	0.33	0.02	Y
chr2_212399648	6	13	7	0.67	0.33	0.14	-	AG	Novel	Alu-SINE	intronic	ERBB4	0.31	0.33	0.02	Y
chr7_146531626	4	13	5	0.6	1	0.2	+	AG	Novel	Alu-SINE	intergenic	TPK1(dist=1695572),CNTNAP2(dist=242645)	0.58	0.6	0.02	Y
chr2_212356767	8	12	3	1	1	1	-	AG	Known	-	intronic	ERBB4	0.98	1	0.02	Y
chr5_11328444	12	6	12	1	1	1	-	AG	Novel	Alu-SINE	intronic	CTNND2	0.98	1	0.02	Y
chr14_79008925	7	11	12	1	0.91	0.67	+	AG	Known	Alu-SINE	intronic	NRXN3	0.89	0.91	0.02	Y
chr17_45213490	5	12	7	0.72	1	0.43	-	AG	Known	Alu-SINE	ncRNA_intronic	LOC339192	0.7	0.72	0.02	Y
chr19_38632182	12	5	7	0.5	0.46	0.43	+	AG	Known	Alu-SINE	intronic	EIF3K	0.44	0.46	0.02	Y
chr2_114965384	12	9	6	0.42	0.38	0.33	+	AG	Known	Alu-SINE	intronic	DPP10	0.36	0.38	0.02	Y
chr21_29775208	8	12	5	0.25	1	0.62	-	AG	Known	Alu-SINE	intronic	GRIK1	0.6	0.62	0.02	Y
chr8_129888836	11	5	12	0.18	0.4	0.58	-	AG	Known	Alu-SINE	intronic	FAM49B	0.38	0.4	0.02	Y
chr9_127378493	12	7	5	0.5	0.43	0.46	+	AG	Known	Alu-SINE	intronic	GARNL3	0.44	0.46	0.02	Y
chr9_85544066	8	12	5	0.88	0.5	0.8	-	AG	Known	Alu-SINE	intergenic	NTRK2(dist=516996),AGTPBP1(dist=2473)	0.78	0.8	0.02	Y
chrX_12219262	12	9	6	0.17	0.17	0.17	+	AG	Novel	Alu-SINE	intronic	FRMPD4	0.15	0.17	0.02	Y
chr12_48346776	11	2	4	1	0.5	1	-	AG	Known	Alu-SINE	intronic	ZNF641	0.98	1	0.02	Y
chr1_150632788	11	2	7	0.09	1	0.55	+	AG	Known	Alu-SINE	intergenic	ENSA(dist=3166),GOLPH3L(dist=13442)	0.53	0.55	0.02	Y
chr15_50361024	11	8	2	0.36	0.5	0.5	+	AG	Known	Alu-SINE	downstream	MIR4712(dist=614)	0.48	0.5	0.02	Y
chr3_29276834	11	10	9	0.64	0.43	0.22	+	AG	Known	Alu-SINE	ncRNA_intronic	RBMS3-AS3	0.41	0.43	0.02	Y
chr7_146222939	11	4	5	0.18	0.5	1	+	AG	Novel	Alu-SINE	intergenic	TPK1(dist=1386885),CNTNAP2(dist=551332)	0.48	0.5	0.02	Y
chr7_146299192	11	8	10	0.09	0.25	0.17	+	AG	Novel	Alu-SINE	intergenic	TPK1(dist=1463138),CNTNAP2(dist=475079)	0.15	0.17	0.02	Y
chr5_26974057	10	1	10	1	1	0.7	-	AG	Known	Alu-SINE	intronic	CDH9	0.98	1	0.02	Y
chr1_14886202	6	10	3	0.17	1	0.67	+	AG	Known	Alu-SINE	intronic	KAZN	0.65	0.67	0.02	Y
chr18_45042418	7	10	5	0.86	1	0.8	+	AG	Known	Alu-SINE	intronic	SETBP1	0.84	0.86	0.02	Y
chr2_55216740	10	1	6	0.7	1	0.85	-	AG	Known	Alu-SINE	intronic	CLHC1	0.83	0.85	0.02	Y
chr2_80022537	5	3	10	0.2	0.6	1	+	AG	Known	Alu-SINE	intronic	CTNNA2	0.58	0.6	0.02	Y
chr5_40830625	3	10	8	0.33	1	0.25	-	AG	Known	Alu-SINE	UTR3	RPL37(NM_000997:c.*1879A>G)	0.31	0.33	0.02	Y
chr6_166496100	7	7	10	0.57	0.29	0.5	-	AG	Known	Alu-SINE	intronic	RPS6KA2	0.48	0.5	0.02	Y
chr7_146301422	8	10	6	0.26	0.2	0.33	+	AG	Known	Alu-SINE	intergenic	TPK1(dist=1465368),CNTNAP2(dist=472849)	0.24	0.26	0.02	Y
chr7_146371844	9	5	10	0.78	0.89	1	+	AG	Known	Alu-SINE	intergenic	TPK1(dist=1535790),CNTNAP2(dist=402427)	0.87	0.89	0.02	Y
chr9_137611371	10	5	6	0.4	0.6	0.33	+	AG	Known	Alu-SINE	intronic	ARRDC1	0.38	0.4	0.02	Y
chr3_192565830	8	5	10	0.55	0.8	0.3	-	AG	Novel	Alu-SINE	intronic	FGF12	0.53	0.55	0.02	Y
chr3_77133993	9	10	7	0.45	0.2	0.71	+	AG	Novel	Alu-SINE	intronic	ROBO2	0.43	0.45	0.02	Y
chr2_114829638	119	105	73	0.5	0.57	0.63	+	AG	Known	Alu-SINE	ncRNA_intronic	DPP10-AS3	0.59	0.57	0.02	Y
chr2_113638712	2	10	3	0.5	0.3	1	+	AG	Known	SINE/AluSx	intronic	RABL2A	0.524	0.5	0.024	Y
chr2_97252673	54	20	56	1	1	0.98	+	AG	Known	SINE/AluYf1	intronic	ANKRD36	0.976	1	0.024	Y
chr7_146288984	408	297	186	0.5	0.54	0.58	+	AG	Known	Alu-SINE	intergenic	TPK1(dist=1452930),CNTNAP2(dist=485287)	0.565	0.54	0.025	Y
chr16_6413062	57	38	37	0.68	0.79	0.84	+	AG	Known	Alu-SINE	intronic	RBFOX1	0.815	0.79	0.025	Y
chr15_24973049	33	15	11	0.42	0.6	0.55	+	AG	Known	Alu-SINE	ncRNA_intronic	SNHG14	0.575	0.55	0.025	Y
chr9_4739355	26	13	13	0.5	0.54	0.69	-	AG	Known	Alu-SINE	intronic	AK3	0.565	0.54	0.025	Y
chr7_48106508	24	10	11	0.5	0.6	0.55	+	AG	Known	Alu-SINE	intronic	UPP1	0.575	0.55	0.025	Y
chr9_4739345	21	10	10	0.76	0.8	0.8	-	AG	Known	Alu-SINE	intronic	AK3	0.825	0.8	0.025	Y
chr16_24662377	6	5	13	0.33	1	0.67	+	AG	Known	Alu-SINE	ncRNA_exonic	LINC01567	0.695	0.67	0.025	Y
chr2_77479019	8	13	6	0.38	0.67	0.52	-	AG	Known	Alu-SINE	intronic	LRRTM4	0.545	0.52	0.025	Y
chr17_20317606	16	31	59	0.62	0.94	0.73	+	AG	Known	Alu-SINE	UTR3	SPECC1(NM_001243439:c.*3541A>G,NM_001033555:c.*3541A>G)	0.705	0.73	0.025	Y
chr1_243567023	20	11	8	0.85	0.73	0.12	-	AG	Known	Alu-SINE	intronic	AKT3	0.705	0.73	0.025	Y
chr12_66988518	19	20	14	0.26	0.6	0.57	-	AG	Known	Alu-SINE	intergenic	GRIP1(dist=184249),LOC102724421(dist=89108)	0.545	0.57	0.025	Y
chr16_30283308	5	6	14	0.75	1	0.5	-	AG	Known	Alu-SINE	intergenic	NPIPB13(dist=34895),SMG1P5(dist=1710)	0.725	0.75	0.025	Y
chr17_30782026	8	10	7	0.5	1	0.71	+	AG	Known	Alu-SINE	ncRNA_intronic	SUZ12P1	0.685	0.71	0.025	Y
chrX_74208330	177	59	80	0.59	0.41	0.46	-	AG	Known	Alu-SINE	ncRNA_intronic	FTX	0.485	0.46	0.025	Y
chr2_114466882	158	87	78	0.47	0.41	0.42	+	AG	Known	Alu-SINE	intronic	DPP10	0.395	0.42	0.025	Y
chr5_146831280	115	40	62	0.24	0.35	0.31	-	AG	Known	Alu-SINE	intronic	PPP2R2B	0.285	0.31	0.025	Y
chr22_21848263	97	57	98	0.4	0.47	0.54	-	AG	Novel	Other-Other	intronic	MAPK1	0.445	0.47	0.025	Y
chr3_156469396	75	56	63	0.48	0.39	0.49	+	AG	Novel	Alu-SINE	intronic	KCNAB1	0.455	0.48	0.025	Y
chr12_66809806	51	29	7	0.43	0.29	0.14	-	AG	Known	Alu-SINE	intergenic	GRIP1(dist=5537),LOC102724421(dist=267820)	0.265	0.29	0.025	Y
chr8_22035660	33	16	20	0.33	0.38	0.25	+	AG	Known	Alu-SINE	intronic	NPM2	0.305	0.33	0.025	Y
chr10_101787878	32	13	17	0.69	0.31	0.35	-	AG	Known	Alu-SINE	intronic	OGA	0.325	0.35	0.025	Y
chr6_53076031	19	22	21	0.53	0.18	0.48	+	AG	Known	Alu-SINE	intronic	FBXO9	0.455	0.48	0.025	Y
chr19_29714161	19	10	5	0.16	0.3	0.4	-	AG	Known	Alu-SINE	intronic	C19orf12	0.275	0.3	0.025	Y
chr7_146337570	8	7	19	0.29	0.14	0.44	+	AG	Known	Alu-SINE	intergenic	TPK1(dist=1501516),CNTNAP2(dist=436701)	0.265	0.29	0.025	Y
chr5_26965341	15	12	17	0.24	0.42	0.06	-	AG	Novel	Alu-SINE	intronic	CDH9	0.215	0.24	0.025	Y
chr1_156602201	16	8	9	0.17	0.42	0.67	+	AG	Known	Alu-SINE	upstream	GPATCH4(dist=714)	0.395	0.42	0.025	Y
chr12_7148062	9	15	7	0.22	0.4	0.31	+	AG	Known	Alu-SINE	intronic	CLSTN3	0.285	0.31	0.025	Y
chr3_50433479	6	15	7	0.32	0.2	0.43	-	AG	Known	Alu-SINE	intronic	CACNA2D2	0.295	0.32	0.025	Y
chr4_161909889	15	3	6	0.33	0.33	0.17	-	AG	Known	L2-LINE	intronic	FSTL5	0.305	0.33	0.025	Y
chr14_54709154	13	5	4	0.33	0.4	0.36	+	AG	Known	Alu-SINE	intronic	SAMD4A	0.335	0.36	0.025	Y
chr11_65442684	5	12	4	0.2	0.5	0.35	+	AG	Known	Alu-SINE	ncRNA_exonic	NEAT1	0.325	0.35	0.025	Y
chr2_77218283	12	7	10	0.67	0.29	0.48	-	AG	Known	Alu-SINE	intronic	LRRTM4	0.455	0.48	0.025	Y
chr3_76589440	12	7	7	0.14	0.57	0.36	+	AG	Known	Alu-SINE	intergenic	ZNF717(dist=803891),ROBO2(dist=450659)	0.335	0.36	0.025	Y
chr12_62558960	11	6	9	0.27	0.33	0.3	+	AG	Known	Alu-SINE	intronic	MON2	0.275	0.3	0.025	Y
chr21_46268852	4	7	10	0.25	0.43	0.9	-	AG	Known	Alu-SINE	intronic	MCM3AP	0.405	0.43	0.025	Y
chr1_83949576	211	86	74	0.15	0.22	0.19	-	AG	Known	Alu-SINE	intronic	TTLL7	0.215	0.19	0.025	Y
chr10_115100086	152	81	53	0.16	0.26	0.23	+	AG	Known	Alu-SINE	intronic	ATRNL1	0.205	0.23	0.025	Y
chr4_24155366	74	43	55	0.07	0.19	0.2	-	AG	Known	Alu-SINE	intronic	PPARGC1A	0.165	0.19	0.025	Y
chr15_25262953	31	52	66	0.1	0.12	0.21	+	AG	Known	Alu-SINE	ncRNA_intronic	SNHG14	0.095	0.12	0.025	Y
chr2_166024715	56	20	23	0.18	0.15	0.13	-	AG	Known	Alu-SINE	ncRNA_intronic	LOC102724058	0.125	0.15	0.025	Y
chr16_6413438	51	34	28	0.24	0.06	0.36	+	AG	Known	Alu-SINE	intronic	RBFOX1	0.215	0.24	0.025	Y
chr6_135311167	36	12	45	0.11	0.42	0.18	-	AG	Known	Alu-SINE	intronic	AHI1	0.155	0.18	0.025	Y
chr12_98791090	33	31	28	0.24	0.21	0.18	-	AG	Novel	Alu-SINE	intronic	ANKS1B	0.185	0.21	0.025	Y
chr12_64967073	24	10	17	0.25	0.2	0.22	+	AG	Novel	L1-LINE	ncRNA_intronic	LINC02231,LINC02389	0.195	0.22	0.025	Y
chr2_115056641	17	23	20	0.24	0.3	0.25	+	AG	Novel	Alu-SINE	intronic	DPP10	0.225	0.25	0.025	Y
chr8_1475018	21	13	5	0.1	0.15	0.2	+	AG	Novel	L1-LINE	intronic	DLGAP2	0.125	0.15	0.025	Y
chr19_40027057	20	15	9	0.2	0.16	0.11	-	AG	Known	Alu-SINE	intergenic	ZNF546(dist=6019),ZNF780B(dist=1203)	0.135	0.16	0.025	Y
chr2_237730843	19	10	6	0.11	0.2	0.17	+	AG	Novel	Alu-SINE	intronic	LRRFIP1	0.145	0.17	0.025	Y
chr19_53989072	18	17	5	0.11	0.12	0.4	+	AG	Known	Alu-SINE	UTR3	CACNG8(NM_031895:c.*6223A>G)	0.095	0.12	0.025	Y
chr14_50990150	10	5	15	0.16	0.2	0.13	-	AG	Known	Alu-SINE	intronic	TRIM9	0.135	0.16	0.025	Y
chr15_25150261	12	10	11	0.08	0.3	0.19	+	AG	Known	Alu-SINE	ncRNA_intronic	SNHG14	0.165	0.19	0.025	Y
chr7_146173993	996	644	292	0.21	0.22	0.22	+	AG	Known	Alu-SINE	intergenic	TPK1(dist=1337939),CNTNAP2(dist=600278)	0.245	0.22	0.025	Y
chr2_114859141	156	68	59	0.51	0.44	0.49	+	AG	Known	Alu-SINE	intronic	DPP10	0.515	0.49	0.025	Y
chr6_75638985	140	113	103	0.4	0.27	0.35	+	AG	Known	Alu-SINE	intronic	SENP6	0.375	0.35	0.025	Y
chr15_24983613	126	109	116	0.4	0.43	0.5	+	AG	Known	Alu-SINE	ncRNA_exonic	PWARSN	0.455	0.43	0.025	Y
chr7_78033305	42	16	126	0.67	0.56	0.76	-	AG	Known	Alu-SINE	intronic	MAGI2	0.695	0.67	0.025	Y
chr5_146831252	103	42	52	0.38	0.45	0.33	-	AG	Known	Alu-SINE	intronic	PPP2R2B	0.405	0.38	0.025	Y
chr2_85856975	101	45	76	0.8	0.84	0.88	-	AG	Known	Alu-SINE	intronic	ST3GAL5	0.865	0.84	0.025	Y
chr6_68801506	99	34	37	0.09	0.09	0.14	+	AG	Novel	Alu-SINE	intronic	ADGRB3	0.115	0.09	0.025	Y
chr14_79358453	96	41	30	0.42	0.61	0.47	+	AG	Known	Alu-SINE	intronic	NRXN3	0.495	0.47	0.025	Y
chr11_88524426	94	49	34	0.44	0.69	0.38	-	AG	Known	Alu-SINE	intronic	GRM5	0.465	0.44	0.025	Y
chr16_67005569	92	85	76	0.13	0.2	0.08	+	AG	Known	Alu-SINE	intronic	CES4A	0.155	0.13	0.025	Y
chr17_38539804	89	43	65	0.15	0.16	0.12	-	AG	Known	Alu-SINE	intronic	SRCIN1	0.175	0.15	0.025	Y
chr2_172925623	74	24	17	0.41	0.33	0.24	+	AG	Known	Alu-SINE	intronic	RAPGEF4	0.355	0.33	0.025	Y
chr15_24983137	68	65	62	0.1	0.11	0.11	+	AG	Known	Alu-SINE	ncRNA_exonic	PWARSN	0.135	0.11	0.025	Y
chr7_92265184	67	20	18	0.07	0.2	0.17	+	AG	Known	Alu-SINE	intronic	ANKIB1	0.195	0.17	0.025	Y
chr8_72206762	31	47	63	0.19	0.31	0.43	-	AG	Known	Alu-SINE	ncRNA_intronic	LOC392232	0.335	0.31	0.025	Y
chr2_114924412	60	9	35	0.33	0.22	0.28	+	AG	Known	Alu-SINE	intronic	DPP10	0.305	0.28	0.025	Y
chr7_66545556	59	34	24	0.53	0.41	0.5	-	AG	Known	Alu-SINE	ncRNA_intronic	GS1-124K5.11	0.525	0.5	0.025	Y
chr1_201806219	46	39	54	0.67	0.69	0.76	+	AG	Known	Alu-SINE	ncRNA_intronic	IPO9-AS1	0.715	0.69	0.025	Y
chr4_21861486	51	53	34	0.1	0.08	0.18	-	AG	Known	Alu-SINE	intronic	KCNIP4	0.125	0.1	0.025	Y
chr9_123254339	51	19	28	0.45	0.42	0.32	-	AG	Known	Alu-SINE	intronic	STRBP	0.445	0.42	0.025	Y
chr9_128228696	49	24	28	0.14	0.08	0.07	+	AG	Known	L1-LINE	intronic	DNM1	0.105	0.08	0.025	Y
chrX_74252436	49	22	17	0.1	0.18	0.12	-	AG	Known	Alu-SINE	ncRNA_intronic	FTX	0.145	0.12	0.025	Y
chr2_114927123	23	44	23	0.22	0.25	0.13	+	AG	Novel	Alu-SINE	intronic	DPP10	0.245	0.22	0.025	Y
chr7_146344659	41	43	39	0.33	0.28	0.38	+	AG	Known	Alu-SINE	intergenic	TPK1(dist=1508605),CNTNAP2(dist=429612)	0.355	0.33	0.025	Y
chr3_76539127	39	20	28	0.95	0.85	0.75	+	AG	Novel	L1-LINE	intergenic	ZNF717(dist=753578),ROBO2(dist=500972)	0.875	0.85	0.025	Y
chr12_121335277	37	10	5	0.49	0.2	0.4	-	AG	Known	Alu-SINE	intronic	ANAPC5	0.425	0.4	0.025	Y
chr17_30793014	37	9	23	0.11	0.44	0.22	+	AG	Known	Alu-SINE	intronic	CRLF3	0.245	0.22	0.025	Y
chr16_7132853	36	8	6	0.36	0.5	0.17	+	AG	Known	-	intronic	RBFOX1	0.385	0.36	0.025	Y
chr14_78379989	35	13	23	0.11	0.15	0.35	+	AG	Known	L1-LINE	intronic	NRXN3	0.175	0.15	0.025	Y
chr4_21409317	33	28	23	0.36	0.33	0.3	-	AG	Known	Alu-SINE	intronic	KCNIP4	0.355	0.33	0.025	Y
chr11_9230454	32	13	16	0.31	0.23	0.56	-	AG	Known	Alu-SINE	intronic	DENND5A	0.335	0.31	0.025	Y
chr2_121440443	28	20	11	0.14	0.16	0.18	-	AG	Known	Alu-SINE	intronic	CLASP1	0.185	0.16	0.025	Y
chr4_24444849	23	20	28	0.09	0.1	0.11	-	AG	Known	Alu-SINE	intronic	PPARGC1A	0.125	0.1	0.025	Y
chr22_23885261	25	27	23	0.2	0.15	0.09	+	AG	Known	Alu-SINE	UTR3	SLC2A11(NM_030807:c.*412A>G,NM_001024938:c.*412A>G,NM_001282864:c.*315A>G,NM_001024939:c.*412A>G)	0.175	0.15	0.025	Y
chr22_31606959	26	7	3	0.5	0.29	0.33	+	AG	Known	Alu-SINE	intronic	SFI1	0.355	0.33	0.025	Y
chr8_22034898	26	23	20	0.12	0.18	0.25	+	AG	Known	Alu-SINE	intronic	NPM2	0.205	0.18	0.025	Y
chr19_40362111	25	22	23	0.12	0.41	0.39	+	AG	Known	Alu-SINE	intronic	PLD3	0.415	0.39	0.025	Y
chr5_140690330	24	3	8	0.62	0.67	0.75	-	AG	Known	Alu-SINE	intronic	HARS	0.695	0.67	0.025	Y
chr11_83743633	23	15	14	0.22	0.27	0.14	-	AG	Known	Alu-SINE	intronic	DLG2	0.245	0.22	0.025	Y
chr10_24261887	23	16	15	0.09	0.12	0.07	+	AG	Novel	-	intronic	KIAA1217	0.115	0.09	0.025	Y
chr15_24983700	17	11	22	0.12	0.09	0.14	+	AG	Known	Alu-SINE	ncRNA_exonic	PWARSN	0.145	0.12	0.025	Y
chr3_55706630	21	8	4	0.14	0.25	0.25	-	AG	Known	Alu-SINE	intronic	ERC2	0.275	0.25	0.025	Y
chr3_76626952	7	19	19	1	0.67	0.44	+	AG	Known	Alu-SINE	intergenic	ZNF717(dist=841403),ROBO2(dist=413147)	0.695	0.67	0.025	Y
chr12_107415587	18	6	12	0.33	0.83	0.58	+	AG	Known	Alu-SINE	intronic	BTBD11	0.605	0.58	0.025	Y
chr4_105420121	18	4	5	0.67	0.25	0.2	-	AG	Known	Alu-SINE	intronic	PPA2	0.275	0.25	0.025	Y
chr6_68706854	15	18	12	0.26	0.28	0.25	+	AG	Known	Alu-SINE	intronic	ADGRB3	0.285	0.26	0.025	Y
chrX_29080361	18	15	12	0.06	0.07	0.08	+	AG	Novel	Alu-SINE	intronic	IL1RAPL1	0.095	0.07	0.025	Y
chr15_25395949	14	17	16	0.21	0.24	0.19	+	AG	Known	Alu-SINE	ncRNA_intronic	SNHG14	0.235	0.21	0.025	Y
chr18_12575485	16	2	4	0.5	0.5	0.5	-	AG	Known	Alu-SINE	intronic	SPIRE1	0.525	0.5	0.025	Y
chr9_128229206	12	14	16	0.08	0.1	0.12	+	AG	Known	Alu-SINE	intronic	DNM1	0.125	0.1	0.025	Y
chrX_74248102	16	10	10	0.06	0.5	0.1	-	AG	Known	Alu-SINE	ncRNA_intronic	FTX	0.125	0.1	0.025	Y
chr6_42673463	16	14	12	0.25	0.21	0.17	+	AG	Novel	Alu-SINE	intronic	UBR2	0.235	0.21	0.025	Y
chr12_24172415	15	10	4	0.27	0.26	0.25	-	AG	Known	Alu-SINE	intronic	SOX5	0.285	0.26	0.025	Y
chr13_29425350	9	7	14	0.56	0.4	0.25	+	AG	Novel	Alu-SINE	intronic	MTUS2	0.425	0.4	0.025	Y
chr11_84771120	11	11	13	0.09	0.18	0.62	-	AG	Known	L1-LINE	intronic	DLG2	0.205	0.18	0.025	Y
chr19_13762074	13	13	5	1	0.67	0.6	+	AG	Known	Alu-SINE	intronic	CCDC130	0.695	0.67	0.025	Y
chr1_39125016	13	10	7	0.15	0.29	0.43	+	AG	Novel	MIR-SINE	intronic	MACF1	0.315	0.29	0.025	Y
chr10_24069973	6	13	7	1	0.46	0.57	+	AG	Novel	Alu-SINE	intronic	KIAA1217	0.595	0.57	0.025	Y
chr10_76983564	9	12	6	1	0.5	0.75	-	AG	Known	Alu-SINE	intronic	KCNMA1	0.775	0.75	0.025	Y
chr7_131030322	12	6	7	0.5	0.17	0.14	-	AG	Known	Alu-SINE	ncRNA_intronic	LINC-PINT	0.195	0.17	0.025	Y
chr10_24015718	5	4	12	0.2	0.35	0.5	+	AG	Novel	Alu-SINE	intronic	KIAA1217	0.375	0.35	0.025	Y
chr14_78379616	12	9	5	0.08	0.14	0.2	+	AG	Novel	L1-LINE	intronic	NRXN3	0.165	0.14	0.025	Y
chr3_9517531	12	6	3	0.25	0.17	0.33	-	AG	Novel	Alu-SINE	intronic	LHFPL4	0.275	0.25	0.025	Y
chr22_30905291	11	3	7	0.64	0.67	0.14	+	AG	Known	Alu-SINE	ncRNA_intronic	LOC107985544	0.665	0.64	0.025	Y
chr7_128631768	11	9	8	0.09	0.11	0.12	+	AG	Known	Alu-SINE	intergenic	METTL2B(dist=128844),LINC01000(dist=9473)	0.135	0.11	0.025	Y
chr7_92006549	11	11	5	0.36	0.64	0.4	+	AG	Known	-	intronic	AKAP9	0.425	0.4	0.025	Y
chr3_76476038	8	11	10	0.75	0.45	0.6	+	AG	Novel	Alu-SINE	intergenic	ZNF717(dist=690489),ROBO2(dist=564061)	0.625	0.6	0.025	Y
chr12_67056971	10	8	6	0.2	0.26	0.33	-	AG	Known	Alu-SINE	intergenic	GRIP1(dist=252702),LOC102724421(dist=20655)	0.285	0.26	0.025	Y
chr2_101704725	6	8	10	0.5	0.12	0.3	+	AG	Known	Alu-SINE	intronic	MAP4K4	0.325	0.3	0.025	Y
chr6_68763966	9	9	10	0.78	0.89	1	+	AG	Known	Alu-SINE	intronic	ADGRB3	0.915	0.89	0.025	Y
chr6_68643772	376	243	110	0.09	0.1	0.1	+	AG	Novel	Alu-SINE	intronic	ADGRB3	0.075	0.1	0.025	Y
chr9_128229450	91	48	61	0.14	0.25	0.11	+	AG	Known	Alu-SINE	intronic	DNM1	0.115	0.14	0.025	Y
chr14_50990283	57	42	26	0.09	0.1	0.12	-	AG	Known	Alu-SINE	intronic	TRIM9	0.075	0.1	0.025	Y
chr19_53985643	16	6	14	0.06	0.33	0.14	+	AG	Known	Alu-SINE	UTR3	CACNG8(NM_031895:c.*2794A>G)	0.115	0.14	0.025	Y
chrX_74278391	165	87	70	0.7	0.54	0.67	-	AG	Known	Alu-SINE	ncRNA_intronic	FTX	0.695	0.67	0.025	Y
chrX_74208412	155	51	95	0.95	0.82	0.99	-	AG	Known	Alu-SINE	ncRNA_intronic	FTX	0.975	0.95	0.025	Y
chr7_146281675	99	76	52	0.23	0.2	0.17	+	AG	Novel	Alu-SINE	intergenic	TPK1(dist=1445621),CNTNAP2(dist=492596)	0.175	0.2	0.025	Y
chr3_76398908	97	51	62	0.29	0.53	0.68	+	AG	Known	-	intergenic	ZNF717(dist=613359),ROBO2(dist=641191)	0.505	0.53	0.025	Y
chr3_33548436	60	40	25	0.25	0.2	0.16	-	AG	Known	Alu-SINE	intronic	CLASP2	0.175	0.2	0.025	Y
chr15_24983271	59	34	32	0.34	0.29	0.59	+	AG	Known	Alu-SINE	ncRNA_exonic	PWARSN	0.315	0.34	0.025	Y
chr5_146830709	58	36	13	0.41	0.28	0.15	-	AG	Known	Alu-SINE	intronic	PPP2R2B	0.255	0.28	0.025	Y
chrX_74278457	56	34	43	0.2	0.24	0.09	-	AG	Known	Alu-SINE	ncRNA_intronic	FTX	0.175	0.2	0.025	Y
chr15_24983673	52	35	44	0.06	0.17	0.2	+	AG	Known	Alu-SINE	ncRNA_exonic	PWARSN	0.145	0.17	0.025	Y
chr2_171697669	43	27	8	0.49	0.33	0.12	+	AG	Known	Alu-SINE	intronic	DYNC1I2	0.305	0.33	0.025	Y
chr20_35024605	42	7	5	0.26	0.14	0.6	-	AG	Known	Alu-SINE	intronic	TRPC4AP	0.235	0.26	0.025	Y
chr7_146337660	38	28	42	0.24	0.46	0.33	+	AG	Known	Alu-SINE	intergenic	TPK1(dist=1501606),CNTNAP2(dist=436611)	0.305	0.33	0.025	Y
chr11_89027192	32	19	17	0.75	0.42	0.88	-	AG	Known	Alu-SINE	intronic	GRM5	0.725	0.75	0.025	Y
chrX_74226832	16	15	30	0.25	0.13	0.23	-	AG	Known	Alu-SINE	ncRNA_intronic	FTX	0.205	0.23	0.025	Y
chr3_63824636	29	10	13	0.86	0.8	1	-	AG	Known	Alu-SINE	intronic	C3orf49	0.835	0.86	0.025	Y
chr16_6886634	27	11	6	0.56	0.36	0.5	+	AG	Known	Alu-SINE	intronic	RBFOX1	0.475	0.5	0.025	Y
chr17_35827585	25	8	17	0.16	0.38	0.27	+	AG	Known	Alu-SINE	intronic	TAF15	0.245	0.27	0.025	Y
chr3_76560278	19	22	25	0.68	0.73	0.68	+	AG	Known	-	intergenic	ZNF717(dist=774729),ROBO2(dist=479821)	0.655	0.68	0.025	Y
chr5_146768963	24	3	14	0.25	0.67	0.46	-	AG	Known	Alu-SINE	intronic	PPP2R2B	0.435	0.46	0.025	Y
chr7_146283468	24	18	11	0.42	0.26	0.09	+	AG	Known	Alu-SINE	intergenic	TPK1(dist=1447414),CNTNAP2(dist=490803)	0.235	0.26	0.025	Y
chr14_39151202	17	23	12	1	1	0.83	-	AG	Known	Alu-SINE	intronic	TRAPPC6B	0.975	1	0.025	Y
chr3_76719777	23	15	18	1	1	1	+	AG	Known	Alu-SINE	intergenic	ZNF717(dist=934228),ROBO2(dist=320322)	0.975	1	0.025	Y
chr10_101787864	23	13	14	0.26	0.23	0.29	-	AG	Known	Alu-SINE	intronic	OGA	0.235	0.26	0.025	Y
chr11_9261527	20	9	12	0.85	0.89	0.5	-	AG	Known	Alu-SINE	intronic	DENND5A	0.825	0.85	0.025	Y
chr8_4962470	19	6	9	0.26	0.33	0.22	-	AG	Known	Alu-SINE	intronic	CSMD1	0.235	0.26	0.025	Y
chr17_32399623	18	9	9	0.39	0.67	0.89	+	AG	Known	Alu-SINE	intergenic	ZNF207(dist=29174),PSMD11(dist=44886)	0.645	0.67	0.025	Y
chr1_156602222	13	11	16	0.46	0.36	0.69	+	AG	Known	Alu-SINE	upstream	GPATCH4(dist=735)	0.435	0.46	0.025	Y
chr8_22035008	16	7	8	0.5	0.44	0.38	+	AG	Known	Alu-SINE	intronic	NPM2	0.415	0.44	0.025	Y
chr9_88437387	16	11	5	0.38	0.49	0.6	+	AG	Known	Alu-SINE	intronic	SPIN1	0.465	0.49	0.025	Y
chr15_25361411	6	15	7	0.27	0.4	0.14	+	AG	Known	Alu-SINE	ncRNA_intronic	SNHG14	0.245	0.27	0.025	Y
chr16_56840283	15	10	13	0.2	0.6	0.4	+	AG	Known	Alu-SINE	intronic	NUP93	0.375	0.4	0.025	Y
chr2_206122217	6	6	15	0.5	0.35	0.2	-	AG	Known	Alu-SINE	UTR3	NDUFS1(NM_001199982:c.*1968A>G,NM_001199983:c.*1968A>G,NM_005006:c.*1968A>G,NM_001199981:c.*1968A>G)	0.325	0.35	0.025	Y
chr5_146787678	7	6	15	0.57	0.48	0.4	-	AG	Known	Alu-SINE	intronic	PPP2R2B	0.455	0.48	0.025	Y
chrX_115937672	5	6	14	1	1	1	-	AG	Known	Alu-SINE	ncRNA_intronic	DANT2	0.975	1	0.025	Y
chr1_8426204	14	4	2	0.57	0.5	1	-	AG	Known	Alu-SINE	ncRNA_intronic	RERE-AS1	0.545	0.57	0.025	Y
chr2_24519551	6	14	5	0.17	0.5	0.34	+	AG	Known	Alu-SINE	intronic	NCOA1	0.315	0.34	0.025	Y
chr4_3128195	3	14	10	0.67	0.64	0.1	+	AG	Known	Alu-SINE	intronic	HTT	0.615	0.64	0.025	Y
chr10_100525103	13	12	10	0.46	0.58	0.7	-	AG	Known	hAT-Charlie-DNA	intronic	NDUFB8	0.555	0.58	0.025	Y
chr12_72356298	13	12	10	0.46	0.33	0.2	+	AG	Known	L1-LINE	intronic	TRHDE	0.305	0.33	0.025	Y
chr15_78903616	5	13	4	0.6	0.33	0.46	+	AG	Known	Alu-SINE	intergenic	MORF4L1(dist=5477),CTSH(dist=18134)	0.435	0.46	0.025	Y
chr3_45734692	6	5	13	1	0.8	0.67	+	AG	Known	Alu-SINE	intronic	SACM1L	0.775	0.8	0.025	Y
chrX_74276501	9	8	13	0.67	0.38	0.67	-	AG	Known	Alu-SINE	ncRNA_intronic	FTX	0.645	0.67	0.025	Y
chr18_4287726	12	4	5	1	1	1	-	AG	Known	L1-LINE	ncRNA_intronic	DLGAP1-AS5	0.975	1	0.025	Y
chr2_73015571	7	3	12	1	1	1	-	AG	Known	Alu-SINE	intronic	SFXN5	0.975	1	0.025	Y
chr6_28910009	12	2	3	0.92	1	1	-	AG	Known	Alu-SINE	intronic	TRIM27	0.975	1	0.025	Y
chrX_115937654	12	6	4	1	1	1	-	AG	Known	Alu-SINE	ncRNA_intronic	DANT2	0.975	1	0.025	Y
chr1_178113417	12	5	4	0.5	0.4	0.45	+	AG	Known	Alu-SINE$L1-LINE	intronic	RASAL2	0.425	0.45	0.025	Y
chr12_7151891	12	11	11	0.42	0.27	0.18	+	AG	Known	Alu-SINE	intronic	CLSTN3	0.245	0.27	0.025	Y
chr14_74914773	6	12	4	0.17	1	0.5	-	AG	Known	Alu-SINE	intronic	RPS6KL1	0.475	0.5	0.025	Y
chr5_139303267	12	5	9	0.92	0.4	0.66	+	AG	Known	Alu-SINE	intronic	MATR3	0.635	0.66	0.025	Y
chr21_29743579	6	8	12	0.5	0.5	0.5	-	AG	Novel	Alu-SINE	intronic	GRIK1	0.475	0.5	0.025	Y
chr7_146299205	12	10	8	0.25	0.25	0.25	+	AG	Novel	Alu-SINE	intergenic	TPK1(dist=1463151),CNTNAP2(dist=475066)	0.225	0.25	0.025	Y
chr1_156605221	4	8	11	0.75	0.51	0.27	+	AG	Known	Alu-SINE	intergenic	GPATCH4(dist=3734),LOC101928177(dist=9521)	0.485	0.51	0.025	Y
chrX_140721661	10	5	3	1	1	1	+	AG	Known	hAT-Charlie-DNA	ncRNA_intronic	LINC00632	0.975	1	0.025	Y
chr1_21172573	5	10	9	0.4	1	0.11	-	AG	Known	Alu-SINE	intronic	EIF4G3	0.375	0.4	0.025	Y
chr5_10228740	6	6	10	0.33	0.67	1	-	AG	Known	Alu-SINE	intronic	ATPSCKMT	0.645	0.67	0.025	Y
chr8_17337754	6	4	10	0.5	0.25	1	-	AG	Known	Alu-SINE	intronic	MTMR7	0.475	0.5	0.025	Y
chr3_197613046	19	6	7	0.32	0.5	0.14	-	AG	Known	SINE/AluSx	intergenic	BDH1;AC024560.3	0.292	0.32	0.028	Y
chr3_197612749	46	30	38	0.15	0.33	0.24	-	AG	Known	SINE/FLAM_C	intergenic	BDH1;AC024560.3	0.269	0.24	0.029	Y
chrX_74208406	158	48	103	0.94	0.75	0.95	-	AG	Known	Alu-SINE	ncRNA_intronic	FTX	0.91	0.94	0.03	Y
chr10_51535925	16	8	23	0.56	0.38	0.74	+	AG	Known	Alu-SINE	intronic	PRKG1	0.59	0.56	0.03	Y
chr13_32498768	22	8	12	1	0.62	0.92	-	AG	Known	Alu-SINE	intronic	N4BP2L2	0.95	0.92	0.03	Y
chr12_11015944	18	1	2	0.56	1	0.5	-	AG	Known	ERV1-LTR	ncRNA_intronic	PRH1-PRR4	0.59	0.56	0.03	Y
chr15_44089531	5	14	5	0.6	0.75	0.68	-	AG	Known	Alu-SINE	intronic	FRMD5	0.71	0.68	0.03	Y
chr8_144888340	5	13	13	0.2	1	0.67	-	AG	Known	Alu-SINE	intronic	ZNF250	0.7	0.67	0.03	Y
chr2_74395534	5	7	12	0.8	0.71	1	+	AG	Known	Alu-SINE	ncRNA_exonic	DCTN1-AS1	0.83	0.8	0.03	Y
chr11_16136695	4	12	6	0.75	0.67	0.5	-	AG	Novel	Alu-SINE	intronic	SOX6	0.7	0.67	0.03	Y
chr12_67025233	12	7	2	0.08	0.54	1	-	AG	Novel	Alu-SINE	intergenic	GRIP1(dist=220964),LOC102724421(dist=52393)	0.57	0.54	0.03	Y
chr3_101691365	11	6	10	0.73	0.67	0.6	+	AG	Known	Alu-SINE	intergenic	RPL24(dist=4647),PDCL3P4(dist=21069)	0.7	0.67	0.03	Y
chr6_68643864	186	41	44	0.55	0.73	0.57	+	AG	Known	Alu-SINE	intronic	ADGRB3	0.54	0.57	0.03	Y
chr11_68095215	83	10	28	0.66	0.9	0.82	-	AG	Known	Alu-SINE	intronic	CHKA	0.79	0.82	0.03	Y
chr16_6681173	38	6	22	0.68	0.83	0.86	+	AG	Known	Alu-SINE	intronic	RBFOX1	0.8	0.83	0.03	Y
chr8_1305963	14	16	23	0.43	0.62	0.61	+	AG	Known	L1-LINE	intronic	DLGAP2	0.58	0.61	0.03	Y
chr2_184738006	18	5	12	0.61	0.8	0.7	+	AG	Known	Alu-SINE	intronic	ZNF804A	0.67	0.7	0.03	Y
chr1_72077166	5	14	7	1	0.5	0.57	-	AG	Known	Alu-SINE	intronic	NEGR1	0.54	0.57	0.03	Y
chr14_92119864	7	12	1	0.43	0.58	1	-	AG	Known	Alu-SINE	intronic	NDUFB1	0.55	0.58	0.03	Y
chr20_3997692	12	3	8	0.25	1	0.62	-	AG	Known	Alu-SINE	intronic	RNF24	0.59	0.62	0.03	Y
chr15_25006906	11	8	5	0.18	0.59	1	+	AG	Known	Alu-SINE	ncRNA_intronic	SNHG14	0.56	0.59	0.03	Y
chr2_25108989	11	5	8	0.36	0.8	0.58	+	AG	Known	Alu-SINE	intronic	EFR3B	0.55	0.58	0.03	Y
chr4_44311250	7	10	4	0.57	0.4	0.75	-	AG	Novel	-	intronic	KCTD8	0.54	0.57	0.03	Y
chrX_74266368	155	62	109	0.46	0.47	0.46	-	AG	Known	Alu-SINE	ncRNA_intronic	FTX	0.49	0.46	0.03	Y
chr10_115100113	152	77	44	0.29	0.32	0.55	+	AG	Known	Alu-SINE	intronic	ATRNL1	0.29	0.32	0.03	Y
chr15_25114748	107	49	83	0.38	0.47	0.43	+	AG	Known	Alu-SINE	ncRNA_intronic	SNHG14	0.4	0.43	0.03	Y
chr9_128228773	66	26	25	0.33	0.38	0.36	+	AG	Known	Alu-SINE	intronic	DNM1	0.33	0.36	0.03	Y
chr2_115002925	60	46	25	0.45	0.37	0.24	+	AG	Novel	L1-LINE	intronic	DPP10	0.34	0.37	0.03	Y
chr19_3194996	41	17	37	0.29	0.41	0.54	+	AG	Known	Alu-SINE	intronic	NCLN	0.38	0.41	0.03	Y
chr2_95825428	41	7	10	0.63	0.43	0.3	-	AG	Known	L1-LINE	ncRNA_exonic	LINC00342	0.4	0.43	0.03	Y
chr16_24682462	10	17	38	0.5	0.47	0.29	+	AG	Known	Alu-SINE	intronic	TNRC6A	0.44	0.47	0.03	Y
chr16_24682463	10	17	35	0.4	0.53	0.49	+	AG	Known	Alu-SINE	intronic	TNRC6A	0.46	0.49	0.03	Y
chr1_23139727	29	12	14	0.52	0.42	0.07	-	AG	Known	Alu-SINE	intronic	LUZP1	0.39	0.42	0.03	Y
chr14_78382015	29	17	4	0.24	0.37	0.5	+	AG	Known	L1-LINE	intronic	NRXN3	0.34	0.37	0.03	Y
chr14_32990765	24	8	7	0.12	0.38	0.29	+	AG	Known	Alu-SINE	intronic	NPAS3	0.26	0.29	0.03	Y
chr15_75353051	21	7	11	0.38	0.14	0.36	+	AG	Known	Alu-SINE	intronic	NEIL1	0.33	0.36	0.03	Y
chr19_13449210	19	14	8	0.47	0.42	0.38	-	AG	Known	Alu-SINE	intronic	CACNA1A	0.39	0.42	0.03	Y
chr2_44318311	19	7	8	0.44	0.29	0.36	-	AG	Known	Alu-SINE	UTR3	PREPL(NM_006036:c.*3045A>G,NM_001042385:c.*3045A>G,NM_001171617:c.*3045A>G,NM_001171606:c.*3045A>G,NM_001042386:c.*3045A>G,NM_001171603:c.*3045A>G,NM_001171613:c.*3045A>G)	0.33	0.36	0.03	Y
chr19_38897815	17	4	18	0.29	0.25	0.44	-	AG	Known	Alu-SINE	intronic	SIRT2	0.26	0.29	0.03	Y
chr10_68525565	16	6	5	0.31	0.17	0.4	-	AG	Known	Alu-SINE	intronic	SLC25A16	0.28	0.31	0.03	Y
chr7_146440021	8	7	16	0.38	0.36	0.33	+	AG	Known	Alu-SINE	intergenic	TPK1(dist=1603967),CNTNAP2(dist=334250)	0.33	0.36	0.03	Y
chr16_6867625	12	8	15	0.36	0.38	0.33	+	AG	Known	Alu-SINE	intronic	RBFOX1	0.33	0.36	0.03	Y
chr3_14944892	6	6	15	0.17	0.29	0.4	-	AG	Known	Alu-SINE	ncRNA_exonic	FGD5-AS1	0.26	0.29	0.03	Y
chr1_3860443	14	8	6	0.25	0.38	0.32	+	AG	Known	Alu-SINE	intronic	DFFB	0.29	0.32	0.03	Y
chr10_66962673	5	5	14	0.2	0.35	0.5	+	AG	Known	Alu-SINE	ncRNA_intronic	LOC101928961	0.32	0.35	0.03	Y
chr13_49947990	5	14	5	0.4	0.25	0.32	+	AG	Known	Alu-SINE	intergenic	SPRYD7(dist=11489),DLEU2(dist=34559)	0.29	0.32	0.03	Y
chr2_77242028	5	14	5	0.2	0.75	0.48	-	AG	Known	L1-LINE	intronic	LRRTM4	0.45	0.48	0.03	Y
chr3_76491232	10	14	11	0.4	0.29	0.09	+	AG	Known	Alu-SINE	intergenic	ZNF717(dist=705683),ROBO2(dist=548867)	0.26	0.29	0.03	Y
chrX_74276051	9	4	14	0.44	0.75	0.14	-	AG	Known	Alu-SINE	ncRNA_intronic	FTX	0.41	0.44	0.03	Y
chr1_48814725	13	8	3	0.38	0.36	0.33	-	AG	Known	L1-LINE	intronic	AGBL4	0.33	0.36	0.03	Y
chr1_92928705	13	4	9	0.15	0.75	0.45	-	AG	Known	Alu-SINE	intronic	DIPK1A	0.42	0.45	0.03	Y
chr14_101862196	5	13	6	0.42	0.33	0.5	+	AG	Known	Alu-SINE	intronic	PPP2R5C	0.39	0.42	0.03	Y
chr17_16012812	4	5	13	0.36	0.4	0.33	+	AG	Known	Alu-SINE	intronic	TTC19	0.33	0.36	0.03	Y
chr19_36587945	5	4	13	0.4	0.36	0.33	-	AG	Known	Alu-SINE	ncRNA_intronic	ZNF529-AS1	0.33	0.36	0.03	Y
chr10_14214433	5	12	4	0.2	0.5	0.35	-	AG	Known	MIR-SINE	intronic	FRMD4A	0.32	0.35	0.03	Y
chr13_107854688	6	12	4	0.33	0.5	0.42	-	AG	Known	Alu-SINE	intronic	FAM155A	0.39	0.42	0.03	Y
chr18_3621944	12	9	5	0.17	0.49	0.8	-	AG	Known	Alu-SINE	intronic	DLGAP1	0.46	0.49	0.03	Y
chr5_43575702	3	7	12	0.33	0.14	0.5	-	AG	Known	Alu-SINE	ncRNA_exonic	NNT-AS1	0.3	0.33	0.03	Y
chr7_102383143	12	4	5	0.5	0.35	0.2	+	AG	Known	Alu-SINE	ncRNA_intronic	LOC100630923	0.32	0.35	0.03	Y
chr7_71171411	5	4	12	0.2	0.35	0.5	+	AG	Known	Alu-SINE	intronic	GALNT17	0.32	0.35	0.03	Y
chr9_127368847	11	7	2	0.09	0.3	0.5	+	AG	Novel	Alu-SINE	intronic	GARNL3	0.27	0.3	0.03	Y
chr15_25262602	785	353	422	0.26	0.22	0.19	+	AG	Known	Alu-SINE	ncRNA_intronic	SNHG14	0.19	0.22	0.03	Y
chr9_108957866	658	176	178	0.17	0.16	0.2	-	AG	Novel	Alu-SINE	intronic	CTNNAL1	0.2	0.17	0.03	Y
chr6_75638881	642	429	372	0.16	0.14	0.16	+	AG	Known	Alu-SINE	intronic	SENP6	0.13	0.16	0.03	Y
chr7_146333154	448	458	488	0.39	0.36	0.4	+	AG	Known	Alu-SINE	intergenic	TPK1(dist=1497100),CNTNAP2(dist=441117)	0.42	0.39	0.03	Y
chr15_25262588	484	206	345	0.13	0.12	0.12	+	AG	Known	Alu-SINE	ncRNA_intronic	SNHG14	0.09	0.12	0.03	Y
chr6_75638919	447	340	290	0.13	0.11	0.11	+	AG	Known	Alu-SINE	intronic	SENP6	0.14	0.11	0.03	Y
chr15_25262584	440	196	236	0.12	0.17	0.19	+	AG	Known	Alu-SINE	ncRNA_intronic	SNHG14	0.14	0.17	0.03	Y
chr9_108957935	316	80	91	0.82	0.8	0.74	-	AG	Known	Alu-SINE	intronic	CTNNAL1	0.77	0.8	0.03	Y
chr6_75638943	312	255	233	0.11	0.13	0.15	+	AG	Known	Alu-SINE	intronic	SENP6	0.16	0.13	0.03	Y
chr10_101811133	275	227	270	0.28	0.31	0.41	-	AG	Known	Alu-SINE	intronic	OGA	0.28	0.31	0.03	Y
chrX_74266479	217	125	125	0.13	0.3	0.23	-	AG	Known	Alu-SINE	ncRNA_intronic	FTX	0.26	0.23	0.03	Y
chr18_3685374	198	107	202	0.62	0.59	0.7	-	AG	Known	Alu-SINE	intronic	DLGAP1	0.59	0.62	0.03	Y
chr16_7155374	152	50	57	0.12	0.14	0.07	+	AG	Known	Alu-SINE	intronic	RBFOX1	0.15	0.12	0.03	Y
chr17_27312856	137	99	61	0.07	0.1	0.13	+	AG	Known	Alu-SINE	UTR3	WSB1(NM_001348350:c.*487A>G,NM_015626:c.*487A>G,NM_134265:c.*487A>G)	0.07	0.1	0.03	Y
chr1_38871674	135	43	102	0.43	0.26	0.64	+	AG	Known	Alu-SINE	ncRNA_intronic	GJA9-MYCBP	0.46	0.43	0.03	Y
chr11_105944369	128	53	46	0.18	0.09	0.28	+	AG	Known	-	intronic	GRIA4	0.21	0.18	0.03	Y
chr17_2672113	124	21	20	0.35	0.67	0.35	+	AG	Known	Alu-SINE	intronic	PAFAH1B1	0.38	0.35	0.03	Y
chr15_25262925	60	99	123	0.12	0.11	0.11	+	AG	Known	Alu-SINE	ncRNA_intronic	SNHG14	0.14	0.11	0.03	Y
chr11_105944346	116	47	43	0.4	0.21	0.28	+	AG	Known	-	intronic	GRIA4	0.31	0.28	0.03	Y
chr2_46716711	114	97	75	0.28	0.18	0.25	+	AG	Known	Alu-SINE	intronic	SOCS5	0.28	0.25	0.03	Y
chr15_44166580	111	81	50	0.29	0.26	0.22	-	AG	Known	Alu-SINE	intronic	FRMD5	0.29	0.26	0.03	Y
chr9_128229415	106	70	83	0.51	0.41	0.45	+	AG	Known	Alu-SINE	intronic	DNM1	0.48	0.45	0.03	Y
chr16_7064369	102	65	66	0.25	0.25	0.23	+	AG	Known	Alu-SINE	intronic	RBFOX1	0.28	0.25	0.03	Y
chr12_79125356	94	79	64	0.17	0.15	0.12	+	AG	Known	Alu-SINE	intronic	SYT1	0.12	0.15	0.03	Y
chr2_114563163	90	58	62	0.14	0.24	0.1	+	AG	Known	Alu-SINE	intronic	DPP10	0.17	0.14	0.03	Y
chr8_22035822	90	30	47	0.26	0.17	0.17	+	AG	Known	Alu-SINE	intronic	NPM2	0.14	0.17	0.03	Y
chr10_115100037	88	59	35	0.1	0.27	0.29	+	AG	Known	Alu-SINE	intronic	ATRNL1	0.3	0.27	0.03	Y
chr3_174116612	88	69	50	0.22	0.21	0.2	+	AG	Known	Alu-SINE	intronic	NLGN1	0.24	0.21	0.03	Y
chr12_109943824	88	59	42	0.09	0.19	0.1	-	AG	Novel	Alu-SINE	intronic	GIT2	0.13	0.1	0.03	Y
chr2_114713742	86	43	39	0.38	0.58	0.59	+	AG	Known	Alu-SINE	intronic	DPP10	0.61	0.58	0.03	Y
chr7_146354683	39	38	84	0.21	0.29	0.3	+	AG	Known	Alu-SINE	intergenic	TPK1(dist=1518629),CNTNAP2(dist=419588)	0.32	0.29	0.03	Y
chr11_46988387	80	32	18	0.15	0.19	0.44	+	AG	Known	L1-LINE	intronic	C11orf49	0.22	0.19	0.03	Y
chr1_14665724	80	77	56	0.11	0.1	0.18	+	AG	Novel	MIR-SINE	intronic	KAZN	0.14	0.11	0.03	Y
chr15_25334024	74	53	38	0.15	0.08	0.08	+	AG	Known	L1-LINE	ncRNA_intronic	SNHG14	0.11	0.08	0.03	Y
chr8_1305927	69	46	50	0.22	0.26	0.36	+	AG	Known	L1-LINE	intronic	DLGAP2	0.29	0.26	0.03	Y
chr8_72206735	36	33	68	0.19	0.15	0.13	-	AG	Known	Alu-SINE	ncRNA_intronic	LOC392232	0.18	0.15	0.03	Y
chr2_209971140	68	58	48	0.09	0.1	0.1	+	AG	Novel	-	intronic	UNC80	0.13	0.1	0.03	Y
chr10_14175804	67	43	55	0.07	0.12	0.1	-	AG	Known	Alu-SINE	intronic	FRMD4A	0.13	0.1	0.03	Y
chr14_50990214	66	49	31	0.14	0.1	0.06	-	AG	Known	Alu-SINE	intronic	TRIM9	0.07	0.1	0.03	Y
chrX_74225612	65	23	31	0.6	0.3	0.19	-	AG	Known	Alu-SINE	ncRNA_intronic	FTX	0.33	0.3	0.03	Y
chr6_68676272	61	11	31	0.1	0.36	0.29	+	AG	Known	Alu-SINE	intronic	ADGRB3	0.32	0.29	0.03	Y
chr6_68764055	59	26	24	0.19	0.27	0.12	+	AG	Known	Alu-SINE	intronic	ADGRB3	0.22	0.19	0.03	Y
chr10_14126397	58	19	32	0.19	0.16	0.12	-	AG	Known	Alu-SINE	intronic	FRMD4A	0.19	0.16	0.03	Y
chr14_79142249	57	39	21	0.11	0.11	0.1	+	AG	Known	Alu-SINE	intronic	NRXN3	0.14	0.11	0.03	Y
chr15_24913492	57	37	35	0.09	0.16	0.26	+	AG	Known	Alu-SINE	ncRNA_intronic	SNHG14	0.13	0.16	0.03	Y
chr15_24913493	56	35	36	0.2	0.23	0.22	+	AG	Known	Alu-SINE	ncRNA_intronic	SNHG14	0.25	0.22	0.03	Y
chr1_72178970	46	55	33	0.09	0.24	0.09	-	AG	Known	L1-LINE	intronic	NEGR1	0.12	0.09	0.03	Y
chr4_182524740	55	35	40	0.53	0.57	0.17	+	AG	Known	Alu-SINE	intronic	TENM3	0.56	0.53	0.03	Y
chr13_19714668	54	27	7	0.19	0.15	0.29	-	AG	Known	Alu-SINE	intronic	PSPC1	0.16	0.19	0.03	Y
chr15_25334025	46	54	37	0.07	0.06	0.08	+	AG	Known	L1-LINE	ncRNA_intronic	SNHG14	0.1	0.07	0.03	Y
chrY_19015529	52	22	21	0.83	0.64	0.71	-	AG	Known	Alu-SINE	ncRNA_intronic	TTTY14	0.74	0.71	0.03	Y
chr10_70015737	52	28	4	0.06	0.28	0.5	-	AG	Novel	Alu-SINE	intergenic	COL13A1(dist=56593),H2AFY2(dist=37109)	0.31	0.28	0.03	Y
chr12_56485839	52	20	10	0.5	0.8	0.7	-	AG	Novel	Alu-SINE	intronic	GLS2	0.73	0.7	0.03	Y
chr13_67150225	50	17	34	0.2	0.29	0.24	-	AG	Known	Alu-SINE	intronic	PCDH9	0.27	0.24	0.03	Y
chr2_112178048	49	34	46	0.43	0.29	0.41	+	AG	Known	Alu-SINE	intronic	FBLN7	0.44	0.41	0.03	Y
chr2_114924448	49	7	11	0.31	0.43	0.64	+	AG	Known	Alu-SINE	intronic	DPP10	0.46	0.43	0.03	Y
chr7_146339921	49	25	19	0.33	0.32	0.16	+	AG	Known	Alu-SINE	intergenic	TPK1(dist=1503867),CNTNAP2(dist=434350)	0.35	0.32	0.03	Y
chr3_76539146	48	28	29	0.23	0.43	0.17	+	AG	Novel	L1-LINE	intergenic	ZNF717(dist=753597),ROBO2(dist=500953)	0.26	0.23	0.03	Y
chrX_74201304	38	29	47	0.12	0.1	0.15	-	AG	Novel	L1-LINE	ncRNA_intronic	FTX	0.15	0.12	0.03	Y
chr1_14664917	46	23	28	0.74	0.43	0.61	+	AG	Known	Alu-SINE	intronic	KAZN	0.64	0.61	0.03	Y
chr20_4869159	32	39	46	0.16	0.18	0.2	-	AG	Known	Alu-SINE	intronic	SLC23A2	0.15	0.18	0.03	Y
chr21_21192103	46	9	28	0.22	0.22	0.22	+	AG	Known	Alu-SINE	intronic	NCAM2	0.25	0.22	0.03	Y
chr7_146264372	45	17	14	0.33	0.24	0.21	+	AG	Known	Alu-SINE	intergenic	TPK1(dist=1428318),CNTNAP2(dist=509899)	0.27	0.24	0.03	Y
chr11_88558719	44	13	23	0.3	0.23	0.3	-	AG	Known	Alu-SINE	intronic	GRM5	0.33	0.3	0.03	Y
chr7_48106588	44	35	25	0.07	0.08	0.08	+	AG	Known	Alu-SINE	intronic	UPP1	0.11	0.08	0.03	Y
chr21_29734540	32	44	20	0.1	0.09	0.1	-	AG	Novel	Alu-SINE	intronic	GRIK1	0.07	0.1	0.03	Y
chr1_71684026	43	32	20	0.19	0.3	0.4	-	AG	Known	Alu-SINE	intronic	NEGR1	0.33	0.3	0.03	Y
chr15_25285653	39	34	43	0.12	0.09	0.16	+	AG	Novel	L1-LINE	ncRNA_intronic	SNHG14	0.15	0.12	0.03	Y
chr13_107599231	42	12	6	0.26	0.25	0.33	-	AG	Known	Alu-SINE	intronic	FAM155A	0.29	0.26	0.03	Y
chr5_167393011	42	33	11	0.26	0.06	0.27	+	AG	Known	Alu-SINE	intronic	TENM2	0.23	0.26	0.03	Y
chr11_65769001	29	4	41	0.07	0.25	0.2	-	AG	Known	Alu-SINE	intergenic	RNASEH2C(dist=48063),AP5B1(dist=4897)	0.17	0.2	0.03	Y
chr22_17995904	41	11	24	0.9	0.55	0.54	-	AG	Known	Alu-SINE	intronic	MICAL3	0.58	0.55	0.03	Y
chr22_17995916	41	9	26	0.41	0.22	0.27	-	AG	Known	Alu-SINE	intronic	MICAL3	0.3	0.27	0.03	Y
chr1_234360184	40	22	4	0.5	0.27	0.5	+	AG	Known	Alu-SINE	intergenic	SLC35F3(dist=35666),COA6-AS1(dist=12623)	0.53	0.5	0.03	Y
chr16_6849506	39	10	19	0.38	0.2	0.16	+	AG	Known	Alu-SINE	intronic	RBFOX1	0.17	0.2	0.03	Y
chr12_1247008	38	10	5	0.11	0.6	0.2	+	AG	Known	Alu-SINE	intronic	ERC1	0.17	0.2	0.03	Y
chr16_6670305	38	13	23	0.24	0.15	0.43	+	AG	Known	Alu-SINE	intronic	RBFOX1	0.27	0.24	0.03	Y
chr16_6273608	37	15	20	0.22	0.27	0.55	+	AG	Known	Alu-SINE	intronic	RBFOX1	0.3	0.27	0.03	Y
chr12_109943794	36	27	19	0.11	0.26	0.26	-	AG	Known	Alu-SINE	intronic	GIT2	0.29	0.26	0.03	Y
chr4_31036470	36	21	35	0.14	0.19	0.26	+	AG	Known	Alu-SINE	intronic	PCDH7	0.22	0.19	0.03	Y
chr2_212502909	35	6	21	0.2	0.33	0.26	-	AG	Known	Alu-SINE	intronic	ERBB4	0.29	0.26	0.03	Y
chr10_70044226	35	21	6	0.26	0.22	0.17	-	AG	Novel	L1-LINE	intergenic	COL13A1(dist=85082),H2AFY2(dist=8620)	0.19	0.22	0.03	Y
chr7_49896298	35	26	17	0.17	0.23	0.29	+	AG	Novel	Alu-SINE	intronic	VWC2	0.26	0.23	0.03	Y
chr12_19271334	34	20	29	0.29	0.15	0.1	+	AG	Known	Alu-SINE	intronic	PLEKHA5	0.18	0.15	0.03	Y
chr12_66815540	34	24	13	0.26	0.17	0.08	-	AG	Known	Alu-SINE	intergenic	GRIP1(dist=11271),LOC102724421(dist=262086)	0.2	0.17	0.03	Y
chr3_76398847	34	23	25	0.09	0.26	0.52	+	AG	Novel	Low_complexity-Low_complexity	intergenic	ZNF717(dist=613298),ROBO2(dist=641252)	0.29	0.26	0.03	Y
chr7_79306892	34	16	13	0.18	0.12	0.08	-	AG	Novel	Alu-SINE	intronic	MAGI2	0.15	0.12	0.03	Y
chr16_15021192	33	15	24	0.36	0.13	0.24	-	AG	Known	Alu-SINE	intronic	PDXDC1	0.27	0.24	0.03	Y
chr20_3996976	23	12	33	0.16	0.08	0.24	-	AG	Known	Alu-SINE	intronic	RNF24	0.19	0.16	0.03	Y
chr5_26967235	33	26	19	0.27	0.34	0.42	-	AG	Known	Alu-SINE	intronic	CDH9	0.37	0.34	0.03	Y
chr15_25015870	32	12	6	0.19	0.08	0.17	+	AG	Known	Alu-SINE	ncRNA_intronic	SNHG14	0.2	0.17	0.03	Y
chr9_125142198	32	18	18	0.28	0.44	0.33	-	AG	Known	Alu-SINE	intronic	SCAI	0.36	0.33	0.03	Y
chr7_98864004	31	14	4	0.35	0.21	0.25	-	AG	Known	Alu-SINE	intronic	TMEM130	0.28	0.25	0.03	Y
chr9_127378098	31	16	24	0.06	0.12	0.09	+	AG	Known	Alu-SINE	intronic	GARNL3	0.12	0.09	0.03	Y
chr1_72168201	31	5	17	0.23	0.2	0.29	-	AG	Novel	Alu-SINE	intronic	NEGR1	0.2	0.23	0.03	Y
chr16_7170465	17	11	30	0.41	0.27	0.3	+	AG	Known	Alu-SINE	intronic	RBFOX1	0.33	0.3	0.03	Y
chr8_56068341	28	21	30	0.75	0.9	0.87	-	AG	Known	Alu-SINE	UTR3	RPS20(NM_001146227:c.*225A>G)	0.9	0.87	0.03	Y
chr3_42608897	29	3	16	0.41	0.33	0.37	+	AG	Known	Alu-SINE	intronic	NKTR	0.4	0.37	0.03	Y
chr9_128227451	13	12	29	0.15	0.17	0.14	+	AG	Known	Alu-SINE	intronic	DNM1	0.18	0.15	0.03	Y
chr15_87898538	24	19	28	0.22	0.16	0.29	-	AG	Known	-	intronic	NTRK3	0.19	0.22	0.03	Y
chr18_3690208	28	27	25	0.29	0.24	0.2	-	AG	Known	Alu-SINE	intronic	DLGAP1	0.21	0.24	0.03	Y
chr16_6886635	27	12	6	0.44	0.5	0.5	+	AG	Known	Alu-SINE	intronic	RBFOX1	0.53	0.5	0.03	Y
chr8_55429507	27	13	16	0.19	0.62	0.25	+	AG	Known	Alu-SINE	intronic	XKR4	0.28	0.25	0.03	Y
chr2_165921912	27	12	5	0.07	0.25	0.6	-	AG	Novel	L1-LINE	intronic	TTC21B	0.22	0.25	0.03	Y
chr2_184737885	27	8	3	0.07	0.25	0.33	+	AG	Novel	Alu-SINE	intronic	ZNF804A	0.22	0.25	0.03	Y
chr21_29866198	27	12	20	0.07	0.08	0.08	-	AG	Novel	Alu-SINE	intronic	GRIK1	0.11	0.08	0.03	Y
chr3_76510639	27	13	7	0.26	0.15	0.14	+	AG	Novel	Alu-SINE	intergenic	ZNF717(dist=725090),ROBO2(dist=529460)	0.18	0.15	0.03	Y
chr3_76719773	27	18	18	0.15	0.33	0.28	+	AG	Novel	Alu-SINE	intergenic	ZNF717(dist=934224),ROBO2(dist=320326)	0.31	0.28	0.03	Y
chr1_72168645	26	22	9	0.12	0.36	0.11	-	AG	Known	Alu-SINE	intronic	NEGR1	0.15	0.12	0.03	Y
chr10_82177726	26	4	6	0.08	0.25	0.5	+	AG	Known	Alu-SINE	intronic	NRG3	0.22	0.25	0.03	Y
chr7_846779	26	13	20	0.15	0.38	0.26	+	AG	Known	Alu-SINE	intronic	SUN1	0.29	0.26	0.03	Y
chr10_115100214	25	7	9	0.16	0.29	0.11	+	AG	Known	Alu-SINE	intronic	ATRNL1	0.13	0.16	0.03	Y
chr12_7148002	25	8	15	0.16	0.12	0.33	+	AG	Known	Alu-SINE	intronic	CLSTN3	0.19	0.16	0.03	Y
chr16_6210608	24	9	19	0.12	0.22	0.21	+	AG	Known	Alu-SINE	intronic	RBFOX1	0.24	0.21	0.03	Y
chr4_21765703	20	16	23	0.12	0.12	0.13	-	AG	Known	Alu-SINE	intronic	KCNIP4	0.15	0.12	0.03	Y
chr9_128228455	23	5	9	0.22	0.8	0.22	+	AG	Known	Alu-SINE	intronic	DNM1	0.19	0.22	0.03	Y
chr10_87247175	22	2	12	0.27	1	0.64	-	AG	Known	Alu-SINE	ncRNA_intronic	NUTM2A-AS1	0.67	0.64	0.03	Y
chr12_66807278	22	14	5	0.32	0.36	0.4	-	AG	Known	ERVL-MaLR-LTR	intergenic	GRIP1(dist=3009),LOC102724421(dist=270348)	0.39	0.36	0.03	Y
chr15_25376599	22	7	15	0.32	0.14	0.23	+	AG	Known	Alu-SINE	ncRNA_intronic	SNHG14	0.2	0.23	0.03	Y
chr19_21286989	22	8	15	0.09	0.25	0.17	-	AG	Known	Alu-SINE	intergenic	ZNF431(dist=90935),ZNF708(dist=4171)	0.2	0.17	0.03	Y
chr9_15466612	19	12	22	0.42	0.33	0.59	+	AG	Known	-	UTR3	SNAPC3(NM_001369648:c.*4945A>G,NM_001369651:c.*4945A>G)	0.45	0.42	0.03	Y
chr1_14619400	21	15	18	0.1	0.2	0.15	+	AG	Known	Alu-SINE	intronic	KAZN	0.18	0.15	0.03	Y
chr10_97419793	16	21	7	0.12	0.33	1	-	AG	Known	Alu-SINE	ncRNA_intronic	LOC644215	0.36	0.33	0.03	Y
chr11_67325313	21	6	3	0.57	0.33	0.33	+	AG	Known	Alu-SINE	ncRNA_intronic	LOC100130987	0.36	0.33	0.03	Y
chr2_114859274	21	11	21	0.43	0.45	0.48	+	AG	Known	Alu-SINE	intronic	DPP10	0.48	0.45	0.03	Y
chrX_29002162	19	21	20	0.21	0.29	0.25	+	AG	Known	Alu-SINE	intronic	IL1RAPL1	0.22	0.25	0.03	Y
chr3_61767759	20	9	14	0.2	0.22	0.21	+	AG	Known	Alu-SINE	intronic	PTPRG	0.18	0.21	0.03	Y
chr3_97079339	20	9	8	0.35	0.11	0.25	+	AG	Known	L1-LINE	intronic	EPHA6	0.22	0.25	0.03	Y
chr2_74399518	17	20	7	0.18	0.15	0.57	+	AG	Novel	Alu-SINE	downstream	DCTN1-AS1(dist=850)	0.15	0.18	0.03	Y
chr19_11477526	19	19	19	0.22	0.33	0.28	-	AG	Known	Alu-SINE	intronic	ELAVL3	0.31	0.28	0.03	Y
chr7_105008652	19	7	11	0.47	0.43	0.18	-	AG	Known	Alu-SINE	intergenic	LINC01004(dist=17487),KMT2E-AS1(dist=1890)	0.46	0.43	0.03	Y
chr1_13911492	19	8	19	0.28	0.12	0.44	+	AG	Novel	ERVL-MaLR-LTR	intergenic	PRDM2(dist=86413),KAZN-AS1(dist=437463)	0.31	0.28	0.03	Y
chr2_114898126	19	8	7	0.22	0.18	0.14	+	AG	Novel	L1-LINE	intronic	DPP10	0.15	0.18	0.03	Y
chr1_72252185	17	18	18	0.06	0.06	0.06	-	AG	Known	Alu-SINE	intronic	NEGR1	0.09	0.06	0.03	Y
chr13_107417878	18	12	6	0.39	0.28	0.17	-	AG	Known	Alu-SINE	intronic	FAM155A	0.31	0.28	0.03	Y
chr17_30720607	14	18	9	0.2	0.17	0.22	+	AG	Known	Alu-SINE	ncRNA_intronic	SUZ12P1	0.23	0.2	0.03	Y
chr18_4049108	18	14	10	0.17	0.34	0.5	-	AG	Known	Alu-SINE	intronic	DLGAP1	0.37	0.34	0.03	Y
chr19_53938197	18	8	8	0.38	0.32	0.25	+	AG	Known	Alu-SINE	intronic	CACNG7	0.35	0.32	0.03	Y
chr2_40333249	16	14	18	0.64	0.57	0.72	-	AG	Known	Alu-SINE	intronic	SLC8A1	0.67	0.64	0.03	Y
chr8_1690331	18	8	7	0.2	0.12	0.29	+	AG	Known	Alu-SINE	intronic	DLGAP2	0.23	0.2	0.03	Y
chr12_19578472	17	12	7	0.06	0.1	0.14	+	AG	Known	Alu-SINE	intergenic	AEBP2(dist=56245),LINC02398(dist=436213)	0.13	0.1	0.03	Y
chr16_6681273	17	11	12	0.18	0.18	0.17	+	AG	Known	Alu-SINE	intronic	RBFOX1	0.21	0.18	0.03	Y
chr17_28609177	17	8	13	0.06	0.12	0.09	-	AG	Known	Alu-SINE	ncRNA_intronic	SPAG5-AS1	0.12	0.09	0.03	Y
chr5_10228872	12	17	7	0.1	0.06	0.14	-	AG	Known	Alu-SINE	intronic	ATPSCKMT	0.13	0.1	0.03	Y
chr5_177623572	17	5	2	0.12	0.4	1	-	AG	Known	Alu-SINE	ncRNA_intronic	LOC202181	0.43	0.4	0.03	Y
chr1_21157615	13	16	15	0.08	0.25	0.16	-	AG	Known	Alu-SINE	intronic	EIF4G3	0.19	0.16	0.03	Y
chr1_212798163	16	16	16	0.58	0.5	0.67	+	AG	Known	Alu-SINE	intronic	TATDN3	0.61	0.58	0.03	Y
chr6_42421553	16	9	16	0.33	0.33	0.5	-	AG	Known	Alu-SINE	intronic	TRERF1	0.36	0.33	0.03	Y
chrX_74278624	7	7	16	0.14	0.16	0.17	-	AG	Known	Alu-SINE	ncRNA_intronic	FTX	0.19	0.16	0.03	Y
chr19_40537290	16	7	7	0.17	0.23	0.29	+	AG	Novel	Alu-SINE	intronic	SPTBN4	0.2	0.23	0.03	Y
chr16_67008047	3	9	15	0.33	0.36	0.4	+	AG	Known	Alu-SINE	intronic	CES4A	0.39	0.36	0.03	Y
chr17_46008358	7	15	8	0.36	0.6	0.12	+	AG	Known	Alu-SINE	intronic	MAPT	0.39	0.36	0.03	Y
chr19_41975297	15	15	15	0.2	0.2	0.2	-	AG	Known	Alu-SINE	intronic	ATP1A3	0.23	0.2	0.03	Y
chr19_53988473	14	15	12	0.43	0.13	0.25	+	AG	Known	Alu-SINE	UTR3	CACNG8(NM_031895:c.*5624A>G)	0.22	0.25	0.03	Y
chr3_76560260	7	15	6	0.71	0.2	0.33	+	AG	Known	-	intergenic	ZNF717(dist=774711),ROBO2(dist=479839)	0.36	0.33	0.03	Y
chr4_88258828	11	4	15	0.27	0.25	0.07	-	AG	Known	Alu-SINE	UTR3	PPM1K(NM_152542:c.*3767A>G)	0.22	0.25	0.03	Y
chr5_7798841	15	13	14	0.13	0.77	0.45	+	AG	Known	Alu-SINE	intronic	ADCY2	0.48	0.45	0.03	Y
chr6_3022453	15	15	15	0.2	0.3	0.4	+	AG	Known	Alu-SINE	ncRNA_exonic	HTATSF1P2	0.33	0.3	0.03	Y
chr9_123257577	15	8	12	0.33	0.12	0.22	-	AG	Known	Alu-SINE	intronic	STRBP	0.19	0.22	0.03	Y
chr3_40074311	7	15	8	0.16	0.2	0.12	+	AG	Novel	Alu-SINE	intronic	MYRIP	0.13	0.16	0.03	Y
chr1_14388722	14	9	4	0.07	0.16	0.25	+	AG	Known	L1-LINE	ncRNA_intronic	KAZN-AS1	0.19	0.16	0.03	Y
chr1_237344061	7	6	14	0.43	0.72	1	+	AG	Known	Alu-SINE	intronic	RYR2	0.75	0.72	0.03	Y
chr15_101667708	14	5	10	0.14	0.4	0.27	-	AG	Known	Alu-SINE	intronic	TARSL2	0.3	0.27	0.03	Y
chr18_3621919	14	7	9	0.29	0.29	0.44	-	AG	Known	Alu-SINE	intronic	DLGAP1	0.32	0.29	0.03	Y
chr19_40361372	11	14	8	0.18	0.29	0.12	+	AG	Known	Alu-SINE	intronic	PLD3	0.21	0.18	0.03	Y
chr19_58584165	4	8	14	0.25	0.25	0.36	+	AG	Known	Alu-SINE	ncRNA_exonic	CENPBD1P1	0.22	0.25	0.03	Y
chr2_190885466	14	6	13	0.5	0.67	0.62	+	AG	Known	Alu-SINE	intronic	GLS	0.65	0.62	0.03	Y
chr3_21521488	6	5	14	0.17	0.2	0.75	-	AG	Known	Alu-SINE	intronic	ZNF385D	0.23	0.2	0.03	Y
chr3_51169210	14	6	2	0.07	0.17	0.5	+	AG	Known	L1-LINE	intronic	DOCK3	0.14	0.17	0.03	Y
chr3_62426288	14	5	1	0.43	0.2	1	-	AG	Known	Alu-SINE	intronic	CADPS	0.46	0.43	0.03	Y
chr3_76520363	5	14	5	0.42	0.25	0.6	+	AG	Known	Alu-SINE	intergenic	ZNF717(dist=734814),ROBO2(dist=519736)	0.45	0.42	0.03	Y
chr3_85327503	14	10	6	0.36	0.26	0.17	+	AG	Known	Alu-SINE	intronic	CADM2	0.23	0.26	0.03	Y
chr4_24246389	14	4	2	0.43	1	0.5	-	AG	Known	Alu-SINE	intronic	PPARGC1A	0.53	0.5	0.03	Y
chrX_12219288	7	14	6	0.14	0.25	0.2	+	AG	Known	Alu-SINE	intronic	FRMPD4	0.17	0.2	0.03	Y
chrX_74278706	14	5	14	0.5	0.2	0.25	-	AG	Known	Alu-SINE	ncRNA_intronic	FTX	0.22	0.25	0.03	Y
chr15_81063783	14	12	9	0.29	0.26	0.22	+	AG	Novel	Alu-SINE	intergenic	TLNRD1(dist=57995),CFAP161(dist=70487)	0.29	0.26	0.03	Y
chr2_212342042	13	14	11	0.16	0.14	0.18	-	AG	Novel	Alu-SINE	intronic	ERBB4	0.19	0.16	0.03	Y
chr7_66324142	6	14	7	0.2	0.25	0.14	+	AG	Novel	L1-LINE	intronic	TPST1	0.23	0.2	0.03	Y
chr1_70129003	7	5	13	0.71	0.69	0.67	+	AG	Known	Alu-SINE	UTR3	LRRC7(NM_001366839:c.*7116A>G,NM_001366838:c.*7116A>G,NM_001330635:c.*7116A>G,NM_001370785:c.*7116A>G,NM_001366841:c.*7270A>G,NM_001350216:c.*7270A>G)	0.72	0.69	0.03	Y
chr1_72092823	8	6	13	0.12	0.22	0.33	-	AG	Known	Alu-SINE	intronic	NEGR1	0.25	0.22	0.03	Y
chr12_42223202	7	13	7	0.43	1	0.14	-	AG	Known	-	intronic	YAF2	0.46	0.43	0.03	Y
chr13_110897383	8	13	6	0.88	1	0.94	-	AG	Known	Alu-SINE	intronic	ANKRD10	0.97	0.94	0.03	Y
chr13_67184583	9	13	6	0.11	0.67	0.39	-	AG	Known	Alu-SINE	intronic	PCDH9	0.42	0.39	0.03	Y
chr14_74914785	6	5	13	0.17	0.25	0.33	-	AG	Known	Alu-SINE	intronic	RPS6KL1	0.28	0.25	0.03	Y
chr16_23422923	9	13	8	0.22	0.33	0.5	-	AG	Known	Alu-SINE	intronic	COG7	0.36	0.33	0.03	Y
chr17_7925429	12	13	13	0.5	0.46	0.23	-	AG	Known	Alu-SINE	intronic	KCNAB3	0.49	0.46	0.03	Y
chr2_55215931	9	13	6	0.78	0.33	0.56	-	AG	Known	-	intronic	CLHC1	0.59	0.56	0.03	Y
chr7_130964586	13	8	9	0.38	0.5	0.67	-	AG	Known	Alu-SINE	ncRNA_intronic	LINC-PINT	0.53	0.5	0.03	Y
chr8_10450003	9	13	6	0.22	0.33	0.28	+	AG	Known	Alu-SINE	intergenic	MSRA(dist=21112),LINCR-0001(dist=24562)	0.31	0.28	0.03	Y
chr1_14416848	5	13	4	0.2	0.33	0.26	+	AG	Novel	Alu-SINE	ncRNA_intronic	KAZN-AS1	0.23	0.26	0.03	Y
chr4_44405390	8	4	13	0.25	0.25	0.67	-	AG	Novel	Alu-SINE	intronic	KCTD8	0.28	0.25	0.03	Y
chr10_67047248	12	8	4	0.08	0.16	0.25	+	AG	Known	-	intronic	CTNNA3,LRRTM3	0.13	0.16	0.03	Y
chr10_96141977	12	3	8	0.25	0.33	0.29	+	AG	Known	Alu-SINE	intronic	ZNF518A	0.32	0.29	0.03	Y
chr11_120394461	12	12	7	1	0.5	0.71	+	AG	Known	Alu-SINE	intronic	ARHGEF12	0.74	0.71	0.03	Y
chr11_16136715	2	12	6	0.5	0.5	0.83	-	AG	Known	Alu-SINE	intronic	SOX6	0.53	0.5	0.03	Y
chr14_49700450	12	4	5	0.5	0.55	0.6	+	AG	Known	Alu-SINE	intronic	KLHDC1	0.58	0.55	0.03	Y
chr15_25166768	12	8	4	0.08	0.16	0.25	+	AG	Known	Alu-SINE	ncRNA_intronic	SNHG14	0.19	0.16	0.03	Y
chr15_25294792	12	3	8	0.08	0.33	0.2	+	AG	Known	L1-LINE	ncRNA_intronic	SNHG14	0.17	0.2	0.03	Y
chr15_72225471	5	4	12	0.2	0.35	0.5	-	AG	Known	Alu-SINE	intronic	PKM	0.38	0.35	0.03	Y
chr18_12575498	12	9	5	0.42	0.51	0.6	-	AG	Known	Alu-SINE	intronic	SPIRE1	0.54	0.51	0.03	Y
chr18_3650181	12	11	12	0.3	0.27	0.33	-	AG	Known	Alu-SINE	intronic	DLGAP1	0.33	0.3	0.03	Y
chr19_38897671	12	11	10	0.33	0.22	0.1	-	AG	Known	Alu-SINE	intronic	SIRT2	0.25	0.22	0.03	Y
chr3_51169146	7	12	4	0.14	0.33	0.25	+	AG	Known	L1-LINE	intronic	DOCK3	0.28	0.25	0.03	Y
chr8_14983296	5	12	4	0.2	0.5	0.35	-	AG	Known	Alu-SINE	intronic	SGCZ	0.38	0.35	0.03	Y
chr10_24072267	12	9	6	0.08	0.12	0.17	+	AG	Novel	Alu-SINE	intronic	KIAA1217	0.09	0.12	0.03	Y
chr10_124931645	8	5	11	0.24	0.4	0.09	+	AG	Known	Alu-SINE	intergenic	ABRAXAS2(dist=94978),ZRANB1(dist=10478)	0.21	0.24	0.03	Y
chr15_24896897	9	11	7	0.2	0.27	0.14	+	AG	Known	Alu-SINE	ncRNA_intronic	SNHG14	0.17	0.2	0.03	Y
chr2_210475566	11	9	6	0.45	0.48	0.5	-	AG	Known	Alu-SINE	intronic	LANCL1	0.51	0.48	0.03	Y
chr5_11700143	6	7	11	0.17	0.43	0.18	-	AG	Known	Alu-SINE	intronic	CTNND2	0.21	0.18	0.03	Y
chr12_75144511	9	11	9	0.11	0.82	0.44	-	AG	Novel	Alu-SINE	intronic	KCNC2	0.47	0.44	0.03	Y
chr15_25292475	11	8	10	0.45	0.12	0.29	+	AG	Novel	-	ncRNA_intronic	SNHG14	0.32	0.29	0.03	Y
chr11_72902054	10	6	8	0.7	0.83	0.76	-	AG	Known	Alu-SINE	intronic	FCHSD2	0.79	0.76	0.03	Y
chr11_89028534	7	10	5	0.57	0.3	0.4	-	AG	Known	Alu-SINE	intronic	GRM5	0.43	0.4	0.03	Y
chr12_1274765	10	8	9	0.8	0.12	0.46	+	AG	Known	Alu-SINE	intronic	ERC1	0.49	0.46	0.03	Y
chr12_24174254	10	4	7	0.7	0.75	0.71	-	AG	Known	Alu-SINE	intronic	SOX5	0.74	0.71	0.03	Y
chr17_38535502	10	5	4	0.9	0.8	1	-	AG	Known	Alu-SINE	intronic	SRCIN1	0.93	0.9	0.03	Y
chr2_44227255	5	5	10	0.2	0.4	1	+	AG	Known	Alu-SINE	intronic	PPM1B	0.43	0.4	0.03	Y
chr7_100292697	7	10	4	0.43	1	0.5	-	AG	Known	Alu-SINE	intergenic	CASTOR3(dist=20465),SPDYE3(dist=15005)	0.53	0.5	0.03	Y
chr7_95816261	10	8	5	0.2	0.2	0.2	+	AG	Known	Alu-SINE	intronic	DYNC1I1	0.23	0.2	0.03	Y
chr8_104056774	6	10	5	0.33	0.2	0.2	+	AG	Known	Alu-SINE	intronic	RIMS2	0.17	0.2	0.03	Y
chr9_128238010	7	3	10	0.26	0.33	0.2	+	AG	Known	Alu-SINE	intronic	DNM1	0.29	0.26	0.03	Y
chrX_74201300	25	33	40	0.08	0.14	0.2	-	AG	Novel	L1-LINE	ncRNA_intronic	FTX	0.11	0.14	0.03	Y
chr10_14177374	32	29	25	0.16	0.14	0.12	-	AG	Known	Alu-SINE	intronic	FRMD4A	0.11	0.14	0.03	Y
chr13_102253660	15	7	11	0.13	0.14	0.14	-	AG	Known	L1-LINE	intronic	FGF14	0.11	0.14	0.03	Y
chr16_7201744	14	12	5	0.14	0.08	0.2	+	AG	Novel	Alu-SINE	intronic	RBFOX1	0.11	0.14	0.03	Y
chr15_25358116	549	375	351	0.66	0.65	0.67	+	AG	Known	Alu-SINE	ncRNA_intronic	SNHG14	0.63	0.66	0.03	Y
chr15_25358186	502	265	384	0.36	0.32	0.34	+	AG	Known	Alu-SINE	ncRNA_intronic	SNHG14	0.31	0.34	0.03	Y
chr20_3787954	262	152	122	0.9	0.87	0.94	+	AG	Known	Alu-SINE	intronic	CDC25B	0.87	0.9	0.03	Y
chr17_2671877	238	62	93	0.82	0.74	0.74	+	AG	Known	Alu-SINE	intronic	PAFAH1B1	0.71	0.74	0.03	Y
chr10_96132764	204	131	134	0.69	0.76	0.85	+	AG	Known	TcMar-Tigger-DNA	intronic	ZNF518A	0.73	0.76	0.03	Y
chr12_66831080	189	84	131	0.43	0.5	0.54	-	AG	Known	Alu-SINE	intergenic	GRIP1(dist=26811),LOC102724421(dist=246546)	0.53	0.5	0.03	Y
chr12_66736550	162	91	62	0.47	0.34	0.53	-	AG	Known	TcMar-Tigger-DNA	intronic	GRIP1	0.5	0.47	0.03	Y
chr10_81914649	76	18	22	0.46	0.5	0.5	+	AG	Known	Alu-SINE	intronic	NRG3	0.47	0.5	0.03	Y
chr10_70015747	66	35	4	0.94	0.97	1	-	AG	Known	Alu-SINE	intergenic	COL13A1(dist=56603),H2AFY2(dist=37099)	0.94	0.97	0.03	Y
chr14_103485563	64	43	49	0.38	0.56	0.16	+	AG	Known	Alu-SINE	intronic	MARK3	0.35	0.38	0.03	Y
chr2_114882611	60	16	2	0.27	0.25	1	+	AG	Novel	L1-LINE	intronic	DPP10	0.24	0.27	0.03	Y
chr21_29866255	56	24	23	0.27	0.42	0.09	-	AG	Known	Alu-SINE	intronic	GRIK1	0.24	0.27	0.03	Y
chr2_169628749	46	18	4	0.8	0.72	1	+	AG	Known	Alu-SINE	intronic	PPIG	0.77	0.8	0.03	Y
chr2_171697670	42	24	8	0.4	0.29	0.5	+	AG	Known	Alu-SINE	intronic	DYNC1I2	0.37	0.4	0.03	Y
chr17_27302153	40	30	24	0.9	0.6	0.75	+	AG	Known	Alu-SINE	intronic	WSB1	0.72	0.75	0.03	Y
chr12_95057386	39	6	10	0.15	0.5	0.6	-	AG	Known	Alu-SINE	intronic	NR2C1	0.47	0.5	0.03	Y
chr10_14073915	36	26	31	0.58	0.08	0.33	-	AG	Known	Alu-SINE	intronic	FRMD4A	0.3	0.33	0.03	Y
chr2_171697715	34	11	3	0.26	0.36	0.33	+	AG	Known	Alu-SINE	intronic	DYNC1I2	0.3	0.33	0.03	Y
chr3_192580640	23	33	18	0.26	0.27	0.39	-	AG	Known	Alu-SINE	intronic	FGF12	0.24	0.27	0.03	Y
chr16_7082374	28	8	16	0.75	0.75	0.38	+	AG	Known	Alu-SINE	intronic	RBFOX1	0.72	0.75	0.03	Y
chr7_48104120	28	12	20	0.18	0.5	0.34	+	AG	Known	Alu-SINE	intronic	UPP1	0.31	0.34	0.03	Y
chr7_48104124	26	13	2	1	1	1	+	AG	Known	Alu-SINE	intronic	UPP1	0.97	1	0.03	Y
chr19_36217298	26	2	4	0.54	0.5	0.25	+	AG	Known	Alu-SINE	intronic	ZNF146,ZNF565	0.47	0.5	0.03	Y
chr4_813010	18	19	26	0.44	0.26	0.38	-	AG	Known	Alu-SINE	intronic	CPLX1	0.35	0.38	0.03	Y
chr11_117745803	24	22	26	0.27	0.23	0.31	-	AG	Novel	MIR-SINE	intronic	DSCAML1	0.24	0.27	0.03	Y
chr12_66866163	15	15	25	0.27	0.27	0.32	-	AG	Novel	-	intergenic	GRIP1(dist=61894),LOC102724421(dist=211463)	0.24	0.27	0.03	Y
chr1_51912457	22	11	22	0.5	0.45	0.41	-	AG	Known	Alu-SINE	UTR3	RAB3B(NM_002867:c.*7470A>G)	0.42	0.45	0.03	Y
chr10_43448792	22	12	2	0.27	0.64	1	+	AG	Known	Alu-SINE	intronic	ZNF487	0.61	0.64	0.03	Y
chr2_74399505	22	15	9	0.14	0.27	0.44	+	AG	Known	Alu-SINE	downstream	DCTN1-AS1(dist=837)	0.24	0.27	0.03	Y
chr15_44600897	21	13	12	0.1	0.54	0.33	-	AG	Known	Alu-SINE	intronic	SPG11	0.3	0.33	0.03	Y
chr4_158675505	20	17	13	0.7	0.66	0.62	+	AG	Known	Alu-SINE	intronic	ETFDH	0.63	0.66	0.03	Y
chrX_74277085	13	4	19	0.77	0.75	0.95	-	AG	Known	Alu-SINE	ncRNA_intronic	FTX	0.74	0.77	0.03	Y
chr7_48103958	18	5	2	1	0.8	1	+	AG	Known	Alu-SINE	intronic	UPP1	0.97	1	0.03	Y
[truncated: 9,789 more rows]

## Sheet: GLU pool
	Read coverage			RNA editing levels
RNA editing site (hg38)	HSB189	HSB340	HSB106	HSB189	HSB340	HSB106	Strand	Conversion	Novelty	Repeat	Genic region	Gene	Median editing rate (%) FANS	Median editing rate (%) snRNAseq	Absolute difference in editing rates (FANSsnRNA)	Val						FANS	snRNA
chr1_234330659	8105	557	4331	0.16	0.12	0.14	+	AG	Known	SINE/AluY	intergenic	SLC35F3;AL355472.2	0.4635	0.14	0.3235	Y					1	0.56	0.83
chr1_113715398	4672	4128	3583	0.49	0.62	0.68	-	AG	Known	Alu-SINE	intronic	PHTF1	0.64	0.62	0.02	Y					2	0.353	0.27
chr1_113715390	3675	2039	2857	0.54	0.56	0.59	-	AG	Known	Alu-SINE	intronic	PHTF1	0.53	0.56	0.03	Y					3	0.69	0.44
chr3_37072309	2543	2820	3097	0.37	0.32	0.32	-	AG	Known	Alu-SINE	intronic	LRRFIP2	0.74	0.32	0.42	Y					4	0.27	0.42
chr4_21578168	2870	1831	2350	0.52	0.47	0.48	-	AG	Known	Alu-SINE	intronic	KCNIP4	0.74	0.48	0.26	Y					5	0.48	0.48
chr4_21578142	2334	1548	2344	0.67	0.66	0.66	-	AG	Known	Alu-SINE	intronic	KCNIP4	0.54	0.66	0.12	Y					6	0.62	0.54
chr8_4707643	1708	766	3663	0.4	0.5	0.29	-	AG	Known	Alu-SINE	intronic	CSMD1	0.81	0.4	0.41	Y					7	0.53	0.26
chr1_70132656	2028	2015	2022	0.46	0.48	0.44	+	AG	Known	Alu-SINE	UTR3	LRRC7(NM_001366839:c.*10769A>G,NM_001366838:c.*10769A>G,NM_001330635:c.*10769A>G,NM_001370785:c.*10769A>G,NM_001366841:c.*10923A>G,NM_001350216:c.*10923A>G)	0.62	0.46	0.16	Y					8	0.174	0.27
chr6_75638829	1968	1418	2517	0.16	0.16	0.17	+	AG	Known	Alu-SINE	intronic	SENP6	0.5	0.16	0.34	Y					9	0.23	0.11
chr4_21541049	1591	984	2795	0.37	0.36	0.38	-	AG	Known	Alu-SINE	intronic	KCNIP4	0.45	0.37	0.08	Y					10	0.19	0.1
chr15_25358116	1619	1743	1867	0.19	0.29	0.24	+	AG	Known	SINE/AluJb	ncRNA_intronic	SNHG14	0.562	0.24	0.322	Y					11	0.16	0.2
chr3_37072318	1537	1036	2156	0.67	0.62	0.64	-	AG	Known	Alu-SINE	intronic	LRRFIP2	0.5	0.64	0.14	Y					12	0.68	0.47
chr1_70132736	1534	1432	1635	0.31	0.31	0.31	+	AG	Known	Alu-SINE	UTR3	LRRC7(NM_001366839:c.*10849A>G,NM_001366838:c.*10849A>G,NM_001330635:c.*10849A>G,NM_001370785:c.*10849A>G,NM_001366841:c.*11003A>G,NM_001350216:c.*11003A>G)	0.64	0.31	0.33	Y					13	0.5	0.26
chr10_101811172	1610	1524	1437	0.69	0.67	0.64	-	AG	Known	Alu-SINE	intronic	OGA	0.45	0.67	0.22	Y					14	0.5	0.4
chr12_120658366	1612	1504	1396	0.06	0.12	0.07	+	AG	Known	SINE/AluSz	intronic	CABP1	0.1305	0.07	0.0605	Y					15	0.39	0.84
chr10_101811186	1649	1244	1501	0.56	0.31	0.56	-	AG	Known	Alu-SINE	intronic	OGA	0.53	0.56	0.03	Y					16	0.214	0.34
chr8_4964344	1767	1104	1436	0.41	0.35	0.45	-	AG	Known	Alu-SINE	intronic	CSMD1	0.48	0.41	0.07	Y					17	0.86	0.6
chr7_102555058	389	1831	1670	0.18	0.16	0.15	-	AG	Known	SINE/AluSz	intronic	AC093668.1;POLR2J3;SPDYE2	0.4	0.16	0.24	Y					18	0.49	0.47
chrX_74266411	1330	972	1566	0.65	0.62	0.57	-	AG	Known	Alu-SINE	ncRNA_intronic	FTX	0.84	0.62	0.22	Y					19	0.63	0.71
chrX_24077208	1295	2033	514	0.36	0.33	0.3	+	AG	Known	Alu-SINE	UTR3	EIF2S3(NM_001415:c.*423A>G)	0.52	0.33	0.19	Y					20	0.33	0.21
chr6_75638937	1162	1254	1347	0.11	0.08	0.11	+	AG	Known	Alu-SINE	intronic	SENP6	0.58	0.11	0.47	Y					21	0.7	0.5
chr9_108957867	741	651	1917	0.32	0.27	0.28	-	AG	Known	Alu-SINE	intronic	CTNNAL1	0.43	0.28	0.15	Y					22	0.34	0.15
chr15_25262612	1333	770	1052	0.1	0.08	0.13	+	AG	Known	Alu-SINE	ncRNA_intronic	SNHG14	0.35	0.1	0.25	Y					23	0.26	0.13
chr4_21541062	1032	526	1538	0.3	0.28	0.29	-	AG	Known	Alu-SINE	intronic	KCNIP4	0.3	0.29	0.01	Y					24	0.18	0.18
chr10_101811206	1194	549	1335	0.29	0.29	0.37	-	AG	Known	Alu-SINE	intronic	OGA	0.63	0.29	0.34	Y					25	0.17	0.24
chr8_4964347	671	1020	1368	0.2	0.3	0.27	-	AG	Known	SINE/AluJb	intronic	CSMD1	0.286	0.27	0.016	Y					26	0.48	0.6
chr16_10034274	1415	616	1016	0.54	0.46	0.45	-	AG	Known	Alu-SINE	intronic	GRIN2A	0.74	0.46	0.28	Y					27	0.79	0.71
chr1_70132745	966	921	944	0.06	0.08	0.09	+	AG	Known	Alu-SINE	UTR3	LRRC7(NM_001366839:c.*10858A>G,NM_001366838:c.*10858A>G,NM_001330635:c.*10858A>G,NM_001370785:c.*10858A>G,NM_001366841:c.*11012A>G,NM_001350216:c.*11012A>G)	0.45	0.08	0.37	Y					28	0.31	0.23
chr6_13288416	1305	1347	162	0.31	0.19	0.07	+	AG	Novel	-	ncRNA_intronic	LOC100130357	0.53	0.19	0.34	Y					29	0.34	0.7
chr16_10034290	1266	536	963	0.36	0.36	0.36	-	AG	Known	Alu-SINE	intronic	GRIN2A	0.45	0.36	0.09	Y					30	0.38	0.44
chr4_21637617	575	730	1332	0.29	0.27	0.3	-	AG	Known	Alu-SINE	intronic	KCNIP4	0.6	0.29	0.31	Y					31	0.44	0.6
chr6_75638915	749	872	995	0.16	0.15	0.14	+	AG	Known	Alu-SINE	intronic	SENP6	0.33	0.15	0.18	Y					32	0.35	0.67
chr14_100932135	69	2448	63	0.1	0.58	0.41	+	AG	Known	Alu-SINE	ncRNA_intronic	MEG8	0.65	0.41	0.24	Y					33	0.55	0.33
chr2_85856686	1177	539	786	0.6	0.59	0.57	-	AG	Known	Alu-SINE	intronic	ST3GAL5	0.83	0.59	0.24	Y					34	0.43	0.48
chr8_4707642	1185	480	832	0.75	0.76	0.75	-	AG	Known	Alu-SINE	intronic	CSMD1	0.4	0.75	0.35	Y					35	0.2535	0.34
chr2_85856681	1150	559	752	0.71	0.57	0.54	-	AG	Known	Alu-SINE	intronic	ST3GAL5	0.71	0.57	0.14	Y					36	0.36	0.14
chr4_21637548	594	816	1037	0.53	0.56	0.58	-	AG	Known	Alu-SINE	intronic	KCNIP4	0.55	0.56	0.01	Y					37	0.4	0.11
chr16_10034268	1131	497	784	0.64	0.59	0.62	-	AG	Known	Alu-SINE	intronic	GRIN2A	0.56	0.62	0.06	Y					38	0.6	0.21
chr6_75638803	632	526	1232	0.43	0.4	0.45	+	AG	Known	Alu-SINE	intronic	SENP6	0.38	0.43	0.05	Y					39	0.67	0.46
chr8_4707630	848	265	1261	0.52	0.47	0.5	-	AG	Known	Alu-SINE	intronic	CSMD1	0.33	0.5	0.17	Y					40	0.67	0.41
chr2_85856963	873	298	1199	0.6	0.5	0.28	-	AG	Known	Alu-SINE	intronic	ST3GAL5	0.82	0.5	0.32	Y					41	0.7	0.31
chr16_67005688	619	788	956	0.19	0.16	0.17	+	AG	Known	Alu-SINE	intronic	CES4A	0.28	0.17	0.11	Y					42	0.29	0.1
chr10_96132764	945	617	781	0.59	0.69	0.64	+	AG	Known	TcMar-Tigger-DNA	intronic	ZNF518A	0.75	0.64	0.11	Y					43	0.27	0.47
chr10_115100109	758	615	902	0.42	0.42	0.37	+	AG	Known	Alu-SINE	intronic	ATRNL1	0.54	0.42	0.12	Y					44	0.2	0.11
chr3_117559352	988	523	756	0.69	0.45	0.62	-	AG	Known	Alu-SINE	intergenic	LINC00901(dist=627114),LINC02024(dist=119341)	0.94	0.62	0.32	Y					45	0.2	0.29
chr2_209971261	695	508	1035	0.92	0.94	0.62	+	AG	Known	-	intronic	UNC80	0.43	0.92	0.49	Y					46	0.52	0.37
chr2_85856672	1080	489	653	0.86	0.87	0.86	-	AG	Known	Alu-SINE	intronic	ST3GAL5	0.61	0.86	0.25	Y					47	0.263	0.36
chr16_67005592	738	649	826	0.33	0.3	0.3	+	AG	Known	Alu-SINE	intronic	CES4A	0.25	0.3	0.05	Y					48	0.25	0.33
chr17_2671877	580	482	1150	0.68	0.63	0.66	+	AG	Known	Alu-SINE	intronic	PAFAH1B1	0.77	0.66	0.11	Y					49	0.29	0.06
chr16_67005676	667	731	795	0.23	0.21	0.19	+	AG	Known	Alu-SINE	intronic	CES4A	0.23	0.21	0.02	Y					50	0.71	0.55
chr6_75638931	681	612	896	0.47	0.5	0.52	+	AG	Known	Alu-SINE	intronic	SENP6	0.44	0.5	0.06	Y					51	0.48	0.38
chr2_85856662	1066	488	585	0.81	0.77	0.77	-	AG	Known	Alu-SINE	intronic	ST3GAL5	0.7	0.77	0.07	Y					52	0.26	0.32
chr15_25262626	708	494	922	0.18	0.13	0.08	+	AG	Novel	Alu-SINE	ncRNA_intronic	SNHG14	0.11	0.13	0.02	Y					53	0.7	0.59
chr6_75638881	701	560	842	0.25	0.28	0.3	+	AG	Known	Alu-SINE	intronic	SENP6	0.15	0.28	0.13	Y					54	0.57	0.35
chr18_3685374	985	415	700	0.07	0.25	0.24	-	AG	Known	Alu-SINE	intronic	DLGAP1	0.64	0.24	0.4	Y					55	0.34	0.78
chr8_4964296	698	546	849	0.1	0.11	0.09	-	AG	Known	SINE/AluJb	intronic	CSMD1	0.217	0.1	0.117	Y					56	0.81	0.73
chr4_21630063	517	340	1206	0.59	0.77	0.66	-	AG	Known	Alu-SINE	intronic	KCNIP4	1	0.66	0.34	Y					57	0.571	0.27
chr6_75638965	721	585	735	0.22	0.22	0.25	+	AG	Known	Alu-SINE	intronic	SENP6	0.66	0.22	0.44	Y					58	0.448	0.46
chr4_21944435	1332	98	586	0.31	0.38	0.45	-	AG	Known	SINE/AluSz	intronic	KCNIP4	0.4325	0.38	0.0525	Y					59	0.63	0.66
chr15_25358121	832	503	678	0.12	0.18	0.25	+	AG	Known	SINE/AluJb	ncRNA_intronic	SNHG14	0.3	0.18	0.12	Y					60	0.21	0.18
chr16_67005637	662	549	795	0.23	0.24	0.18	+	AG	Known	Alu-SINE	intronic	CES4A	0.19	0.23	0.04	Y					61	0.59	0.29
chr8_4964330	956	386	652	0.11	0.13	0.15	-	AG	Known	SINE/AluJb	intronic	CSMD1	0.282	0.13	0.152	Y					62	0.77	0.68
chr16_67005591	651	577	733	0.35	0.36	0.34	+	AG	Known	Alu-SINE	intronic	CES4A	0.22	0.35	0.13	Y					63	0.42	0.41
chr2_46716693	703	579	641	0.3	0.3	0.3	+	AG	Known	Alu-SINE	intronic	SOCS5	0.65	0.3	0.35	Y					64	0.44	0.47
chr6_72866493	754	616	479	0.66	0.44	0.76	+	AG	Known	Alu-SINE	intronic	KCNQ5	0.43	0.66	0.23	Y					65	0.37	0.5
chrX_74208406	548	360	918	0.93	0.95	0.94	-	AG	Known	Alu-SINE	ncRNA_intronic	FTX	0.84	0.94	0.1	Y					66	0.23	0.15
chrX_74208410	550	372	902	0.93	0.94	0.92	-	AG	Known	Alu-SINE	ncRNA_intronic	FTX	0.86	0.93	0.07	Y					67	0.22	0.25
chr6_75638802	446	361	987	0.23	0.2	0.27	+	AG	Known	Alu-SINE	intronic	SENP6	0.32	0.23	0.09	Y					68	0.38	0.64
chrX_74208412	541	350	870	0.84	0.89	0.83	-	AG	Known	Alu-SINE	ncRNA_intronic	FTX	0.88	0.84	0.04	Y					69	0.24	0.32
chr2_77070713	702	584	465	0.55	0.5	0.44	-	AG	Known	Alu-SINE	intronic	LRRTM4	0.69	0.5	0.19	Y					70	0.57	0.64
chr2_85856685	905	350	463	0.91	0.88	0.88	-	AG	Known	Alu-SINE	intronic	ST3GAL5	0.4	0.88	0.48	Y					71	0.42	0.29
chr4_21691888	605	319	793	0.06	0.07	0.06	-	AG	Known	Alu-SINE	intronic	KCNIP4	0.38	0.06	0.32	Y					72	0.27	0.41
chr3_159300265	610	381	715	0.21	0.22	0.17	+	AG	Known	Alu-SINE	intronic	IQCJ-SCHIP1,SCHIP1	0.48	0.21	0.27	Y					73	0.4	0.44
chrX_74278391	416	478	802	0.7	0.72	0.73	-	AG	Known	Alu-SINE	ncRNA_intronic	FTX	0.68	0.72	0.04	Y					74	0.5	0.34
chr10_14042759	894	251	551	0.26	0.1	0.25	-	AG	Novel	Alu-SINE	intronic	FRMD4A	0.27	0.25	0.02	Y					75	0.282	0.1
chr16_67005726	496	441	747	0.32	0.29	0.3	+	AG	Known	Alu-SINE	intronic	CES4A	0.5	0.3	0.2	Y					76	0.42	0.35
chr4_21944441	1100	88	495	0.09	0.1	0.1	-	AG	Known	SINE/AluSz	intronic	KCNIP4	0.442	0.1	0.342	Y					77	0.47	0.26
chr2_46716639	590	528	559	0.31	0.35	0.3	+	AG	Known	Alu-SINE	intronic	SOCS5	0.43	0.31	0.12	Y					78	0.21	0.24
chr16_67005685	495	451	704	0.26	0.26	0.26	+	AG	Known	Alu-SINE	intronic	CES4A	0.2	0.26	0.06	Y					79	0.61	0.76
chr12_69241696	212	389	1039	0.71	0.57	0.64	+	AG	Novel	-	intronic	CPSF6	1	0.64	0.36	Y					80	0.22	0.64
chrX_74208349	462	387	782	0.6	0.67	0.64	-	AG	Known	Alu-SINE	ncRNA_intronic	FTX	0.71	0.64	0.07	Y					81	0.15	0.14
chr11_68087930	629	542	454	0.3	0.31	0.32	-	AG	Known	Alu-SINE	intronic	CHKA	0.6	0.31	0.29	Y					82	0.48	0.14
chr10_14042771	540	334	745	0.21	0.24	0.18	-	AG	Known	SINE/AluSz	intronic	FRMD4A	0.38	0.21	0.17	Y					83	0.094	0.2
chr11_88558677	372	536	701	0.15	0.13	0.14	-	AG	Known	Alu-SINE	intronic	GRM5	0.41	0.14	0.27	Y					84	0.46	0.33
chr2_85856693	758	345	495	0.87	0.81	0.85	-	AG	Known	Alu-SINE	intronic	ST3GAL5	0.41	0.85	0.44	Y					85	0.39	0.48
chr16_10144748	575	234	786	0.2	0.15	0.09	-	AG	Known	SINE/AluSx	intronic	GRIN2A	0.258	0.15	0.108	Y					86	0.54	0.9
chr2_46716668	534	505	556	0.54	0.54	0.54	+	AG	Known	Alu-SINE	intronic	SOCS5	0.41	0.54	0.13	Y					87	0.82	0.36
chrX_74208404	470	312	806	0.89	0.91	0.9	-	AG	Known	Alu-SINE	ncRNA_intronic	FTX	0.71	0.9	0.19	Y					88	0.38	0.66
chr4_21541063	648	380	514	0.19	0.32	0.33	-	AG	Known	Alu-SINE	intronic	KCNIP4	0.3	0.32	0.02	Y					89	0.53	0.56
chr12_78941279	295	398	847	0.09	0.07	0.08	+	AG	Novel	Alu-SINE	intronic	SYT1	0.3	0.08	0.22	Y					90	0.64	0.62
chr18_80040500	810	214	514	0.89	0.43	0.4	+	AG	Known	Alu-SINE	intronic	RBFA	0.71	0.43	0.28	Y					91	0.56	0.66
chr13_107720325	510	320	700	0.29	0.28	0.24	-	AG	Known	Alu-SINE	intronic	FAM155A	0.4	0.28	0.12	Y					92	0.7	0.37
chr4_21618797	510	355	664	0.23	0.2	0.2	-	AG	Known	Alu-SINE	intronic	KCNIP4	0.62	0.2	0.42	Y					93	0.214	0.28
chr17_2671883	542	468	505	0.89	0.83	0.79	+	AG	Known	Alu-SINE	intronic	PAFAH1B1	0.69	0.83	0.14	Y					94	0.197	0.26
chr3_54684234	578	590	347	0.67	0.42	0.69	+	AG	Known	Alu-SINE	intronic	CACNA2D3	0.4	0.67	0.27	Y					95	0.211	0.25
chr7_146289084	501	369	645	0.45	0.38	0.41	+	AG	Known	Alu-SINE	intergenic	TPK1(dist=1453030),CNTNAP2(dist=485187)	0.68	0.41	0.27	Y					96	0.32	0.23
chr11_68087910	646	383	459	0.49	0.5	0.5	-	AG	Known	Alu-SINE	intronic	CHKA	0.56	0.5	0.06	Y					97	0.161	0.15
chr3_159300283	431	494	556	0.73	0.57	0.42	+	AG	Novel	Alu-SINE	intronic	IQCJ-SCHIP1,SCHIP1	0.28	0.57	0.29	Y					98	0.38	0.59
chr17_30774013	492	132	852	0.48	0.53	0.5	+	AG	Known	Alu-SINE	ncRNA_intronic	SUZ12P1	0.45	0.5	0.05	Y					99	0.67	0.43
chr8_4964397	510	259	689	0.47	0.25	0.36	-	AG	Known	Alu-SINE	intronic	CSMD1	0.4	0.36	0.04	Y					100	0.57	0.57
chr4_21944378	485	197	773	0.16	0.15	0.06	-	AG	Known	SINE/AluSz	intronic	KCNIP4	0.2755	0.15	0.1255	Y					101	0.4	0.38
chr5_151454355	536	501	409	0.88	0.63	0.56	+	AG	Known	-	intronic	SLC36A1	0.36	0.63	0.27	Y					102	0.44	0.5
chr4_21637626	476	320	633	0.08	0.07	0.1	-	AG	Known	Alu-SINE	intronic	KCNIP4	0.26	0.08	0.18	Y					103	0.5	0.13
chr16_48354483	494	443	491	0.94	0.53	0.51	+	AG	Known	Alu-SINE	UTR3	LONP2(NM_001300948:c.*2681A>G,NM_031490:c.*2681A>G)	0.5	0.53	0.03	Y					104	0.2215	0.23
chr15_41576986	657	466	276	0.35	0.56	0.14	+	AG	Known	-	intronic	TYRO3	0.57	0.35	0.22	Y					105	0.61	0.23
chr2_85856636	679	306	410	0.78	0.8	0.77	-	AG	Known	Alu-SINE	intronic	ST3GAL5	0.58	0.78	0.2	Y					106	0.11	0.16
chr2_85856648	460	430	490	0.88	0.83	0.79	-	AG	Known	Alu-SINE	intronic	ST3GAL5	0.61	0.83	0.22	Y					107	0.49	0.18
chr4_73101468	374	286	720	0.61	0.73	0.63	-	AG	Known	Alu-SINE	intronic	ANKRD17	0.94	0.63	0.31	Y					108	0.412	0.12
chr4_21630143	301	228	834	0.35	0.38	0.37	-	AG	Known	SINE/AluJo	intronic	KCNIP4	0.762	0.37	0.392	Y					109	0.35	0.38
chrX_74278422	386	454	522	0.48	0.45	0.47	-	AG	Known	Alu-SINE	ncRNA_intronic	FTX	0.79	0.47	0.32	Y					110	0.63	0.3
chr10_115100113	361	386	604	0.27	0.34	0.25	+	AG	Known	Alu-SINE	intronic	ATRNL1	0.33	0.27	0.06	Y					111	0.333	0.29
chr18_80040469	656	195	496	0.49	0.46	0.44	+	AG	Known	Alu-SINE	intronic	RBFA	0.5	0.46	0.04	Y					112	0.286	0.2
chr16_67005657	427	424	492	0.44	0.39	0.34	+	AG	Known	Alu-SINE	intronic	CES4A	0.15	0.39	0.24	Y					113	0.3	0.49
chr9_40059052	483	595	258	0.81	0.8	0.65	-	AG	Known	SINE/AluYb9	ncRNA_intronic	AL772307.1	0.438	0.8	0.362	Y					114	0.23	0.22
chr4_21944293	444	194	695	0.25	0.2	0.15	-	AG	Known	SINE/AluSz	intronic	KCNIP4	0.5815	0.2	0.3815	Y					115	0.29	0.08
chr17_33775916	440	136	745	0.31	0.33	0.29	-	AG	Novel	Alu-SINE	intronic	ASIC2	0.42	0.31	0.11	Y					116	0.272	0.56
chr1_233247604	325	544	434	0.6	0.72	0.83	-	AG	Known	Alu-SINE	intronic	PCNX2	0.97	0.72	0.25	Y					117	0.25	0.32
chr16_7074400	413	326	546	0.7	0.61	0.44	+	AG	Known	TcMar-Mariner-DNA	intronic	RBFOX1	0.72	0.61	0.11	Y					118	0.152	0.41
chr19_52617486	426	411	442	0.7	0.62	0.65	-	AG	Known	Alu-SINE	intronic	ZNF83	0.58	0.65	0.07	Y					119	0.238	0.14
chr3_33550200	426	134	717	0.71	0.7	0.71	-	AG	Known	Alu-SINE	intronic	CLASP2	0.67	0.71	0.04	Y					120	0.353	0.13
chr15_24963468	262	228	784	0.12	0.17	0.13	+	AG	Known	Alu-SINE	ncRNA_intronic	SNHG14	0.4	0.13	0.27	Y					121	0.25	0.24
chr4_16862462	419	373	465	0.19	0.22	0.24	-	AG	Known	Alu-SINE	intronic	LDB2	0.65	0.22	0.43	Y					122	0.39	0.52
chr2_98918282	602	232	417	0.64	0.6	0.63	-	AG	Known	Alu-SINE	intronic	KIAA1211L	0.44	0.63	0.19	Y					123	0.273	0.12
chrX_140730060	416	505	327	0.22	0.19	0.27	+	AG	Known	Alu-SINE	ncRNA_intronic	LINC00632	0.3	0.22	0.08	Y					124	0.33	0.18
chr18_80040415	667	164	416	0.48	0.48	0.5	+	AG	Known	Alu-SINE	intronic	RBFA	0.77	0.48	0.29	Y					125	0.24	0.53
chr16_7074356	395	317	529	0.17	0.1	0.06	+	AG	Known	TcMar-Mariner-DNA	intronic	RBFOX1	0.45	0.1	0.35	Y					126	0.38	0.31
chr6_24142512	727	228	282	0.31	0.3	0.11	+	AG	Known	Alu-SINE	intronic	NRSN1	0.6	0.3	0.3	Y					127	0.33	0.71
chrX_74266407	406	305	522	0.11	0.08	0.06	-	AG	Known	SINE/AluJo	ncRNA_intronic	FTX	0.222	0.08	0.142	Y					128	0.63	0.93
chrX_74208377	344	249	638	0.42	0.45	0.43	-	AG	Known	Alu-SINE	ncRNA_intronic	FTX	0.33	0.43	0.1	Y					129	0.25	0.57
chr2_44228393	408	311	504	0.67	0.68	0.68	+	AG	Known	Alu-SINE	intronic	PPM1B	0.49	0.68	0.19	Y					130	0.24	0.57
chr6_72866452	528	261	433	0.63	0.57	0.51	+	AG	Known	Alu-SINE	intronic	KCNQ5	0.39	0.57	0.18	Y					131	0.19	0.56
chr13_107714410	643	165	404	0.11	0.46	0.29	-	AG	Known	SINE/AluSz	intronic	FAM155A	0.348	0.29	0.058	Y					132	0.19	0.36
chr2_44228421	493	311	402	0.22	0.42	0.38	+	AG	Known	Alu-SINE	intronic	PPM1B	0.64	0.38	0.26	Y					133	0.2	0.55
chr15_25262554	492	254	459	0.78	0.82	0.85	+	AG	Known	Alu-SINE	ncRNA_intronic	SNHG14	0.98	0.82	0.16	Y					134	0.51	0.42
chr16_67005687	333	318	552	0.46	0.45	0.44	+	AG	Known	Alu-SINE	intronic	CES4A	0.17	0.45	0.28	Y					135	0.41	0.7
chr4_21861469	398	448	349	0.12	0.16	0.09	-	AG	Known	Alu-SINE	intronic	KCNIP4	0.22	0.12	0.1	Y					136	0.25	0.55
chr9_125142269	366	213	604	0.74	0.83	0.78	-	AG	Known	Alu-SINE	intronic	SCAI	0.45	0.78	0.33	Y					137	0.39	0.41
chr9_40059040	543	335	302	0.29	0.16	0.17	-	AG	Known	SINE/AluYb9	ncRNA_intronic	AL772307.1	0.65	0.17	0.48	Y					138	0.74	1
chr15_25358238	348	261	570	0.27	0.27	0.27	+	AG	Known	Alu-SINE	ncRNA_intronic	SNHG14	0.48	0.27	0.21	Y					139	0.69	1
chr17_30774053	390	159	621	0.41	0.22	0.28	+	AG	Known	Alu-SINE	ncRNA_intronic	SUZ12P1	0.45	0.28	0.17	Y					140	0.18	0.2
chr18_80040470	608	168	393	0.69	0.67	0.66	+	AG	Known	Alu-SINE	intronic	RBFA	0.42	0.67	0.25	Y					141	0.27	0.25
chr17_30774031	592	186	389	0.4	0.43	0.36	+	AG	Known	Alu-SINE	ncRNA_intronic	SUZ12P1	0.42	0.4	0.02	Y					142	0.43	0.5
chrX_140717243	389	372	406	0.33	0.21	0.17	+	AG	Known	Alu-SINE	ncRNA_intronic	LINC00632	0.15	0.21	0.06	Y					143	0.42	0.42
chr11_67345238	525	388	250	0.4	0.39	0.34	+	AG	Known	Alu-SINE	ncRNA_intronic	LOC100130987	0.59	0.39	0.2	Y					144	0.15	0.18
chr16_67005682	328	388	447	0.37	0.35	0.32	+	AG	Known	Alu-SINE	intronic	CES4A	0.12	0.35	0.23	Y					145	0.12	0.2
chr19_52617474	255	449	459	0.64	0.66	0.61	-	AG	Known	Alu-SINE	intronic	ZNF83	0.73	0.64	0.09	Y					146	0.18	0.07
chrX_47208833	520	82	560	0.5	0.53	0.46	+	AG	Known	Alu-SINE	intronic	UBA1	0.69	0.5	0.19	Y					147	0.12	0.12
chr22_26664221	86	262	813	0.38	0.14	0.13	+	AG	Known	Alu-SINE	ncRNA_intronic	MIAT	0.46	0.14	0.32	Y					148	0.38	0.08
chr4_73214753	326	309	519	0.22	0.28	0.34	-	AG	Known	Alu-SINE	intronic	ANKRD17	0.55	0.28	0.27	Y					149	0.5	0.56
chr19_52617468	272	418	463	0.2	0.22	0.19	-	AG	Known	SINE/AluSx	UTR5	ZNF83	0.679	0.2	0.479	Y					150	0.42	0.73
chr2_77070716	481	384	286	0.39	0.37	0.34	-	AG	Known	Alu-SINE	intronic	LRRTM4	0.47	0.37	0.1	Y					151	0.68	0.38
chr16_7074399	367	271	508	0.83	0.76	0.65	+	AG	Known	TcMar-Mariner-DNA	intronic	RBFOX1	0.66	0.76	0.1	Y					152	0.42	0.91
chr10_10754270	518	329	298	0.24	0.19	0.22	+	AG	Known	Alu-SINE	intronic	CELF2	0.36	0.22	0.14	Y					153	0.33	0.2
chr4_16862369	380	413	347	0.39	0.49	0.38	-	AG	Known	Alu-SINE	intronic	LDB2	0.61	0.39	0.22	Y					154	0.46	0.5
chr3_159300272	409	378	347	0.21	0.2	0.18	+	AG	Novel	Alu-SINE	intronic	IQCJ-SCHIP1,SCHIP1	0.2	0.2	0	Y					155	0.65	0.3
chr4_21630204	268	190	673	0.76	0.77	0.71	-	AG	Known	Alu-SINE	intronic	KCNIP4	0.71	0.76	0.05	Y					156	0.62	0.21
chr8_4964239	377	238	516	0.1	0.16	0.15	-	AG	Novel	Alu-SINE	intronic	CSMD1	0.18	0.15	0.03	Y					157	0.6	0.35
chr2_202299220	376	244	507	0.69	0.42	0.84	+	AG	Known	Alu-SINE	intronic	NOP58	0.83	0.69	0.14	Y					158	0.18	0.46
chr4_21630223	308	171	645	0.6	0.59	0.62	-	AG	Known	Alu-SINE	intronic	KCNIP4	0.78	0.6	0.18	Y					159	0.27	0.1
chr4_73214745	312	298	514	0.6	0.74	0.62	-	AG	Known	Alu-SINE	intronic	ANKRD17	0.33	0.62	0.29	Y					160	0.38	0.18
chr6_24142481	655	201	268	0.14	0.09	0.14	+	AG	Known	SINE/AluSx	intronic	NRSN1	0.385	0.14	0.245	Y					161	0.23	0.44
chr11_67345271	605	255	259	0.61	0.59	0.63	+	AG	Known	Alu-SINE	ncRNA_intronic	LOC100130987	0.87	0.61	0.26	Y					162	0.31	0.23
chr9_128227521	462	370	279	0.09	0.08	0.1	+	AG	Known	Alu-SINE	intronic	DNM1	0.4	0.09	0.31	Y					163	0.24	0.26
chr4_21207669	371	370	369	0.34	0.16	0.1	-	AG	Known	-	intronic	KCNIP4	0.42	0.16	0.26	Y					164	0.31	0.41
chr13_102257492	335	257	512	0.36	0.24	0.29	-	AG	Known	Alu-SINE	intronic	FGF14	0.66	0.29	0.37	Y					165	0.55	0.23
chr5_74860650	479	281	340	0.52	0.5	0.55	-	AG	Known	L2-LINE	intronic	FAM169A	0.4	0.52	0.12	Y					166	0.26	0.37
chr1_83949483	359	371	365	0.2	0.17	0.17	-	AG	Known	Alu-SINE	intronic	TTLL7	0.57	0.17	0.4	Y					167	0.48	0.37
chr13_107488443	364	344	380	1	1	1	-	AG	Novel	L1-LINE	intronic	FAM155A	1	1	0	Y					168	0.5	0.38
chr16_21868398	253	136	695	0.56	0.49	0.56	-	AG	Known	Alu-SINE	intergenic	LOC100190986(dist=1663),UQCRC2(dist=84963)	0.42	0.56	0.14	Y					169	0.58	0.57
chr16_21868439	198	158	725	0.54	0.47	0.4	-	AG	Known	Alu-SINE	intergenic	LOC100190986(dist=1704),UQCRC2(dist=84922)	0.65	0.47	0.18	Y					170	0.35	0.15
chr6_30322845	508	358	209	0.21	0.2	0.15	-	AG	Known	SINE/AluSq2	ncRNA_intronic	HCG17;HCG18	0.35	0.2	0.15	Y					171	0.28	0.16
chrX_74208350	386	331	358	0.48	0.52	0.51	-	AG	Known	Alu-SINE	ncRNA_intronic	FTX	0.57	0.51	0.06	Y					172	0.38	0.58
chr15_24983646	401	324	344	0.69	0.62	0.59	+	AG	Known	Alu-SINE	ncRNA_exonic	PWARSN	0.88	0.62	0.26	Y					173	0.56	0.5
chr16_7134840	275	345	443	0.38	0.32	0.27	+	AG	Known	-	intronic	RBFOX1	0.4	0.32	0.08	Y					174	0.42	0.19
chr4_21618771	354	275	434	0.5	0.5	0.49	-	AG	Known	Alu-SINE	intronic	KCNIP4	0.62	0.5	0.12	Y					175	0.22	0.54
chr15_24963853	206	212	641	0.45	0.48	0.5	+	AG	Known	Alu-SINE	ncRNA_intronic	SNHG14	0.59	0.48	0.11	Y					176	0.2	0.09
chr19_52617487	183	404	471	0.21	0.53	0.59	-	AG	Known	Alu-SINE	intronic	ZNF83	0.62	0.53	0.09	Y					177	0.2	0.67
chr2_50912543	275	222	556	0.64	0.62	0.57	-	AG	Known	-	intronic	NRXN1	0.86	0.62	0.24	Y					178	0.33	0.29
chr13_96163359	537	196	317	0.28	0.38	0.34	+	AG	Known	Alu-SINE	intronic	HS6ST3	0.71	0.34	0.37	Y					179	0.35	0.4
chr2_85856678	610	189	245	0.08	0.07	0.06	-	AG	Known	SINE/AluJr4	intronic	ST3GAL5	0.308	0.07	0.238	Y					180	0.35	0.15
chr4_21861488	354	381	303	0.25	0.16	0.07	-	AG	Known	SINE/AluSx	intronic	KCNIP4	0.23	0.16	0.07	Y					181	0.2	0.22
chr3_54684144	455	345	235	0.12	0.07	0.1	+	AG	Known	SINE/AluSx	intronic	CACNA2D3	0.417	0.1	0.317	Y					182	0.23	0.52
chr2_43797792	470	197	365	0.84	0.9	0.87	+	AG	Known	Alu-SINE	intronic	DYNC2LI1	0.59	0.87	0.28	Y					183	0.62	0.72
chr10_82143821	274	180	576	0.26	0.21	0.23	+	AG	Known	Alu-SINE	intronic	NRG3	0.56	0.23	0.33	Y					184	0.87	0.63
chr10_63380193	342	143	541	0.52	0.32	0.46	-	AG	Known	Alu-SINE	intronic	JMJD1C	0.6	0.46	0.14	Y					185	0.36	0.28
chr10_101811264	334	242	443	0.4	0.3	0.21	-	AG	Known	Alu-SINE	intronic	OGA	0.41	0.3	0.11	Y					186	0.27	0.27
chr10_10754338	338	376	299	0.27	0.25	0.23	+	AG	Novel	Alu-SINE	intronic	CELF2	0.41	0.25	0.16	Y					187	0.49	0.33
chr16_67005742	286	264	461	0.14	0.16	0.19	+	AG	Known	Alu-SINE	intronic	CES4A	0.54	0.16	0.38	Y					188	0.38	0.26
chr6_38544662	336	197	475	0.42	0.5	0.57	-	AG	Known	SINE/AluSq2	intronic	BTBD9	0.357	0.5	0.143	Y					189	0.138	0.13
chr10_10754274	416	252	334	0.43	0.42	0.44	+	AG	Known	Alu-SINE	intronic	CELF2	0.32	0.43	0.11	Y					190	0.14	0.08
chr4_21630059	241	144	616	0.99	0.99	0.98	-	AG	Known	Alu-SINE	intronic	KCNIP4	0.56	0.99	0.43	Y					191	0.75	0.62
chr3_85321462	485	33	481	0.2	0.2	0.21	+	AG	Known	Alu-SINE	intronic	CADM2	0.33	0.2	0.13	Y					192	0.68	0.29
chr20_50913059	169	118	705	0.54	0.45	0.48	-	AG	Known	Alu-SINE	intronic	ADNP	0.8	0.48	0.32	Y					193	0.43	0.28
chrX_47208899	463	78	449	0.56	0.39	0.53	+	AG	Known	Alu-SINE	intronic	UBA1	0.86	0.53	0.33	Y					194	0.28	0.35
chr10_115100072	256	330	403	0.28	0.25	0.26	+	AG	Known	Alu-SINE	intronic	ATRNL1	0.29	0.26	0.03	Y					195	0.33	0.42
chr4_86066577	211	164	611	0.81	0.72	0.76	-	AG	Known	Alu-SINE	intronic	MAPK10	0.87	0.76	0.11	Y					196	0.22	0.23
chr11_16740578	146	101	737	0.56	0.44	0.49	+	AG	Known	Alu-SINE	intronic	C11orf58	0.91	0.49	0.42	Y					197	0.18	0.13
chr2_97252728	487	156	337	0.52	0.49	0.49	+	AG	Known	SINE/AluYf1	intronic	ANKRD36	0.71	0.49	0.22	Y					198	0.22	0.44
chr16_21868384	229	134	616	0.35	0.23	0.29	-	AG	Known	Alu-SINE	intergenic	LOC100190986(dist=1649),UQCRC2(dist=84977)	0.39	0.29	0.1	Y					199	0.52	0.32
chr16_7074336	371	257	351	0.47	0.35	0.23	+	AG	Novel	TcMar-Mariner-DNA	intronic	RBFOX1	0.3	0.35	0.05	Y					200	0.48	0.58
chr4_21578247	396	195	386	0.26	0.23	0.25	-	AG	Known	Alu-SINE	intronic	KCNIP4	0.57	0.25	0.32	Y					201	0.57	0.33
chr2_77070755	429	244	303	0.62	0.56	0.49	-	AG	Novel	Alu-SINE	intronic	LRRTM4	0.8	0.56	0.24	Y					202	0.58	0.42
chr7_102566491	255	319	395	0.27	0.26	0.22	-	AG	Known	SINE/AluSq2	UTR3	POLR2J3	0.2055	0.26	0.0545	Y					203	0.45	0.22
chr2_54931231	305	335	328	0.75	0.55	0.65	+	AG	Novel	Alu-SINE	intronic	EML6	0.35	0.65	0.3	Y					204	0.55	0.18
chr7_146289080	337	202	428	0.43	0.44	0.58	+	AG	Known	Alu-SINE	intergenic	TPK1(dist=1453026),CNTNAP2(dist=485191)	0.58	0.44	0.14	Y					205	0.27	0.36
chr11_89027322	299	191	473	0.5	0.47	0.53	-	AG	Known	Alu-SINE	intronic	GRM5	0.57	0.5	0.07	Y					206	0.21	0.24
chr6_68646357	164	321	478	0.11	0.15	0.11	+	AG	Known	Alu-SINE	intronic	ADGRB3	0.4	0.11	0.29	Y					207	0.48	0.5
chr13_107852048	319	264	374	0.15	0.06	0.17	-	AG	Known	SINE/AluJr	intronic	FAM155A	0.64	0.15	0.49	Y					208	0.45	0.2
chrX_74208330	267	205	484	0.72	0.8	0.7	-	AG	Known	Alu-SINE	ncRNA_intronic	FTX	0.41	0.72	0.31	Y					209	0.25	0.22
chr2_151963065	393	241	317	0.5	0.67	0.41	-	AG	Known	Alu-SINE	intronic	CACNB4	0.55	0.5	0.05	Y					210	0.22	0.22
chr12_78941212	317	194	440	0.11	0.15	0.13	+	AG	Novel	Alu-SINE	intronic	SYT1	0.22	0.13	0.09	Y					211	0.2	0.29
chr1_83949576	192	314	436	0.08	0.07	0.06	-	AG	Known	Alu-SINE	intronic	TTLL7	0.22	0.07	0.15	Y					212	0.13	0.17
chr17_20317606	504	122	313	0.62	0.57	0.61	+	AG	Known	Alu-SINE	UTR3	SPECC1(NM_001243439:c.*3541A>G,NM_001033555:c.*3541A>G)	0.62	0.61	0.01	Y					213	0.3585	0.06
chr10_115100114	219	305	405	0.24	0.25	0.23	+	AG	Known	Alu-SINE	intronic	ATRNL1	0.19	0.24	0.05	Y					214	0.32	0.38
chr7_130932468	373	111	445	0.16	0.34	0.16	-	AG	Known	Alu-SINE	intergenic	LINC00513(dist=10522),LINC-PINT(dist=9292)	0.31	0.16	0.15	Y					215	0.31	0.17
chr14_41834820	290	234	395	0.8	0.85	0.9	+	AG	Known	Alu-SINE	intronic	LRFN5	0.88	0.85	0.03	Y					216	0.49	0.4
chr3_117243061	230	246	437	1	1	1	-	AG	Known	-	intergenic	LINC00901(dist=310823),LINC02024(dist=435632)	0.95	1	0.05	Y					217	0.76	1
chrX_45848396	335	289	288	0.35	0.54	0.41	-	AG	Known	Alu-SINE	ncRNA_intronic	LINC02595	0.76	0.41	0.35	Y					218	0.35	0.6
chr16_7144525	564	136	209	0.23	0.55	0.39	+	AG	Known	Alu-SINE	intronic	RBFOX1	0.2	0.39	0.19	Y					219	0.55	0.67
chr12_120658187	383	219	301	0.13	0.25	0.11	+	AG	Known	SINE/AluSz	intronic	CABP1	0.2095	0.13	0.0795	Y					220	0.41	0.27
chr11_117745866	410	289	197	0.91	0.75	0.77	-	AG	Known	MIR-SINE	intronic	DSCAML1	0.57	0.77	0.2	Y					221	0.47	0.5
chr15_75352954	225	226	444	0.76	0.76	0.75	+	AG	Known	Alu-SINE	UTR3	NEIL1(NM_001352519:c.*212A>G)	0.65	0.76	0.11	Y					222	0.62	0.43
chr15_24963870	150	298	446	0.08	0.07	0.11	+	AG	Known	Alu-SINE	ncRNA_intronic	SNHG14	0.52	0.08	0.44	Y					223	0.62	0.6
chr4_21861460	303	363	226	0.18	0.23	0.14	-	AG	Known	Alu-SINE	intronic	KCNIP4	0.16	0.18	0.02	Y					224	0.72	0.55
chr6_68643871	144	133	615	0.08	0.22	0.09	+	AG	Known	Alu-SINE	intronic	ADGRB3	0.43	0.09	0.34	Y					225	0.6	0.46
chrX_74250779	292	193	398	0.08	0.09	0.07	-	AG	Novel	Alu-SINE	ncRNA_intronic	FTX	0.09	0.08	0.01	Y					226	0.36	0.19
chr3_37072419	373	211	292	0.32	0.41	0.36	-	AG	Known	Alu-SINE	intronic	LRRFIP2	0.85	0.36	0.49	Y					227	0.42	0.52
chr7_35112695	199	149	528	0.29	0.27	0.16	-	AG	Known	Alu-SINE	ncRNA_intronic	DPY19L2P1	0.54	0.27	0.27	Y					228	0.431	0.44
chrX_74208403	254	174	446	0.8	0.8	0.81	-	AG	Known	Alu-SINE	ncRNA_intronic	FTX	0.47	0.8	0.33	Y					229	0.27	0.25
chr13_102257612	259	290	322	0.83	0.86	0.9	-	AG	Known	Alu-SINE	intronic	FGF14	0.59	0.86	0.27	Y					230	0.21	0.19
chr2_135760058	385	194	290	0.71	0.81	0.85	+	AG	Known	Alu-SINE	intronic	UBXN4	0.47	0.81	0.34	Y					231	0.44	0.25
chr22_21848263	432	180	257	0.75	0.8	0.47	-	AG	Novel	Other-Other	intronic	MAPK1	0.33	0.75	0.42	Y					232	0.47	0.24
chr12_79125429	280	236	349	0.44	0.38	0.33	+	AG	Known	Alu-SINE	intronic	SYT1	0.44	0.38	0.06	Y					233	0.23	0.43
chr7_64848984	336	288	241	0.62	0.78	0.5	+	AG	Known	Alu-SINE	intergenic	ZNF138(dist=15304),NONE(dist=NONE)	0.48	0.62	0.14	Y					234	0.1715	0.11
chr10_14042706	288	196	381	0.18	0.11	0.11	-	AG	Novel	Alu-SINE	intronic	FRMD4A	0.16	0.11	0.05	Y					235	0.57	0.38
chr16_10094561	366	210	288	0.18	0.13	0.16	-	AG	Known	SINE/AluSq2	intronic	GRIN2A	0.4	0.16	0.24	Y					236	0.31	0.34
chr16_7134846	228	288	348	0.32	0.27	0.3	+	AG	Known	-	intronic	RBFOX1	0.29	0.3	0.01	Y					237	0.78	0.82
chr6_12895463	367	267	230	0.17	0.15	0.13	+	AG	Novel	Alu-SINE	intronic	PHACTR1	0.6	0.15	0.45	Y					238	0.42	0.63
chr1_83949530	202	171	490	0.24	0.22	0.21	-	AG	Known	Alu-SINE	intronic	TTLL7	0.21	0.22	0.01	Y					239	0.47	0.39
chr22_26664151	24	204	635	0.31	0.17	0.24	+	AG	Known	Alu-SINE	ncRNA_intronic	MIAT	0.71	0.24	0.47	Y					240	0.51	0.87
chr4_21719777	365	209	287	0.14	0.15	0.11	-	AG	Known	Alu-SINE	intronic	KCNIP4	0.23	0.14	0.09	Y					241	0.71	0.79
chr9_40059103	370	254	235	0.64	0.55	0.51	-	AG	Known	SINE/AluYb9	ncRNA_intronic	AL772307.1	0.692	0.55	0.142	Y					242	0.53	0.64
chr8_73740742	361	228	265	0.5	0.46	0.17	-	AG	Known	Alu-SINE	intronic	STAU2	0.48	0.46	0.02	Y					243	0.75	0.82
chr11_89027297	246	179	420	0.73	0.73	0.66	-	AG	Known	Alu-SINE	intronic	GRM5	0.52	0.73	0.21	Y					244	0.85	0.66
chr1_234333636	272	151	421	0.23	0.1	0.19	+	AG	Known	Alu-SINE	intergenic	SLC35F3(dist=9118),COA6-AS1(dist=39171)	0.5	0.19	0.31	Y					245	0.46	0.52
chr7_128661292	246	68	530	0.34	0.2	0.34	+	AG	Known	SINE/AluSx1	intergenic	RNU6-177P;AC018638.7	0.25	0.34	0.09	Y					246	0.22	0.27
chr2_55296928	286	172	384	0.38	0.36	0.35	-	AG	Known	Alu-SINE	intronic	CCDC88A	0.83	0.36	0.47	Y					247	0.42	0.79
chr11_88558634	245	194	402	0.09	0.08	0.08	-	AG	Novel	Alu-SINE	intronic	GRM5	0.19	0.08	0.11	Y					248	0.48	0.24
chr4_21409330	329	231	280	0.06	0.06	0.07	-	AG	Known	Alu-SINE	intronic	KCNIP4	0.43	0.06	0.37	Y					249	0.81	0.77
chr18_80040483	330	278	227	0.08	0.09	0.08	+	AG	Known	SINE/AluJo	intronic	AC090360.1;RBFA	0.333	0.08	0.253	Y					250	0.53	0.94
chr6_68646356	184	126	524	0.38	0.41	0.44	+	AG	Known	Alu-SINE	intronic	ADGRB3	0.39	0.41	0.02	Y					251	0.88	0.69
chr6_12955465	266	311	256	0.39	0.34	0.29	+	AG	Known	Alu-SINE	intronic	PHACTR1	0.57	0.34	0.23	Y					252	0.6	0.5
chr15_25262584	323	184	324	0.3	0.28	0.29	+	AG	Known	Alu-SINE	ncRNA_intronic	SNHG14	0.14	0.29	0.15	Y					253	0.75	0.88
chr11_67345277	439	196	195	0.13	0.11	0.12	+	AG	Known	Alu-SINE	ncRNA_intronic	LOC100130987	0.57	0.12	0.45	Y					254	0.63	0.5
chr5_74860643	369	201	257	0.56	0.59	0.55	-	AG	Known	L2-LINE	intronic	FAM169A	0.25	0.56	0.31	Y					255	0.31	0.33
chr7_102566473	291	236	300	0.21	0.19	0.21	-	AG	Known	SINE/AluSq2	UTR3	POLR2J3	0.196	0.21	0.014	Y					256	0.12	0.14
chr17_69317204	221	311	291	0.41	0.4	0.44	-	AG	Known	Alu-SINE	intronic	ABCA5	0.58	0.41	0.17	Y					257	0.43	0.83
chr6_72728526	195	181	446	0.52	0.56	0.45	+	AG	Known	ERVL-MaLR-LTR	intronic	KCNQ5	0.7	0.52	0.18	Y					258	0.09	0.22
chr18_3680531	327	231	260	0.09	0.18	0.16	-	AG	Known	Alu-SINE	intronic	DLGAP1	0.36	0.16	0.2	Y					259	0.12	0.14
chr2_98918315	214	271	328	0.59	0.35	0.47	-	AG	Novel	Alu-SINE	intronic	KIAA1211L	0.18	0.47	0.29	Y					260	0.83	0.75
chr15_24983610	317	216	274	0.81	0.79	0.73	+	AG	Known	Alu-SINE	ncRNA_exonic	PWARSN	0.46	0.79	0.33	Y					261	0.67	0.28
chr15_75352890	247	204	356	0.6	0.59	0.59	+	AG	Known	Alu-SINE	UTR3	NEIL1(NM_001352519:c.*148A>G)	0.56	0.59	0.03	Y					262	0.23	0.27
chr5_167597456	475	173	156	0.66	0.73	0.78	+	AG	Known	Alu-SINE	intronic	TENM2	0.59	0.73	0.14	Y					263	0.74	0.85
chr10_10754238	342	219	242	0.32	0.26	0.27	+	AG	Known	Alu-SINE	intronic	CELF2	0.31	0.27	0.04	Y					264	0.62	0.67
chr15_75352885	200	266	333	0.08	0.1	0.06	+	AG	Known	SINE/AluSq2	intronic	NEIL1	0.3945	0.08	0.3145	Y					265	0.67	0.2
chr5_17197988	279	164	355	0.3	0.44	0.37	-	AG	Known	Alu-SINE	ncRNA_intronic	BASP1-AS1	0.74	0.37	0.37	Y					266	0.24	0.24
chr2_43797864	272	137	388	0.83	0.85	0.83	+	AG	Known	Alu-SINE	intronic	DYNC2LI1	0.79	0.83	0.04	Y					267	0.4495	0.44
chr7_78033305	641	58	98	0.36	0.17	0.23	-	AG	Known	Alu-SINE	intronic	MAGI2	0.66	0.23	0.43	Y					268	0.56	0.5
chr5_146831276	172	264	357	0.25	0.22	0.24	-	AG	Known	Alu-SINE	intronic	PPP2R2B	0.65	0.24	0.41	Y					269	0.429	0.27
chr20_35713437	218	151	414	0.55	0.35	0.6	-	AG	Known	SINE/AluSp	intronic	RBM39	0.474	0.55	0.076	Y					270	0.44	0.33
chr11_117745884	390	239	148	0.62	0.5	0.31	-	AG	Known	SINE/MIR	intronic	DSCAML1	0.333	0.5	0.167	Y					271	0.28	0.33
chr2_43797795	300	132	344	0.22	0.14	0.21	+	AG	Known	SINE/AluSg	intronic	DYNC2LI1	0.385	0.21	0.175	Y					272	0.19	0.34
chr2_50912551	203	168	405	0.5	0.48	0.4	-	AG	Known	-	intronic	NRXN1	0.56	0.48	0.08	Y					273	0.32	0.27
chr2_77070742	385	203	187	0.95	0.9	0.93	-	AG	Novel	Alu-SINE	intronic	LRRTM4	0.45	0.93	0.48	Y					274	0.47	0.6
chr11_105944405	200	231	342	0.34	0.36	0.31	+	AG	Known	-	intronic	GRIA4	0.44	0.34	0.1	Y					275	0.261	0.73
chr12_80133784	295	172	304	0.77	0.32	0.51	+	AG	Novel	Alu-SINE	intronic	OTOGL	0.46	0.51	0.05	Y					276	0.417	0.65
chr22_19016479	321	167	276	0.5	0.52	0.54	+	AG	Known	-	ncRNA_intronic	DGCR5	0.5	0.52	0.02	Y					277	0.48	0.3
chr15_75352941	187	197	378	0.83	0.75	0.81	+	AG	Known	Alu-SINE	UTR3	NEIL1(NM_001352519:c.*199A>G)	0.4	0.81	0.41	Y					278	0.35	0.36
chr7_130932387	411	97	254	0.26	0.26	0.22	-	AG	Known	Alu-SINE	intergenic	LINC00513(dist=10441),LINC-PINT(dist=9373)	0.27	0.26	0.01	Y					279	0.52	0.83
chr3_33550147	173	105	477	0.34	0.27	0.31	-	AG	Known	Alu-SINE	intronic	CLASP2	0.69	0.31	0.38	Y					280	0.4	0.39
chr4_21779715	380	251	122	0.63	0.5	0.55	-	AG	Known	Alu-SINE	intronic	KCNIP4	0.94	0.55	0.39	Y					281	0.25	0.53
chr1_186458913	168	159	425	0.66	0.87	0.76	+	AG	Known	Alu-SINE	ncRNA_intronic	LOC102724919	0.88	0.76	0.12	Y					282	0.67	0.76
chr16_24110709	277	250	225	0.2	0.29	0.24	+	AG	Novel	Alu-SINE	intronic	PRKCB	0.34	0.24	0.1	Y					283	0.46	0.27
chr1_83949531	199	168	384	0.67	0.46	0.26	-	AG	Known	SINE/AluSc	intronic	TTLL7	0.152	0.46	0.308	Y					284	0.33	0.26
chr17_2672114	109	85	556	0.29	0.26	0.31	+	AG	Known	Alu-SINE	intronic	PAFAH1B1	0.53	0.29	0.24	Y					285	0.23	0.18
chr9_128229415	333	181	236	0.2	0.2	0.2	+	AG	Known	Alu-SINE	intronic	DNM1	0.34	0.2	0.14	Y					286	0.5	0.29
chr6_75638984	260	251	238	0.22	0.2	0.18	+	AG	Known	Alu-SINE	intronic	SENP6	0.21	0.2	0.01	Y					287	0.39	0.5
chr2_135618769	115	120	508	0.18	0.18	0.18	+	AG	Known	Alu-SINE	intronic	R3HDM1	0.56	0.18	0.38	Y					288	0.23	0.29
chr2_96012679	266	163	311	0.22	0.23	0.25	+	AG	Known	Alu-SINE	ncRNA_intronic	FAHD2CP	0.62	0.23	0.39	Y					289	0.49	0.67
chr1_234333623	329	164	246	0.39	0.35	0.43	+	AG	Known	Alu-SINE	intergenic	SLC35F3(dist=9105),COA6-AS1(dist=39184)	0.49	0.39	0.1	Y					290	0.46	0.33
chr3_197612762	255	155	324	0.75	0.7	0.65	-	AG	Known	SINE/FLAM_C	intergenic	BDH1;AC024560.3	1	0.7	0.3	Y					291	0.69	0.55
chr15_75352969	160	244	329	0.38	0.24	0.2	+	AG	Known	Alu-SINE	UTR3	NEIL1(NM_001352519:c.*227A>G)	0.64	0.24	0.4	Y					292	0.34	0.38
chr8_4815461	244	166	323	0.18	0.13	0.17	-	AG	Known	SINE/AluSq2	intronic	CSMD1	0.32	0.17	0.15	Y					293	0.46	0.09
chr2_151963056	300	188	244	0.36	0.32	0.34	-	AG	Known	Alu-SINE	intronic	CACNB4	0.3	0.34	0.04	Y					294	0.412	0.07
chr16_48354471	268	236	220	0.57	0.59	0.62	+	AG	Known	Alu-SINE	UTR3	LONP2(NM_001300948:c.*2669A>G,NM_031490:c.*2669A>G)	0.29	0.59	0.3	Y					295	0.269	0.2
chrX_74278427	247	189	288	0.25	0.24	0.23	-	AG	Known	Alu-SINE	ncRNA_intronic	FTX	0.54	0.24	0.3	Y					296	0.58	0.48
chr4_21861486	240	276	203	0.16	0.17	0.18	-	AG	Known	Alu-SINE	intronic	KCNIP4	0.13	0.17	0.04	Y					297	0.42	0.73
chr10_115100142	239	169	309	0.29	0.29	0.27	+	AG	Known	Alu-SINE	intronic	ATRNL1	0.26	0.29	0.03	Y					298	0.55	0.95
chr13_102257516	253	135	327	0.26	0.24	0.27	-	AG	Known	Alu-SINE	intronic	FGF14	0.41	0.26	0.15	Y					299	0.33	0.22
chr7_43127255	154	68	493	0.41	0.57	0.57	+	AG	Known	Alu-SINE	ncRNA_intronic	HECW1-IT1	0.58	0.57	0.01	Y					300	0.37	0.06
chr14_45131375	194	153	366	0.54	0.63	0.67	-	AG	Known	Alu-SINE	intronic	FKBP3	0.65	0.63	0.02	Y					301	0.3865	0.36
chr3_85407801	197	206	308	0.33	0.33	0.37	+	AG	Known	Alu-SINE	intronic	CADM2	0.34	0.33	0.01	Y					302	0.27	0.38
chr1_113716625	187	223	300	0.36	0.43	0.44	-	AG	Known	Alu-SINE	intronic	PHTF1	0.67	0.43	0.24	Y					303	0.3245	0.24
chr6_72698880	437	117	155	0.15	0.15	0.09	+	AG	Known	Alu-SINE	intronic	KCNQ5	0.31	0.15	0.16	Y					304	0.25	0.32
chr10_115098731	236	283	189	0.07	0.08	0.12	+	AG	Known	SINE/AluY	intronic	ATRNL1	0.19	0.08	0.11	Y					305	0.27	0.14
chr15_24983245	248	227	233	0.1	0.09	0.1	+	AG	Known	Alu-SINE	ncRNA_exonic	PWARSN	0.45	0.1	0.35	Y					306	0.18	0.09
chr2_77070720	319	183	206	0.32	0.2	0.18	-	AG	Known	Alu-SINE	intronic	LRRTM4	0.33	0.2	0.13	Y					307	0.22	0.16
chr2_97252727	369	115	224	0.67	0.56	0.63	+	AG	Known	SINE/AluYf1	intronic	ANKRD36	0.595	0.63	0.035	Y					308	0.17	0.25
chr3_173748020	246	92	365	0.57	0.56	0.58	+	AG	Known	Alu-SINE	intronic	NLGN1	0.8	0.57	0.23	Y					309	0.62	0.22
chr5_143161286	316	153	234	0.37	0.45	0.29	+	AG	Known	Alu-SINE	intronic	ARHGAP26	0.16	0.37	0.21	Y					310	0.32	0.27
chr16_7198212	274	174	253	0.27	0.29	0.33	+	AG	Known	Alu-SINE	intronic	RBFOX1	0.62	0.29	0.33	Y					311	0.39	0.82
chr2_43797870	232	116	353	0.5	0.5	0.61	+	AG	Known	Alu-SINE	intronic	DYNC2LI1	0.78	0.5	0.28	Y					312	0.286	0.5
chr3_85348014	232	354	115	0.15	0.13	0.23	+	AG	Known	Alu-SINE	intronic	CADM2	0.61	0.15	0.46	Y					313	0.72	0.45
chr7_97971506	146	275	280	0.28	0.29	0.29	-	AG	Known	SINE/AluJr	ncRNA_intronic	AC079781.5	0.132	0.29	0.158	Y					314	0.35	0.22
chr8_104057320	378	126	196	0.64	0.63	0.63	+	AG	Known	Alu-SINE	intronic	RIMS2	0.57	0.63	0.06	Y					315	0.53	0.38
chr15_25165431	226	233	240	0.15	0.12	0.1	+	AG	Known	Alu-SINE	ncRNA_intronic	SNHG14	0.3	0.12	0.18	Y					316	0.2305	0.36
chr22_26664269	120	189	390	0.3	0.25	0.12	+	AG	Known	Alu-SINE	ncRNA_intronic	MIAT	0.3	0.25	0.05	Y					317	0.41	0.43
chr8_104057330	404	124	170	0.43	0.72	1	+	AG	Known	Alu-SINE	intronic	RIMS2	0.67	0.72	0.05	Y					318	0.8	0.77
chr10_115100143	164	185	347	0.07	0.08	0.1	+	AG	Known	Alu-SINE	intronic	ATRNL1	0.3	0.08	0.22	Y					319	0.62	0.37
chr16_6336361	162	161	372	0.67	0.78	0.73	+	AG	Known	Alu-SINE	intronic	RBFOX1	0.33	0.73	0.4	Y					320	0.54	0.11
chr6_75638959	261	216	216	0.46	0.39	0.52	+	AG	Known	Alu-SINE	intronic	SENP6	0.18	0.46	0.28	Y					321	0.38	0.71
chr20_63436275	333	149	208	0.18	0.18	0.17	-	AG	Known	Alu-SINE	intronic	KCNQ2	0.47	0.18	0.29	Y					322	0.38	0.38
chr7_146289066	255	157	278	0.15	0.27	0.21	+	AG	Known	SINE/AluSz	intronic	CNTNAP2	0.314	0.21	0.104	Y					323	0.43	0.64
chr1_113716577	176	211	302	0.18	0.23	0.24	-	AG	Known	Alu-SINE	intronic	PHTF1	0.32	0.23	0.09	Y					324	0.62	0.33
chr5_32429809	253	108	327	0.38	0.33	0.44	-	AG	Known	Alu-SINE	intronic	ZFR	0.59	0.38	0.21	Y					325	0.36	0.26
chr16_7198235	256	176	255	0.08	0.09	0.1	+	AG	Known	Alu-SINE	intronic	RBFOX1	0.58	0.09	0.49	Y					326	0.17	0.22
chr6_75638943	251	184	251	0.14	0.12	0.12	+	AG	Known	Alu-SINE	intronic	SENP6	0.19	0.12	0.07	Y					327	0.29	0.23
chr11_68095157	204	125	356	0.11	0.14	0.23	-	AG	Known	Alu-SINE	intronic	CHKA	0.54	0.14	0.4	Y					328	0.16	0.38
chr9_128229358	228	207	250	0.39	0.38	0.29	+	AG	Known	Alu-SINE	intronic	DNM1	0.33	0.38	0.05	Y					329	0.31	0.7
chr10_13997804	222	148	313	0.28	0.27	0.27	-	AG	Known	Alu-SINE	intronic	FRMD4A	0.33	0.27	0.06	Y					330	0.16	0.12
chr2_46716711	257	198	228	0.2	0.22	0.24	+	AG	Known	Alu-SINE	intronic	SOCS5	0.32	0.22	0.1	Y					331	0.184	0.16
chr9_63819101	156	124	401	0.22	0.21	0.22	+	AG	Known	SINE/AluSq	upstream	MIR4477B	0.144	0.22	0.076	Y					332	0.1175	0.12
chr11_33420495	324	134	222	0.32	0.32	0.39	+	AG	Known	Alu-SINE	intronic	KIAA1549L	0.64	0.32	0.32	Y					333	0.098	0.09
chr16_23879694	287	40	352	0.69	0.7	0.76	+	AG	Known	Alu-SINE	intronic	PRKCB	0.6	0.7	0.1	Y					334	0.222	0.34
chr17_82522271	205	247	226	0.28	0.37	0.2	+	AG	Known	Alu-SINE	intronic	FOXK2	0.73	0.28	0.45	Y					335	0.2	0.32
chr4_21409355	178	226	274	0.21	0.26	0.19	-	AG	Known	Alu-SINE	intronic	KCNIP4	0.26	0.21	0.05	Y					336	0.267	0.17
chrX_47208856	226	69	383	0.36	0.33	0.29	+	AG	Known	Alu-SINE	intronic	UBA1	0.57	0.33	0.24	Y					337	0.224	0.34
chr9_123254272	231	117	328	0.3	0.41	0.18	-	AG	Known	SINE/AluY	intronic	STRBP	0.438	0.3	0.138	Y					338	0.312	0.22
chr1_72178991	261	178	236	0.31	0.19	0.25	-	AG	Known	L1-LINE	intronic	NEGR1	0.58	0.25	0.33	Y					339	0.692	0.25
chr11_16740602	98	225	352	0.18	0.16	0.15	+	AG	Known	SINE/AluJb	intronic	C11orf58	0.467	0.16	0.307	Y					340	0.22	0.38
chr3_117993035	127	127	419	0.35	0.57	0.46	-	AG	Known	Alu-SINE	intergenic	LINC02024(dist=302110),LOC105374060(dist=515376)	0.41	0.46	0.05	Y					341	0.26	0.38
chr10_115100086	231	216	224	0.15	0.14	0.12	+	AG	Known	Alu-SINE	intronic	ATRNL1	0.22	0.14	0.08	Y					342	0.26	0.09
chr1_201806219	308	175	186	0.36	0.34	0.37	+	AG	Known	Alu-SINE	ncRNA_intronic	IPO9-AS1	0.84	0.36	0.48	Y					343	0.67	0.8
chr14_103485413	194	142	332	0.35	0.32	0.34	+	AG	Known	Alu-SINE	intronic	MARK3	0.52	0.34	0.18	Y					344	0.7	0.84
chrX_74225601	175	140	353	0.32	0.34	0.26	-	AG	Known	Alu-SINE	ncRNA_intronic	FTX	0.7	0.32	0.38	Y					345	0.4	0.38
chr8_22035732	149	222	296	0.31	0.48	0.36	+	AG	Known	Alu-SINE	intronic	NPM2	0.36	0.36	0	Y					346	0.343	0.24
chr11_59585998	192	234	237	0.29	0.22	0.13	-	AG	Novel	Other-Other	intronic	OSBP	0.32	0.22	0.1	Y					347	0.496	0.14
chr14_50993581	173	163	325	0.46	0.39	0.53	-	AG	Known	Alu-SINE	intronic	TRIM9	0.72	0.46	0.26	Y					348	0.293	0.48
chrY_13396104	210	104	347	0.66	0.7	0.62	-	AG	Known	Alu-SINE	intronic	UTY	0.77	0.66	0.11	Y					349	0.353	0.4
chr10_14218729	293	79	288	0.14	0.31	0.16	-	AG	Known	ERVL-MaLR-LTR	intronic	FRMD4A	0.4	0.16	0.24	Y					350	0.294	0.31
chr4_21719770	268	170	219	0.22	0.2	0.21	-	AG	Known	Alu-SINE	intronic	KCNIP4	0.21	0.21	0	Y					351	0.389	0.24
chr6_68677667	258	96	303	0.06	0.06	0.06	+	AG	Known	Alu-SINE	intronic	ADGRB3	0.26	0.06	0.2	Y					352	0.1	0.08
chr3_85347080	256	116	284	0.59	0.65	0.44	+	AG	Known	Alu-SINE	intronic	CADM2	0.55	0.59	0.04	Y					353	0.227	0.22
chr11_68087856	291	146	218	0.19	0.21	0.18	-	AG	Known	Alu-SINE	intronic	CHKA	0.28	0.19	0.09	Y					354	0.53	0.48
chr4_21883375	222	143	290	0.21	0.2	0.2	-	AG	Known	Alu-SINE	intronic	KCNIP4	0.25	0.2	0.05	Y					355	0.85	0.94
chr5_32429858	221	91	343	0.38	0.35	0.32	-	AG	Known	Alu-SINE	intronic	ZFR	0.35	0.35	0	Y					356	0.64	0.43
chr13_96597201	182	152	320	0.3	0.35	0.22	+	AG	Known	L1-LINE	intronic	HS6ST3	0.74	0.3	0.44	Y					357	0.3	0.29
chr6_12768321	195	120	337	0.06	0.06	0.06	+	AG	Novel	Alu-SINE	intronic	PHACTR1	0.3	0.06	0.24	Y					358	0.41	0.23
chrY_19015556	217	139	295	0.32	0.24	0.27	-	AG	Known	Alu-SINE	ncRNA_intronic	TTTY14	0.73	0.27	0.46	Y					359	0.188	0.16
chr12_120648679	216	88	345	0.19	0.18	0.17	+	AG	Known	Alu-SINE	intronic	CABP1	0.42	0.18	0.24	Y					360	0.26	0.33
chr3_33549664	184	142	322	0.38	0.55	0.41	-	AG	Known	L1-LINE	intronic	CLASP2	0.42	0.41	0.01	Y					361	0.38	0.1
chr6_108993838	278	226	144	0.28	0.29	0.26	-	AG	Novel	Alu-SINE	intronic	SESN1	0.63	0.28	0.35	Y					362	0.34	0.4
chr1_151446539	256	137	252	0.33	0.38	0.42	-	AG	Known	Alu-SINE	intronic	POGZ	0.57	0.38	0.19	Y					363	0.27	0.24
chr8_4964411	332	97	214	0.4	0.22	0.34	-	AG	Known	Alu-SINE	intronic	CSMD1	0.5	0.34	0.16	Y					364	0.31	0.38
chr3_85347065	258	112	272	0.49	0.44	0.4	+	AG	Known	Alu-SINE	intronic	CADM2	0.33	0.44	0.11	Y					365	0.52	0.7
chr3_85347067	264	115	263	0.48	0.44	0.39	+	AG	Known	Alu-SINE	intronic	CADM2	0.37	0.44	0.07	Y					366	0.22	0.17
chr16_7155389	250	177	214	0.18	0.07	0.1	+	AG	Known	Alu-SINE	intronic	RBFOX1	0.26	0.1	0.16	Y					367	0.71	0.33
chr8_4905626	525	37	76	0.22	0.21	0.16	-	AG	Known	Alu-SINE	intronic	CSMD1	0.25	0.21	0.04	Y					368	0.5	0.31
chr10_101017585	203	160	272	0.29	0.36	0.69	-	AG	Known	Alu-SINE	exonic	PDZD7	0.79	0.36	0.43	Y					369	0.37	0.58
chr15_34148009	195	76	360	0.41	0.23	0.22	-	AG	Known	Alu-SINE	intronic	KATNBL1	0.43	0.23	0.2	Y					370	0.38	0.22
chr17_15517919	257	163	210	0.23	0.5	0.36	-	AG	Known	Alu-SINE	intronic	TVP23C,TVP23C-CDRT4	0.44	0.36	0.08	Y					371	0.5	0.8
chr9_10268067	183	188	259	0.14	0.12	0.2	-	AG	Known	Alu-SINE	intronic	PTPRD	0.44	0.14	0.3	Y					372	0.7	0.5
chr17_33775888	210	88	331	0.37	0.51	0.4	-	AG	Known	Alu-SINE	intronic	ASIC2	0.33	0.4	0.07	Y					373	0.87	0.52
chr8_56068341	356	126	145	0.85	0.54	0.91	-	AG	Known	Alu-SINE	UTR3	RPS20(NM_001146227:c.*225A>G)	0.81	0.85	0.04	Y					374	0.85	0.62
chrX_74208294	172	154	301	0.43	0.42	0.42	-	AG	Known	Alu-SINE	ncRNA_intronic	FTX	0.42	0.42	0	Y					375	0.85	0.58
chr16_24110788	224	246	157	0.11	0.09	0.06	+	AG	Novel	Alu-SINE	intronic	PRKCB	0.29	0.09	0.2	Y					376	0.59	0.24
chr3_183656297	285	151	189	0.14	0.17	0.25	+	AG	Known	Alu-SINE	intronic	KLHL24	0.47	0.17	0.3	Y					377	0.2	0.34
chrX_74225656	208	130	287	0.46	0.47	0.41	-	AG	Known	Alu-SINE	ncRNA_intronic	FTX	0.59	0.46	0.13	Y					378	0.27	0.5
chr1_39546877	262	162	199	0.61	0.63	0.62	-	AG	Known	Alu-SINE	ncRNA_intronic	PPIEL	0.74	0.62	0.12	Y					379	0.37	0.14
chr12_62558192	237	110	275	0.11	0.1	0.15	+	AG	Known	Alu-SINE	intronic	MON2	0.5	0.11	0.39	Y					380	0.276	0.2
chr16_24205364	310	189	119	0.14	0.1	0.16	+	AG	Known	Alu-SINE	intronic	PRKCB	0.63	0.14	0.49	Y					381	0.54	0.33
chr4_21630282	206	92	320	0.43	0.45	0.4	-	AG	Known	Alu-SINE	intronic	KCNIP4	0.62	0.43	0.19	Y					382	0.36	0.4
chr12_120648697	114	104	398	0.25	0.36	0.32	+	AG	Known	Alu-SINE	intronic	CABP1	0.41	0.32	0.09	Y					383	0.58	0.67
chr17_2672039	107	68	441	0.23	0.27	0.22	+	AG	Known	Alu-SINE	intronic	PAFAH1B1	0.72	0.23	0.49	Y					384	0.6	0.7
chr15_25358251	233	177	205	0.09	0.1	0.09	+	AG	Known	Alu-SINE	ncRNA_intronic	SNHG14	0.38	0.09	0.29	Y					385	0.16	0.29
chr2_55215095	205	163	247	0.9	0.9	0.81	-	AG	Known	-	intronic	CLHC1	0.68	0.9	0.22	Y					386	0.32	0.36
chr13_102257584	203	131	275	0.49	0.45	0.41	-	AG	Known	Alu-SINE	intronic	FGF14	0.47	0.45	0.02	Y					387	0.119	0.4
chr7_75484494	193	99	316	0.17	0.17	0.17	-	AG	Known	SINE/AluSz6	intronic	POM121C	0.3405	0.17	0.1705	Y					388	0.44	0.31
chr10_45854512	264	174	169	0.71	0.48	0.75	-	AG	Known	SINE/AluSx1	intergenic	AGAP4;TIMM23	0.508	0.71	0.202	Y					389	0.406	0.29
chr14_50990245	179	153	275	0.28	0.32	0.29	-	AG	Known	Alu-SINE	intronic	TRIM9	0.58	0.29	0.29	Y					390	0.42	0.13
chr8_4924466	252	138	217	0.26	0.32	0.26	-	AG	Known	Alu-SINE	intronic	CSMD1	0.66	0.26	0.4	Y					391	0.69	0.35
chr4_21883380	168	202	235	0.14	0.12	0.1	-	AG	Known	Alu-SINE	intronic	KCNIP4	0.26	0.12	0.14	Y					392	0.38	0.16
chr1_234338403	127	62	415	0.25	0.67	0.34	+	AG	Known	SINE/AluSz6	intergenic	SLC35F3;AL355472.2	0.3	0.34	0.04	Y					393	0.53	0.39
chr17_32394991	157	130	316	0.29	0.24	0.26	+	AG	Known	Alu-SINE	intergenic	ZNF207(dist=24542),PSMD11(dist=49518)	0.2	0.26	0.06	Y					394	0.5	0.71
chr6_68643702	157	77	368	0.12	0.11	0.1	+	AG	Known	SINE/AluSg7	intronic	ADGRB3	0.161	0.11	0.051	Y					395	0.6	0.5
chr10_115100182	163	156	282	0.48	0.6	0.49	+	AG	Known	Alu-SINE	intronic	ATRNL1	0.46	0.49	0.03	Y					396	0.36	0.18
chr16_7144518	399	81	121	0.22	0.09	0.06	+	AG	Known	SINE/AluJb	intronic	RBFOX1	0.267	0.09	0.177	Y					397	0.15	0.2
chr2_16581775	200	172	229	0.11	0.14	0.07	-	AG	Known	LINE/L1ME2	intronic	CYRIA	0.538	0.11	0.428	Y					398	0.31	0.17
chr1_83949605	200	122	278	0.13	0.17	0.09	-	AG	Known	SINE/AluSc	intronic	TTLL7	0.161	0.13	0.031	Y					399	0.45	0.93
chr17_20317605	424	89	87	0.79	0.74	0.76	+	AG	Known	Alu-SINE	UTR3	SPECC1(NM_001243439:c.*3540A>G,NM_001033555:c.*3540A>G)	0.56	0.76	0.2	Y					400	0.25	0.14
chr7_130971411	264	62	274	0.13	0.14	0.11	-	AG	Known	Alu-SINE	ncRNA_intronic	LINC-PINT	0.12	0.13	0.01	Y					401	0.24	0.3
chrX_74266479	206	200	193	0.12	0.15	0.17	-	AG	Known	Alu-SINE	ncRNA_intronic	FTX	0.23	0.15	0.08	Y					402	0.24	0.34
chr4_16862391	267	199	131	0.32	0.26	0.2	-	AG	Known	SINE/AluSp	intronic	LDB2	0.397	0.26	0.137	Y					403	0.32	0.36
chr4_21409245	199	121	277	0.43	0.27	0.35	-	AG	Known	Alu-SINE	intronic	KCNIP4	0.63	0.35	0.28	Y					404	0.47	0.29
chr22_29504415	352	136	108	0.67	0.6	0.74	-	AG	Known	Alu-SINE	intergenic	NEFH(dist=13025),THOC5(dist=1464)	0.66	0.67	0.01	Y					405	0.56	0.33
chr11_89027263	141	125	328	0.5	0.55	0.52	-	AG	Known	Alu-SINE	intronic	GRM5	0.29	0.52	0.23	Y					406	0.32	0.17
chr17_69317192	179	198	216	0.3	0.35	0.27	-	AG	Known	Alu-SINE	intronic	ABCA5	0.42	0.3	0.12	Y					407	0.51	0.32
chr1_186458912	116	125	351	0.94	0.92	0.92	+	AG	Known	Alu-SINE	ncRNA_intronic	LOC102724919	0.75	0.92	0.17	Y					408	0.22	0.31
chr1_38861944	231	131	230	0.26	0.18	0.32	+	AG	Known	Alu-SINE	downstream	GJA9-MYCBP,MYCBP(dist=546)	0.69	0.26	0.43	Y					409	0.39	0.24
chr10_96877818	139	148	304	0.21	0.15	0.15	+	AG	Known	Alu-SINE	intronic	LCOR	0.59	0.15	0.44	Y					410	0.66	0.33
chr8_104057306	312	96	183	0.59	0.6	0.68	+	AG	Known	Alu-SINE	intronic	RIMS2	0.63	0.6	0.03	Y					411	0.56	0.12
chr15_25437369	120	138	331	0.55	0.65	0.47	-	AG	Known	-	intronic	UBE3A	0.87	0.55	0.32	Y					412	0.273	0.2
chrX_140718685	186	207	196	0.16	0.15	0.18	+	AG	Known	Alu-SINE	ncRNA_intronic	LINC00632	0.22	0.16	0.06	Y					413	0.28	0.1
chr14_79173398	187	166	235	0.38	0.32	0.37	+	AG	Known	Alu-SINE	intronic	NRXN3	0.74	0.37	0.37	Y					414	0.27	0.26
chr8_4578560	196	63	329	0.44	0.41	0.69	-	AG	Known	Alu-SINE	intronic	CSMD1	0.24	0.44	0.2	Y					415	0.23	0.54
chr10_13997761	174	127	286	0.34	0.32	0.25	-	AG	Known	Alu-SINE	intronic	FRMD4A	0.53	0.32	0.21	Y					416	0.197	0.24
chr6_75638985	231	196	160	0.72	0.66	0.74	+	AG	Known	Alu-SINE	intronic	SENP6	0.29	0.72	0.43	Y					417	0.44	0.32
chr2_114507238	190	165	231	0.64	0.57	0.5	+	AG	Known	SINE/AluJb	intronic	DPP10	0.417	0.57	0.153	Y					418	0.33	0.29
chr6_108993866	310	179	96	0.47	0.55	0.43	-	AG	Novel	Alu-SINE	intronic	SESN1	0.32	0.47	0.15	Y					419	0.41	0.21
chr7_30145247	196	109	278	0.16	0.16	0.16	+	AG	Known	Alu-SINE	intronic	MTURN	0.45	0.16	0.29	Y					420	0.31	0.53
chr4_73101527	150	123	307	0.39	0.29	0.43	-	AG	Known	Alu-SINE	intronic	ANKRD17	0.67	0.39	0.28	Y					421	0.21	0.14
chr12_98981474	168	193	218	0.09	0.11	0.13	-	AG	Known	Alu-SINE	intronic	ANKS1B	0.41	0.11	0.3	Y					422	0.25	0.25
chr4_21795846	193	145	241	0.45	0.58	0.52	-	AG	Known	Alu-SINE	intronic	KCNIP4	0.8	0.52	0.28	Y					423	0.222	0.4
chr10_26999660	261	165	152	0.9	0.88	0.86	-	AG	Novel	ERV1-LTR	intergenic	FAM238C(dist=57659),ANKRD26(dist=4456)	1	0.88	0.12	Y					424	0.2	0.43
chr15_24983537	235	158	183	0.07	0.09	0.08	+	AG	Known	Alu-SINE	ncRNA_exonic	PWARSN	0.39	0.08	0.31	Y					425	0.28	0.5
chr5_32429812	216	90	270	0.35	0.31	0.43	-	AG	Known	Alu-SINE	intronic	ZFR	0.31	0.35	0.04	Y					426	0.29	0.54
chr8_22035813	151	136	289	0.2	0.32	0.26	+	AG	Known	Alu-SINE	intronic	NPM2	0.45	0.26	0.19	Y					427	0.26	0.52
chrX_45848462	143	213	220	0.2	0.36	0.26	-	AG	Known	Alu-SINE	ncRNA_intronic	LINC02595	0.6	0.26	0.34	Y					428	0.24	0.57
chr3_85347076	225	103	246	0.6	0.54	0.48	+	AG	Known	Alu-SINE	intronic	CADM2	0.44	0.54	0.1	Y					429	0.77	0.27
chr8_22035696	159	111	304	0.13	0.11	0.14	+	AG	Known	SINE/AluSz	intronic	NPM2	0.487	0.13	0.357	Y					430	0.52	0.18
chrX_47208857	296	42	236	0.27	0.16	0.29	+	AG	Known	Alu-SINE	intronic	UBA1	0.43	0.27	0.16	Y					431	0.59	0.36
chr1_52925961	176	55	342	0.75	0.68	0.62	-	AG	Known	Alu-SINE	intergenic	ECHDC2(dist=4187),SCP2(dist=1268)	0.91	0.68	0.23	Y					432	0.28	0.24
chrX_47208908	304	34	235	0.29	0.18	0.18	+	AG	Known	Alu-SINE	intronic	UBA1	0.46	0.18	0.28	Y					433	0.29	0.4
chr10_81912247	176	81	315	0.52	0.26	0.73	+	AG	Known	SINE/AluJo	intronic	NRG3	0.457	0.52	0.063	Y					434	0.13	0.3
chr10_115100036	190	160	221	0.24	0.24	0.23	+	AG	Known	Alu-SINE	intronic	ATRNL1	0.32	0.24	0.08	Y					435	0.176	0.46
chr2_132169414	397	25	149	0.32	0.5	0.28	-	AG	Novel	Alu-SINE	intergenic	ANKRD30BL(dist=7462),NONE(dist=NONE)	0.47	0.32	0.15	Y					436	0.273	0.24
chr4_21373802	218	162	190	0.19	0.24	0.12	-	AG	Known	Alu-SINE	intronic	KCNIP4	0.59	0.19	0.4	Y					437	0.32	0.08
chrX_74225709	208	144	218	0.91	0.69	0.84	-	AG	Known	SINE/AluSx1	ncRNA_intronic	FTX	0.583	0.84	0.257	Y					438	0.17	0.53
chr4_21691863	243	136	190	0.5	0.43	0.46	-	AG	Known	SINE/AluSx3	intronic	KCNIP4	0.265	0.46	0.195	Y					439	0.48	0.32
chr11_117745852	281	188	99	0.68	0.62	0.61	-	AG	Known	MIR-SINE	intronic	DSCAML1	0.37	0.62	0.25	Y					440	0.62	0.61
chr17_34149245	185	165	218	0.53	0.57	0.62	-	AG	Known	Alu-SINE	intronic	ASIC2	0.35	0.57	0.22	Y					441	0.46	0.23
chr14_50993594	189	103	275	0.35	0.19	0.46	-	AG	Known	Alu-SINE	intronic	TRIM9	0.49	0.35	0.14	Y					442	0.32	0.4
chr13_21519344	138	126	302	0.3	0.38	0.21	-	AG	Known	Alu-SINE	intronic	MICU2	0.71	0.3	0.41	Y					443	0.2	0.19
chr15_25437321	176	147	243	0.39	0.36	0.24	-	AG	Known	-	intronic	UBE3A	0.42	0.36	0.06	Y					444	0.48	0.33
chr7_128661371	199	55	312	0.14	0.1	0.21	+	AG	Known	SINE/AluSx1	intergenic	RNU6-177P;AC018638.7	0.272	0.14	0.132	Y					445	0.5	0.5
chr17_30902917	194	188	183	0.68	0.48	0.61	-	AG	Known	Alu-SINE	intronic	TEFM	0.43	0.61	0.18	Y					446	0.59	0.22
chr1_241235844	255	222	87	1	0.91	0.89	-	AG	Known	-	intronic	RGS7	0.42	0.91	0.49	Y					447	0.49	0.16
chr11_67345255	307	131	125	0.81	0.76	0.82	+	AG	Known	Alu-SINE	ncRNA_intronic	LOC100130987	0.41	0.81	0.4	Y					448	0.21	0.4
chr17_38535410	132	188	243	0.6	0.63	0.62	-	AG	Known	Alu-SINE	intronic	SRCIN1	0.73	0.62	0.11	Y					449	0.41	0.3
chr2_79965703	163	145	255	0.73	0.81	0.71	+	AG	Known	Alu-SINE	intronic	CTNNA2	0.87	0.73	0.14	Y					450	0.42	0.33
chr14_100932421	11	512	39	0.29	0.17	0.4	+	AG	Known	Alu-SINE	ncRNA_intronic	MEG8	0.6	0.29	0.31	Y					451	0.27	0.66
chr20_8298201	315	93	154	0.36	0.44	0.27	+	AG	Known	Alu-SINE	intronic	PLCB1	0.53	0.36	0.17	Y					452	0.161	0.08
chr17_46148672	368	187	6	0.3	0.32	0.33	-	AG	Known	Alu-SINE	intronic	KANSL1	0.5	0.32	0.18	Y					453	0.35	0.1
chr10_13997854	186	130	242	0.12	0.07	0.06	-	AG	Known	SINE/AluJb	ncRNA_intronic	AC044781.1	0.2275	0.07	0.1575	Y					454	0.77	0.52
chr13_107726799	186	141	231	0.12	0.13	0.12	-	AG	Known	Alu-SINE	intronic	FAM155A	0.42	0.12	0.3	Y					455	0.79	0.29
chr2_50912558	151	127	280	0.66	0.68	0.63	-	AG	Known	-	intronic	NRXN1	0.38	0.66	0.28	Y					456	0.38	0.58
chr9_63819074	140	82	332	0.09	0.1	0.1	+	AG	Known	SINE/AluSq	upstream	MIR4477B	0.081	0.1	0.019	Y					457	0.58	0.22
chr14_45131466	124	108	321	0.46	0.5	0.48	-	AG	Known	Alu-SINE	intronic	FKBP3	0.76	0.48	0.28	Y					458	0.33	0.58
chr2_77399464	208	121	220	0.33	0.64	0.42	-	AG	Known	L1-LINE	intronic	LRRTM4	0.68	0.42	0.26	Y					459	0.4	0.31
chr3_197612763	195	135	218	0.99	1	1	-	AG	Known	SINE/FLAM_C	intergenic	BDH1;AC024560.3	0.765	1	0.235	Y					460	0.23	0.11
chr7_130932345	306	59	182	0.12	0.09	0.1	-	AG	Known	Alu-SINE	intergenic	LINC00513(dist=10399),LINC-PINT(dist=9415)	0.26	0.1	0.16	Y					461	0.18	0.27
chr2_151798505	182	114	250	0.69	0.68	0.69	-	AG	Known	Alu-SINE	downstream	ARL5A(dist=292)	0.25	0.69	0.44	Y					462	0.19	0.18
chr14_103485508	156	141	248	0.25	0.21	0.23	+	AG	Known	Alu-SINE	intronic	MARK3	0.6	0.23	0.37	Y					463	0.22	0.09
chr14_103485403	167	130	247	0.2	0.16	0.35	+	AG	Known	SINE/AluJr	intronic	MARK3	0.583	0.2	0.383	Y					464	0.39	0.19
chr16_67005702	148	154	241	0.44	0.64	0.25	+	AG	Known	SINE/AluSz	intronic	CES4A	0.07	0.44	0.37	Y					465	0.31	0.32
chr2_77070759	223	122	197	0.65	0.52	0.66	-	AG	Novel	Alu-SINE	intronic	LRRTM4	0.38	0.65	0.27	Y					466	0.25	0.2
chr13_96597049	181	142	218	0.42	0.53	0.52	+	AG	Known	L1-LINE	intronic	HS6ST3	0.91	0.52	0.39	Y					467	0.4195	0.38
chr7_128661370	164	41	336	0.36	0.38	0.4	+	AG	Known	Alu-SINE	downstream	LINC01000(dist=372)	0.21	0.38	0.17	Y					468	0.6305	0.15
chr15_25437351	147	149	244	0.82	0.72	0.69	-	AG	Known	-	intronic	UBE3A	0.47	0.72	0.25	Y					469	0.25	0.33
chr13_107852074	179	148	210	0.39	0.22	0.33	-	AG	Known	Alu-SINE	intronic	FAM155A	0.62	0.33	0.29	Y					470	0.345	0.29
chr15_25262546	179	122	236	0.94	0.95	0.94	+	AG	Known	Alu-SINE	ncRNA_intronic	SNHG14	0.73	0.94	0.21	Y					471	0.2	0.09
chr17_69317194	137	204	196	0.11	0.09	0.07	-	AG	Known	SINE/AluSz6	intronic	ABCA5	0.436	0.09	0.346	Y					472	0.51	0.25
chr7_102566435	158	148	231	0.24	0.24	0.25	-	AG	Known	SINE/AluSq2	UTR3	POLR2J3	0.212	0.24	0.028	Y					473	0.44	0.43
chr5_32429818	190	78	268	0.31	0.29	0.35	-	AG	Known	Alu-SINE	intronic	ZFR	0.38	0.31	0.07	Y					474	0.51	0.54
chr6_72728492	131	129	276	0.77	0.63	0.58	+	AG	Known	ERVL-MaLR-LTR	intronic	KCNQ5	0.68	0.63	0.05	Y					475	0.296	0.64
chr8_10453640	168	135	233	0.84	0.93	0.89	+	AG	Known	Alu-SINE	intergenic	MSRA(dist=24749),LINCR-0001(dist=20925)	0.8	0.89	0.09	Y					476	0.214	0.1
chr11_89027369	178	93	263	0.93	0.95	0.7	-	AG	Known	Alu-SINE	intronic	GRM5	0.5	0.93	0.43	Y					477	0.357	0.14
chr3_174116552	126	93	315	0.22	0.42	0.31	+	AG	Known	Alu-SINE	intronic	NLGN1	0.5	0.31	0.19	Y					478	0.52	0.75
chr2_50232595	175	112	246	0.34	0.31	0.34	-	AG	Known	Alu-SINE	intronic	NRXN1	0.66	0.34	0.32	Y					479	0.61	0.58
chr8_1305927	201	152	180	0.25	0.16	0.12	+	AG	Known	L1-LINE	intronic	DLGAP2	0.32	0.16	0.16	Y					480	0.89	1
chr10_81914475	153	133	245	0.2	0.21	0.19	+	AG	Known	Alu-SINE	intronic	NRG3	0.61	0.2	0.41	Y					481	0.32	0.11
chr15_24983667	214	147	170	0.81	0.81	0.81	+	AG	Known	Alu-SINE	ncRNA_exonic	PWARSN	0.77	0.81	0.04	Y					482	0.33	0.24
chr3_50022014	246	116	169	0.32	0.24	0.33	+	AG	Known	Alu-SINE	intronic	RBM6	0.57	0.32	0.25	Y					483	0.59	0.44
chr10_82143824	146	94	290	0.38	0.42	0.25	+	AG	Known	Alu-SINE	intronic	NRG3	0.28	0.38	0.1	Y					484	0.21	0.46
chr6_72698933	349	93	87	0.12	0.09	0.1	+	AG	Known	Alu-SINE	intronic	KCNQ5	0.41	0.1	0.31	Y					485	0.38	0.7
chr4_21572806	143	113	271	0.66	0.64	0.54	-	AG	Known	Alu-SINE	intronic	KCNIP4	0.39	0.64	0.25	Y					486	0.64	0.35
chr7_146173969	155	124	248	0.13	0.12	0.1	+	AG	Known	Alu-SINE	intergenic	TPK1(dist=1337915),CNTNAP2(dist=600302)	0.15	0.12	0.03	Y					487	0.24	0.4
chr2_77127951	225	115	185	0.5	0.53	0.56	-	AG	Known	Alu-SINE	intronic	LRRTM4	0.75	0.53	0.22	Y					488	0.49	0.34
chr8_1310787	175	115	235	0.47	0.5	0.48	+	AG	Known	Alu-SINE	intronic	DLGAP2	0.65	0.48	0.17	Y					489	0.7	0.33
chr9_63819075	210	140	175	0.08	0.07	0.06	+	AG	Known	SINE/AluSq	upstream	MIR4477B	0.153	0.07	0.083	Y					490	0.233	0.11
chrY_13396106	175	95	255	0.69	0.56	0.57	-	AG	Known	Alu-SINE	intronic	UTY	0.55	0.57	0.02	Y					491	0.53	0.32
chr12_62558252	223	93	207	0.6	0.48	0.35	+	AG	Known	Alu-SINE	intronic	MON2	0.53	0.48	0.05	Y					492	0.58	0.2
chr17_2672034	87	63	373	0.79	0.77	0.91	+	AG	Known	Alu-SINE	intronic	PAFAH1B1	0.64	0.79	0.15	Y					493	0.43	0.23
chr2_132169392	350	24	149	0.44	0.48	0.52	-	AG	Known	Alu-SINE	intergenic	ANKRD30BL(dist=7440),NONE(dist=NONE)	0.33	0.48	0.15	Y					494	0.45	0.5
chr15_34148011	168	68	285	0.32	0.26	0.2	-	AG	Known	Alu-SINE	intronic	KATNBL1	0.29	0.26	0.03	Y					495	0.89	1
chr6_57921862	182	94	245	0.19	0.2	0.18	-	AG	Known	SINE/AluJb	ncRNA_intronic	AL021368.4	0.35	0.19	0.16	Y					496	0.66	0.45
chr4_21618870	185	120	215	0.77	0.6	0.31	-	AG	Known	Alu-SINE	intronic	KCNIP4	0.26	0.6	0.34	Y					497	0.31	0.37
chr10_115100037	135	173	211	0.06	0.06	0.06	+	AG	Known	Alu-SINE	intronic	ATRNL1	0.35	0.06	0.29	Y					498	0.37	0.57
chr19_13042610	180	133	206	0.53	0.53	0.23	+	AG	Known	Alu-SINE	intronic	NFIX	0.46	0.53	0.07	Y					499	0.48	0.36
chrY_19015529	119	137	263	0.55	0.56	0.56	-	AG	Known	Alu-SINE	ncRNA_intronic	TTTY14	0.47	0.56	0.09	Y					500	0.12	0.3
chr16_7155375	178	89	250	0.18	0.12	0.13	+	AG	Known	Alu-SINE	intronic	RBFOX1	0.25	0.13	0.12	Y					501	0.188	0.29
chr22_26664195	24	157	336	0.07	0.1	0.15	+	AG	Known	SINE/AluSz6	ncRNA_intronic	MIAT	0.226	0.1	0.126	Y					502	0.19	0.23
chr4_21541850	110	92	315	0.06	0.07	0.06	-	AG	Known	Alu-SINE	intronic	KCNIP4	0.41	0.06	0.35	Y					503	0.17	0.16
chr8_10453656	142	136	238	0.82	0.86	0.9	+	AG	Known	Alu-SINE	intergenic	MSRA(dist=24765),LINCR-0001(dist=20909)	0.82	0.86	0.04	Y					504	0.16	0.43
chr4_16843904	167	69	278	0.21	0.24	0.19	-	AG	Known	SINE/AluSx	intronic	LDB2	0.423	0.21	0.213	Y					505	0.24	0.22
chr5_143161157	226	137	151	0.2	0.18	0.19	+	AG	Known	Alu-SINE	intronic	ARHGAP26	0.21	0.19	0.02	Y					506	0.28	0.21
chr2_77070736	243	125	146	0.63	0.54	0.43	-	AG	Novel	Alu-SINE	intronic	LRRTM4	0.28	0.54	0.26	Y					507	0.23	0.57
chr12_79125342	166	148	197	0.15	0.08	0.12	+	AG	Known	Alu-SINE	intronic	SYT1	0.31	0.12	0.19	Y					508	0.75	0.92
chr8_10451928	196	129	186	0.47	0.23	0.18	+	AG	Known	L1-LINE	intergenic	MSRA(dist=23037),LINCR-0001(dist=22637)	0.72	0.23	0.49	Y					509	0.88	0.76
chrY_13396113	171	81	259	0.78	0.79	0.64	-	AG	Known	Alu-SINE	intronic	UTY	0.6	0.78	0.18	Y					510	0.32	0.6
chr6_12895473	223	170	117	0.29	0.15	0.22	+	AG	Novel	Alu-SINE	intronic	PHACTR1	0.36	0.22	0.14	Y					511	0.43	0.48
chr16_4095785	113	99	297	0.13	0.16	0.19	-	AG	Known	Alu-SINE	intronic	ADCY9	0.66	0.16	0.5	Y					512	0.286	0.12
chr4_21179068	170	147	192	0.09	0.09	0.09	-	AG	Known	SINE/AluJb	intronic	KCNIP4	0.263	0.09	0.173	Y					513	0.48	0.23
chr5_146831252	119	170	220	0.13	0.1	0.09	-	AG	Known	Alu-SINE	intronic	PPP2R2B	0.45	0.1	0.35	Y					514	0.09	0.32
chr5_146831262	130	209	170	0.3	0.26	0.22	-	AG	Known	Alu-SINE	intronic	PPP2R2B	0.57	0.26	0.31	Y					515	0.16	0.17
chr9_128601477	73	70	366	0.34	0.19	0.25	+	AG	Known	Alu-SINE	ncRNA_intronic	MIR1268A	0.33	0.25	0.08	Y					516	0.57	0.52
chr6_68954888	176	145	187	0.42	0.37	0.28	+	AG	Known	Alu-SINE	intronic	ADGRB3	0.83	0.37	0.46	Y					517	0.6	0.17
chr2_50861967	244	135	128	0.24	0.3	0.37	-	AG	Known	Alu-SINE	intronic	NRXN1	0.27	0.3	0.03	Y					518	0.45	0.36
chr5_77260862	228	87	192	0.18	0.15	0.23	+	AG	Known	Alu-SINE	intronic	PDE8B	0.48	0.18	0.3	Y					519	0.4	0.33
chr6_104725976	90	122	295	0.39	0.38	0.38	-	AG	Known	Alu-SINE	intergenic	NONE(dist=NONE),HACE1(dist=2118)	0.6	0.38	0.22	Y					520	0.59	0.57
chr10_10512697	243	91	173	0.24	0.24	0.25	+	AG	Novel	Alu-SINE	intronic	CELF2	0.44	0.24	0.2	Y					521	0.47	0.54
chr13_96597090	149	120	237	0.4	0.32	0.32	+	AG	Known	L1-LINE	intronic	HS6ST3	0.36	0.32	0.04	Y					522	0.3	0.56
chr11_89027206	172	71	261	0.37	0.39	0.35	-	AG	Known	Alu-SINE	intronic	GRM5	0.62	0.37	0.25	Y					523	0.24	0.12
chr16_67005600	165	168	171	0.36	0.36	0.36	+	AG	Known	SINE/AluSz	intronic	CES4A	0.062	0.36	0.298	Y					524	0.39	0.7
chr16_67005755	168	104	232	0.5	0.36	0.37	+	AG	Known	SINE/AluSz	intronic	CES4A	0.297	0.37	0.073	Y					525	0.222	0.18
chr20_3997031	218	168	118	0.6	0.46	0.48	-	AG	Known	Alu-SINE	intronic	RNF24	0.67	0.48	0.19	Y					526	0.55	0.42
chr16_6764816	117	103	283	0.19	0.21	0.2	+	AG	Known	Alu-SINE	intronic	RBFOX1	0.3	0.2	0.1	Y					527	0.45	0.28
chr4_21630015	108	72	323	0.48	0.43	0.5	-	AG	Known	Alu-SINE	intronic	KCNIP4	0.68	0.48	0.2	Y					528	0.6	0.32
chr8_1310797	212	123	168	0.74	0.8	0.68	+	AG	Known	Alu-SINE	intronic	DLGAP2	0.66	0.74	0.08	Y					529	0.29	0.67
chr16_6764834	145	105	251	0.12	0.08	0.1	+	AG	Known	Alu-SINE	intronic	RBFOX1	0.3	0.1	0.2	Y					530	0.6	0.24
chr14_45132433	138	144	218	0.22	0.33	0.22	-	AG	Known	Alu-SINE	intronic	FKBP3	0.68	0.22	0.46	Y					531	0.35	0.26
chr17_30785349	302	25	173	0.76	0.32	0.61	+	AG	Known	Alu-SINE	ncRNA_intronic	SUZ12P1	0.31	0.61	0.3	Y					532	0.24	0.12
chr17_69317193	123	211	165	0.57	0.5	0.48	-	AG	Known	Alu-SINE	intronic	ABCA5	0.34	0.5	0.16	Y					533	0.18	0.09
chrX_74266339	183	111	205	0.86	0.86	0.85	-	AG	Known	Alu-SINE	ncRNA_intronic	FTX	0.45	0.86	0.41	Y					534	0.375	0.34
chr11_68095148	162	102	233	0.43	0.37	0.49	-	AG	Known	Alu-SINE	intronic	CHKA	0.47	0.43	0.04	Y					535	0.55	0.52
chr4_21924439	119	166	212	0.19	0.18	0.21	-	AG	Known	Alu-SINE	intronic	KCNIP4	0.46	0.19	0.27	Y					536	0.5	0.12
chr6_2257984	204	145	148	0.48	0.58	0.34	+	AG	Novel	ERVL-MaLR-LTR	ncRNA_intronic	GMDS-DT	0.55	0.48	0.07	Y					537	0.63	0.31
chr11_68087902	245	138	112	0.14	0.16	0.17	-	AG	Known	SINE/AluSx	intronic	CHKA	0.267	0.16	0.107	Y					538	0.37	0.71
chr16_48354469	165	148	182	0.38	0.38	0.32	+	AG	Known	Alu-SINE	UTR3	LONP2(NM_001300948:c.*2667A>G,NM_031490:c.*2667A>G)	0.31	0.38	0.07	Y					539	0.84	0.36
chr5_17416206	105	124	265	0.24	0.38	0.18	+	AG	Known	SINE/AluY	ncRNA_intronic	LINC02217	0.345	0.24	0.105	Y					540	0.43	0.71
chr1_47048018	185	134	174	0.43	0.52	0.45	+	AG	Known	Alu-SINE	intronic	CYP4X1	0.78	0.45	0.33	Y					541	0.83	0.68
chrY_19015555	110	129	254	0.78	0.76	0.8	-	AG	Known	Alu-SINE	ncRNA_intronic	TTTY14	0.62	0.78	0.16	Y					542	0.34	0.11
chr8_10453666	118	164	210	0.78	0.81	0.79	+	AG	Known	Alu-SINE	intergenic	MSRA(dist=24775),LINCR-0001(dist=20899)	0.9	0.79	0.11	Y					543	0.14	0.08
chr16_6413100	164	147	180	0.13	0.15	0.16	+	AG	Known	SINE/AluSp	intronic	RBFOX1	0.562	0.15	0.412	Y					544	0.24	0.15
chr11_117762606	174	142	174	0.36	0.18	0.41	-	AG	Known	Alu-SINE	intronic	DSCAML1	0.72	0.36	0.36	Y					545	0.333	0.14
chr3_138256684	257	120	113	0.56	0.5	0.43	+	AG	Known	Alu-SINE	intronic	ARMC8	0.44	0.5	0.06	Y					546	0.38	0.12
chr4_21822946	133	117	240	0.17	0.14	0.1	-	AG	Known	Alu-SINE	intronic	KCNIP4	0.13	0.14	0.01	Y					547	0.62	0.62
chr13_19714691	163	92	234	0.23	0.33	0.28	-	AG	Known	Alu-SINE	intronic	PSPC1	0.66	0.28	0.38	Y					548	0.28	0.36
chr21_37375710	231	56	202	0.36	0.3	0.08	+	AG	Known	Alu-SINE	intronic	DYRK1A	0.62	0.3	0.32	Y					549	0.64	0.58
chr13_66559611	155	26	308	0.27	0.11	0.43	-	AG	Novel	Alu-SINE	intronic	PCDH9	0.31	0.27	0.04	Y					550	0.26	0.2
chr15_25262559	208	85	195	0.24	0.24	0.25	+	AG	Known	SINE/AluSp	ncRNA_intronic	SNHG14	0.305	0.24	0.065	Y					551	0.68	0.91
chr17_2672006	163	88	237	0.71	0.67	0.87	+	AG	Known	Alu-SINE	intronic	PAFAH1B1	0.81	0.71	0.1	Y					552	0.87	0.82
chr17_2038038	101	105	281	0.76	0.8	0.83	+	AG	Known	Alu-SINE	intronic	DPH1	0.4	0.8	0.4	Y					553	0.65	0.37
chr3_33550174	131	59	296	0.17	0.14	0.13	-	AG	Known	Alu-SINE	intronic	CLASP2	0.35	0.14	0.21	Y					554	0.26	0.28
chr4_21924445	249	50	185	0.59	0.58	0.52	-	AG	Known	SINE/AluY	intronic	KCNIP4	0.3	0.58	0.28	Y					555	0.56	0.67
chr4_21691823	161	97	225	0.28	0.22	0.24	-	AG	Known	Alu-SINE	intronic	KCNIP4	0.29	0.24	0.05	Y					556	0.22	0.33
chrX_74225752	169	121	193	0.15	0.2	0.25	-	AG	Known	Alu-SINE	ncRNA_intronic	FTX	0.53	0.2	0.33	Y					557	0.25	0.17
chr7_111485343	99	96	287	0.56	0.59	0.59	-	AG	Known	Alu-SINE	intronic	IMMP2L	0.76	0.59	0.17	Y					558	0.81	0.56
chr11_105944336	126	143	212	0.29	0.13	0.14	+	AG	Known	-	intronic	GRIA4	0.38	0.14	0.24	Y					559	0.69	0.51
chr17_2672010	140	68	273	0.54	0.6	0.63	+	AG	Known	Alu-SINE	intronic	PAFAH1B1	0.64	0.6	0.04	Y					560	0.47	0.6
chr10_82407922	106	59	314	0.06	0.07	0.07	+	AG	Known	Alu-SINE	intronic	NRG3	0.15	0.07	0.08	Y					561	0.5	0.35
chr6_68677647	171	50	258	0.19	0.16	0.14	+	AG	Known	Alu-SINE	intronic	ADGRB3	0.31	0.16	0.15	Y					562	0.29	0.38
chr5_146831240	161	123	194	0.32	0.33	0.34	-	AG	Known	Alu-SINE	intronic	PPP2R2B	0.53	0.33	0.2	Y					563	0.27	0.56
chrX_115931156	74	140	264	0.24	0.38	0.23	-	AG	Known	L1-LINE	ncRNA_intronic	DANT2	0.36	0.24	0.12	Y					564	0.333	0.67
chr11_128982707	182	136	159	0.2	0.17	0.17	-	AG	Known	Alu-SINE	intronic	ARHGAP32	0.39	0.17	0.22	Y					565	0.35	0.4
chr3_197612712	156	105	216	0.75	0.75	0.82	-	AG	Known	SINE/FLAM_C	intergenic	BDH1;AC024560.3	0.889	0.75	0.139	Y					566	0.53	0.34
chr5_146831275	137	159	181	0.35	0.39	0.43	-	AG	Known	Alu-SINE	intronic	PPP2R2B	0.39	0.39	0	Y					567	0.22	0.21
chr12_48934763	131	206	139	0.22	0.24	0.25	-	AG	Known	Alu-SINE	downstream	ARF3(dist=960)	0.6	0.24	0.36	Y					568	0.47	0.63
chr2_101704762	132	127	217	0.39	0.46	0.33	+	AG	Known	Alu-SINE	intronic	MAP4K4	0.81	0.39	0.42	Y					569	0.27	0.24
chr11_105944332	125	151	199	0.37	0.4	0.39	+	AG	Known	-	intronic	GRIA4	0.5	0.39	0.11	Y					570	0.53	0.75
chr14_50990231	149	147	179	0.59	0.61	0.73	-	AG	Known	Alu-SINE	intronic	TRIM9	0.39	0.61	0.22	Y					571	0.6	0.92
chr4_21263863	123	119	233	0.1	0.12	0.15	-	AG	Known	Alu-SINE	intronic	KCNIP4	0.39	0.12	0.27	Y					572	0.46	0.27
chr1_72178988	198	120	156	0.77	0.58	0.59	-	AG	Known	L1-LINE	intronic	NEGR1	0.37	0.59	0.22	Y					573	0.25	0.33
chr3_49323039	196	95	183	0.37	0.34	0.38	-	AG	Known	Alu-SINE	intronic	USP4	0.66	0.37	0.29	Y					574	0.42	0.47
chr4_21507403	237	79	158	0.75	0.73	0.67	-	AG	Known	Alu-SINE	intronic	KCNIP4	0.61	0.73	0.12	Y					575	0.18	0.22
chr9_125142248	146	82	246	0.4	0.32	0.33	-	AG	Known	Alu-SINE	intronic	SCAI	0.15	0.33	0.18	Y					576	0.176	0.2
chr1_83949491	157	158	158	0.2	0.2	0.21	-	AG	Known	SINE/AluSc	intronic	TTLL7	0.2225	0.2	0.0225	Y					577	0.273	0.13
chr16_6680545	262	94	117	0.5	0.68	0.7	+	AG	Known	Alu-SINE	intronic	RBFOX1	0.49	0.68	0.19	Y					578	0.3	0.26
chr8_13024242	120	19	333	0.93	0.87	0.9	+	AG	Known	Alu-SINE	UTR3	TRMT9B(NM_020844:c.*2198A>G,NM_001099677:c.*2198A>G)	0.73	0.9	0.17	Y					579	0.39	0.2
chr4_6457061	312	63	96	0.55	0.45	0.49	-	AG	Known	Alu-SINE	intronic	PPP2R2C	0.41	0.49	0.08	Y					580	0.83	0.38
chr10_14175724	163	93	214	0.12	0.11	0.12	-	AG	Known	Alu-SINE	intronic	FRMD4A	0.24	0.12	0.12	Y					581	0.26	0.36
chr7_35112669	156	62	251	0.59	0.61	0.48	-	AG	Known	Alu-SINE	ncRNA_intronic	DPY19L2P1	0.46	0.59	0.13	Y					582	0.25	0.2
chr7_66545556	166	82	221	0.32	0.31	0.3	-	AG	Known	Alu-SINE	ncRNA_intronic	GS1-124K5.11	0.37	0.31	0.06	Y					583	0.2	0.12
chr11_88558680	138	102	227	0.28	0.26	0.27	-	AG	Known	Alu-SINE	intronic	GRM5	0.21	0.27	0.06	Y					584	0.35	0.73
chr7_128661248	148	39	280	0.08	0.08	0.08	+	AG	Known	Alu-SINE	downstream	LINC01000(dist=250)	0.22	0.08	0.14	Y					585	0.19	0.22
chr8_1305908	197	137	133	0.42	0.35	0.3	+	AG	Known	L1-LINE	intronic	DLGAP2	0.29	0.35	0.06	Y					586	0.27	0.2
chr11_128982652	201	122	143	0.16	0.16	0.17	-	AG	Known	Alu-SINE	intronic	ARHGAP32	0.47	0.16	0.31	Y					587	0.2	0.16
chr16_48354429	123	144	199	0.09	0.11	0.07	+	AG	Known	SINE/AluSz	UTR3	LONP2	0.333	0.09	0.243	Y					588	0.67	0.91
chr16_48354456	174	168	124	0.21	0.26	0.27	+	AG	Known	SINE/AluSz	UTR3	LONP2	0.261	0.26	0.001	Y					589	0.69	0.62
chrX_45847230	129	78	259	0.5	0.35	0.46	-	AG	Known	Alu-SINE	downstream	LINC02595(dist=847)	0.58	0.46	0.12	Y					590	0.71	0.36
chr17_2672113	155	46	264	0.58	0.56	0.68	+	AG	Known	Alu-SINE	intronic	PAFAH1B1	0.22	0.58	0.36	Y					591	0.29	0.57
chr15_25113855	132	163	169	0.23	0.25	0.26	+	AG	Known	Alu-SINE	ncRNA_intronic	SNHG14	0.67	0.25	0.42	Y					592	0.31	0.38
chr19_58349460	148	121	195	0.25	0.3	0.3	+	AG	Known	SINE/AluSq4	ncRNA_intronic	A1BG-AS1;AC012313.3	0.487	0.3	0.187	Y					593	0.38	0.71
chr5_17197956	162	95	206	0.53	0.53	0.54	-	AG	Known	Alu-SINE	ncRNA_intronic	BASP1-AS1	0.32	0.53	0.21	Y					594	0.32	0.43
chr6_107522741	154	161	147	0.21	0.22	0.23	+	AG	Known	Alu-SINE	intronic	SOBP	0.56	0.22	0.34	Y					595	0.42	0.23
chr7_130932333	257	51	154	0.11	0.08	0.1	-	AG	Known	Alu-SINE	intergenic	LINC00513(dist=10387),LINC-PINT(dist=9427)	0.2	0.1	0.1	Y					596	0.19	0.25
chr8_4905575	241	67	154	0.26	0.33	0.18	-	AG	Known	Alu-SINE	intronic	CSMD1	0.25	0.26	0.01	Y					597	0.31	0.44
chr15_25437368	108	108	245	0.96	0.95	0.95	-	AG	Known	-	intronic	UBE3A	0.57	0.95	0.38	Y					598	0.47	0.44
chrX_104729789	228	90	143	0.33	0.35	0.14	+	AG	Novel	L1-LINE	intronic	IL1RAPL2	0.65	0.33	0.32	Y					599	0.69	0.46
chr6_12868114	145	82	233	0.2	0.15	0.21	+	AG	Known	Alu-SINE	intronic	PHACTR1	0.42	0.2	0.22	Y					600	0.44	0.33
chr12_63588918	121	185	153	0.73	0.9	0.82	-	AG	Known	Alu-SINE	intronic	DPY19L2	0.38	0.82	0.44	Y					601	0.72	0.5
chr4_21572804	145	104	210	0.32	0.26	0.21	-	AG	Known	Alu-SINE	intronic	KCNIP4	0.3	0.26	0.04	Y					602	0.37	0.73
chrY_19015485	115	112	232	0.66	0.64	0.66	-	AG	Known	Alu-SINE	ncRNA_intronic	TTTY14	0.69	0.66	0.03	Y					603	0.4835	0.11
chr11_128982669	166	152	139	0.21	0.2	0.2	-	AG	Known	Alu-SINE	intronic	ARHGAP32	0.43	0.2	0.23	Y					604	0.71	0.46
chr16_67005651	152	125	180	0.14	0.09	0.18	+	AG	Known	SINE/AluSz	intronic	CES4A	0.056	0.14	0.084	Y					605	0.54	0.67
chr6_68643771	176	129	152	0.09	0.08	0.08	+	AG	Known	Alu-SINE	intronic	ADGRB3	0.13	0.08	0.05	Y					606	0.68	0.53
chr7_146289078	192	96	169	0.29	0.24	0.39	+	AG	Known	Alu-SINE	intergenic	TPK1(dist=1453024),CNTNAP2(dist=485193)	0.21	0.29	0.08	Y					607	0.4	0.06
chr1_38861919	195	109	152	0.29	0.28	0.33	+	AG	Known	Alu-SINE	downstream	GJA9-MYCBP,MYCBP(dist=571)	0.43	0.29	0.14	Y					608	0.69	0.49
chr10_10754245	191	152	113	0.48	0.55	0.63	+	AG	Known	SINE/AluJr	intergenic	CELF2-DT;SFTA1P	0.2245	0.55	0.3255	Y					609	0.51	0.32
chr13_21519304	108	104	244	0.78	0.75	0.82	-	AG	Known	Alu-SINE	intronic	MICU2	0.5	0.78	0.28	Y					610	0.4205	0.09
chr4_21507379	92	152	212	0.58	0.5	0.42	-	AG	Known	SINE/AluSx	intronic	KCNIP4	0.333	0.5	0.167	Y					611	0.3	0.34
chr7_66685422	223	77	156	0.46	0.62	0.61	+	AG	Known	Alu-SINE	intronic	RABGEF1	0.57	0.61	0.04	Y					612	0.43	0.61
chr2_172925682	167	136	152	0.38	0.38	0.38	+	AG	Known	Alu-SINE	intronic	RAPGEF4	0.38	0.38	0	Y					613	0.375	0.32
chr4_21528406	140	125	190	0.36	0.42	0.42	-	AG	Known	Alu-SINE	intronic	KCNIP4	0.51	0.42	0.09	Y					614	0.49	0.43
chr4_21572805	131	152	172	0.35	0.34	0.33	-	AG	Known	Alu-SINE	intronic	KCNIP4	0.32	0.34	0.02	Y					615	0.24	0.4
chr2_135618741	151	51	251	0.25	0.17	0.12	+	AG	Known	SINE/AluSq2	intronic	R3HDM1	0.273	0.17	0.103	Y					616	0.52	0.5
chr3_117993032	142	106	205	0.36	0.35	0.45	-	AG	Known	Alu-SINE	intergenic	LINC02024(dist=302107),LOC105374060(dist=515379)	0.38	0.36	0.02	Y					617	0.15	0.18
chr1_113716631	127	142	183	0.4	0.57	0.6	-	AG	Known	Alu-SINE	intronic	PHTF1	0.57	0.57	0	Y					618	0.33	0.5
chr8_4905652	366	43	42	0.17	0.17	0.19	-	AG	Known	Alu-SINE	intronic	CSMD1	0.29	0.17	0.12	Y					619	0.47	0.8
chr1_201806199	182	122	146	0.29	0.31	0.37	+	AG	Known	Alu-SINE	ncRNA_intronic	IPO9-AS1	0.63	0.31	0.32	Y					620	0.295	0.17
chr17_2672013	150	73	227	0.65	0.75	0.82	+	AG	Known	Alu-SINE	intronic	PAFAH1B1	0.54	0.75	0.21	Y					621	0.48	0.93
chrX_129148114	178	139	133	0.47	0.7	0.66	-	AG	Known	Alu-SINE	intergenic	ACTRT1(dist=1095709),SMARCA1(dist=298392)	0.38	0.66	0.28	Y					622	0.65	0.68
chr10_11177249	129	106	214	0.79	0.9	0.88	+	AG	Known	-	intronic	CELF2	0.76	0.88	0.12	Y					623	0.75	0.42
chrX_45848475	150	145	154	0.27	0.31	0.45	-	AG	Novel	Alu-SINE	ncRNA_intronic	LINC02595	0.53	0.31	0.22	Y					624	0.36	0.33
chr2_135618873	81	46	321	0.53	0.52	0.5	+	AG	Known	Alu-SINE	intronic	R3HDM1	0.26	0.52	0.26	Y					625	0.36	0.37
chr3_35747735	149	65	234	0.13	0.09	0.11	+	AG	Known	-	intronic	ARPP21	0.42	0.11	0.31	Y					626	0.62	0.25
chr4_21794627	187	83	177	0.18	0.08	0.12	-	AG	Known	Alu-SINE	intronic	KCNIP4	0.15	0.12	0.03	Y					627	0.39	0.33
chr4_21174732	246	94	106	0.32	0.29	0.31	-	AG	Known	Alu-SINE	intronic	KCNIP4	0.49	0.31	0.18	Y					628	0.24	0.27
chr11_68087991	191	107	147	0.28	0.29	0.29	-	AG	Known	Alu-SINE	intronic	CHKA	0.25	0.29	0.04	Y					629	0.17	0.19
chr13_114284283	136	71	238	0.14	0.21	0.28	+	AG	Known	Alu-SINE	UTR5	UPF3A(NM_001353645:c.-2319A>G,NM_001353650:c.-2319A>G)	0.54	0.21	0.33	Y					630	0.18	0.2
chr14_103485415	159	138	148	0.49	0.5	0.6	+	AG	Known	Alu-SINE	intronic	MARK3	0.39	0.5	0.11	Y					631	0.29	0.2
chr7_102393323	173	95	177	0.24	0.35	0.13	+	AG	Known	ERV1-LTR	ncRNA_intronic	LOC100630923	0.25	0.24	0.01	Y					632	0.17	0.16
chr3_76398889	66	120	257	0.5	0.5	0.27	+	AG	Known	-	intergenic	ZNF717(dist=613340),ROBO2(dist=641210)	0.53	0.5	0.03	Y					633	0.143	0.41
chrX_140727540	148	99	196	0.33	0.36	0.4	+	AG	Known	SINE/AluSq	ncRNA_intronic	LINC00632	0.256	0.36	0.104	Y					634	0.581	0.3
chrX_74214279	217	107	119	0.14	0.14	0.13	-	AG	Known	Alu-SINE	ncRNA_intronic	FTX	0.52	0.14	0.38	Y					635	0.22	0.08
chr15_25437307	157	121	164	0.67	0.52	0.36	-	AG	Known	-	intronic	UBE3A	0.35	0.52	0.17	Y					636	0.14	0.17
chr16_7064369	174	85	183	0.28	0.35	0.64	+	AG	Known	SINE/AluSx1	intronic	RBFOX1	0.261	0.35	0.089	Y					637	0.24	0.19
chr2_46716714	152	137	153	0.16	0.26	0.11	+	AG	Known	SINE/AluJo	ncRNA_intronic	LINC01118	0.2155	0.16	0.0555	Y					638	0.23	0.41
chr4_21572916	127	101	213	0.15	0.08	0.09	-	AG	Known	Alu-SINE	intronic	KCNIP4	0.34	0.09	0.25	Y					639	0.39	0.78
chr6_12820454	195	94	151	0.12	0.16	0.08	+	AG	Known	Alu-SINE	intronic	PHACTR1	0.34	0.12	0.22	Y					640	0.13	0.09
chr10_96846466	146	102	191	0.4	0.44	0.39	+	AG	Known	SINE/AluJb	intronic	LCOR	0.417	0.4	0.017	Y					641	0.24	0.3
chr4_21505846	190	119	130	0.48	0.41	0.44	-	AG	Known	Alu-SINE	intronic	KCNIP4	0.71	0.44	0.27	Y					642	0.6	0.3
chr4_21715296	140	135	164	0.07	0.08	0.08	-	AG	Known	Alu-SINE	intronic	KCNIP4	0.18	0.08	0.1	Y					643	0.21	0.32
chr2_172925672	126	110	202	0.43	0.48	0.45	+	AG	Known	Alu-SINE	intronic	RAPGEF4	0.32	0.45	0.13	Y					644	0.13	0.07
chr7_102637153	143	146	149	0.39	0.8	0.3	-	AG	Known	SINE/AluSc	ncRNA_intronic	AC105052.4	0.264	0.39	0.126	Y					645	0.41	0.19
chrX_74278431	139	146	153	0.13	0.12	0.1	-	AG	Known	Alu-SINE	ncRNA_intronic	FTX	0.2	0.12	0.08	Y					646	0.27	0.29
chr14_72002163	146	177	114	0.45	0.25	0.23	+	AG	Known	Alu-SINE	intronic	RGS6	0.31	0.25	0.06	Y					647	0.2565	0.06
chr15_41833630	133	127	177	0.26	0.17	0.35	+	AG	Known	SINE/AluJr	intronic	JMJD7;JMJD7-PLA2G4B	0.325	0.26	0.065	Y					648	0.34	0.28
chr6_135311099	146	99	192	0.12	0.07	0.08	-	AG	Known	Alu-SINE	intronic	AHI1	0.38	0.08	0.3	Y					649	0.27	0.27
chr10_13997899	138	98	200	0.31	0.18	0.25	-	AG	Known	Alu-SINE	intronic	FRMD4A	0.4	0.25	0.15	Y					650	0.26	0.67
chr11_67325165	148	105	183	0.67	0.48	0.62	+	AG	Known	Alu-SINE	ncRNA_intronic	LOC100130987	0.79	0.62	0.17	Y					651	0.364	0.2
chr2_77453314	150	99	187	0.21	0.17	0.19	-	AG	Known	Alu-SINE	intronic	LRRTM4	0.59	0.19	0.4	Y					652	0.67	0.69
chr20_50913085	72	58	305	0.35	0.46	0.57	-	AG	Known	SINE/AluSz6	intronic	ADNP	0.308	0.46	0.152	Y					653	0.6	0.34
chr7_146281541	160	149	126	0.52	0.45	0.43	+	AG	Known	Alu-SINE	intergenic	TPK1(dist=1445487),CNTNAP2(dist=492730)	0.85	0.45	0.4	Y					654	0.3695	0.12
chr13_35861782	202	75	157	0.34	0.39	0.42	-	AG	Known	Alu-SINE	intronic	DCLK1	0.21	0.39	0.18	Y					655	0.32	0.31
chr16_14203684	107	67	260	0.54	0.64	0.71	+	AG	Known	Alu-SINE	intronic	MRTFB	0.71	0.64	0.07	Y					656	0.41	0.3
chr8_118316278	217	190	27	0.09	0.15	0.2	-	AG	Known	Alu-SINE	intronic	SAMD12	0.57	0.15	0.42	Y					657	0.36	0.24
chr2_151963068	170	119	144	0.21	0.12	0.12	-	AG	Known	SINE/AluY	intronic	AC068547.1;CACNB4	0.364	0.12	0.244	Y					658	0.32	0.25
chr7_66685421	204	84	145	0.63	0.68	0.57	+	AG	Known	Alu-SINE	intronic	RABGEF1	0.47	0.63	0.16	Y					659	0.5	0.08
chr15_44166567	144	119	169	0.35	0.35	0.34	-	AG	Known	Alu-SINE	intronic	FRMD5	0.72	0.35	0.37	Y					660	0.21	0.32
chr16_21868461	94	86	252	0.93	0.8	0.9	-	AG	Known	Alu-SINE	intergenic	LOC100190986(dist=1726),UQCRC2(dist=84900)	0.5	0.9	0.4	Y					661	0.19	0.12
chr5_44815669	65	144	223	0.27	0.28	0.35	+	AG	Known	Alu-SINE	downstream	MRPS30(dist=155)	0.38	0.28	0.1	Y					662	0.54	0.43
chrX_47208880	215	39	178	0.58	0.45	0.71	+	AG	Known	SINE/AluJb	UTR5	UBA1	0.346	0.58	0.234	Y					663	0.54	0.35
chr1_241250645	135	108	184	0.45	0.62	0.5	-	AG	Known	-	intronic	RGS7	0.79	0.5	0.29	Y					664	0.36	0.25
chr11_16740489	74	65	288	0.64	0.5	0.6	+	AG	Known	Alu-SINE	intronic	C11orf58	0.95	0.6	0.35	Y					665	0.56	0.96
chr10_81914471	142	95	189	0.47	0.51	0.52	+	AG	Known	Alu-SINE	intronic	NRG3	0.52	0.51	0.01	Y					666	0.94	1
chr1_233057635	180	116	129	0.5	0.51	0.36	-	AG	Known	Alu-SINE	intronic	PCNX2	0.68	0.5	0.18	Y					667	0.48	0.64
chr16_23879715	180	24	221	0.17	0.22	0.2	+	AG	Known	SINE/AluSz	intronic	PRKCB	0.31	0.2	0.11	Y					668	0.55	0.88
chr20_35713402	117	107	201	0.24	0.26	0.27	-	AG	Known	Alu-SINE	intronic	RBM39	0.5	0.26	0.24	Y					669	0.58	0.18
chrY_19026586	52	50	323	0.12	0.18	0.24	-	AG	Known	Alu-SINE	ncRNA_intronic	TTTY14	0.34	0.18	0.16	Y					670	0.54	0.55
chr10_14182347	173	95	155	0.45	0.49	0.32	-	AG	Known	Alu-SINE	intronic	FRMD4A	0.53	0.45	0.08	Y					671	0.42	0.07
chr10_70015747	66	39	318	0.87	0.7	0.78	-	AG	Known	Alu-SINE	intergenic	COL13A1(dist=56603),H2AFY2(dist=37099)	0.93	0.78	0.15	Y					672	0.21	0.08
chr16_67005706	112	117	194	0.15	0.16	0.12	+	AG	Known	SINE/AluSz	intronic	CES4A	0.071	0.15	0.079	Y					673	0.22	0.07
chr6_68643864	141	141	141	0.45	0.56	0.42	+	AG	Known	Alu-SINE	intronic	ADGRB3	0.41	0.45	0.04	Y					674	0.19	0.39
chr11_68087896	202	111	109	0.48	0.52	0.54	-	AG	Known	Alu-SINE	intronic	CHKA	0.25	0.52	0.27	Y					675	0.59	0.41
chr4_21174736	228	90	104	0.2	0.19	0.2	-	AG	Known	Alu-SINE	intronic	KCNIP4	0.49	0.2	0.29	Y					676	0.6	0.29
chr17_38535347	135	107	179	0.71	0.76	0.8	-	AG	Known	Alu-SINE	intronic	SRCIN1	1	0.76	0.24	Y					677	0.56	0.43
chr2_135618804	126	74	221	0.59	0.59	0.65	+	AG	Known	Alu-SINE	intronic	R3HDM1	0.47	0.59	0.12	Y					678	0.21	0.11
chr3_85407782	117	140	164	0.1	0.11	0.11	+	AG	Known	SINE/AluJr	intronic	CADM2	0.269	0.11	0.159	Y					679	0.2	0.08
chrX_45848390	160	135	124	0.72	0.73	0.69	-	AG	Known	Alu-SINE	ncRNA_intronic	LINC02595	0.47	0.72	0.25	Y					680	0.38	0.16
chr11_86039814	126	153	138	0.19	0.21	0.31	-	AG	Known	Alu-SINE	intronic	PICALM	0.57	0.21	0.36	Y					681	0.4105	0.44
chr4_21270854	185	96	136	0.29	0.27	0.23	-	AG	Known	Alu-SINE	intronic	KCNIP4	0.33	0.27	0.06	Y					682	0.87	1
chr4_21778501	151	114	152	0.68	0.7	0.68	-	AG	Known	Alu-SINE	intronic	KCNIP4	0.33	0.68	0.35	Y					683	0.48	0.8
chr4_21630285	138	70	207	0.26	0.23	0.29	-	AG	Known	Alu-SINE	intronic	KCNIP4	0.43	0.26	0.17	Y					684	0.64	0.2
chr8_10451917	194	89	132	0.65	0.5	0.42	+	AG	Known	L1-LINE	intergenic	MSRA(dist=23026),LINCR-0001(dist=22648)	0.52	0.5	0.02	Y					685	0.3	0.25
chr3_33549983	99	79	236	0.2	0.19	0.23	-	AG	Known	Alu-SINE	intronic	CLASP2	0.65	0.2	0.45	Y					686	0.179	0.42
chr4_21779656	244	109	61	0.62	0.47	0.41	-	AG	Known	Alu-SINE	intronic	KCNIP4	0.74	0.47	0.27	Y					687	0.4	0.4
chr4_77046064	123	104	187	0.67	0.52	0.36	+	AG	Known	Alu-SINE	intergenic	SEPTIN11(dist=7449),CCNI(dist=1091)	0.42	0.52	0.1	Y					688	0.4	0.28
chrX_74225735	143	107	164	0.3	0.35	0.25	-	AG	Known	Alu-SINE	ncRNA_intronic	FTX	0.45	0.3	0.15	Y					689	0.26	0.33
chr16_14203701	138	52	223	0.35	0.28	0.29	+	AG	Known	Alu-SINE	intronic	MRTFB	0.76	0.29	0.47	Y					690	0.63	0.71
chr4_21779711	268	82	62	0.98	0.92	0.85	-	AG	Known	Alu-SINE	intronic	KCNIP4	0.62	0.92	0.3	Y					691	0.7	0.43
chr6_68954933	187	117	108	0.25	0.17	0.25	+	AG	Known	Alu-SINE	intronic	ADGRB3	0.43	0.25	0.18	Y					692	0.59	0.36
chr4_21473978	137	58	216	0.72	0.24	0.72	-	AG	Known	Alu-SINE	intronic	KCNIP4	0.58	0.72	0.14	Y					693	0.17	0.09
chr15_24963339	97	80	233	0.11	0.06	0.1	+	AG	Known	Alu-SINE	ncRNA_intronic	SNHG14	0.23	0.1	0.13	Y					694	0.44	0.19
chr6_52683250	59	31	320	0.41	0.58	0.4	+	AG	Known	Alu-SINE	intronic	TMEM14A	0.61	0.41	0.2	Y					695	0.32	0.32
chr16_7134883	128	144	136	0.14	0.11	0.08	+	AG	Known	-	intronic	RBFOX1	0.34	0.11	0.23	Y					696	0.42	0.25
chr2_77399370	131	82	195	0.38	0.36	0.4	-	AG	Known	LINE/L1MA8	intronic	LRRTM4	0.354	0.38	0.026	Y					697	0.27	0.33
chr2_171697619	92	127	188	0.74	0.64	0.67	+	AG	Known	Alu-SINE	intronic	DYNC1I2	0.67	0.67	0	Y					698	0.53	0.17
chr6_12820448	132	136	139	0.39	0.28	0.29	+	AG	Known	Alu-SINE	intronic	PHACTR1	0.3	0.29	0.01	Y					699	0.38	0.75
chr3_76398908	76	146	184	0.47	0.36	0.34	+	AG	Known	-	intergenic	ZNF717(dist=613359),ROBO2(dist=641191)	0.5	0.36	0.14	Y					700	0.35	0.18
chr10_14126428	137	135	133	0.13	0.1	0.06	-	AG	Known	Alu-SINE	intronic	FRMD4A	0.49	0.1	0.39	Y					701	0.47	0.5
chr4_6457087	280	39	86	0.63	0.48	0.37	-	AG	Known	Alu-SINE	intronic	PPP2R2C	0.65	0.48	0.17	Y					702	0.54	0.6
chr5_146831280	120	92	193	0.11	0.1	0.2	-	AG	Known	Alu-SINE	intronic	PPP2R2B	0.25	0.11	0.14	Y					703	0.64	0.86
chr6_68677657	146	64	195	0.28	0.2	0.17	+	AG	Known	Alu-SINE	intronic	ADGRB3	0.2	0.2	0	Y					704	0.14	0.28
chr6_89665474	207	106	92	0.61	0.78	0.96	-	AG	Known	Alu-SINE	ncRNA_intronic	LOC101929057	0.45	0.78	0.33	Y					705	0.41	0.18
chr9_128229490	174	72	159	0.12	0.15	0.06	+	AG	Known	Alu-SINE	intronic	DNM1	0.48	0.12	0.36	Y					706	0.46	0.46
chrX_104729795	204	78	123	0.21	0.15	0.19	+	AG	Known	LINE/L1PREC2	intronic	IL1RAPL2	0.643	0.19	0.453	Y					707	0.25	0.31
chr2_171697628	88	113	203	0.4	0.31	0.22	+	AG	Known	Alu-SINE	intronic	DYNC1I2	0.68	0.31	0.37	Y					708	0.3	0.48
chr18_3633135	184	134	85	0.52	0.39	0.47	-	AG	Known	Alu-SINE	intronic	DLGAP1	0.59	0.47	0.12	Y					709	0.43	0.54
chr1_151446497	169	107	126	0.43	0.38	0.45	-	AG	Known	Alu-SINE	intronic	POGZ	0.23	0.43	0.2	Y					710	0.68	0.82
chr13_107720255	95	112	195	0.27	0.25	0.26	-	AG	Known	SINE/AluSx4	intronic	FAM155A	0.1815	0.26	0.0785	Y					711	0.67	0.82
chr17_2038054	71	134	197	0.73	0.8	0.88	+	AG	Known	Alu-SINE	intronic	DPH1	0.72	0.8	0.08	Y					712	0.48	0.3
chr13_96597071	117	107	176	0.32	0.46	0.4	+	AG	Known	L1-LINE	intronic	HS6ST3	0.36	0.4	0.04	Y					713	0.4	0.23
chr8_10453588	130	106	164	0.59	0.6	0.55	+	AG	Known	Alu-SINE	intergenic	MSRA(dist=24697),LINCR-0001(dist=20977)	0.58	0.59	0.01	Y					714	0.28	0.48
chr18_52484547	137	110	153	1	1	1	+	AG	Novel	MIR-SINE	intronic	DCC	1	1	0	Y					715	0.5	0.71
chr11_84502615	156	113	130	0.28	0.2	0.13	-	AG	Known	Alu-SINE	intronic	DLG2	0.41	0.2	0.21	Y					716	0.32	0.17
chr9_128229418	173	93	133	0.08	0.11	0.1	+	AG	Known	Alu-SINE	intronic	DNM1	0.24	0.1	0.14	Y					717	0.29	0.19
chr16_5905296	94	166	139	0.44	0.44	0.33	+	AG	Novel	Alu-SINE	intergenic	MIR8065(dist=272730),RBFOX1(dist=113728)	0.5	0.44	0.06	Y					718	0.76	0.62
chr13_101964985	161	66	170	0.24	0.17	0.2	-	AG	Known	Alu-SINE	intronic	FGF14	0.31	0.2	0.11	Y					719	0.24	0.49
chr1_156411618	176	132	88	0.06	0.06	0.06	-	AG	Known	SINE/AluSc8	intronic	C1orf61	0.37	0.06	0.31	Y					720	0.0495	0.41
chr10_115103273	180	102	114	0.25	0.23	0.32	+	AG	Known	Alu-SINE	intronic	ATRNL1	0.6	0.25	0.35	Y					721	0.35	0.32
chr10_70015766	52	33	311	0.38	0.41	0.44	-	AG	Known	Alu-SINE	intergenic	COL13A1(dist=56622),H2AFY2(dist=37080)	0.8	0.41	0.39	Y					722	0.27	0.55
chr14_88397452	53	54	289	0.5	0.7	0.64	+	AG	Known	Alu-SINE	intronic	SPATA7	0.91	0.64	0.27	Y					723	0.64	0.22
chr16_6680537	182	78	136	0.17	0.16	0.16	+	AG	Known	Alu-SINE	intronic	RBFOX1	0.38	0.16	0.22	Y					724	0.52	0.18
chr4_21505868	180	114	102	0.56	0.47	0.65	-	AG	Known	Alu-SINE	intronic	KCNIP4	0.63	0.56	0.07	Y					725	0.25	0.14
chr6_12933145	174	132	90	0.4	0.38	0.36	+	AG	Known	Alu-SINE	intronic	PHACTR1	0.52	0.38	0.14	Y					726	0.48	0.25
chr2_77070660	166	138	92	0.25	0.19	0.14	-	AG	Novel	Alu-SINE	intronic	LRRTM4	0.21	0.19	0.02	Y					727	0.24	0.22
chr12_120648705	68	67	260	0.3	0.24	0.3	+	AG	Known	Alu-SINE	intronic	CABP1	0.22	0.3	0.08	Y					728	0.31	0.23
chr10_81914603	111	132	152	0.1	0.28	0.25	+	AG	Novel	Alu-SINE	intronic	NRG3	0.25	0.25	0	Y					729	0.59	0.27
chr14_79081361	121	101	172	0.13	0.15	0.18	+	AG	Known	Alu-SINE	intronic	NRXN3	0.46	0.15	0.31	Y					730	0.44	0.11
chr16_7132255	59	66	269	0.25	0.2	0.26	+	AG	Known	Alu-SINE	intronic	RBFOX1	0.42	0.25	0.17	Y					731	0.29	0.13
chr2_169533950	129	116	149	0.43	0.52	0.48	-	AG	Known	Alu-SINE	intronic	FASTKD1	0.56	0.48	0.08	Y					732	0.25	0.37
chr4_21578251	164	76	154	0.08	0.12	0.09	-	AG	Known	Alu-SINE	intronic	KCNIP4	0.31	0.09	0.22	Y					733	0.35	0.29
chr8_74417610	63	32	299	0.56	0.35	0.61	+	AG	Known	Alu-SINE	intronic	GDAP1	0.72	0.56	0.16	Y					734	0.333	0.17
chr8_84235976	262	42	90	0.68	0.67	0.72	+	AG	Known	Alu-SINE	intronic	RALYL	0.36	0.68	0.32	Y					735	0.29	0.18
chr16_7155374	142	88	163	0.31	0.24	0.23	+	AG	Known	Alu-SINE	intronic	RBFOX1	0.15	0.24	0.09	Y					736	0.25	0.1
chrX_45847248	98	60	235	0.25	0.3	0.2	-	AG	Known	Alu-SINE	downstream	LINC02595(dist=829)	0.25	0.25	0	Y					737	0.38	0.3
chr11_125249945	172	80	140	0.92	0.87	0.64	+	AG	Known	Alu-SINE	intronic	PKNOX2	0.86	0.87	0.01	Y					738	0.64	0.46
chr22_17995926	141	60	190	0.34	0.35	0.49	-	AG	Known	Alu-SINE	intronic	MICAL3	0.56	0.35	0.21	Y					739	0.91	0.92
chr13_19714741	126	100	164	0.17	0.26	0.4	-	AG	Known	Alu-SINE	intronic	PSPC1	0.52	0.26	0.26	Y					740	0.78	0.48
chr4_21523852	143	95	152	0.52	0.62	0.64	-	AG	Known	Alu-SINE	intronic	KCNIP4	0.42	0.62	0.2	Y					741	0.4	0.17
chr9_8965121	166	86	138	0.15	0.07	0.09	-	AG	Known	Alu-SINE	intronic	PTPRD	0.4	0.09	0.31	Y					742	0.24	0.25
chr4_21778466	95	104	190	0.33	0.35	0.27	-	AG	Known	Alu-SINE	intronic	KCNIP4	0.33	0.33	0	Y					743	0.57	0.56
chrX_74225620	112	93	184	0.36	0.38	0.34	-	AG	Known	Alu-SINE	ncRNA_intronic	FTX	0.38	0.36	0.02	Y					744	0.48	0.56
chr11_6496775	196	62	130	0.36	0.3	0.24	+	AG	Known	Alu-SINE	upstream	DNHD1(dist=505)	0.33	0.3	0.03	Y					745	0.57	0.2
chr11_84502492	154	105	129	0.33	0.25	0.35	-	AG	Known	Alu-SINE	intronic	DLG2	0.37	0.33	0.04	Y					746	0.33	0.52
chr2_77127888	224	74	90	0.55	0.61	0.52	-	AG	Known	Alu-SINE	intronic	LRRTM4	0.42	0.55	0.13	Y					747	0.19	0.16
chr13_114284241	149	96	142	0.45	0.35	0.47	+	AG	Known	Alu-SINE	UTR5	UPF3A(NM_001353645:c.-2361A>G,NM_001353650:c.-2361A>G)	0.62	0.45	0.17	Y					748	0.5	0.56
chr11_68095230	128	58	199	0.09	0.09	0.09	-	AG	Known	Alu-SINE	intronic	CHKA	0.32	0.09	0.23	Y					749	0.58	0.43
chr17_32395058	84	128	173	0.15	0.15	0.13	+	AG	Known	Alu-SINE	intergenic	ZNF207(dist=24609),PSMD11(dist=49451)	0.14	0.15	0.01	Y					750	0.29	0.38
chr2_165599091	144	85	156	0.63	0.57	0.65	+	AG	Known	Alu-SINE	intronic	CSRNP3	0.74	0.63	0.11	Y					751	0.27	0.33
chr6_149662744	128	28	229	0.18	0.18	0.08	-	AG	Known	Alu-SINE	intronic	LATS1	0.43	0.18	0.25	Y					752	0.3	0.31
chr1_93335409	128	54	202	0.36	0.53	0.3	-	AG	Known	Alu-SINE	ncRNA_intronic	CCDC18-AS1	0.49	0.36	0.13	Y					753	0.41	0.29
chr10_70015753	59	33	292	0.52	0.4	0.44	-	AG	Known	Alu-SINE	intergenic	COL13A1(dist=56609),H2AFY2(dist=37093)	0.83	0.44	0.39	Y					754	0.37	0.16
chr10_115100106	92	124	167	0.07	0.1	0.13	+	AG	Known	SINE/AluJr	intronic	ATRNL1	0.0925	0.1	0.0075	Y					755	0.15	0.58
chr10_96877885	153	99	131	0.54	0.43	0.32	+	AG	Known	Alu-SINE	intronic	LCOR	0.3	0.43	0.13	Y					756	0.68	0.5
chr12_131846649	110	202	71	0.57	0.54	0.69	+	AG	Known	Alu-SINE	intronic	MMP17	0.39	0.57	0.18	Y					757	0.52	0.24
chr2_77216883	172	76	135	0.42	0.47	0.51	-	AG	Known	Alu-SINE	intronic	LRRTM4	0.94	0.47	0.47	Y					758	0.1835	0.52
chr4_21572803	128	127	128	0.35	0.32	0.26	-	AG	Known	Alu-SINE	intronic	KCNIP4	0.32	0.32	0	Y					759	0.22	0.24
chrY_19015554	87	96	200	0.68	0.74	0.71	-	AG	Known	Alu-SINE	ncRNA_intronic	TTTY14	0.41	0.71	0.3	Y					760	0.35	0.3
chr5_130020699	74	124	184	0.8	0.47	0.64	+	AG	Known	DNA/MER5A	intronic	CHSY3	0.299	0.64	0.341	Y					761	0.35	0.25
chr6_12857401	149	67	166	0.51	0.59	0.43	+	AG	Known	Alu-SINE	intronic	PHACTR1	0.41	0.51	0.1	Y					762	0.35	0.3
chr2_77070782	137	57	188	0.35	0.28	0.39	-	AG	Novel	Alu-SINE	intronic	LRRTM4	0.7	0.35	0.35	Y					763	0.31	0.44
chr17_5342081	95	120	166	0.62	0.92	0.32	+	AG	Known	L1-LINE	intronic	RABEP1	0.27	0.62	0.35	Y					764	0.63	0.18
chr3_62417535	85	127	169	0.44	0.24	0.37	-	AG	Known	Alu-SINE	intronic	CADPS	0.35	0.37	0.02	Y					765	0.176	0.32
chr1_18367878	107	128	145	0.33	0.32	0.32	+	AG	Known	Alu-SINE	intronic	IGSF21	0.53	0.32	0.21	Y					766	0.3	0.12
chr1_246269727	128	85	167	0.78	0.78	0.79	-	AG	Known	Alu-SINE	intronic	SMYD3	0.86	0.78	0.08	Y					767	0.26	0.22
chr2_54979266	98	57	224	0.24	0.31	0.28	-	AG	Known	Alu-SINE	intronic	RTN4	0.64	0.28	0.36	Y					768	0.44	0.3
chr3_33548518	99	126	154	0.13	0.13	0.13	-	AG	Known	Alu-SINE	intronic	CLASP2	0.24	0.13	0.11	Y					769	0.28	0.33
chr7_111485355	68	76	235	0.25	0.15	0.13	-	AG	Known	Alu-SINE	intronic	IMMP2L	0.65	0.15	0.5	Y					770	0.11	0.1
chrX_45834976	227	35	117	0.54	0.83	0.67	-	AG	Known	SINE/AluSx1	intergenic	MIR222HG;LINC02595	0.606	0.67	0.064	Y					771	0.109	0.15
chr10_70033810	185	53	140	0.34	0.33	0.35	-	AG	Known	Alu-SINE	intergenic	COL13A1(dist=74666),H2AFY2(dist=19036)	0.45	0.34	0.11	Y					772	0.3	0.48
chr11_105944346	127	109	142	0.16	0.18	0.16	+	AG	Known	-	intronic	GRIA4	0.38	0.16	0.22	Y					773	0.71	0.37
chr13_107726779	93	105	180	0.28	0.34	0.31	-	AG	Known	Alu-SINE	intronic	FAM155A	0.37	0.31	0.06	Y					774	0.56	0.14
chr10_72527562	112	85	180	0.17	0.18	0.13	-	AG	Known	Alu-SINE	intronic	MICU1	0.42	0.17	0.25	Y					775	0.97	0.72
chr19_7945095	119	30	228	0.08	0.09	0.1	+	AG	Known	SINE/AluJb	ncRNA_exonic	AC010336.8	0.5	0.09	0.41	Y					776	0.31	0.09
chrX_74208355	109	59	209	0.26	0.3	0.33	-	AG	Known	SINE/AluJr	ncRNA_intronic	FTX	0.163	0.3	0.137	Y					777	0.67	0.48
chr11_105944331	121	103	151	0.5	0.42	0.33	+	AG	Known	-/-	intronic	GRIA4	0.2205	0.42	0.1995	Y					778	0.31	0.24
chr19_57864339	88	57	230	0.32	0.33	0.3	+	AG	Known	Alu-SINE	UTR3	ZNF587(NM_001204817:c.*4199A>G,NM_032828:c.*4199A>G)	0.7	0.32	0.38	Y					779	0.5	0.33
chr8_81704286	156	119	99	0.73	0.62	1	-	AG	Known	Alu-SINE	intronic	ZFAND1	0.62	0.73	0.11	Y					780	0.29	0.16
chr2_135618787	79	58	236	0.32	0.26	0.24	+	AG	Known	Alu-SINE	intronic	R3HDM1	0.22	0.26	0.04	Y					781	0.25	0.32
chr3_125862402	190	59	124	0.36	0.4	0.31	+	AG	Known	SINE/AluSz6	ncRNA_intronic	LINC02614	0.482	0.36	0.122	Y					782	0.24	0.66
chr11_84502516	138	79	155	0.21	0.13	0.21	-	AG	Known	Alu-SINE	intronic	DLG2	0.39	0.21	0.18	Y					783	0.25	0.12
chr15_25114740	159	89	124	0.36	0.28	0.32	+	AG	Known	Alu-SINE	ncRNA_intronic	SNHG14	0.34	0.32	0.02	Y					784	0.167	0.1
chr6_46232574	139	109	124	0.14	0.17	0.18	-	AG	Known	Alu-SINE	intronic	RCAN2	0.42	0.17	0.25	Y					785	0.32	0.4
chr6_72698879	124	92	155	0.31	0.3	0.23	+	AG	Known	Alu-SINE	intronic	KCNQ5	0.31	0.3	0.01	Y					786	0.43	0.34
chr8_1305963	141	104	126	0.5	0.35	0.28	+	AG	Known	L1-LINE	intronic	DLGAP2	0.6	0.35	0.25	Y					787	0.47	0.42
chr1_18367833	80	134	156	0.33	0.3	0.38	+	AG	Known	Alu-SINE	intronic	IGSF21	0.7	0.33	0.37	Y					788	0.45	0.92
chr13_102132655	81	58	231	0.29	0.26	0.24	-	AG	Known	Alu-SINE	intronic	FGF14	0.44	0.26	0.18	Y					789	0.35	0.25
chr8_10453570	115	106	149	0.55	0.55	0.55	+	AG	Known	Alu-SINE	intergenic	MSRA(dist=24679),LINCR-0001(dist=20995)	0.6	0.55	0.05	Y					790	0.31	0.2
chr8_10453672	104	87	179	0.44	0.59	0.53	+	AG	Known	Alu-SINE	intergenic	MSRA(dist=24781),LINCR-0001(dist=20893)	0.74	0.53	0.21	Y					791	0.42	0.19
chrX_45848464	85	143	142	0.17	0.33	0.27	-	AG	Known	Alu-SINE	ncRNA_intronic	LINC02595	0.49	0.27	0.22	Y					792	0.13	0.3
chrX_74266318	142	86	142	0.48	0.45	0.43	-	AG	Known	Alu-SINE	ncRNA_intronic	FTX	0.45	0.45	0	Y					793	0.22	0.24
chr1_77006453	152	61	156	0.55	0.33	0.42	+	AG	Known	Alu-SINE	intronic	ST6GALNAC5	0.62	0.42	0.2	Y					794	0.26	0.32
chr17_2038036	71	78	220	0.64	0.6	0.6	+	AG	Known	Alu-SINE	intronic	DPH1	0.37	0.6	0.23	Y					795	0.21	0.12
chr17_2672012	105	61	203	0.69	0.7	0.68	+	AG	Known	Alu-SINE	intronic	PAFAH1B1	0.54	0.69	0.15	Y					796	0.2	0.46
chr3_35747709	132	57	180	0.4	0.23	0.32	+	AG	Known	-	intronic	ARPP21	0.41	0.32	0.09	Y					797	0.49	0.2
chr7_102637231	123	88	158	0.51	0.68	0.6	-	AG	Known	SINE/AluSc	ncRNA_intronic	AC105052.4	0.343	0.6	0.257	Y					798	0.329	0.33
chr7_151652698	96	106	167	0.37	0.31	0.48	-	AG	Known	Alu-SINE	intronic	PRKAG2	0.48	0.37	0.11	Y					799	0.31	0.09
chr1_72178884	102	105	161	0.32	0.24	0.23	-	AG	Known	L1-LINE	intronic	NEGR1	0.15	0.24	0.09	Y					800	0.26	0.12
chr5_167658408	129	92	147	0.8	0.42	0.42	+	AG	Known	Alu-SINE	intronic	TENM2	0.8	0.42	0.38	Y					801	0.15	0.11
chr9_63819104	75	49	244	0.14	0.11	0.07	+	AG	Known	SINE/AluSq	upstream	MIR4477B	0.056	0.11	0.054	Y					802	0.17	0.12
chr15_25437324	100	101	166	0.78	0.68	0.48	-	AG	Known	-	intronic	UBE3A	0.22	0.68	0.46	Y					803	0.17	0.29
chr2_227539612	98	84	185	0.24	0.2	0.17	+	AG	Known	Alu-SINE	intronic	AGFG1	0.67	0.2	0.47	Y					804	0.095	0.2
chr2_97252726	203	59	105	0.42	0.31	0.39	+	AG	Known	SINE/AluYf1	intronic	ANKRD36	0.305	0.39	0.085	Y					805	0.51	0.18
chr3_85407888	96	84	187	0.25	0.21	0.22	+	AG	Known	Alu-SINE	intronic	CADM2	0.41	0.22	0.19	Y					806	0.26	0.44
chr2_97252651	182	62	122	0.15	0.18	0.17	+	AG	Known	SINE/AluYf1	intronic	ANKRD36	0.648	0.17	0.478	Y					807	0.54	0.55
chr10_14182368	147	82	136	0.52	0.49	0.54	-	AG	Known	Alu-SINE	intronic	FRMD4A	0.47	0.52	0.05	Y					808	0.28	0.2
chr15_25114771	162	81	122	0.32	0.19	0.23	+	AG	Known	Alu-SINE	ncRNA_intronic	SNHG14	0.31	0.23	0.08	Y					809	0.61	0.75
chr4_121858106	144	88	133	0.65	0.36	0.18	-	AG	Known	-/-	intronic	BBS7	0.104	0.36	0.256	Y					810	0.63	0.32
chr4_21365228	122	99	144	0.56	0.51	0.48	-	AG	Known	Alu-SINE	intronic	KCNIP4	0.24	0.51	0.27	Y					811	0.2	0.42
chrX_74266317	159	84	122	0.63	0.67	0.64	-	AG	Known	Alu-SINE	ncRNA_intronic	FTX	0.58	0.64	0.06	Y					812	0.2	0.5
chr15_24963343	103	50	211	0.37	0.36	0.34	+	AG	Known	Alu-SINE	ncRNA_intronic	SNHG14	0.21	0.36	0.15	Y					813	0.4	0.22
chr20_8482284	25	141	198	0.71	0.58	0.58	+	AG	Known	Alu-SINE	intronic	PLCB1	0.73	0.58	0.15	Y					814	0.24	0.28
chr4_16843891	111	55	198	0.3	0.35	0.24	-	AG	Known	Alu-SINE	intronic	LDB2	0.51	0.3	0.21	Y					815	0.16	0.43
chr1_233247580	91	178	95	0.48	0.46	0.58	-	AG	Novel	Alu-SINE	intronic	PCNX2	0.38	0.48	0.1	Y					816	0.19	0.22
chr10_81914649	79	64	220	0.38	0.46	0.38	+	AG	Known	Alu-SINE	intronic	NRG3	0.36	0.38	0.02	Y					817	0.22	0.47
chr17_2038055	72	86	205	0.68	0.78	0.75	+	AG	Known	Alu-SINE	intronic	DPH1	0.71	0.75	0.04	Y					818	0.47	0.21
chr2_43797892	128	53	182	0.35	0.44	0.44	+	AG	Known	Alu-SINE	intronic	DYNC2LI1	0.48	0.44	0.04	Y					819	0.2	0.21
chr7_146346506	114	97	152	0.29	0.29	0.27	+	AG	Known	Alu-SINE	intergenic	TPK1(dist=1510452),CNTNAP2(dist=427765)	0.49	0.29	0.2	Y					820	0.31	0.15
chr6_108993835	184	115	64	0.62	0.66	0.58	-	AG	Novel	Alu-SINE	intronic	SESN1	0.29	0.62	0.33	Y					821	0.26	0.24
chr11_105944262	107	89	166	1	1	1	+	AG	Novel	-	intronic	GRIA4	1	1	0	Y					822	0.3	0.12
chr13_30583316	180	77	104	0.49	0.6	0.71	-	AG	Known	Alu-SINE	intronic	HMGB1	0.57	0.6	0.03	Y					823	0.4635	0.14
chr2_97504483	184	57	120	0.43	0.48	0.49	-	AG	Known	SINE/AluY	intronic	ANKRD36B	0.331	0.48	0.149	Y					824	0.41	0.46
chr8_13024317	104	19	238	0.5	0.5	0.5	+	AG	Known	Alu-SINE	UTR3	TRMT9B(NM_020844:c.*2273A>G,NM_001099677:c.*2273A>G)	0.72	0.5	0.22	Y					825	0.34	0.46
chr17_46148723	342	8	10	0.24	0.22	0.16	-	AG	Known	SINE/AluSx1	intronic	KANSL1	0.308	0.22	0.088	Y					826	0.41	0.11
chr1_101984057	171	48	140	0.38	0.48	0.58	-	AG	Known	Alu-SINE	intronic	OLFM3	0.48	0.48	0	Y					827	0.08	0.12
chr4_21176754	120	72	167	0.73	0.68	0.73	-	AG	Known	Alu-SINE	intronic	KCNIP4	0.93	0.73	0.2	Y					828	0.12	0.42
chr1_113716569	69	130	159	0.28	0.25	0.22	-	AG	Known	SINE/AluJr	intronic	PHTF1	0.211	0.25	0.039	Y					829	0.49	0.39
chr14_59615187	116	122	120	0.09	0.12	0.15	-	AG	Known	Alu-SINE	intronic	RTN1	0.23	0.12	0.11	Y					830	0.5	0.19
chr16_6273580	153	79	126	0.98	0.97	0.94	+	AG	Known	Alu-SINE	intronic	RBFOX1	0.9	0.97	0.07	Y					831	0.3	0.34
chr11_16740502	67	40	250	0.26	0.18	0.14	+	AG	Known	Alu-SINE	intronic	C11orf58	0.62	0.18	0.44	Y					832	0.07	0.42
chr4_21174739	195	68	94	0.08	0.06	0.07	-	AG	Known	SINE/AluSx	intronic	KCNIP4	0.407	0.07	0.337	Y					833	0.88	0.44
chr7_146334176	140	98	119	0.64	0.5	0.72	+	AG	Known	Alu-SINE	intergenic	TPK1(dist=1498122),CNTNAP2(dist=440095)	0.67	0.64	0.03	Y					834	0.5	0.64
chr22_17995904	116	62	178	0.17	0.17	0.18	-	AG	Known	Alu-SINE	intronic	MICAL3	0.55	0.17	0.38	Y					835	0.68	0.31
chrX_74237612	226	64	66	0.45	0.35	0.25	-	AG	Known	Alu-SINE	ncRNA_intronic	FTX	0.81	0.35	0.46	Y					836	0.48	0.53
chr11_88510775	98	91	166	0.36	0.32	0.27	-	AG	Known	Alu-SINE	ncRNA_intronic	GRM5-AS1	0.58	0.32	0.26	Y					837	0.7	1
chr17_30781628	117	39	199	0.46	0.38	0.5	+	AG	Known	Alu-SINE	ncRNA_intronic	SUZ12P1	0.62	0.46	0.16	Y					838	0.4	0.6
chr1_243567023	132	86	136	0.09	0.19	0.15	-	AG	Known	Alu-SINE	intronic	AKT3	0.52	0.15	0.37	Y					839	0.33	0.36
chr12_62559540	72	64	218	0.24	0.19	0.25	+	AG	Known	Alu-SINE	intronic	MON2	0.6	0.24	0.36	Y					840	0.268	0.26
chr2_169533953	114	122	118	0.26	0.27	0.24	-	AG	Known	Alu-SINE	intronic	FASTKD1	0.57	0.26	0.31	Y					841	0.4	0.62
chrX_45847239	102	52	200	0.47	0.42	0.55	-	AG	Known	Alu-SINE	downstream	LINC02595(dist=838)	0.33	0.47	0.14	Y					842	0.32	0.4
chr15_25113816	118	142	93	0.46	0.36	0.36	+	AG	Known	Alu-SINE	ncRNA_intronic	SNHG14	0.69	0.36	0.33	Y					843	0.23	0.52
chr17_2672107	62	35	256	0.42	0.53	0.48	+	AG	Known	SINE/AluJr	intronic	PAFAH1B1	0.206	0.48	0.274	Y					844	0.2	0.24
chr3_33549969	82	72	199	0.57	0.56	0.48	-	AG	Known	Alu-SINE	intronic	CLASP2	0.58	0.56	0.02	Y					845	0.18	0.26
chr1_47048061	117	101	133	0.84	0.88	0.82	+	AG	Known	Alu-SINE	intronic	CYP4X1	0.67	0.84	0.17	Y					846	0.52	0.11
chr11_33420501	161	68	122	0.7	0.42	0.43	+	AG	Known	Alu-SINE	intronic	KIAA1549L	0.57	0.43	0.14	Y					847	0.19	0.15
chr12_10969885	133	117	101	0.47	0.47	0.37	-	AG	Known	Alu-SINE	ncRNA_intronic	PRH1-PRR4	0.86	0.47	0.39	Y					848	0.11	0.36
chr4_21572902	117	83	151	0.11	0.14	0.07	-	AG	Known	Alu-SINE	intronic	KCNIP4	0.27	0.11	0.16	Y					849	0.632	0.5
chr4_21883386	127	55	169	0.19	0.28	0.24	-	AG	Known	SINE/AluJr4	intronic	KCNIP4	0.171	0.24	0.069	Y					850	0.43	0.17
chr15_25376465	83	100	167	0.15	0.1	0.15	+	AG	Known	Alu-SINE	ncRNA_intronic	SNHG14	0.29	0.15	0.14	Y					851	0.32	0.33
chrX_45847238	85	54	211	0.5	0.39	0.5	-	AG	Known	Alu-SINE	downstream	LINC02595(dist=839)	0.33	0.5	0.17	Y					852	0.47	0.33
chr12_120648734	81	42	226	0.08	0.1	0.07	+	AG	Known	Alu-SINE	intronic	CABP1	0.24	0.08	0.16	Y					853	0.59	0.12
chr3_63824621	129	116	104	0.69	0.53	0.52	-	AG	Known	Alu-SINE	intronic	C3orf49	0.64	0.53	0.11	Y					854	0.16	0.21
chr11_120425549	99	79	170	0.28	0.16	0.21	+	AG	Known	Alu-SINE	intronic	ARHGEF12	0.33	0.21	0.12	Y					855	0.29	0.35
chr14_79216934	130	102	116	0.35	0.34	0.44	+	AG	Known	Alu-SINE	intronic	NRXN3	0.68	0.35	0.33	Y					856	0.43	0.16
chr18_3650293	114	98	136	0.33	0.57	0.26	-	AG	Known	Alu-SINE	intronic	DLGAP1	0.64	0.33	0.31	Y					857	0.22	0.17
chr10_28525726	42	152	153	0.3	0.41	0.4	-	AG	Known	Alu-SINE	ncRNA_intronic	WAC-AS1	0.69	0.4	0.29	Y					858	0.22	0.11
chr15_44166550	136	93	118	0.64	0.65	0.63	-	AG	Known	Alu-SINE	intronic	FRMD5	0.7	0.64	0.06	Y					859	0.29	0.1
chr16_7155289	124	57	166	0.57	0.49	0.44	+	AG	Known	-	intronic	RBFOX1	0.76	0.49	0.27	Y					860	0.13	0.16
chr17_69317275	93	113	141	0.45	0.52	0.54	-	AG	Known	Alu-SINE	intronic	ABCA5	0.5	0.52	0.02	Y					861	0.73	0.84
chr4_21795811	159	72	116	0.24	0.25	0.23	-	AG	Known	Alu-SINE	intronic	KCNIP4	0.51	0.24	0.27	Y					862	0.32	0.33
chr8_4905576	116	174	57	0.13	0.14	0.12	-	AG	Known	Alu-SINE	intronic	CSMD1	0.44	0.13	0.31	Y					863	0.44	0.21
chrX_74225742	102	116	129	0.51	0.54	0.48	-	AG	Known	Alu-SINE	ncRNA_intronic	FTX	0.31	0.51	0.2	Y					864	0.49	0.35
chr17_2672085	55	39	252	0.42	0.42	0.43	+	AG	Known	SINE/AluJr	intronic	PAFAH1B1	0.231	0.42	0.189	Y					865	0.32	0.18
chr3_33427962	116	79	151	0.21	0.13	0.13	-	AG	Known	Alu-SINE	intronic	UBP1	0.52	0.13	0.39	Y					866	0.45	0.32
chr4_21174683	203	55	88	0.31	0.27	0.28	-	AG	Known	Alu-SINE	intronic	KCNIP4	0.29	0.28	0.01	Y					867	0.42	0.41
chr1_23138808	120	58	167	0.37	0.37	0.35	-	AG	Known	Alu-SINE	intronic	LUZP1	0.25	0.37	0.12	Y					868	0.5	0.74
chr14_103485563	96	114	135	0.4	0.45	0.35	+	AG	Known	Alu-SINE	intronic	MARK3	0.28	0.4	0.12	Y					869	0.333	0.13
chr19_14487880	79	75	191	0.33	0.49	0.45	-	AG	Known	Alu-SINE	intronic	GIPC1	0.36	0.45	0.09	Y					870	0.62	0.57
chr2_135618849	70	29	246	0.13	0.14	0.18	+	AG	Known	Alu-SINE	intronic	R3HDM1	0.23	0.14	0.09	Y					871	0.58	0.17
chr5_146831294	98	66	181	0.16	0.08	0.16	-	AG	Known	SINE/AluSx1	intronic	PPP2R2B	0.273	0.16	0.113	Y					872	0.31	0.14
chr6_52683843	128	99	118	0.29	0.33	0.24	+	AG	Known	Alu-SINE	intronic	TMEM14A	0.53	0.29	0.24	Y					873	0.1905	0.14
chr8_10451920	155	85	105	0.89	0.84	0.78	+	AG	Known	L1-LINE	intergenic	MSRA(dist=23029),LINCR-0001(dist=22645)	0.43	0.84	0.41	Y					874	0.21	0.49
chr3_23292215	200	75	69	0.5	0.5	0.5	+	AG	Known	Alu-SINE	intronic	UBE2E2	0.38	0.5	0.12	Y					875	0.138	0.1
chr3_63824636	135	86	123	0.73	0.71	0.68	-	AG	Known	Alu-SINE	intronic	C3orf49	0.77	0.71	0.06	Y					876	0.51	0.32
chr1_156411627	114	139	90	0.41	0.32	0.36	-	AG	Known	SINE/AluSc8	intronic	C1orf61	0.3865	0.36	0.0265	Y					877	0.46	0.68
chr16_23879691	192	37	114	0.43	0.38	0.34	+	AG	Known	SINE/AluSz	intronic	PRKCB	0.474	0.38	0.094	Y					878	0.7	0.81
chr2_77455005	72	87	184	0.53	0.5	0.48	-	AG	Known	Alu-SINE	intronic	LRRTM4	0.68	0.5	0.18	Y					879	0.69	0.74
chr6_68677707	173	56	114	0.23	0.34	0.31	+	AG	Known	Alu-SINE	intronic	ADGRB3	0.14	0.31	0.17	Y					880	0.393	0.76
chr10_14004286	145	114	83	0.19	0.27	0.23	-	AG	Known	SINE/AluSx	ncRNA_intronic	AC044781.1	0.4	0.23	0.17	Y					881	0.45	0.69
chr10_26760633	111	61	170	0.14	0.11	0.15	-	AG	Known	Alu-SINE	intronic	ABI1	0.36	0.14	0.22	Y					882	0.28	0.53
chr12_8266661	178	92	72	0.29	0.34	0.21	+	AG	Known	Alu-SINE	intergenic	FAM86FP(dist=23715),LINC00937(dist=90303)	0.46	0.29	0.17	Y					883	0.73	0.76
chr16_6764817	119	109	114	0.27	0.24	0.26	+	AG	Known	Alu-SINE	intronic	RBFOX1	0.29	0.26	0.03	Y					884	0.24	0.32
chr17_2672035	66	114	162	0.17	0.18	0.19	+	AG	Known	SINE/AluJr	intronic	PAFAH1B1	0.238	0.18	0.058	Y					885	0.3	0.12
chr9_20790552	114	60	168	0.59	0.57	0.69	+	AG	Known	Alu-SINE	intronic	FOCAD	0.24	0.59	0.35	Y					886	0.208	0.22
chr12_120648648	76	39	226	0.68	0.59	0.72	+	AG	Known	Alu-SINE	intronic	CABP1	0.31	0.68	0.37	Y					887	0.571	0.17
chr19_57864368	107	43	191	0.54	0.57	0.55	+	AG	Known	Alu-SINE	UTR3	ZNF587(NM_001204817:c.*4228A>G,NM_032828:c.*4228A>G)	0.68	0.55	0.13	Y					888	0.39	0.36
chr4_21473852	135	56	150	0.26	0.32	0.26	-	AG	Known	Alu-SINE	intronic	KCNIP4	0.5	0.26	0.24	Y					889	0.42	0.64
chr4_21719779	136	91	114	0.11	0.1	0.12	-	AG	Known	SINE/AluSq2	intronic	KCNIP4	0.137	0.11	0.027	Y					890	0.64	0.47
chr5_110549503	137	90	114	0.23	0.21	0.25	-	AG	Known	SINE/AluJo	intronic	TMEM232	0.235	0.23	0.005	Y					891	0.26	0.52
chr1_246269722	115	71	154	0.77	0.86	0.83	-	AG	Known	Alu-SINE	intronic	SMYD3	0.72	0.83	0.11	Y					892	0.27	0.33
chr10_14182352	156	94	90	0.46	0.48	0.5	-	AG	Known	Alu-SINE	intronic	FRMD4A	0.48	0.48	0	Y					893	0.55	0.42
chr12_56485825	108	61	171	0.33	0.21	0.25	-	AG	Known	Alu-SINE	intronic	GLS2	0.62	0.25	0.37	Y					894	0.33	0.21
chr2_77482866	106	33	201	0.2	0.24	0.24	-	AG	Known	Alu-SINE	intronic	LRRTM4	0.48	0.24	0.24	Y					895	0.67	0.33
chr9_125142258	139	54	147	0.11	0.08	0.1	-	AG	Known	SINE/AluJb	intronic	SCAI	0.207	0.1	0.107	Y					896	0.353	0.08
chr1_23138746	130	113	96	0.12	0.13	0.16	-	AG	Known	Alu-SINE	intronic	LUZP1	0.29	0.13	0.16	Y					897	0.438	0.56
chr3_117992617	52	55	232	0.18	0.25	0.21	-	AG	Known	Alu-SINE	intergenic	LINC02024(dist=301692),LOC105374060(dist=515794)	0.49	0.21	0.28	Y					898	0.88	0.86
chr4_16773765	131	56	152	0.58	0.52	0.66	-	AG	Known	Alu-SINE	intronic	LDB2	0.57	0.58	0.01	Y					899	0.37	0.31
chr4_21572718	138	67	134	0.25	0.17	0.27	-	AG	Known	Alu-SINE	intronic	KCNIP4	0.7	0.25	0.45	Y					900	0.189	0.34
chr4_21577464	149	76	114	0.44	0.44	0.4	-	AG	Known	Alu-SINE	intronic	KCNIP4	0.38	0.44	0.06	Y					901	0.53	0.56
chr4_21861528	120	136	83	0.51	0.65	0.43	-	AG	Novel	Alu-SINE	intronic	KCNIP4	0.1	0.51	0.41	Y					902	0.17	0.33
chr10_101509987	112	103	123	0.44	0.52	0.48	+	AG	Known	Alu-SINE	intronic	BTRC	0.6	0.48	0.12	Y					903	0.276	0.32
chr10_81914504	104	66	168	0.18	0.13	0.08	+	AG	Known	SINE/AluJr4	intronic	NRG3	0.362	0.13	0.232	Y					904	0.2	0.62
chr14_79133808	111	84	143	0.36	0.29	0.24	+	AG	Known	Alu-SINE	intronic	NRXN3	0.72	0.29	0.43	Y					905	0.15	0.64
chr20_8436129	105	53	180	0.24	0.25	0.24	+	AG	Known	Alu-SINE	intronic	PLCB1	0.37	0.24	0.13	Y					906	0.83	0.74
chr6_68643786	87	62	189	0.09	0.09	0.09	+	AG	Known	SINE/AluSg7	intronic	ADGRB3	0.0805	0.09	0.0095	Y					907	0.62	0.9
chr10_115100077	120	99	118	0.32	0.25	0.31	+	AG	Known	SINE/AluJr	intronic	ATRNL1	0.085	0.31	0.225	Y					908	0.89	0.9
chr14_79173296	118	112	107	0.08	0.09	0.1	+	AG	Known	Alu-SINE	intronic	NRXN3	0.33	0.09	0.24	Y					909	0.27	0.26
chr16_6413399	72	127	138	0.62	0.48	0.43	+	AG	Known	Alu-SINE	intronic	RBFOX1	0.8	0.48	0.32	Y					910	0.19	0.36
chr4_21505858	142	83	112	0.66	0.6	0.52	-	AG	Known	Alu-SINE	intronic	KCNIP4	0.57	0.6	0.03	Y					911	0.26	0.2
chr4_21637648	83	73	181	0.2	0.14	0.26	-	AG	Known	SINE/AluSq2	intronic	KCNIP4	0.163	0.2	0.037	Y					912	0.48	0.67
chr8_10431703	114	103	120	0.09	0.06	0.08	+	AG	Known	Alu-SINE	intergenic	MSRA(dist=2812),LINCR-0001(dist=42862)	0.5	0.08	0.42	Y					913	0.23	0.25
chr8_10453580	105	112	120	0.65	0.66	0.65	+	AG	Known	Alu-SINE	intergenic	MSRA(dist=24689),LINCR-0001(dist=20985)	0.35	0.65	0.3	Y					914	0.73	0.8
chr9_20790664	68	53	216	0.37	0.33	0.45	+	AG	Known	Alu-SINE	intronic	FOCAD	0.61	0.37	0.24	Y					915	0.227	0.39
chrX_74201404	222	80	35	0.17	0.33	0.23	-	AG	Known	L1-LINE	ncRNA_intronic	FTX	0.36	0.23	0.13	Y					916	0.2	0.1
chr2_199374776	146	88	102	0.27	0.16	0.09	-	AG	Known	SINE/AluSz	intronic	SATB2	0.222	0.16	0.062	Y					917	0.179	0.14
chr8_10453589	110	95	131	0.21	0.22	0.27	+	AG	Known	Alu-SINE	intergenic	MSRA(dist=24698),LINCR-0001(dist=20976)	0.47	0.22	0.25	Y					918	0.133	0.15
chr3_76079695	54	111	171	0.36	0.32	0.29	+	AG	Novel	Alu-SINE	intergenic	ZNF717(dist=294146),ROBO2(dist=960404)	0.44	0.32	0.12	Y					919	0.57	0.33
chr4_21869783	87	137	112	0.14	0.14	0.13	-	AG	Novel	Simple_repeat-Simple_repeat	intronic	KCNIP4	0.55	0.14	0.41	Y					920	0.5	0.53
chr10_82001307	92	76	167	0.19	0.1	0.11	+	AG	Known	Alu-SINE	intronic	NRG3	0.42	0.11	0.31	Y					921	0.63	0.27
chr15_44166534	141	85	109	0.58	0.6	0.5	-	AG	Known	Alu-SINE	intronic	FRMD5	0.69	0.58	0.11	Y					922	0.29	0.51
chr17_2672109	39	39	257	0.32	0.31	0.33	+	AG	Known	Alu-SINE	intronic	PAFAH1B1	0.28	0.32	0.04	Y					923	0.49	0.51
chr4_21715314	120	75	140	0.16	0.14	0.15	-	AG	Known	Alu-SINE	intronic	KCNIP4	0.13	0.15	0.02	Y					924	0.5	0.52
chr5_176268018	80	70	185	0.07	0.1	0.12	+	AG	Known	SINE/AluJb	intronic	SIMC1	0.565	0.1	0.465	Y					925	0.26	0.22
chr6_12829907	77	102	156	0.5	0.36	0.23	+	AG	Known	Alu-SINE	intronic	PHACTR1	0.4	0.36	0.04	Y					926	0.4	0.45
chr16_23879643	92	32	210	0.48	0.36	0.3	+	AG	Known	Alu-SINE	intronic	PRKCB	0.85	0.36	0.49	Y					927	0.18	0.14
chrX_74191814	92	65	177	0.27	0.11	0.08	-	AG	Novel	L1-LINE	ncRNA_intronic	FTX	0.5	0.11	0.39	Y					928	0.26	0.2
chr13_30583315	164	63	106	0.72	0.69	0.63	-	AG	Known	Alu-SINE	intronic	HMGB1	0.71	0.69	0.02	Y					929	0.56	0.21
chr13_96597074	88	101	144	0.49	0.51	0.54	+	AG	Known	L1-LINE	intronic	HS6ST3	0.26	0.51	0.25	Y					930	0.21	0.45
chr13_96597094	114	71	148	0.38	0.35	0.45	+	AG	Known	L1-LINE	intronic	HS6ST3	0.25	0.38	0.13	Y					931	0.58	0.23
chrX_45847234	100	48	185	0.43	0.44	0.52	-	AG	Known	Alu-SINE	downstream	LINC02595(dist=843)	0.38	0.44	0.06	Y					932	0.29	0.32
chrX_74266333	124	79	130	0.25	0.29	0.21	-	AG	Known	SINE/AluJo	ncRNA_intronic	FTX	0.375	0.25	0.125	Y					933	0.23	0.15
chr11_88524400	94	78	160	0.14	0.14	0.14	-	AG	Known	Alu-SINE	intronic	GRM5	0.21	0.14	0.07	Y					934	0.17	0.12
chr19_50318826	148	110	74	0.73	0.7	0.65	-	AG	Known	SINE/AluSz6	intronic	KCNC3	0.533	0.7	0.167	Y					935	0.17	0.24
chr19_58349544	116	62	154	0.17	0.21	0.27	+	AG	Known	Alu-SINE	intronic	A1BG	0.71	0.21	0.5	Y					936	0.5	0.15
chr11_68087985	134	78	119	0.48	0.61	0.4	-	AG	Known	SINE/AluSx	intronic	CHKA	0.182	0.48	0.298	Y					937	0.36	0.24
chr22_26664169	10	78	243	0.36	0.17	0.2	+	AG	Known	Alu-SINE	ncRNA_intronic	MIAT	0.33	0.2	0.13	Y					938	0.22	0.24
chr3_49323044	130	69	132	0.25	0.2	0.17	-	AG	Known	Alu-SINE	intronic	USP4	0.63	0.2	0.43	Y					939	0.19	0.44
chr4_21632274	43	110	178	0.08	0.08	0.06	-	AG	Known	Alu-SINE	intronic	KCNIP4	0.12	0.08	0.04	Y					940	0.28	0.62
chr6_89665446	180	91	60	0.57	0.52	0.43	-	AG	Known	Alu-SINE	ncRNA_intronic	LOC101929057	0.44	0.52	0.08	Y					941	0.28	0.58
chr7_151652764	82	69	180	0.67	0.47	0.79	-	AG	Known	Alu-SINE	intronic	PRKAG2	0.41	0.67	0.26	Y					942	0.38	0.26
chr2_77250869	110	123	97	0.62	0.56	0.68	-	AG	Known	Alu-SINE	intronic	LRRTM4	0.17	0.62	0.45	Y					943	0.33	0.2
chr5_17198034	119	101	110	0.27	0.36	0.23	-	AG	Known	Alu-SINE	ncRNA_intronic	BASP1-AS1	0.27	0.27	0	Y					944	0.19	0.31
chr6_68643794	110	49	171	0.29	0.44	0.59	+	AG	Known	SINE/AluSg7	intronic	ADGRB3	0.14	0.44	0.3	Y					945	0.34	0.29
chr6_72778427	173	47	110	0.1	0.06	0.08	+	AG	Known	Alu-SINE	intronic	KCNQ5	0.23	0.08	0.15	Y					946	0.26	0.07
chr4_21176758	103	69	157	0.68	0.66	0.61	-	AG	Known	Alu-SINE	intronic	KCNIP4	0.94	0.66	0.28	Y					947	0.333	0.11
chr4_21208798	102	79	148	0.38	0.29	0.19	-	AG	Known	ERVL-MaLR-LTR	intronic	KCNIP4	0.15	0.29	0.14	Y					948	0.22	0.32
chr4_6457097	248	32	49	0.42	0.44	0.41	-	AG	Known	Alu-SINE	intronic	PPP2R2C	0.7	0.42	0.28	Y					949	0.45	0.3
chr6_68677644	130	26	173	0.31	0.21	0.25	+	AG	Known	Alu-SINE	intronic	ADGRB3	0.21	0.25	0.04	Y					950	0.41	0.29
chr1_241254011	128	118	82	0.56	0.42	0.41	-	AG	Known	Alu-SINE	intronic	RGS7	0.26	0.42	0.16	Y					951	0.15	0.08
chr10_77557832	103	84	141	0.24	0.17	0.06	-	AG	Known	Alu-SINE	intronic	KCNMA1	0.67	0.17	0.5	Y					952	0.25	0.13
chr21_29064209	97	94	137	0.85	0.83	0.85	-	AG	Known	Alu-SINE	intronic	CCT8	0.5	0.85	0.35	Y					953	0.79	0.5
chr5_93450804	91	93	144	0.48	0.66	0.48	-	AG	Known	Alu-SINE	ncRNA_intronic	NR2F1-AS1	0.37	0.48	0.11	Y					954	0.75	0.61
chr17_30774258	75	36	217	0.37	0.42	0.31	+	AG	Novel	Alu-SINE	ncRNA_intronic	SUZ12P1	0.28	0.37	0.09	Y					955	0.38	0.6
chr1_233247566	80	147	100	0.23	0.14	0.14	-	AG	Known	Alu-SINE	intronic	PCNX2	0.56	0.14	0.42	Y					956	0.2	0.18
chr1_72093168	109	6	212	0.44	0.5	0.39	-	AG	Known	Alu-SINE	intronic	NEGR1	0.27	0.44	0.17	Y					957	0.6	0.21
chr1_72168672	118	100	109	0.26	0.25	0.27	-	AG	Known	Alu-SINE	intronic	NEGR1	0.54	0.26	0.28	Y					958	0.23	0.35
chr9_128228735	84	62	181	0.1	0.1	0.11	+	AG	Known	Alu-SINE	intronic	DNM1	0.4	0.1	0.3	Y					959	0.267	0.2
chr17_32395080	97	72	157	0.38	0.3	0.35	+	AG	Known	Alu-SINE	intergenic	ZNF207(dist=24631),PSMD11(dist=49429)	0.13	0.35	0.22	Y					960	0.19	0.15
chr2_169628749	81	53	192	0.48	0.57	0.39	+	AG	Known	Alu-SINE	intronic	PPIG	0.65	0.48	0.17	Y					961	0.28	0.29
chr22_29504409	222	61	43	0.58	0.51	0.62	-	AG	Known	Alu-SINE	intergenic	NEFH(dist=13019),THOC5(dist=1470)	0.32	0.58	0.26	Y					962	0.18	0.28
chr1_72178886	109	83	133	0.32	0.21	0.22	-	AG	Known	L1-LINE	intronic	NEGR1	0.11	0.22	0.11	Y					963	0.36	0.16
chr2_165599096	115	63	147	0.65	0.74	0.76	+	AG	Known	Alu-SINE	intronic	CSRNP3	0.63	0.74	0.11	Y					964	0.3	0.22
chr4_101313299	66	46	213	0.47	0.56	0.65	-	AG	Known	Alu-SINE	intronic	PPP3CA	0.4	0.56	0.16	Y					965	0.46	0.23
chr8_22035852	106	82	137	0.15	0.19	0.17	+	AG	Known	Alu-SINE	intronic	NPM2	0.26	0.17	0.09	Y					966	0.4135	0.11
chr9_8904427	106	78	141	0.17	0.13	0.14	-	AG	Known	Alu-SINE	intronic	PTPRD	0.54	0.14	0.4	Y					967	0.243	0.29
chrX_45847335	105	51	169	0.12	0.11	0.16	-	AG	Known	Alu-SINE	downstream	LINC02595(dist=742)	0.57	0.12	0.45	Y					968	0.19	0.44
chr15_25376445	79	93	152	0.15	0.15	0.13	+	AG	Known	Alu-SINE	ncRNA_intronic	SNHG14	0.21	0.15	0.06	Y					969	0.31	0.14
chr9_128227194	114	117	92	0.44	0.31	0.18	+	AG	Known	SINE/AluSx	intronic	DNM1	0.333	0.31	0.023	Y					970	0.4	0.14
chr11_68095211	106	62	154	0.76	0.68	0.72	-	AG	Known	Alu-SINE	intronic	CHKA	0.23	0.72	0.49	Y					971	0.333	0.32
chr17_38539804	114	93	115	0.11	0.2	0.24	-	AG	Known	SINE/AluSz	intronic	SRCIN1	0.1565	0.2	0.0435	Y					972	0.59	0.24
chrX_129148068	113	110	99	0.63	0.46	0.47	-	AG	Known	Alu-SINE	intergenic	ACTRT1(dist=1095663),SMARCA1(dist=298438)	0.57	0.47	0.1	Y					973	0.51	0.54
chr7_146123507	37	131	154	1	1	1	+	AG	Novel	-	intergenic	TPK1(dist=1287453),CNTNAP2(dist=650764)	1	1	0	Y					974	0.21	0.54
chr1_72178954	127	76	118	0.22	0.2	0.17	-	AG	Known	L1-LINE	intronic	NEGR1	0.15	0.2	0.05	Y					975	0.26	0.64
chr12_48934797	91	133	97	0.18	0.19	0.22	-	AG	Known	Alu-SINE	downstream	ARF3(dist=926)	0.37	0.19	0.18	Y					976	0.65	0.59
chr16_6680525	143	61	117	0.1	0.12	0.14	+	AG	Known	Alu-SINE	intronic	RBFOX1	0.33	0.12	0.21	Y					977	0.455	0.17
chr4_21026290	121	93	107	0.38	0.42	0.7	-	AG	Known	ERVL-LTR	intronic	KCNIP4	0.79	0.42	0.37	Y					978	0.571	0.18
chr4_21795851	90	124	107	0.16	0.12	0.07	-	AG	Known	Alu-SINE	intronic	KCNIP4	0.44	0.12	0.32	Y					979	0.61	0.29
chr5_44815737	57	95	169	0.12	0.12	0.08	+	AG	Known	Alu-SINE	downstream	MRPS30(dist=223)	0.44	0.12	0.32	Y					980	0.13	0.22
chr3_33616959	100	90	130	0.22	0.28	0.33	-	AG	Known	Alu-SINE	intronic	CLASP2	0.44	0.28	0.16	Y					981	0.21	0.25
chr2_240002147	67	73	179	0.34	0.59	0.38	-	AG	Known	Alu-SINE	intronic	NDUFA10	0.8	0.38	0.42	Y					982	0.42	0.3
chr21_29064203	87	93	139	0.66	0.59	0.54	-	AG	Known	Alu-SINE	intronic	CCT8	0.52	0.59	0.07	Y					983	0.42	0.27
chrX_115931144	59	94	166	0.21	0.28	0.24	-	AG	Known	L1-LINE	ncRNA_intronic	DANT2	0.25	0.24	0.01	Y					984	0.36	0.62
chr1_25625234	124	78	116	0.33	0.36	0.38	+	AG	Known	Alu-SINE	intronic	MAN1C1	0.27	0.36	0.09	Y					985	0.53	0.24
chr10_115100063	84	106	128	0.19	0.14	0.24	+	AG	Known	SINE/AluJr	intronic	ATRNL1	0.1305	0.19	0.0595	Y					986	0.6	0.43
chr14_50990198	87	94	137	0.23	0.23	0.19	-	AG	Known	Alu-SINE	intronic	TRIM9	0.28	0.23	0.05	Y					987	0.3	0.13
chr2_55215136	99	88	131	0.12	0.18	0.23	-	AG	Known	-/-	ncRNA_exonic	AC012358.1	0.542	0.18	0.362	Y					988	0.46	0.1
chr20_8482301	23	116	179	0.42	0.52	0.32	+	AG	Known	Alu-SINE	intronic	PLCB1	0.61	0.42	0.19	Y					989	0.3	0.17
chr3_33550201	137	75	106	0.06	0.07	0.08	-	AG	Known	SINE/AluSx1	intronic	CLASP2	0.357	0.07	0.287	Y					990	0.56	0.38
chr4_112931628	106	42	170	0.45	0.54	0.62	+	AG	Known	Alu-SINE	intronic	ANK2	0.79	0.54	0.25	Y					991	0.71	0.67
chr9_8947274	90	73	155	0.23	0.11	0.17	-	AG	Novel	Alu-SINE	intronic	PTPRD	0.64	0.17	0.47	Y					992	0.47	0.32
chr22_40218542	112	29	176	0.34	0.43	0.26	+	AG	Known	SINE/AluJb	intronic	TNRC6B	0.318	0.34	0.022	Y					993	0.667	0.44
chrX_20245869	175	17	125	0.34	0.24	0.21	-	AG	Known	SINE/AluSg	intronic	RPS6KA3	0.625	0.24	0.385	Y					994	0.52	0.25
chr11_105787657	142	57	117	0.21	0.18	0.22	+	AG	Known	Alu-SINE	intronic	GRIA4	0.42	0.21	0.21	Y					995	0.34	0.18
chr13_96597153	104	67	145	0.15	0.12	0.13	+	AG	Known	LINE/L1PA13	intronic	HS6ST3	0.295	0.13	0.165	Y					996	0.45	0.35
chr16_14203623	81	64	171	0.17	0.15	0.09	+	AG	Known	Alu-SINE	intronic	MRTFB	0.43	0.15	0.28	Y					997	0.42	0.31
chr2_44228317	112	61	143	0.58	0.62	0.55	+	AG	Known	Alu-SINE	intronic	PPM1B	0.47	0.58	0.11	Y					998	0.227	0.39
chr4_21572711	148	58	110	0.7	0.72	0.71	-	AG	Known	Alu-SINE	intronic	KCNIP4	0.72	0.71	0.01	Y					999	0.33	0.62
chr6_72698885	208	54	54	0.31	0.3	0.2	+	AG	Known	Alu-SINE	intronic	KCNQ5	0.27	0.3	0.03	Y					1000	0.82	0.5
chr9_37164402	125	56	135	0.5	0.49	0.28	+	AG	Known	Alu-SINE	intronic	ZCCHC7	0.64	0.49	0.15	Y					1001	0.48	0.33
chr2_199374784	129	84	103	0.41	0.49	0.57	-	AG	Novel	Alu-SINE	intronic	SATB2	0.2	0.49	0.29	Y					1002	0.49	0.29
chr10_1510381	113	100	102	0.38	0.38	0.27	-	AG	Known	Alu-SINE	intronic	ADARB2	0.6	0.38	0.22	Y					1003	0.57	0.4
chr10_66972850	170	66	79	0.08	0.08	0.08	+	AG	Known	Alu-SINE	ncRNA_intronic	LOC101928961	0.49	0.08	0.41	Y					1004	0.61	0.8
chr11_89027188	114	56	145	0.75	0.74	0.67	-	AG	Known	Alu-SINE	intronic	GRM5	0.75	0.74	0.01	Y					1005	0.38	0.19
chr16_7328079	114	97	104	1	0.76	0.53	+	AG	Known	-	intronic	RBFOX1	0.88	0.76	0.12	Y					1006	0.333	0.1
chr2_77319128	133	70	112	0.5	0.53	0.56	-	AG	Known	Alu-SINE	intronic	LRRTM4	0.66	0.53	0.13	Y					1007	0.23	0.32
chr4_21795876	82	91	142	0.24	0.18	0.26	-	AG	Known	Alu-SINE	intronic	KCNIP4	0.58	0.24	0.34	Y					1008	0.37	0.63
chr6_108993853	105	122	88	0.45	0.35	0.22	-	AG	Novel	Alu-SINE	intronic	SESN1	0.31	0.35	0.04	Y					1009	0.8	0.4
chr1_72178887	108	77	129	0.18	0.19	0.18	-	AG	Known	L1-LINE	intronic	NEGR1	0.1	0.18	0.08	Y					1010	0.38	0.77
chr1_97946106	155	63	96	0.59	0.44	0.37	-	AG	Known	Alu-SINE	intergenic	LINC01930(dist=4366),MIR137HG(dist=41894)	0.21	0.44	0.23	Y					1011	0.46	0.42
chr14_103754308	90	103	121	0.4	0.47	0.5	-	AG	Known	Alu-SINE	intronic	PPP1R13B	0.84	0.47	0.37	Y					1012	0.54	0.33
chr16_18887418	144	102	68	0.17	0.3	0.43	-	AG	Known	Alu-SINE	intronic	SMG1	0.67	0.3	0.37	Y					1013	0.42	0.2
chr2_114466882	68	79	167	0.1	0.07	0.08	+	AG	Known	Alu-SINE	intronic	DPP10	0.48	0.08	0.4	Y					1014	0.41	0.28
chr2_54933543	108	82	124	0.48	0.52	0.51	+	AG	Known	Alu-SINE	intronic	EML6	0.88	0.51	0.37	Y					1015	0.46	0.15
chr4_21026397	136	56	122	0.54	0.58	0.56	-	AG	Known	Alu-SINE	intronic	KCNIP4	0.43	0.56	0.13	Y					1016	0.27	0.32
chr7_146531819	100	79	135	0.36	0.3	0.24	+	AG	Known	Alu-SINE	intergenic	TPK1(dist=1695765),CNTNAP2(dist=242452)	0.63	0.3	0.33	Y					1017	0.27	0.23
chr10_37963715	117	92	104	0.55	0.51	0.51	-	AG	Known	Alu-SINE	intronic	ZNF25	0.46	0.51	0.05	Y					1018	0.26	0.34
chr11_67345136	155	78	80	0.63	0.61	0.59	+	AG	Known	Alu-SINE	ncRNA_intronic	LOC100130987	0.53	0.61	0.08	Y					1019	0.36	0.21
chr6_68677630	120	29	164	0.29	0.13	0.2	+	AG	Known	Alu-SINE	intronic	ADGRB3	0.37	0.2	0.17	Y					1020	0.26	0.22
chr9_8965195	91	66	156	0.36	0.24	0.35	-	AG	Known	Alu-SINE	intronic	PTPRD	0.61	0.35	0.26	Y					1021	0.57	0.4
chr11_88558662	92	66	155	0.17	0.16	0.16	-	AG	Novel	Alu-SINE	intronic	GRM5	0.13	0.16	0.03	Y					1022	0.2345	0.22
chr1_38861925	116	78	118	0.23	0.25	0.22	+	AG	Known	Alu-SINE	downstream	GJA9-MYCBP,MYCBP(dist=565)	0.35	0.23	0.12	Y					1023	0.27	0.19
chr10_37963730	111	82	119	0.21	0.1	0.14	-	AG	Known	Alu-SINE	intronic	ZNF25	0.45	0.14	0.31	Y					1024	0.1	0.37
chr11_89027192	113	50	149	0.69	0.7	0.64	-	AG	Known	Alu-SINE	intronic	GRM5	0.69	0.69	0	Y					1025	0.42	0.91
chr2_97252677	104	84	124	0.7	0.68	0.72	+	AG	Known	SINE/AluYf1	intronic	ANKRD36	0.504	0.7	0.196	Y					1026	0.2	0.64
chr20_3996962	153	55	104	0.23	0.15	0.13	-	AG	Known	Alu-SINE	intronic	RNF24	0.52	0.15	0.37	Y					1027	0.57	0.49
chr4_21505877	104	81	127	0.64	0.52	0.68	-	AG	Known	Alu-SINE	intronic	KCNIP4	0.64	0.64	0	Y					1028	0.33	0.78
chrX_115931160	64	96	152	0.41	0.24	0.42	-	AG	Known	LINE/L1MA1	ncRNA_intronic	DANT2	0.188	0.41	0.222	Y					1029	0.68	0.61
chr10_133329631	56	68	188	0.19	0.24	0.24	-	AG	Novel	Alu-SINE	intronic	CALY	0.56	0.24	0.32	Y					1030	0.0505	0.12
chr11_65769010	168	23	119	0.49	0.4	0.44	-	AG	Known	SINE/AluSx1	ncRNA_intronic	AP001266.2	0.271	0.44	0.169	Y					1031	0.57	0.61
chrX_115931179	47	84	179	0.18	0.33	0.25	-	AG	Known	L1-LINE	ncRNA_intronic	DANT2	0.26	0.25	0.01	Y					1032	0.44	0.45
chrX_74063064	75	57	178	0.36	0.44	0.4	-	AG	Novel	Alu-SINE	ncRNA_intronic	FTX,JPX	0.59	0.4	0.19	Y					1033	0.29	0.32
chr12_133040380	78	78	153	0.37	0.36	0.46	+	AG	Known	Alu-SINE	intronic	ZNF84	0.56	0.37	0.19	Y					1034	0.33	0.54
chr17_2037905	50	97	162	0.26	0.38	0.38	+	AG	Known	MIR-SINE	intronic	DPH1	0.22	0.38	0.16	Y					1035	0.91	0.6
chrX_74278451	151	60	98	0.14	0.13	0.12	-	AG	Known	Alu-SINE	ncRNA_intronic	FTX	0.31	0.13	0.18	Y					1036	0.43	0.83
chr10_96877873	115	71	122	0.27	0.21	0.18	+	AG	Known	Alu-SINE	intronic	LCOR	0.25	0.21	0.04	Y					1037	0.69	0.23
chr17_2672106	36	42	230	0.2	0.26	0.31	+	AG	Known	Alu-SINE	intronic	PAFAH1B1	0.18	0.26	0.08	Y					1038	0.24	0.56
chr20_8482287	20	117	171	0.79	0.53	0.53	+	AG	Known	Alu-SINE	intronic	PLCB1	0.5	0.53	0.03	Y					1039	0.51	0.82
chr1_72178953	118	59	130	0.31	0.2	0.2	-	AG	Known	L1-LINE	intronic	NEGR1	0.13	0.2	0.07	Y					1040	0.78	0.37
chr11_46988410	68	75	164	0.29	0.48	0.67	+	AG	Known	L1-LINE	intronic	C11orf49	0.34	0.48	0.14	Y					1041	0.21	0.6
chr11_84502586	108	74	125	0.15	0.06	0.08	-	AG	Known	Alu-SINE	intronic	DLG2	0.34	0.08	0.26	Y					1042	0.43	0.4
chr17_46046271	102	79	126	0.3	0.22	0.38	-	AG	Known	SINE/AluJb	intronic	KANSL1	0.229	0.3	0.071	Y					1043	0.11	0.24
chr3_35747771	102	63	142	0.19	0.18	0.17	+	AG	Known	-	intronic	ARPP21	0.31	0.18	0.13	Y					1044	0.35	0.26
chr9_128227223	132	95	80	0.63	0.63	0.66	+	AG	Known	Alu-SINE	intronic	DNM1	0.37	0.63	0.26	Y					1045	0.52	0.22
chr9_128228807	87	48	172	0.21	0.24	0.16	+	AG	Known	Alu-SINE	intronic	DNM1	0.45	0.21	0.24	Y					1046	0.79	0.5
chr9_8904426	114	64	129	0.55	0.58	0.58	-	AG	Known	Alu-SINE	intronic	PTPRD	0.68	0.58	0.1	Y					1047	0.46	0.34
chr12_48934757	82	147	77	0.52	0.63	0.56	-	AG	Known	Alu-SINE	downstream	ARF3(dist=966)	0.47	0.56	0.09	Y					1048	0.23	0.14
chr17_30790734	158	59	89	0.1	0.16	0.09	+	AG	Known	Alu-SINE	ncRNA_exonic	SUZ12P1	0.57	0.1	0.47	Y					1049	0.24	0.12
chr17_82522257	69	98	139	0.74	0.85	0.8	+	AG	Known	Alu-SINE	intronic	FOXK2	0.37	0.8	0.43	Y					1050	0.26	0.42
chr5_167597444	102	114	90	0.47	0.35	0.48	+	AG	Known	Alu-SINE	intronic	TENM2	0.38	0.47	0.09	Y					1051	0.2435	0.14
chr10_14275842	59	102	144	0.49	0.41	0.49	-	AG	Known	Alu-SINE	intronic	FRMD4A	0.74	0.49	0.25	Y					1052	0.55	0.71
chr14_45131469	103	100	102	0.22	0.17	0.23	-	AG	Known	Alu-SINE	intronic	FKBP3	0.68	0.22	0.46	Y					1053	0.35	0.7
chr17_20317595	102	107	96	0.65	0.55	0.62	+	AG	Known	Alu-SINE	UTR3	SPECC1(NM_001243439:c.*3530A>G,NM_001033555:c.*3530A>G)	0.62	0.62	0	Y					1054	0.27	0.44
chr22_26665051	135	58	112	0.24	0.15	0.12	+	AG	Known	Alu-SINE	ncRNA_intronic	MIAT	0.55	0.15	0.4	Y					1055	0.29	0.4
chr8_12584772	137	98	70	0.14	0.18	0.11	-	AG	Known	SINE/AluSz6	ncRNA_intronic	AC068587.4	0.5885	0.14	0.4485	Y					1056	0.22	0.39
chrX_74208259	98	56	151	0.11	0.15	0.11	-	AG	Known	Alu-SINE	ncRNA_intronic	FTX	0.59	0.11	0.48	Y					1057	0.44	0.4
chr2_174950489	82	70	153	0.09	0.08	0.08	-	AG	Novel	Alu-SINE	intronic	CHN1	0.46	0.08	0.38	Y					1058	0.55	0.5
chr1_72178939	119	98	87	0.11	0.11	0.08	-	AG	Known	L1-LINE	intronic	NEGR1	0.14	0.11	0.03	Y					1059	0.63	0.75
chr10_101017579	118	74	112	0.86	0.87	0.89	-	AG	Known	Alu-SINE	exonic	PDZD7	0.38	0.87	0.49	Y					1060	0.29	0.48
chr10_81914659	69	54	181	0.42	0.57	0.46	+	AG	Known	Alu-SINE	intronic	NRG3	0.38	0.46	0.08	Y					1061	0.3	0.42
chr1_47048029	111	92	100	0.46	0.5	0.28	+	AG	Known	Alu-SINE	intronic	CYP4X1	0.5	0.46	0.04	Y					1062	0.49	0.4
chr11_68088001	130	69	104	0.28	0.32	0.39	-	AG	Known	Alu-SINE	intronic	CHKA	0.3	0.32	0.02	Y					1063	0.82	1
chr13_107492172	101	49	153	0.43	0.53	0.49	-	AG	Known	SINE/AluSx1	intronic	FAM155A	0.533	0.49	0.043	Y					1064	0.23	0.08
chr14_50990221	94	92	117	0.44	0.51	0.43	-	AG	Known	Alu-SINE	intronic	TRIM9	0.22	0.44	0.22	Y					1065	0.41	0.24
chr15_24983206	122	92	89	0.09	0.06	0.09	+	AG	Known	Alu-SINE	ncRNA_exonic	PWARSN	0.13	0.09	0.04	Y					1066	0.39	0.34
chr16_4107294	152	63	88	0.38	0.52	0.67	-	AG	Known	Alu-SINE	intronic	ADCY9	0.54	0.52	0.02	Y					1067	0.43	0.21
chr4_21509892	101	52	150	0.11	0.11	0.08	-	AG	Known	Alu-SINE	intronic	KCNIP4	0.2	0.11	0.09	Y					1068	0.33	0.12
chr4_21528412	101	79	123	0.24	0.19	0.29	-	AG	Known	Alu-SINE	intronic	KCNIP4	0.38	0.24	0.14	Y					1069	0.25	0.11
chr6_12857456	87	55	161	0.3	0.26	0.36	+	AG	Known	Alu-SINE	intronic	PHACTR1	0.46	0.3	0.16	Y					1070	0.3	0.4
chr6_68643768	123	79	101	0.15	0.19	0.17	+	AG	Known	Alu-SINE	intronic	ADGRB3	0.14	0.17	0.03	Y					1071	0.58	0.22
chr6_99418898	138	16	149	0.33	0.44	0.38	-	AG	Known	Alu-SINE	intronic	PNISR	0.71	0.38	0.33	Y					1072	0.46	0.38
chr15_25113838	111	109	82	0.53	0.49	0.57	+	AG	Known	Alu-SINE	ncRNA_intronic	SNHG14	0.52	0.53	0.01	Y					1073	0.261	0.34
chr17_7472843	123	89	90	0.41	0.47	0.48	-	AG	Known	Alu-SINE	intronic	ZBTB4	0.54	0.47	0.07	Y					1074	0.34	0.7
chr2_127364877	49	84	169	0.09	0.16	0.17	-	AG	Known	Alu-SINE	intergenic	MAP3K2(dist=21648),PROC(dist=53543)	0.44	0.16	0.28	Y					1075	0.368	0.09
chr10_63380190	97	104	100	0.1	0.46	0.28	-	AG	Known	SINE/AluJr	intronic	JMJD1C	0.371	0.28	0.091	Y					1076	0.3955	0.73
chr16_7155388	111	47	143	0.39	0.43	0.41	+	AG	Known	Alu-SINE	intronic	RBFOX1	0.17	0.41	0.24	Y					1077	0.31	0.26
chr3_85325534	80	51	170	0.5	0.41	0.32	+	AG	Known	Alu-SINE	intronic	CADM2	0.54	0.41	0.13	Y					1078	0.26	0.29
chr4_21375705	149	78	74	0.15	0.19	0.1	-	AG	Known	Alu-SINE	intronic	KCNIP4	0.51	0.15	0.36	Y					1079	0.3	0.22
chr7_66545450	84	73	144	0.11	0.32	0.28	-	AG	Known	SINE/AluJb	intergenic	AC008267.5;KCTD7	0.3185	0.28	0.0385	Y					1080	0.4	0.19
chr11_88986882	96	64	141	0.29	0.2	0.1	-	AG	Novel	L1-LINE	intronic	GRM5	0.43	0.2	0.23	Y					1081	0.49	0.26
chr3_76079724	55	59	187	0.6	0.21	0.24	+	AG	Novel	Alu-SINE	intergenic	ZNF717(dist=294175),ROBO2(dist=960375)	0.4	0.24	0.16	Y					1082	0.353	0.18
chr1_72178930	126	84	90	0.26	0.25	0.13	-	AG	Known	L1-LINE	intronic	NEGR1	0.15	0.25	0.1	Y					1083	0.345	0.23
chr11_67345293	180	69	51	0.35	0.22	0.33	+	AG	Known	-/-	intergenic	AP001885.2;POLD4	0.2325	0.33	0.0975	Y					1084	0.45	0.52
chr12_131846637	111	134	55	0.2	0.21	0.3	+	AG	Known	Alu-SINE	intronic	MMP17	0.28	0.21	0.07	Y					1085	0.52	0.15
chr15_25114772	137	50	113	0.27	0.18	0.24	+	AG	Known	Alu-SINE	ncRNA_intronic	SNHG14	0.31	0.24	0.07	Y					1086	0.26	0.56
chr15_44095404	88	47	165	0.42	0.38	0.45	-	AG	Known	Alu-SINE	intronic	FRMD5	0.7	0.42	0.28	Y					1087	0.214	0.14
chr18_3632439	99	47	154	0.16	0.21	0.17	-	AG	Known	Alu-SINE	intronic	DLGAP1	0.62	0.17	0.45	Y					1088	0.286	0.37
chr3_197613017	111	73	116	0.27	0.35	0.27	-	AG	Known	SINE/AluSx	intergenic	BDH1;AC024560.3	0.683	0.27	0.413	Y					1089	0.66	0.26
chr4_21176724	77	74	149	0.25	0.29	0.29	-	AG	Known	Alu-SINE	intronic	KCNIP4	0.74	0.29	0.45	Y					1090	0.238	0.22
chr6_104726029	41	100	159	0.42	0.41	0.54	-	AG	Known	Alu-SINE	intergenic	NONE(dist=NONE),HACE1(dist=2065)	0.53	0.42	0.11	Y					1091	0.48	0.43
chr13_107852075	107	70	122	0.2	0.23	0.16	-	AG	Known	Alu-SINE	intronic	FAM155A	0.37	0.2	0.17	Y					1092	0.53	0.52
chr2_77049527	72	68	159	0.14	0.12	0.09	-	AG	Known	L1-LINE	intronic	LRRTM4	0.17	0.12	0.05	Y					1093	0.2	0.15
chr3_85325501	93	59	147	0.09	0.17	0.1	+	AG	Known	SINE/AluSg	intronic	CADM2	0.421	0.1	0.321	Y					1094	0.7	0.24
chr4_113076614	68	72	159	0.15	0.13	0.11	+	AG	Known	SINE/AluJb	intronic	ANK2	0.357	0.13	0.227	Y					1095	0.86	0.8
chr7_130928490	116	83	100	0.09	0.07	0.08	-	AG	Known	Alu-SINE	intergenic	LINC00513(dist=6544),LINC-PINT(dist=13270)	0.38	0.08	0.3	Y					1096	0.27	0.34
chr1_54849678	108	133	58	1	1	1	-	AG	Novel	-	UTR3	DHCR24(NM_014762:c.*2555A>G)	1	1	0	Y					1097	0.24	0.31
chr8_22035714	74	58	166	0.37	0.38	0.34	+	AG	Known	SINE/AluSz	intronic	NPM2	0.25	0.37	0.12	Y					1098	0.39	0.55
chr1_47048047	116	84	97	0.06	0.15	0.2	+	AG	Known	SINE/AluJr4	intronic	CYP4X1	0.462	0.15	0.312	Y					1099	0.26	0.31
chr1_72178965	93	99	105	0.25	0.16	0.18	-	AG	Known	L1-LINE	intronic	NEGR1	0.13	0.18	0.05	Y					1100	0.95	1
chr12_127946925	66	99	132	0.06	0.09	0.08	+	AG	Known	SINE/AluY	ncRNA_intronic	LINC00507;LINC00508	0.167	0.08	0.087	Y					1101	0.28	0.18
chr16_27479966	96	73	128	0.88	0.94	0.89	-	AG	Known	Alu-SINE	intronic	GTF3C1	0.92	0.89	0.03	Y					1102	0.76	0.9
chr16_7155315	114	43	140	0.22	0.21	0.16	+	AG	Known	Alu-SINE	intronic	RBFOX1	0.17	0.21	0.04	Y					1103	0.35	0.5
chr16_7170497	134	79	84	0.2	0.17	0.14	+	AG	Known	SINE/AluJo	intronic	RBFOX1	0.32	0.17	0.15	Y					1104	0.56	0.59
chr17_69317271	76	103	118	0.52	0.49	0.56	-	AG	Known	Alu-SINE	intronic	ABCA5	0.45	0.52	0.07	Y					1105	0.5	0.48
chr4_21176753	91	70	136	0.74	0.71	0.78	-	AG	Known	Alu-SINE	intronic	KCNIP4	0.83	0.74	0.09	Y					1106	0.61	0.2
chr2_132176149	99	174	24	0.13	0.14	0.12	-	AG	Novel	Alu-SINE	intergenic	ANKRD30BL(dist=14197),NONE(dist=NONE)	0.14	0.13	0.01	Y					1107	0.25	0.6
chr3_85407787	127	77	93	0.13	0.17	0.09	+	AG	Novel	Alu-SINE	intronic	CADM2	0.17	0.13	0.04	Y					1108	0.71	0.48
chr1_38861945	118	50	128	0.66	0.77	0.8	+	AG	Known	Alu-SINE	downstream	GJA9-MYCBP,MYCBP(dist=545)	0.32	0.77	0.45	Y					1109	0.67	0.76
chr10_28525763	24	152	120	0.33	0.4	0.41	-	AG	Known	Alu-SINE	ncRNA_intronic	WAC-AS1	0.62	0.4	0.22	Y					1110	0.1625	0.22
chr6_53076044	124	63	109	0.42	0.4	0.46	+	AG	Known	L1-LINE	intronic	FBXO9	0.85	0.42	0.43	Y					1111	0.43	0.34
chr7_146346575	97	74	125	0.17	0.16	0.15	+	AG	Known	Alu-SINE	intergenic	TPK1(dist=1510521),CNTNAP2(dist=427696)	0.62	0.16	0.46	Y					1112	0.21	0.29
chr9_125142198	84	48	164	0.19	0.15	0.15	-	AG	Known	Alu-SINE	intronic	SCAI	0.35	0.15	0.2	Y					1113	0.32	0.47
chr1_93542177	90	77	128	0.5	0.52	0.53	+	AG	Known	Alu-SINE	intronic	FNBP1L	0.71	0.52	0.19	Y					1114	0.42	0.15
chr11_47288156	131	99	65	0.36	0.46	0.66	+	AG	Known	Alu-SINE	intronic	MADD	0.89	0.46	0.43	Y					1115	0.22	0.12
chr16_67005761	92	73	130	0.29	0.3	0.3	+	AG	Known	Alu-SINE	intronic	CES4A	0.27	0.3	0.03	Y					1116	0.29	0.28
chr22_19011629	98	76	121	0.66	0.68	0.57	+	AG	Known	Alu-SINE	ncRNA_intronic	DGCR5	0.88	0.66	0.22	Y					1117	0.42	0.36
chr3_117993167	81	98	116	0.85	0.95	0.74	-	AG	Known	Alu-SINE	intergenic	LINC02024(dist=302242),LOC105374060(dist=515244)	0.93	0.85	0.08	Y					1118	0.22	0.2
chr8_140759409	129	68	98	0.21	0.2	0.15	-	AG	Known	Alu-SINE	intronic	PTK2	0.34	0.2	0.14	Y					1119	0.2	0.44
chrX_129148070	115	98	82	0.47	0.33	0.36	-	AG	Known	Alu-SINE	intergenic	ACTRT1(dist=1095665),SMARCA1(dist=298436)	0.52	0.36	0.16	Y					1120	0.375	0.11
chr17_30774281	68	47	180	0.17	0.2	0.22	+	AG	Novel	Alu-SINE	ncRNA_intronic	SUZ12P1	0.32	0.2	0.12	Y					1121	0.21	0.59
chr1_26439211	62	61	171	0.26	0.41	0.73	+	AG	Known	Alu-SINE	intronic	DHDDS	0.61	0.41	0.2	Y					1122	0.33	0.14
chr1_76976009	117	43	134	0.42	0.37	0.35	+	AG	Known	Alu-SINE	intronic	ST6GALNAC5	0.66	0.37	0.29	Y					1123	0.33	0.5
chr15_25437382	67	77	150	0.65	0.45	0.45	-	AG	Known	-	intronic	UBE3A	0.2	0.45	0.25	Y					1124	0.59	0.28
chr17_69317281	71	105	118	0.2	0.28	0.35	-	AG	Known	Alu-SINE	intronic	ABCA5	0.47	0.28	0.19	Y					1125	0.48	0.43
chr2_218485440	117	98	79	0.38	0.38	0.38	-	AG	Known	Alu-SINE	intronic	USP37	0.46	0.38	0.08	Y					1126	0.45	0.62
chr3_33545718	137	59	98	0.4	0.35	0.31	-	AG	Known	Alu-SINE	intronic	CLASP2	0.27	0.35	0.08	Y					1127	0.67	0.79
chr3_85059092	117	73	104	0.51	0.24	0.31	+	AG	Known	Alu-SINE	intronic	CADM2	0.53	0.31	0.22	Y					1128	0.79	0.42
chr4_21637661	103	93	98	0.25	0.24	0.24	-	AG	Known	Alu-SINE	intronic	KCNIP4	0.26	0.24	0.02	Y					1129	0.33	0.37
chr4_39896574	68	47	179	0.1	0.14	0.16	-	AG	Known	Alu-SINE	intronic	PDS5A	0.55	0.14	0.41	Y					1130	0.83	0.46
chr5_108088512	103	41	150	0.33	0.19	0.33	-	AG	Known	Alu-SINE	intronic	FBXL17	0.81	0.33	0.48	Y					1131	0.58	0.33
chrX_45847279	73	62	159	0.21	0.25	0.26	-	AG	Known	SINE/AluJb	ncRNA_exonic	LINC02595	0.303	0.25	0.053	Y					1132	0.3	0.72
chr1_97946132	139	82	73	0.37	0.27	0.19	-	AG	Novel	Alu-SINE	intergenic	LINC01930(dist=4392),MIR137HG(dist=41868)	0.44	0.27	0.17	Y					1133	0.45	0.29
chr11_89027244	65	52	176	0.32	0.48	0.43	-	AG	Known	SINE/AluSc	intronic	GRM5	0.294	0.43	0.136	Y					1134	0.36	0.25
chr12_79125480	88	98	107	0.59	0.43	0.31	+	AG	Known	Alu-SINE	intronic	SYT1	0.48	0.43	0.05	Y					1135	0.26	0.15
chr15_25311022	108	59	126	0.09	0.11	0.13	+	AG	Known	SINE/AluSx	ncRNA_intronic	SNHG14	0.143	0.11	0.033	Y					1136	0.72	0.83
chr19_40540622	115	41	137	0.46	0.48	0.45	+	AG	Known	Alu-SINE	intronic	SPTBN4	0.6	0.46	0.14	Y					1137	0.86	0.78
chr16_14203697	59	43	190	0.88	0.88	0.89	+	AG	Known	Alu-SINE	intronic	MRTFB	0.6	0.88	0.28	Y					1138	0.29	0.34
chr5_44815675	45	65	182	0.18	0.2	0.15	+	AG	Known	Alu-SINE	downstream	MRPS30(dist=161)	0.35	0.18	0.17	Y					1139	0.53	0.62
chr9_128229476	130	53	109	0.47	0.44	0.48	+	AG	Known	Alu-SINE	intronic	DNM1	0.26	0.47	0.21	Y					1140	0.58	0.63
chr8_22035700	67	64	161	0.11	0.08	0.12	+	AG	Novel	Alu-SINE	intronic	NPM2	0.31	0.11	0.2	Y					1141	0.429	0.13
chr11_49596864	70	79	142	0.46	0.55	0.46	+	AG	Known	Alu-SINE	ncRNA_intronic	LOC440040	0.25	0.46	0.21	Y					1142	0.34	0.47
chr12_120648626	44	97	150	0.36	0.23	0.36	+	AG	Known	Alu-SINE	intronic	CABP1	0.16	0.36	0.2	Y					1143	0.4	0.2
chr13_107852029	80	76	135	0.5	0.65	0.34	-	AG	Known	SINE/AluJr	intronic	FAM155A	0.167	0.5	0.333	Y					1144	0.28	0.69
chr15_25437390	59	73	159	0.81	0.57	0.51	-	AG	Known	-	intronic	UBE3A	0.36	0.57	0.21	Y					1145	0.28	0.36
chr2_50234231	83	54	154	0.16	0.12	0.12	-	AG	Known	Alu-SINE	intronic	NRXN1	0.4	0.12	0.28	Y					1146	0.58	0.65
chr3_159385308	109	100	82	0.19	0.2	0.18	+	AG	Known	Alu-SINE	intronic	IQCJ-SCHIP1,SCHIP1	0.26	0.19	0.07	Y					1147	0.57	0.56
chr7_146531797	78	97	116	0.22	0.27	0.18	+	AG	Known	Alu-SINE	intergenic	TPK1(dist=1695743),CNTNAP2(dist=242474)	0.6	0.22	0.38	Y					1148	0.37	0.59
chrY_12826485	80	56	155	0.15	0.21	0.23	+	AG	Known	Alu-SINE	intronic	USP9Y	0.58	0.21	0.37	Y					1149	0.4	0.32
chr4_121858048	111	83	97	0.08	0.07	0.09	-	AG	Novel	Alu-SINE	intronic	BBS7	0.16	0.08	0.08	Y					1150	0.26	0.37
chr17_2672104	49	43	198	0.18	0.27	0.26	+	AG	Known	Alu-SINE	intronic	PAFAH1B1	0.26	0.26	0	Y					1151	0.45	0.3
chr5_77260846	102	77	111	0.39	0.23	0.25	+	AG	Known	Alu-SINE	intronic	PDE8B	0.68	0.25	0.43	Y					1152	0.285	0.64
chr16_14223125	73	56	160	0.12	0.15	0.14	+	AG	Known	Alu-SINE	intronic	MRTFB	0.23	0.14	0.09	Y					1153	0.23	0.52
chr16_6849497	56	80	153	0.33	0.41	0.34	+	AG	Known	Alu-SINE	intronic	RBFOX1	0.38	0.34	0.04	Y					1154	0.83	0.75
chr3_76398842	45	101	143	0.25	0.29	0.32	+	AG	Known	Low_complexity-Low_complexity	intergenic	ZNF717(dist=613293),ROBO2(dist=641257)	0.79	0.29	0.5	Y					1155	1	0.58
chrY_19026587	44	42	203	0.37	0.47	0.42	-	AG	Known	SINE/AluSx	ncRNA_intronic	TTTY14	0.2055	0.42	0.2145	Y					1156	0.8	0.34
chr4_121858085	91	64	134	0.13	0.2	0.24	-	AG	Novel	Alu-SINE	intronic	BBS7	0.12	0.2	0.08	Y					1157	0.26	0.76
chr1_70129075	71	98	119	0.19	0.35	0.26	+	AG	Known	Alu-SINE	UTR3	LRRC7(NM_001366839:c.*7188A>G,NM_001366838:c.*7188A>G,NM_001330635:c.*7188A>G,NM_001370785:c.*7188A>G,NM_001366841:c.*7342A>G,NM_001350216:c.*7342A>G)	0.59	0.26	0.33	Y					1158	0.5	0.55
chr11_88524437	96	62	130	0.19	0.19	0.16	-	AG	Known	Alu-SINE	intronic	GRM5	0.16	0.19	0.03	Y					1159	0.64	0.6
chr14_67010020	86	55	147	0.46	0.25	0.32	+	AG	Known	Alu-SINE	intronic	GPHN	0.71	0.32	0.39	Y					1160	0.36	0.58
chr17_2038061	57	75	156	0.38	0.66	0.62	+	AG	Known	Alu-SINE	intronic	DPH1	0.67	0.62	0.05	Y					1161	0.39	0.62
chrX_68208261	58	51	179	0.41	0.39	0.39	-	AG	Known	Alu-SINE	intronic	OPHN1	0.47	0.39	0.08	Y					1162	0.54	0.44
chr20_8408274	105	60	123	0.12	0.11	0.08	+	AG	Novel	Alu-SINE	intronic	PLCB1	0.17	0.11	0.06	Y					1163	0.79	0.83
chr1_113716623	70	93	124	0.51	0.59	0.64	-	AG	Known	Alu-SINE	intronic	PHTF1	0.38	0.59	0.21	Y					1164	0.39	0.75
chr10_37963803	59	62	166	0.7	0.82	0.76	-	AG	Known	Alu-SINE	intronic	ZNF25	0.76	0.76	0	Y					1165	0.5	0.6
chr10_42518784	88	70	129	0.36	0.5	0.43	-	AG	Known	Alu-SINE	ncRNA_exonic	ZNF37BP	0.76	0.43	0.33	Y					1166	0.38	0.38
chr14_79081430	61	82	144	0.46	0.55	0.52	+	AG	Known	Alu-SINE	intronic	NRXN3	0.32	0.52	0.2	Y					1167	0.51	0.52
chr16_21850469	61	96	130	0.32	0.36	0.28	-	AG	Known	SINE/AluSc	intronic	NPIPB4	0.268	0.32	0.052	Y					1168	0.6	0.73
chr16_6868705	192	64	31	0.26	0.29	0.23	+	AG	Known	Alu-SINE	intronic	RBFOX1	0.32	0.26	0.06	Y					1169	0.57	0.57
chr2_141743686	38	67	182	0.67	0.35	0.45	-	AG	Known	L1-LINE	intronic	LRP1B	0.45	0.45	0	Y					1170	0.3	0.39
chr4_21365300	123	67	97	0.07	0.12	0.15	-	AG	Known	SINE/AluSz	intronic	KCNIP4	0.355	0.12	0.235	Y					1171	0.38	0.21
chr4_21572820	96	61	130	0.1	0.1	0.1	-	AG	Known	Alu-SINE	intronic	KCNIP4	0.22	0.1	0.12	Y					1172	0.22	0.18
chr2_132176273	95.5	174	17	0.15	0.12	0.18	-	AG	Known	Alu-SINE	intergenic	ANKRD30BL(dist=14321),NONE(dist=NONE)	0.17	0.15	0.02	Y					1173	0.48	0.37
chr1_244421716	107	87	92	0.53	0.43	0.33	-	AG	Known	Alu-SINE	intronic	ADSS2	0.48	0.43	0.05	Y					1174	0.28	0.77
chr13_107492188	135	35	116	0.39	0.54	0.7	-	AG	Known	Alu-SINE	intronic	FAM155A	0.37	0.54	0.17	Y					1175	0.48	0.27
chr2_77482878	77	31	178	0.14	0.12	0.15	-	AG	Known	Alu-SINE	intronic	LRRTM4	0.42	0.14	0.28	Y					1176	0.52	0.6
chr6_12800704	69	47	170	0.11	0.09	0.07	+	AG	Known	Alu-SINE	intronic	PHACTR1	0.12	0.09	0.03	Y					1177	0.48	0.74
chr13_102132657	80	52	153	0.31	0.29	0.3	-	AG	Known	Alu-SINE	intronic	FGF14	0.38	0.3	0.08	Y					1178	0.3	0.23
chr16_6681125	23	44	218	0.5	0.64	0.7	+	AG	Known	Alu-SINE	intronic	RBFOX1	0.67	0.64	0.03	Y					1179	0.3	0.58
chr7_128661361	146	44	95	0.1	0.09	0.13	+	AG	Known	Alu-SINE	downstream	LINC01000(dist=363)	0.19	0.1	0.09	Y					1180	0.28	0.35
chr2_203384436	15	257	12	0.12	0.09	0.12	+	AG	Known	SINE/AluJb	intronic	ABI2	0.25	0.12	0.13	Y					1181	0.26	0.25
chr20_50912989	99	36	149	0.55	0.62	0.67	-	AG	Known	Alu-SINE	intronic	ADNP	0.37	0.62	0.25	Y					1182	0.205	0.54
chr7_66545441	69	80	135	0.2	0.32	0.45	-	AG	Known	SINE/AluJb	intergenic	AC008267.5;KCTD7	0.333	0.32	0.013	Y					1183	0.362	0.5
chr2_77070727	147	74	63	0.4	0.31	0.28	-	AG	Novel	Alu-SINE	intronic	LRRTM4	0.13	0.31	0.18	Y					1184	0.231	0.21
chr5_59750812	94.5	135	54	0.08	0.09	0.06	-	AG	Novel	Alu-SINE	intronic	PDE4D	0.15	0.08	0.07	Y					1185	0.71	0.67
chr1_233057690	122	84	77	0.24	0.25	0.17	-	AG	Known	Alu-SINE	intronic	PCNX2	0.52	0.24	0.28	Y					1186	0.76	0.59
chr1_47048033	128	90	65	0.62	0.59	0.64	+	AG	Known	Alu-SINE	intronic	CYP4X1	0.46	0.62	0.16	Y					1187	0.27	0.17
chr11_33420489	138	55	90	0.68	0.64	0.71	+	AG	Known	Alu-SINE	intronic	KIAA1549L	0.44	0.68	0.24	Y					1188	0.29	0.23
chr15_24983278	101	77	105	0.24	0.21	0.23	+	AG	Known	Alu-SINE	ncRNA_exonic	PWARSN	0.37	0.23	0.14	Y					1189	0.27	0.36
chr6_72690108	93	40	150	0.13	0.19	0.16	+	AG	Known	Alu-SINE	intronic	KCNQ5	0.25	0.16	0.09	Y					1190	0.51	0.81
chr15_78296753	51	54	177	0.82	0.61	0.76	-	AG	Known	Alu-SINE	intronic	WDR61	0.85	0.76	0.09	Y					1191	0.286	0.15
chr16_7170465	135	71	76	0.16	0.25	0.18	+	AG	Known	SINE/AluJo	intronic	RBFOX1	0.296	0.18	0.116	Y					1192	0.39	0.16
chr2_171697727	148	40	94	0.07	0.07	0.07	+	AG	Known	Alu-SINE	intronic	DYNC1I2	0.11	0.07	0.04	Y					1193	0.32	0.42
chr3_33550187	85	38	159	0.54	0.52	0.56	-	AG	Known	Alu-SINE	intronic	CLASP2	0.3	0.54	0.24	Y					1194	0.25	0.52
chr4_21409336	82	51	149	0.26	0.24	0.23	-	AG	Known	Alu-SINE	intronic	KCNIP4	0.13	0.24	0.11	Y					1195	0.61	0.41
chr4_21779647	184	76	22	0.77	0.83	0.63	-	AG	Known	Alu-SINE	intronic	KCNIP4	0.51	0.77	0.26	Y					1196	0.43	0.42
chr6_107522821	94	111	77	0.32	0.42	0.42	+	AG	Known	Alu-SINE	intronic	SOBP	0.45	0.42	0.03	Y					1197	0.214	0.11
chr7_102637217	94	78	110	0.09	0.14	0.12	-	AG	Known	SINE/AluSc	ncRNA_intronic	AC105052.4	0.1865	0.12	0.0665	Y					1198	0.32	0.31
chr8_4941730	78	91	113	0.18	0.28	0.24	-	AG	Known	Alu-SINE	intronic	CSMD1	0.49	0.24	0.25	Y					1199	0.2	0.26
chrX_74278466	122	80	80	0.08	0.12	0.13	-	AG	Known	SINE/AluSc	ncRNA_intronic	FTX	0.392	0.12	0.272	Y					1200	0.5	0.23
chr14_79173411	102	74	105	0.47	0.46	0.44	+	AG	Known	Alu-SINE	intronic	NRXN3	0.56	0.46	0.1	Y					1201	0.5	0.52
chr15_25262899	173	57	51	0.45	0.42	0.39	+	AG	Known	L1-LINE	ncRNA_intronic	SNHG14	0.1	0.42	0.32	Y					1202	0.46	0.28
chr2_69481950	105	70	106	0.6	0.68	0.76	-	AG	Known	Alu-SINE	intronic	AAK1	0.57	0.68	0.11	Y					1203	0.44	0.34
chr3_63824647	105	68	108	0.64	0.59	0.63	-	AG	Known	Alu-SINE	intronic	C3orf49	0.53	0.63	0.1	Y					1204	0.82	0.67
chr4_21026451	138	49	94	0.52	0.46	0.57	-	AG	Known	Alu-SINE	intronic	KCNIP4	0.64	0.52	0.12	Y					1205	0.57	0.34
chr4_21528482	88	67	126	0.42	0.6	0.52	-	AG	Known	Alu-SINE	intronic	KCNIP4	0.47	0.52	0.05	Y					1206	0.39	0.55
chr4_21682271	116	69	96	0.69	0.59	0.57	-	AG	Known	ERVL-MaLR-LTR	intronic	KCNIP4	0.23	0.59	0.36	Y					1207	0.31	0.33
chr7_146289065	94	52	135	0.14	0.1	0.12	+	AG	Known	SINE/AluSz	intronic	CNTNAP2	0.179	0.12	0.059	Y					1208	0.32	0.46
chr1_181002357	101	71	108	0.16	0.19	0.18	-	AG	Known	Alu-SINE	intronic	STX6	0.19	0.18	0.01	Y					1209	0.54	0.4
chr1_25625214	105	70	105	0.29	0.19	0.23	+	AG	Known	Alu-SINE	intronic	MAN1C1	0.29	0.23	0.06	Y					1210	0.66	0.45
chr3_33545722	147	55	78	0.73	0.88	0.65	-	AG	Known	Alu-SINE	intronic	CLASP2	0.42	0.73	0.31	Y					1211	0.22	0.19
chr3_33549867	197	48	35	0.09	0.06	0.09	-	AG	Known	Alu-SINE	intronic	CLASP2	0.1	0.09	0.01	Y					1212	0.25	0.22
chrX_74225736	98	78	104	0.31	0.31	0.31	-	AG	Known	Alu-SINE	ncRNA_intronic	FTX	0.41	0.31	0.1	Y					1213	0.22	0.53
chr6_2257999	122	87	71	0.21	0.28	0.36	+	AG	Novel	ERVL-MaLR-LTR	ncRNA_intronic	GMDS-DT	0.53	0.28	0.25	Y					1214	0.15	0.5
chr1_234360184	60	39	180	0.55	0.5	0.46	+	AG	Known	SINE/AluSz	ncRNA_intronic	AL355472.2	0.632	0.5	0.132	Y					1215	0.18	0.36
chr10_82142971	101	51	127	0.08	0.07	0.1	+	AG	Known	Alu-SINE	intronic	NRG3	0.33	0.08	0.25	Y					1216	0.19	0.58
chr14_71700831	102	53	124	0.72	0.4	0.65	+	AG	Known	Alu-SINE	intronic	SIPA1L1	0.73	0.65	0.08	Y					1217	0.5	0.85
chr15_25114779	119	46	114	0.44	0.38	0.32	+	AG	Known	Alu-SINE	ncRNA_intronic	SNHG14	0.26	0.38	0.12	Y					1218	0.61	0.87
chr2_174950405	57	62	160	0.83	0.6	0.51	-	AG	Known	Alu-SINE	intronic	CHN1	0.4	0.6	0.2	Y					1219	0.66	0.39
chr2_95825172	47	30	202	0.41	0.32	0.29	-	AG	Known	L1-LINE	ncRNA_exonic	LINC00342	0.52	0.32	0.2	Y					1220	0.33	0.5
chr3_159385436	94	79	106	0.19	0.22	0.16	+	AG	Known	Alu-SINE	intronic	IQCJ-SCHIP1,SCHIP1	0.17	0.19	0.02	Y					1221	0.51	0.56
chr4_21924449	77	63	139	0.15	0.24	0.21	-	AG	Known	Alu-SINE	intronic	KCNIP4	0.27	0.21	0.06	Y					1222	0.85	0.53
chrX_45834983	162	21	96	0.47	0.38	0.57	-	AG	Known	SINE/AluSx1	intergenic	MIR222HG;LINC02595	0.371	0.47	0.099	Y					1223	0.267	0.22
chr10_101787871	66	68	144	0.19	0.17	0.13	-	AG	Known	Alu-SINE	intronic	OGA	0.62	0.17	0.45	Y					1224	0.52	0.18
chr11_67325145	91	63	124	0.69	0.79	0.69	+	AG	Known	Alu-SINE	ncRNA_intronic	LOC100130987	0.53	0.69	0.16	Y					1225	0.23	0.21
chr12_40702716	135	73	70	0.09	0.08	0.08	+	AG	Known	SINE/AluSq2	intronic	CNTN1	0.312	0.08	0.232	Y					1226	0.65	0.84
chr14_93434018	74	94	110	0.18	0.3	0.18	+	AG	Known	Alu-SINE	intronic	UNC79	0.33	0.18	0.15	Y					1227	0.94	0.54
chr14_93443697	119	65	94	0.18	0.15	0.11	+	AG	Known	SINE/AluSx3	intronic	UNC79	0.286	0.15	0.136	Y					1228	0.6	0.25
chr16_7155288	100	48	130	0.9	0.9	0.78	+	AG	Known	-	intronic	RBFOX1	0.63	0.9	0.27	Y					1229	0.71	0.73
chr4_21473868	108	44	126	0.39	0.36	0.42	-	AG	Known	Alu-SINE	intronic	KCNIP4	0.32	0.39	0.07	Y					1230	1	0.57
chr7_22186022	65	44	169	0.33	0.34	0.36	-	AG	Known	Alu-SINE	intronic	RAPGEF5	0.33	0.34	0.01	Y					1231	0.71	0.5
chr1_201806205	114	69	94	0.68	0.71	0.74	+	AG	Known	Alu-SINE	ncRNA_intronic	IPO9-AS1	0.37	0.71	0.34	Y					1232	0.38	0.21
chr13_66816666	79	52	146	0.29	0.23	0.41	-	AG	Known	Alu-SINE	intronic	PCDH9	0.46	0.29	0.17	Y					1233	0.28	0.48
chr16_47288702	76	74	127	0.75	0.66	0.56	-	AG	Known	Alu-SINE	intronic	ITFG1	0.73	0.66	0.07	Y					1234	0.208	0.07
chr17_20317641	200	46	31	0.39	0.31	0.3	+	AG	Known	Alu-SINE	UTR3	SPECC1(NM_001243439:c.*3576A>G,NM_001033555:c.*3576A>G)	0.63	0.31	0.32	Y					1235	0.3	0.08
chr17_32394949	60	44	173	0.27	0.29	0.23	+	AG	Known	Alu-SINE	intergenic	ZNF207(dist=24500),PSMD11(dist=49560)	0.19	0.27	0.08	Y					1236	0.28	0.33
chr3_180005399	87	56	134	0.29	0.41	0.34	-	AG	Known	Alu-SINE	intronic	PEX5L	0.71	0.34	0.37	Y					1237	0.72	0.82
chr6_46232529	108	65	104	0.11	0.14	0.17	-	AG	Known	Alu-SINE	intronic	RCAN2	0.34	0.14	0.2	Y					1238	0.235	0.21
chr8_22035818	95	90	92	0.3	0.44	0.31	+	AG	Known	Alu-SINE	intronic	NPM2	0.29	0.31	0.02	Y					1239	0.13	0.24
chrX_115931168	39	92	146	0.07	0.28	0.18	-	AG	Known	LINE/L1MA1	ncRNA_intronic	DANT2	0.24	0.18	0.06	Y					1240	0.256	0.06
chr18_3616505	116	79	81	0.1	0.08	0.09	-	AG	Known	Alu-SINE	intronic	DLGAP1	0.17	0.09	0.08	Y					1241	0.26	0.55
chr4_21883306	97	31	148	0.29	0.25	0.24	-	AG	Known	Alu-SINE	intronic	KCNIP4	0.26	0.25	0.01	Y					1242	0.21	0.6
chr9_123254339	82	42	152	0.62	0.49	0.49	-	AG	Known	Alu-SINE	intronic	STRBP	0.48	0.49	0.01	Y					1243	0.31	0.54
chr9_128227523	92	92	92	0.43	0.72	0.31	+	AG	Known	Alu-SINE	intronic	DNM1	0.14	0.43	0.29	Y					1244	0.42	0.5
chr11_117714572	81	79	115	0.67	0.68	0.66	-	AG	Known	Alu-SINE	intronic	DSCAML1	0.29	0.67	0.38	Y					1245	0.47	0.5
chr14_93443684	93	92	90	0.26	0.31	0.16	+	AG	Known	Alu-SINE	intronic	UNC79	0.28	0.26	0.02	Y					1246	0.88	0.5
chr6_12820442	108	70	97	0.28	0.28	0.27	+	AG	Known	Alu-SINE	intronic	PHACTR1	0.21	0.28	0.07	Y					1247	0.88	0.85
chr7_38723531	92	43	140	0.29	0.27	0.25	-	AG	Known	SINE/AluSx3	UTR3	VPS41	0.357	0.27	0.087	Y					1248	0.583	0.18
chr12_77628655	174	53	48	0.07	0.06	0.06	+	AG	Novel	Alu-SINE	intergenic	E2F7(dist=563086),NAV3(dist=202239)	0.2	0.06	0.14	Y					1249	0.4925	0.62
chr2_199426394	15	168	91.5	0.13	0.07	0.1	-	AG	Known	Alu-SINE	intronic	SATB2	0.21	0.1	0.11	Y					1250	0.56	0.38
chr13_107726780	60	74	140	0.12	0.14	0.15	-	AG	Known	Alu-SINE	intronic	FAM155A	0.33	0.14	0.19	Y					1251	0.57	0.6
chr15_25376463	70	59	145	0.24	0.35	0.34	+	AG	Known	SINE/AluJb	ncRNA_intronic	SNHG14	0.217	0.34	0.123	Y					1252	0.86	0.61
chr15_25437381	54	83	137	0.71	0.62	0.51	-	AG	Known	-	intronic	UBE3A	0.29	0.62	0.33	Y					1253	0.27	0.32
chr2_169533920	90	84	100	0.51	0.52	0.39	-	AG	Known	Alu-SINE	intronic	FASTKD1	0.46	0.51	0.05	Y					1254	0.68	0.62
chr6_46232581	84	63	127	0.23	0.09	0.24	-	AG	Known	Alu-SINE	intronic	RCAN2	0.34	0.23	0.11	Y					1255	0.71	0.33
chrX_74277032	163	57	54	0.36	0.39	0.32	-	AG	Known	Alu-SINE	ncRNA_intronic	FTX	0.62	0.36	0.26	Y					1256	0.42	0.49
chr10_115100208	59	71	143	0.09	0.06	0.11	+	AG	Known	Alu-SINE	intronic	ATRNL1	0.42	0.09	0.33	Y					1257	0.51	0.9
chr16_6660043	72	91	110	0.22	0.12	0.14	+	AG	Known	Alu-SINE	intronic	RBFOX1	0.3	0.14	0.16	Y					1258	0.9	0.54
chr17_38535480	80	76	117	0.85	0.79	0.91	-	AG	Known	Alu-SINE	intronic	SRCIN1	0.92	0.85	0.07	Y					1259	0.46	0.66
chr18_3714910	81	91	101	0.15	0.13	0.18	-	AG	Known	Alu-SINE	intronic	DLGAP1	0.27	0.15	0.12	Y					1260	0.59	1
chr2_44352404	58	59	156	0.19	0.25	0.21	-	AG	Known	Alu-SINE	intronic	PREPL	0.48	0.21	0.27	Y					1261	0.9	0.4
chr3_101691309	81	64	128	0.2	0.25	0.14	+	AG	Known	Alu-SINE	intergenic	RPL24(dist=4591),PDCL3P4(dist=21125)	0.65	0.2	0.45	Y					1262	0.43	0.29
chr7_146334168	99	68	106	0.65	0.38	0.52	+	AG	Known	Alu-SINE	intergenic	TPK1(dist=1498114),CNTNAP2(dist=440103)	0.47	0.52	0.05	Y					1263	0.53	0.28
chr7_38723466	68	57	148	0.37	0.33	0.42	-	AG	Known	Alu-SINE	UTR3	VPS41(NM_014396:c.*2780A>G)	0.73	0.37	0.36	Y					1264	0.25	0.5
chrX_115938201	78	91	104	0.58	0.54	0.48	-	AG	Known	Alu-SINE	ncRNA_intronic	DANT2	1	0.54	0.46	Y					1265	0.5	0.3
chr16_67010730	123	59	91	0.33	0.33	0.33	+	AG	Novel	Alu-SINE	downstream	CES4A(dist=313)	0.16	0.33	0.17	Y					1266	0.36	0.59
chr5_72164211	153	29	91	0.35	0.28	0.08	+	AG	Novel	Alu-SINE	intronic	MAP1B	0.24	0.28	0.04	Y					1267	0.6	0.94
chr12_79125356	131	59	82	0.39	0.32	0.34	+	AG	Known	Alu-SINE	intronic	SYT1	0.18	0.34	0.16	Y					1268	0.43	0.29
chr14_93452578	86	116	70	0.36	0.67	0.52	+	AG	Known	Alu-SINE	intronic	UNC79	0.13	0.52	0.39	Y					1269	0.35	0.23
chr2_202837994	74	67	131	0.19	0.2	0.2	-	AG	Known	Alu-SINE	intronic	ICA1L	0.5	0.2	0.3	Y					1270	0.23	0.53
chr21_21063404	47	34	191	0.46	0.42	0.44	+	AG	Known	Alu-SINE	intronic	NCAM2	0.32	0.44	0.12	Y					1271	0.69	0.26
chr4_21632351	62	59	151	0.13	0.09	0.11	-	AG	Known	Alu-SINE	intronic	KCNIP4	0.15	0.11	0.04	Y					1272	0.32	0.77
chr4_21778508	74	59	139	0.59	0.61	0.25	-	AG	Known	Alu-SINE	intronic	KCNIP4	0.3	0.59	0.29	Y					1273	0.54	0.68
chr9_127617537	89	83	100	0.38	0.42	0.46	+	AG	Known	Alu-SINE	intronic	STXBP1	0.23	0.42	0.19	Y					1274	0.68	0.42
chr12_62556876	155	90.5	26	0.1	0.09	0.08	+	AG	Known	Alu-SINE	intronic	MON2	0.15	0.09	0.06	Y					1275	0.353	0.2
chr1_58679658	90	78	103	0.79	0.82	0.76	-	AG	Known	Alu-SINE	intronic	MYSM1	0.73	0.79	0.06	Y					1276	0.84	0.88
chr1_72178888	90	72	109	0.28	0.21	0.13	-	AG	Known	L1-LINE	intronic	NEGR1	0.1	0.21	0.11	Y					1277	0.48	0.79
chr12_99015677	121	68	82	0.14	0.18	0.1	-	AG	Known	Alu-SINE	intronic	ANKS1B	0.42	0.14	0.28	Y					1278	0.33	0.4
chr16_56853471	49	22	200	0.79	0.78	0.76	+	AG	Known	Alu-SINE	intergenic	NUP93(dist=3185),MIR138-2(dist=5047)	0.65	0.78	0.13	Y					1279	0.45	0.62
chr19_57864406	82	48	141	0.37	0.35	0.29	+	AG	Known	Alu-SINE	UTR3	ZNF587(NM_001204817:c.*4266A>G,NM_032828:c.*4266A>G)	0.54	0.35	0.19	Y					1280	0.29	0.54
chr22_19011636	99	67	105	0.29	0.42	0.26	+	AG	Known	Alu-SINE	ncRNA_intronic	DGCR5	0.67	0.29	0.38	Y					1281	0.45	0.25
chr18_2775267	139	47	85	1	1	1	+	AG	Novel	-	intronic	SMCHD1	0.55	1	0.45	Y					1282	0.31	0.42
chr1_233058914	90	85	95	0.09	0.18	0.19	-	AG	Known	Alu-SINE	intronic	PCNX2	0.63	0.18	0.45	Y					1283	0.241	0.25
chr1_25625205	93	87	90	0.22	0.15	0.17	+	AG	Known	Alu-SINE	intronic	MAN1C1	0.27	0.17	0.1	Y					1284	0.25	0.16
chr12_75146226	44	82	144	0.43	0.54	0.35	-	AG	Known	Alu-SINE	intronic	KCNC2	0.56	0.43	0.13	Y					1285	0.303	0.41
chr13_102132748	85	73	112	0.4	0.46	0.52	-	AG	Known	SINE/AluSz	intronic	FGF14	0.2585	0.46	0.2015	Y					1286	0.52	0.2
chr13_111206706	82	27	161	0.31	0.16	0.3	+	AG	Known	Alu-SINE	intronic	ARHGEF7	0.31	0.3	0.01	Y					1287	0.42	0.36
chr16_14203592	94	40	136	0.27	0.2	0.21	+	AG	Known	Alu-SINE	intronic	MRTFB	0.44	0.21	0.23	Y					1288	0.5	0.14
chr17_46160383	166	90	14	0.23	0.18	0.14	-	AG	Known	Alu-SINE	intronic	KANSL1	0.51	0.18	0.33	Y					1289	0.26	0.11
chr2_114859125	57	73	140	0.4	0.38	0.42	+	AG	Known	Alu-SINE	intronic	DPP10	0.59	0.4	0.19	Y					1290	0.27	0.09
chr4_21270886	115	54	101	0.26	0.31	0.2	-	AG	Known	Alu-SINE	intronic	KCNIP4	0.53	0.26	0.27	Y					1291	0.31	0.23
chr4_21716465	105	71	94	0.36	0.24	0.38	-	AG	Known	SINE/AluSx	ncRNA_intronic	AC096576.2	0.105	0.36	0.255	Y					1292	0.26	0.12
chr9_128228773	65	66	139	0.29	0.27	0.25	+	AG	Known	SINE/AluSx4	intronic	DNM1	0.261	0.27	0.009	Y					1293	0.49	0.16
chr8_1308777	135	90	45	0.37	0.22	0.07	+	AG	Novel	Alu-SINE	intronic	DLGAP2	0.34	0.22	0.12	Y					1294	0.278	0.42
chr1_72178969	103	59	107	0.17	0.14	0.1	-	AG	Known	L1-LINE	intronic	NEGR1	0.14	0.14	0	Y					1295	0.45	0.3
chr10_70044216	87	82	100	0.32	0.32	0.2	-	AG	Known	L1-LINE	intergenic	COL13A1(dist=85072),H2AFY2(dist=8630)	0.56	0.32	0.24	Y					1296	0.1	0.17
chr7_146281542	105	84	80	0.56	0.19	0.26	+	AG	Known	Alu-SINE	intergenic	TPK1(dist=1445488),CNTNAP2(dist=492729)	0.53	0.26	0.27	Y					1297	0.79	0.73
chrX_68208285	64	68	137	0.53	0.6	0.45	-	AG	Known	Alu-SINE	intronic	OPHN1	0.53	0.53	0	Y					1298	0.74	0.62
chr12_120648695	42	39	187	0.42	0.53	0.49	+	AG	Known	Alu-SINE	intronic	CABP1	0.15	0.49	0.34	Y					1299	0.39	0.68
chr16_6764761	54	38	176	0.18	0.15	0.15	+	AG	Known	SINE/AluSx1	intronic	RBFOX1	0.182	0.15	0.032	Y					1300	0.56	0.33
chr3_49323035	98	59	111	0.59	0.5	0.58	-	AG	Known	Alu-SINE	intronic	USP4	0.45	0.58	0.13	Y					1301	0.38	0.84
chr6_68645941	75	42	151	0.41	0.42	0.46	+	AG	Known	Alu-SINE	intronic	ADGRB3	0.59	0.42	0.17	Y					1302	0.5	0.5
chrX_115931153	54	63	151	0.42	0.56	0.43	-	AG	Known	L1-LINE	ncRNA_intronic	DANT2	0.21	0.43	0.22	Y					1303	0.69	0.5
chr10_82143043	112	66	89	0.47	0.42	0.47	+	AG	Known	Alu-SINE	intronic	NRG3	0.24	0.47	0.23	Y					1304	0.72	0.33
chr11_68095220	83	30	154	0.21	0.12	0.16	-	AG	Known	Alu-SINE	intronic	CHKA	0.29	0.16	0.13	Y					1305	0.78	0.8
chr16_21868455	56	52	159	0.17	0.17	0.17	-	AG	Known	SINE/AluJb	intergenic	NPIPB4;AC092119.2	0.286	0.17	0.116	Y					1306	0.32	0.29
chr16_7155410	117	31	119	0.06	0.11	0.09	+	AG	Known	Alu-SINE	intronic	RBFOX1	0.15	0.09	0.06	Y					1307	0.24	0.38
chr19_9754392	56	52	159	0.45	0.54	0.51	-	AG	Known	Alu-SINE	intronic	ZNF846	0.56	0.51	0.05	Y					1308	0.2545	0.22
chr4_21509935	97	63	107	0.23	0.2	0.16	-	AG	Known	Alu-SINE	intronic	KCNIP4	0.18	0.2	0.02	Y					1309	0.2695	0.22
chr4_21924486	68	75	124	0.09	0.14	0.11	-	AG	Known	Alu-SINE	intronic	KCNIP4	0.34	0.11	0.23	Y					1310	0.254	0.21
chr18_4010951	104	89	74	0.28	0.38	0.33	+	AG	Novel	Alu-SINE	ncRNA_intronic	DLGAP1-AS4	0.52	0.33	0.19	Y					1311	0.5	0.16
chr11_68095160	50	48	168	0.1	0.07	0.08	-	AG	Known	Alu-SINE	intronic	CHKA	0.28	0.08	0.2	Y					1312	0.24	0.2
chr14_50990250	84	76	106	0.11	0.08	0.13	-	AG	Known	Alu-SINE	intronic	TRIM9	0.3	0.11	0.19	Y					1313	0.214	0.35
chr3_33427966	92	59	115	0.61	0.59	0.79	-	AG	Known	Alu-SINE	intronic	UBP1	0.3	0.61	0.31	Y					1314	0.14	0.37
chr5_72164131	163	46	57	0.2	0.09	0.08	+	AG	Known	Alu-SINE	intronic	MAP1B	0.17	0.09	0.08	Y					1315	0.43	0.59
chr1_58679660	88	81	96	0.27	0.32	0.22	-	AG	Known	Alu-SINE	intronic	MYSM1	0.53	0.27	0.26	Y					1316	0.62	0.16
chr10_18414618	113	34	118	0.41	0.3	0.39	+	AG	Known	Alu-SINE	intronic	CACNB2	0.78	0.39	0.39	Y					1317	0.16	0.08
chr11_66792018	126	57	82	0.85	0.83	0.88	+	AG	Known	Alu-SINE	intronic	C11orf80	0.69	0.85	0.16	Y					1318	0.46	0.36
chr13_107336141	47	64	154	0.17	0.26	0.32	-	AG	Known	Alu-SINE	intronic	FAM155A	0.46	0.26	0.2	Y					1319	0.333	0.31
chr3_76398868	48	101	116	0.54	0.51	0.46	+	AG	Known	-	intergenic	ZNF717(dist=613319),ROBO2(dist=641231)	0.45	0.51	0.06	Y					1320	0.31	0.22
chr3_85407754	82	49	134	0.29	0.34	0.31	+	AG	Known	Alu-SINE	intronic	CADM2	0.18	0.31	0.13	Y					1321	0.421	0.59
chr6_52683815	91	79	95	0.41	0.54	0.32	+	AG	Known	Alu-SINE	intronic	TMEM14A	0.48	0.41	0.07	Y					1322	0.69	0.27
chr1_234325752	127	49	88	0.16	0.06	0.11	+	AG	Known	Alu-SINE	intergenic	SLC35F3(dist=1234),COA6-AS1(dist=47055)	0.15	0.11	0.04	Y					1323	0.692	0.38
chr10_69194673	71	31	162	0.28	0.15	0.16	+	AG	Known	Alu-SINE	intronic	SUPV3L1	0.63	0.16	0.47	Y					1324	0.3	0.45
chr12_53176144	100	76	88	1	0.78	0.55	-	AG	Known	Alu-SINE	intronic	CSAD	0.55	0.78	0.23	Y					1325	0.38	0.34
chr13_101964979	116	62	86	0.31	0.23	0.2	-	AG	Known	Alu-SINE	intronic	FGF14	0.29	0.23	0.06	Y					1326	0.21	0.12
chr13_107336164	49	57	158	0.25	0.28	0.23	-	AG	Known	Alu-SINE	intronic	FAM155A	0.47	0.25	0.22	Y					1327	0.17	0.67
chr19_58349475	88	54	122	0.45	0.42	0.37	+	AG	Known	SINE/AluSq4	ncRNA_intronic	A1BG-AS1;AC012313.3	0.316	0.42	0.104	Y					1328	0.57	0.71
chr2_79965704	96	72	96	0.45	0.64	0.69	+	AG	Known	SINE/AluSz	intronic	CTNNA2	0.438	0.64	0.202	Y					1329	0.86	0.69
chr4_21715364	101	75	88	0.08	0.07	0.1	-	AG	Known	Alu-SINE	intronic	KCNIP4	0.24	0.08	0.16	Y					1330	0.73	0.7
chrX_115931167	42	86	136	0.19	0.18	0.13	-	AG	Known	L1-LINE	ncRNA_intronic	DANT2	0.24	0.18	0.06	Y					1331	0.45	0.68
chr15_71905539	71	88	104	0.11	0.09	0.13	-	AG	Known	Alu-SINE	intronic	MYO9A	0.24	0.11	0.13	Y					1332	0.3	0.21
chr18_4011703	100	78	85	0.55	0.53	0.56	+	AG	Known	Alu-SINE	ncRNA_intronic	DLGAP1-AS4	0.8	0.55	0.25	Y					1333	0.56	0.45
chr22_39380859	110	65	88	0.38	0.29	0.26	+	AG	Known	Alu-SINE	intronic	SYNGR1	0.25	0.29	0.04	Y					1334	0.74	0.52
chr7_105292250	99	52	112	0.13	0.16	0.17	-	AG	Known	Alu-SINE	intronic	SRPK2	0.33	0.16	0.17	Y					1335	0.38	0.25
chrX_45848384	91	94	78	0.36	0.34	0.31	-	AG	Known	Alu-SINE	ncRNA_intronic	LINC02595	0.35	0.34	0.01	Y					1336	0.71	0.47
chrX_68208264	62	62	139	0.38	0.32	0.31	-	AG	Known	Alu-SINE	intronic	OPHN1	0.47	0.32	0.15	Y					1337	0.47	0.89
chr5_17198025	92	64	107	0.15	0.19	0.11	-	AG	Novel	Alu-SINE	ncRNA_intronic	BASP1-AS1	0.21	0.15	0.06	Y					1338	0.75	0.64
chr12_111465515	97	21	144	0.47	0.29	0.65	-	AG	Known	Alu-SINE	intronic	ATXN2	0.3	0.47	0.17	Y					1339	0.45	0.47
chr17_2672087	38	38	186	0.35	0.36	0.36	+	AG	Known	SINE/AluJr	intronic	PAFAH1B1	0.158	0.36	0.202	Y					1340	0.38	0.35
chr3_76186201	109	65	88	0.64	0.67	0.61	+	AG	Known	Alu-SINE	intergenic	ZNF717(dist=400652),ROBO2(dist=853898)	0.4	0.64	0.24	Y					1341	0.25	0.5
chr4_21176748	73	54	135	0.67	0.72	0.64	-	AG	Known	Alu-SINE	intronic	KCNIP4	0.62	0.67	0.05	Y					1342	0.45	0.83
chr6_127491755	79	52	131	0.13	0.08	0.12	-	AG	Known	Alu-SINE	intronic	SOGA3	0.22	0.12	0.1	Y					1343	0.475	0.17
chr3_50765322	87	59	116	0.29	0.18	0.06	+	AG	Novel	Alu-SINE	intronic	DOCK3	0.19	0.18	0.01	Y					1344	0.21	0.44
chr1_72168718	89	85	87	0.23	0.29	0.42	-	AG	Known	Alu-SINE	intronic	NEGR1	0.46	0.29	0.17	Y					1345	0.28	0.14
chr10_81914645	68	39	154	0.33	0.42	0.38	+	AG	Known	Alu-SINE	intronic	NRG3	0.27	0.38	0.11	Y					1346	0.61	0.32
chr8_4962410	73	69	119	0.13	0.08	0.11	-	AG	Known	Alu-SINE	intronic	CSMD1	0.23	0.11	0.12	Y					1347	0.35	0.41
chr10_106586712	62	60	138	0.36	0.36	0.47	-	AG	Known	Alu-SINE	intronic	SORCS1	0.29	0.36	0.07	Y					1348	0.68	0.25
chr14_102820887	126	46	88	0.46	0.53	0.6	+	AG	Known	Alu-SINE	intronic	TRAF3	0.39	0.53	0.14	Y					1349	0.46	0.25
chr16_7268778	56	58	146	0.62	0.29	0.4	+	AG	Known	Alu-SINE	intronic	RBFOX1	0.63	0.4	0.23	Y					1350	0.15	0.18
chr22_26664982	121	54	85	0.4	0.41	0.38	+	AG	Known	Alu-SINE	ncRNA_intronic	MIAT	0.6	0.4	0.2	Y					1351	0.17	0.62
chr6_52683835	84	89	87	0.27	0.19	0.16	+	AG	Known	SINE/AluSp	intronic	TMEM14A	0.421	0.19	0.231	Y					1352	0.12	0.14
chr16_14203683	62	37	160	0.72	0.75	0.76	+	AG	Known	Alu-SINE	intronic	MRTFB	0.42	0.75	0.33	Y					1353	0.41	0.32
chr2_162785980	86	38	135	0.09	0.11	0.1	-	AG	Known	Alu-SINE	ncRNA_intronic	LOC101929570	0.09	0.1	0.01	Y					1354	0.53	0.57
chr7_105537369	141	7	111	0.19	0.47	0.26	+	AG	Known	Alu-SINE	intronic	RINT1	0.4	0.26	0.14	Y					1355	0.58	0.75
chr7_90410806	89	84	86	0.36	0.12	0.1	+	AG	Known	Alu-SINE	intronic	CLDN12	0.42	0.12	0.3	Y					1356	0.64	0.48
chr1_72161938	85	86	87	0.35	0.41	0.47	-	AG	Known	Alu-SINE	intronic	NEGR1	0.64	0.41	0.23	Y					1357	0.45	0.6
chr11_84502574	94	55	109	0.07	0.09	0.07	-	AG	Known	Alu-SINE	intronic	DLG2	0.2	0.07	0.13	Y					1358	0.69	0.39
chr13_19714702	55	78	125	0.09	0.08	0.08	-	AG	Known	Alu-SINE	intronic	PSPC1	0.31	0.08	0.23	Y					1359	0.57	0.75
chr17_51190375	130	72	56	0.72	0.82	0.62	-	AG	Known	Alu-SINE	intronic	MBTD1	0.34	0.72	0.38	Y					1360	0.353	0.13
chr2_43797893	86	43	129	0.62	0.45	0.32	+	AG	Known	Alu-SINE	intronic	DYNC2LI1	0.32	0.45	0.13	Y					1361	0.46	0.29
chr6_46232547	63	86	109	0.16	0.14	0.11	-	AG	Known	Alu-SINE	intronic	RCAN2	0.22	0.14	0.08	Y					1362	0.33	0.72
chr6_68643679	120	52	86	0.08	0.09	0.07	+	AG	Known	SINE/AluSg7	intronic	ADGRB3	0.103	0.08	0.023	Y					1363	0.25	0.32
chr9_128227163	89	87	82	0.23	0.32	0.32	+	AG	Known	Alu-SINE	intronic	DNM1	0.53	0.32	0.21	Y					1364	0.222	0.35
chr1_201806259	86	79	92	0.7	0.75	0.71	+	AG	Known	Alu-SINE	ncRNA_intronic	IPO9-AS1	0.43	0.71	0.28	Y					1365	0.78	0.45
chr11_105944369	63	82	112	0.51	0.58	0.45	+	AG	Known	-	intronic	GRIA4	0.16	0.51	0.35	Y					1366	0.5	0.46
chr2_77455008	57	86	114	0.4	0.47	0.54	-	AG	Known	Alu-SINE	intronic	LRRTM4	0.52	0.47	0.05	Y					1367	0.46	0.62
chr22_18006577	128	64	65	0.11	0.16	0.2	-	AG	Known	SINE/AluSp	ncRNA_exonic	AC016027.2	0.375	0.16	0.215	Y					1368	0.462	0.15
chr3_35747762	82	57	118	0.19	0.23	0.21	+	AG	Known	-	intronic	ARPP21	0.23	0.21	0.02	Y					1369	0.67	0.84
chr4_21523710	86	52	119	0.12	0.14	0.09	-	AG	Known	Alu-SINE	intronic	KCNIP4	0.18	0.12	0.06	Y					1370	0.82	0.62
chrX_136851007	3	1	253	1	1	0.73	-	AG	Known	Alu-SINE	intergenic	ARHGEF6(dist=70075),RBMX(dist=18185)	0.75	1	0.25	Y					1371	0.41	0.12
chr10_14004298	131	33	92	0.09	0.14	0.08	-	AG	Known	Alu-SINE	intronic	FRMD4A	0.37	0.09	0.28	Y					1372	0.28	0.15
chr13_67150292	56	73	127	0.8	0.7	0.6	-	AG	Known	Alu-SINE	intronic	PCDH9	0.36	0.7	0.34	Y					1373	0.18	0.15
chr2_77319122	134	49	73	0.54	0.57	0.51	-	AG	Known	Alu-SINE	intronic	LRRTM4	0.47	0.54	0.07	Y					1374	0.14	0.18
chr8_104128969	106	48	102	0.32	0.24	0.15	+	AG	Known	-	intronic	RIMS2	0.6	0.24	0.36	Y					1375	0.11	0.6
chr14_103754320	59	83	113	0.61	0.71	0.71	-	AG	Known	Alu-SINE	intronic	PPP1R13B	0.82	0.71	0.11	Y					1376	0.122	0.08
chr15_24963825	48	69	138	0.5	0.56	0.58	+	AG	Known	Alu-SINE	ncRNA_intronic	SNHG14	0.19	0.56	0.37	Y					1377	0.143	0.18
chr16_6680539	94	51	110	0.43	0.31	0.17	+	AG	Known	Alu-SINE	intronic	RBFOX1	0.26	0.31	0.05	Y					1378	0.131	0.13
chr2_44227086	142	85	28	0.13	0.18	0.26	+	AG	Known	Alu-SINE	intronic	PPM1B	0.65	0.18	0.47	Y					1379	0.15	0.44
chr22_26665061	112	48	95	0.26	0.17	0.18	+	AG	Known	Alu-SINE	ncRNA_intronic	MIAT	0.42	0.18	0.24	Y					1380	0.273	0.5
chr3_63824659	95	59	101	0.3	0.14	0.37	-	AG	Known	Alu-SINE	intronic	C3orf49	0.62	0.3	0.32	Y					1381	0.31	0.19
chr4_21507530	71	48	136	0.62	0.53	0.52	-	AG	Known	SINE/AluSx	intronic	KCNIP4	0.16	0.53	0.37	Y					1382	0.71	0.4
chr10_14139658	59	64	131	0.37	0.29	0.38	-	AG	Known	Alu-SINE	intronic	FRMD4A	0.39	0.37	0.02	Y					1383	0.46	0.52
chr2_127364925	33	70	151	0.57	0.65	0.43	-	AG	Known	Alu-SINE	intergenic	MAP3K2(dist=21696),PROC(dist=53495)	0.41	0.57	0.16	Y					1384	0.4	0.38
chr2_50377183	73	84	96	0.07	0.08	0.08	-	AG	Known	L1-LINE	intronic	NRXN1	0.29	0.08	0.21	Y					1385	0.42	0.64
chr22_19011727	100	41	112	0.42	0.46	0.47	+	AG	Known	Alu-SINE	ncRNA_intronic	DGCR5	0.5	0.46	0.04	Y					1386	0.75	0.55
chr4_21715305	74	73	106	0.11	0.08	0.1	-	AG	Known	Alu-SINE	intronic	KCNIP4	0.09	0.1	0.01	Y					1387	0.6	0.4
chr7_102566408	59	68	126	0.07	0.14	0.11	-	AG	Known	SINE/AluSq2	UTR3	POLR2J3	0.136	0.11	0.026	Y					1388	0.73	0.47
chr9_10487615	100	69	84	0.55	0.84	0.66	-	AG	Known	L1-LINE	intronic	PTPRD	0.69	0.66	0.03	Y					1389	0.415	0.2
chrX_74226777	123	62	68	0.64	0.8	0.75	-	AG	Known	Alu-SINE	ncRNA_intronic	FTX	0.42	0.75	0.33	Y					1390	0.226	0.33
chr12_39827034	58	70	125	0.45	0.39	0.18	-	AG	Novel	TcMar-Mariner-DNA	intronic	SLC2A13	0.67	0.39	0.28	Y					1391	0.37	0.44
chr12_49137032	74	36	142	0.7	0.75	0.79	+	AG	Known	Alu-SINE	intergenic	TUBA1B(dist=5637),TUBA1A(dist=47763)	0.45	0.75	0.3	Y					1392	0.34	0.2
chr12_51140647	37	36	179	0.6	0.66	0.65	-	AG	Known	Alu-SINE	intronic	TFCP2	0.38	0.65	0.27	Y					1393	0.52	0.6
chr2_16581682	86	57	109	0.34	0.32	0.18	-	AG	Known	L1-LINE	intronic	FAM49A	0.5	0.32	0.18	Y					1394	0.78	0.54
chr3_35747752	91	54	107	0.14	0.14	0.13	+	AG	Known	-	intronic	ARPP21	0.3	0.14	0.16	Y					1395	0.5	0.48
chr4_73101405	91	51	110	0.22	0.12	0.09	-	AG	Known	Alu-SINE	intronic	ANKRD17	0.35	0.12	0.23	Y					1396	0.65	0.38
chr6_46232562	95	84	73	0.21	0.27	0.24	-	AG	Known	Alu-SINE	intronic	RCAN2	0.31	0.24	0.07	Y					1397	0.4	0.62
chr10_95386891	104	84	63	0.54	0.65	0.71	-	AG	Known	Alu-SINE	intronic	SORBS1	0.63	0.65	0.02	Y					1398	0.3	0.43
chr15_43552154	40	56	155	0.23	0.3	0.34	-	AG	Known	Alu-SINE	intronic	PPIP5K1	0.72	0.3	0.42	Y					1399	0.25	0.29
chr16_6681141	19	36	196	0.59	0.43	0.57	+	AG	Known	Alu-SINE	intronic	RBFOX1	0.77	0.57	0.2	Y					1400	0.31	0.49
chr20_8436110	103	64	84	0.22	0.12	0.17	+	AG	Known	SINE/AluSz6	intronic	PLCB1	0.385	0.17	0.215	Y					1401	0.56	0.94
chr3_159385446	91	75	85	0.1	0.16	0.14	+	AG	Known	Alu-SINE	intronic	IQCJ-SCHIP1,SCHIP1	0.24	0.14	0.1	Y					1402	0.91	0.68
chr5_17197973	89	84	78	0.07	0.06	0.06	-	AG	Known	SINE/AluJb	ncRNA_intronic	BASP1-AS1	0.136	0.06	0.076	Y					1403	0.33	0.4
chr21_40593356	162	83.5	5	0.21	0.4	0.6	-	AG	Novel	Alu-SINE	intronic	DSCAM	0.29	0.4	0.11	Y					1404	0.6	0.72
chr1_38861943	100	64	86	0.53	0.52	0.58	+	AG	Known	Alu-SINE	downstream	GJA9-MYCBP,MYCBP(dist=547)	0.23	0.53	0.3	Y					1405	0.45	0.56
chr12_120648607	60	53	137	0.14	0.1	0.1	+	AG	Known	Alu-SINE	intronic	CABP1	0.24	0.1	0.14	Y					1406	0.278	0.53
chr15_24983182	93	82	75	0.17	0.14	0.14	+	AG	Known	Alu-SINE	ncRNA_exonic	PWARSN	0.11	0.14	0.03	Y					1407	0.52	0.24
chr16_21850486	90	19	141	0.08	0.09	0.08	-	AG	Known	SINE/AluSc	intronic	NPIPB4	0.409	0.08	0.329	Y					1408	0.61	0.53
chr2_164947296	104	66	80	0.53	0.37	0.29	-	AG	Known	Alu-SINE	intronic	SLC38A11	0.62	0.37	0.25	Y					1409	0.132	0.19
chr2_79965739	75	61	114	0.62	0.61	0.6	+	AG	Known	Alu-SINE	intronic	CTNNA2	0.82	0.61	0.21	Y					1410	0.152	0.14
chr8_140751333	78	54	118	0.31	0.4	0.2	-	AG	Known	Alu-SINE	intronic	PTK2	0.76	0.31	0.45	Y					1411	0.47	0.16
chr10_14109800	146	31	72	0.3	0.15	0.46	-	AG	Known	Alu-SINE	intronic	FRMD4A	0.23	0.3	0.07	Y					1412	0.19	0.61
chr2_44210500	88	52	109	0.8	0.82	0.85	+	AG	Known	Alu-SINE	intronic	PPM1B	0.55	0.82	0.27	Y					1413	0.1155	0.09
chr2_50510346	67	59	123	0.15	0.24	0.14	-	AG	Known	Alu-SINE	intronic	NRXN1	0.41	0.15	0.26	Y					1414	0.533	0.17
chr5_146145354	46	30	173	0.47	0.47	0.54	-	AG	Known	Alu-SINE	intronic	LARS	0.44	0.47	0.03	Y					1415	0.286	0.15
chr10_72527608	82	44	122	0.38	0.44	0.5	-	AG	Known	Alu-SINE	intronic	MICU1	0.25	0.44	0.19	Y					1416	0.81	0.7
chr10_82407954	46	40	162	0.26	0.35	0.41	+	AG	Known	Alu-SINE	intronic	NRG3	0.12	0.35	0.23	Y					1417	0.7	0.69
chr12_62558240	111	42	95	0.39	0.36	0.46	+	AG	Known	Alu-SINE	intronic	MON2	0.32	0.39	0.07	Y					1418	0.214	0.29
chr17_7474398	79	41	128	0.13	0.18	0.19	-	AG	Known	Alu-SINE	intronic	ZBTB4	0.4	0.18	0.22	Y					1419	0.64	0.2
chr19_13042558	76	86	86	0.26	0.28	0.33	+	AG	Known	Alu-SINE	intronic	NFIX	0.33	0.28	0.05	Y					1420	0.14	0.19
chr7_111740196	27	71	150	0.52	0.48	0.3	-	AG	Known	Alu-SINE	intronic	DOCK4	0.6	0.48	0.12	Y					1421	0.13	0.43
chr7_130925689	78	31	139	0.16	0.16	0.11	-	AG	Known	Alu-SINE	intergenic	LINC00513(dist=3743),LINC-PINT(dist=16071)	0.31	0.16	0.15	Y					1422	0.51	0.33
chr1_98018857	117	82.5	48	0.2	0.13	0.06	-	AG	Known	Alu-SINE	ncRNA_intronic	MIR137HG	0.37	0.13	0.24	Y					1423	0.37	0.25
chr1_173864028	82	103	62	0.2	0.2	0.19	-	AG	Known	Alu-SINE	ncRNA_exonic	GAS5	0.15	0.2	0.05	Y					1424	0.6	0.57
chr10_106586711	93	72	82	0.29	0.29	0.31	-	AG	Known	Alu-SINE	intronic	SORCS1	0.44	0.29	0.15	Y					1425	0.81	0.33
chr10_82942739	91	53	103	0.92	0.83	1	+	AG	Known	-	intronic	NRG3	0.47	0.92	0.45	Y					1426	0.28	0.31
chr11_120425577	74	40	133	0.58	0.56	0.53	+	AG	Known	Alu-SINE	intronic	ARHGEF12	0.24	0.56	0.32	Y					1427	0.49	0.41
chr15_44166568	86	65	96	0.58	0.46	0.35	-	AG	Known	Alu-SINE	intronic	FRMD5	0.44	0.46	0.02	Y					1428	0.33	0.26
chr16_24194180	114	47	86	0.29	0.36	0.36	+	AG	Known	Alu-SINE	intronic	PRKCB	0.33	0.36	0.03	Y					1429	0.29	0.38
chr18_35263125	87	62	98	0.44	0.34	0.31	-	AG	Known	Alu-SINE	intronic	ZSCAN30	0.75	0.34	0.41	Y					1430	0.52	0.88
chr3_49322616	76	51	120	0.47	0.58	0.41	-	AG	Known	Alu-SINE	intronic	USP4	0.71	0.47	0.24	Y					1431	0.68	0.46
chr4_21178992	68	65	114	0.08	0.06	0.08	-	AG	Known	Alu-SINE	intronic	KCNIP4	0.13	0.08	0.05	Y					1432	0.35	0.84
chr4_21877213	127	55	65	0.35	0.32	0.28	-	AG	Known	SINE/AluSq	intronic	KCNIP4	0.25	0.32	0.07	Y					1433	0.73	0.79
chr5_146146233	102	22	123	0.22	0.2	0.17	-	AG	Known	SINE/AluSp	intronic	LARS1	0.455	0.2	0.255	Y					1434	0.53	0.27
chr5_79455922	148	30	69	0.19	0.12	0.19	-	AG	Known	Alu-SINE	intronic	HOMER1	0.5	0.19	0.31	Y					1435	0.12	0.28
chr9_63819084	94	71	82	0.07	0.07	0.07	+	AG	Known	SINE/AluSq	upstream	MIR4477B	0.076	0.07	0.006	Y					1436	0.201	0.42
chrY_12826481	82	48	117	0.48	0.52	0.63	+	AG	Known	Alu-SINE	intronic	USP9Y	0.44	0.52	0.08	Y					1437	0.18	0.14
chr13_79397565	57	42	147	0.27	0.24	0.24	-	AG	Known	Alu-SINE	intronic	RBM26	0.49	0.24	0.25	Y					1438	0.13	0.16
chr14_50993571	88	76	82	0.72	0.65	0.67	-	AG	Known	Alu-SINE	intronic	TRIM9	0.36	0.67	0.31	Y					1439	0.14	0.19
chr16_6670331	117	47	82	0.34	0.29	0.23	+	AG	Known	Alu-SINE	intronic	RBFOX1	0.51	0.29	0.22	Y					1440	0.26	0.23
chr16_7132186	19	29	198	0.09	0.16	0.16	+	AG	Known	Alu-SINE	intronic	RBFOX1	0.48	0.16	0.32	Y					1441	0.34	0.83
chr7_146346562	71	82	93	0.61	0.6	0.61	+	AG	Known	Alu-SINE	intergenic	TPK1(dist=1510508),CNTNAP2(dist=427709)	0.53	0.61	0.08	Y					1442	0.58	0.52
chrX_45847298	70	44	132	0.58	0.61	0.64	-	AG	Known	SINE/AluJb	ncRNA_exonic	LINC02595	0.276	0.61	0.334	Y					1443	0.47	0.3
chrY_19026619	33	29	184	0.44	0.42	0.5	-	AG	Known	Alu-SINE	ncRNA_intronic	TTTY14	0.27	0.44	0.17	Y					1444	0.41	0.43
chr2_54797439	128	82	36	0.08	0.07	0.06	+	AG	Novel	-	intronic	EML6	0.14	0.07	0.07	Y					1445	0.63	0.66
chr1_72178836	63	66	116	0.21	0.14	0.16	-	AG	Known	L1-LINE	intronic	NEGR1	0.13	0.16	0.03	Y					1446	0.6	0.37
chr14_50993595	73	43	129	0.71	0.72	0.73	-	AG	Known	SINE/AluSp	intronic	TRIM9	0.25	0.72	0.47	Y					1447	0.39	0.1
chr2_172914473	156	25	64	0.23	0.25	0.25	+	AG	Known	Alu-SINE	intronic	RAPGEF4	0.29	0.25	0.04	Y					1448	0.25	0.29
chr3_85325454	82	53	110	0.17	0.08	0.12	+	AG	Known	Alu-SINE	intronic	CADM2	0.5	0.12	0.38	Y					1449	0.24	0.3
chr4_21365222	103	60	82	0.33	0.48	0.29	-	AG	Known	SINE/AluSz	intronic	KCNIP4	0.111	0.33	0.219	Y					1450	0.64	0.62
chr6_104726056	28	57	160	0.24	0.48	0.38	-	AG	Known	Alu-SINE	intergenic	NONE(dist=NONE),HACE1(dist=2038)	0.63	0.38	0.25	Y					1451	0.23	0.33
chr7_105159229	118	45	82	0.29	0.26	0.29	-	AG	Known	Alu-SINE	intronic	SRPK2	0.41	0.29	0.12	Y					1452	0.29	0.27
chr8_10453535	74	75	96	0.35	0.44	0.42	+	AG	Known	Alu-SINE	intergenic	MSRA(dist=24644),LINCR-0001(dist=21030)	0.68	0.42	0.26	Y					1453	0.43	0.22
chr15_29563643	80	40	124	0.67	0.43	0.22	-	AG	Known	Alu-SINE	intronic	FAM189A1	0.76	0.43	0.33	Y					1454	0.3765	0.16
chr19_40540621	94	38	112	0.58	0.63	0.62	+	AG	Known	Alu-SINE	intronic	SPTBN4	0.66	0.62	0.04	Y					1455	0.23	0.5
chr2_74395672	52	51	141	0.23	0.42	0.32	+	AG	Known	Alu-SINE	ncRNA_exonic	DCTN1-AS1	0.59	0.32	0.27	Y					1456	0.4	0.66
chr3_33550296	66	17	161	0.39	0.92	0.5	-	AG	Known	Alu-SINE	intronic	CLASP2	0.57	0.5	0.07	Y					1457	0.47	0.36
chr5_79370181	63	139	42	0.35	0.32	0.39	-	AG	Known	Alu-SINE	intergenic	JMY(dist=42970),HOMER1(dist=2455)	0.37	0.35	0.02	Y					1458	0.47	0.43
chr6_12829753	69	58	117	0.16	0.17	0.18	+	AG	Known	Alu-SINE	intronic	PHACTR1	0.56	0.17	0.39	Y					1459	0.4	0.37
chr6_72690112	69	34	141	0.19	0.16	0.28	+	AG	Known	Alu-SINE	intronic	KCNQ5	0.23	0.19	0.04	Y					1460	0.53	0.43
chr12_81436095	28	17	199	0.22	0.3	0.14	-	AG	Novel	Alu-SINE	intronic	PPFIA2	0.49	0.22	0.27	Y					1461	0.47	0.59
chr12_86788464	90	85	69	0.42	0.22	0.29	-	AG	Novel	-	intronic	MGAT4C	0.51	0.29	0.22	Y					1462	0.216	0.41
chr1_66659668	81	73	89	0.24	0.22	0.2	+	AG	Known	Alu-SINE	intronic	SGIP1	0.46	0.22	0.24	Y					1463	0.41	0.72
chr12_98986677	81	56	106	0.18	0.24	0.12	-	AG	Known	Alu-SINE	intronic	ANKS1B	0.22	0.18	0.04	Y					1464	0.81	0.73
chr13_107659849	70	51	122	0.56	0.25	0.42	-	AG	Known	SINE/AluY	intronic	FAM155A	0.714	0.42	0.294	Y					1465	0.79	0.5
chr13_111206707	77	16	150	0.62	0.64	0.66	+	AG	Known	Alu-SINE	intronic	ARHGEF7	0.32	0.64	0.32	Y					1466	0.54	0.76
chr14_93433994	81	69	93	0.21	0.22	0.15	+	AG	Known	SINE/AluSp	intronic	UNC79	0.273	0.21	0.063	Y					1467	0.333	0.33
chr15_26738247	121	81	41	0.07	0.07	0.07	-	AG	Known	Alu-SINE	intronic	GABRB3	0.21	0.07	0.14	Y					1468	0.46	0.5
chr15_41577268	105	94	44	0.59	0.6	0.6	+	AG	Known	Alu-SINE	intronic	TYRO3	0.66	0.6	0.06	Y					1469	0.09	0.22
chr20_4869204	122	70	51	0.33	0.23	0.21	-	AG	Known	Alu-SINE	intronic	SLC23A2	0.21	0.23	0.02	Y					1470	0.057	0.27
chr3_63824654	92	51	100	0.71	0.74	0.77	-	AG	Known	Alu-SINE	intronic	C3orf49	0.56	0.74	0.18	Y					1471	0.17	0.16
chr4_21541842	42	28	173	0.32	0.36	0.35	-	AG	Known	Alu-SINE	intronic	KCNIP4	0.17	0.35	0.18	Y					1472	0.24	0.25
chr7_146346535	77	64	102	0.45	0.33	0.36	+	AG	Known	Alu-SINE	intergenic	TPK1(dist=1510481),CNTNAP2(dist=427736)	0.35	0.36	0.01	Y					1473	0.429	0.27
chr8_4941753	68	60	115	0.06	0.07	0.06	-	AG	Known	Alu-SINE	intronic	CSMD1	0.38	0.06	0.32	Y					1474	0.273	0.12
chr16_7074778	85	98	60	0.36	0.4	0.32	+	AG	Novel	L1-LINE	intronic	RBFOX1	0.3	0.36	0.06	Y					1475	0.43	0.47
chr10_14176676	87	54	101	0.25	0.21	0.27	-	AG	Known	SINE/AluSc5	intronic	FRMD4A	0.265	0.25	0.015	Y					1476	0.33	0.18
chr2_202837991	62	69	111	0.44	0.49	0.47	-	AG	Known	Alu-SINE	intronic	ICA1L	0.46	0.47	0.01	Y					1477	0.19	0.31
chr4_21373844	76	57	109	0.14	0.2	0.16	-	AG	Known	Alu-SINE	intronic	KCNIP4	0.48	0.16	0.32	Y					1478	0.13	0.11
chr4_21765739	100	39	103	0.14	0.21	0.19	-	AG	Known	Alu-SINE	intronic	KCNIP4	0.18	0.19	0.01	Y					1479	0.15	0.32
chr5_17197926	108	51	83	0.66	0.71	0.64	-	AG	Known	Alu-SINE	ncRNA_intronic	BASP1-AS1	0.37	0.66	0.29	Y					1480	0.3	0.21
chr7_146346561	84	55	103	0.39	0.36	0.33	+	AG	Known	Alu-SINE	intergenic	TPK1(dist=1510507),CNTNAP2(dist=427710)	0.51	0.36	0.15	Y					1481	0.27	0.22
chr7_78032326	95	47	100	0.43	0.39	0.37	-	AG	Known	Alu-SINE	intronic	MAGI2	0.55	0.39	0.16	Y					1482	0.3	0.38
chr10_37963758	72	56	113	0.15	0.2	0.14	-	AG	Known	Alu-SINE	intronic	ZNF25	0.45	0.15	0.3	Y					1483	0.46	0.22
chr10_81914676	60	35	146	0.06	0.08	0.13	+	AG	Known	SINE/AluJr4	intronic	NRG3	0.533	0.08	0.453	Y					1484	0.28	0.14
chr12_117942786	38	49	154	0.58	0.53	0.41	-	AG	Known	Alu-SINE	intronic	KSR2	0.61	0.53	0.08	Y					1485	0.17	0.1
chr12_120648761	48	43	150	0.3	0.24	0.31	+	AG	Known	Alu-SINE	intronic	CABP1	0.17	0.3	0.13	Y					1486	0.13	0.1
chr15_83025105	107	32	102	0.5	0.43	0.45	-	AG	Known	Alu-SINE	intronic	BTBD1	0.47	0.45	0.02	Y					1487	0.17	0.12
chr3_159385450	88	77	76	0.18	0.23	0.07	+	AG	Known	SINE/AluSz6	intronic	IQCJ-SCHIP1	0.227	0.18	0.047	Y					1488	0.19	0.22
chr3_33550268	52	30	159	0.49	0.36	0.65	-	AG	Known	Alu-SINE	intronic	CLASP2	0.32	0.49	0.17	Y					1489	0.23	0.12
chr4_21577445	101	51	89	0.35	0.34	0.34	-	AG	Known	Alu-SINE	intronic	KCNIP4	0.25	0.34	0.09	Y					1490	0.11	0.21
chr11_68095223	85	34	121	0.24	0.21	0.27	-	AG	Known	Alu-SINE	intronic	CHKA	0.19	0.24	0.05	Y					1491	0.22	0.2
chr13_107726804	88	72	80	0.22	0.3	0.32	-	AG	Known	SINE/AluSc	intronic	FAM155A	0.286	0.3	0.014	Y					1492	0.6	0.12
chr14_79173425	84	72	84	0.26	0.26	0.21	+	AG	Known	Alu-SINE	intronic	NRXN3	0.65	0.26	0.39	Y					1493	0.26	0.14
chr4_21572872	66	54	120	0.19	0.21	0.17	-	AG	Known	Alu-SINE	intronic	KCNIP4	0.19	0.19	0	Y					1494	0.27	0.21
chr14_79193043	41	88	111	0.1	0.1	0.1	+	AG	Novel	Alu-SINE	intronic	NRXN3	0.33	0.1	0.23	Y					1495	0.27	0.14
chr4_31036406	107	53	80	0.31	0.15	0.25	+	AG	Novel	Alu-SINE	intronic	PCDH7	0.25	0.25	0	Y					1496	0.29	0.25
chr12_56485862	68	39	132	0.2	0.3	0.32	-	AG	Known	Alu-SINE	intronic	GLS2	0.64	0.3	0.34	Y					1497	0.36	0.2
chr16_500567	108	57	74	0.29	0.34	0.26	+	AG	Known	Alu-SINE	intronic	RAB11FIP3	0.47	0.29	0.18	Y					1498	0.66	0.5
chr16_6886634	45	44	150	0.37	0.49	0.57	+	AG	Known	Alu-SINE	intronic	RBFOX1	0.52	0.49	0.03	Y					1499	0.54	0.4
chr16_7155293	84	38	117	0.81	0.8	0.86	+	AG	Known	-	intronic	RBFOX1	0.56	0.81	0.25	Y					1500	0.22	0.25
chr2_135618858	31	19	189	0.33	0.35	0.31	+	AG	Known	Alu-SINE	intronic	R3HDM1	0.22	0.33	0.11	Y					1501	0.26	0.6
chr2_135618864	40	32	167	0.28	0.14	0.12	+	AG	Known	SINE/AluSq2	intronic	R3HDM1	0.189	0.14	0.049	Y					1502	0.1	0.14
chr2_202844268	60	80	99	0.31	0.22	0.26	-	AG	Known	Alu-SINE	intronic	ICA1L	0.45	0.26	0.19	Y					1503	0.39	0.43
chr2_77319134	74	39	126	0.62	0.7	0.53	-	AG	Known	Alu-SINE	intronic	LRRTM4	0.68	0.62	0.06	Y					1504	0.34	0.51
chr6_52683836	97	73	69	0.47	0.68	0.54	+	AG	Known	Alu-SINE	intronic	TMEM14A	0.53	0.54	0.01	Y					1505	0.33	0.4
chr6_75641716	54	44	141	0.43	0.44	0.38	+	AG	Known	Alu-SINE	intronic	SENP6	0.38	0.43	0.05	Y					1506	0.5	0.29
chr16_10083876	77	80	82	0.25	0.6	0.22	-	AG	Novel	Alu-SINE	intronic	GRIN2A	0.21	0.25	0.04	Y					1507	0.53	0.48
chr11_105944343	107	50	81	0.35	0.28	0.23	+	AG	Known	-	intronic	GRIA4	0.36	0.28	0.08	Y					1508	0.62	0.22
chr15_78296754	41	43	154	0.21	0.3	0.38	-	AG	Known	Alu-SINE	intronic	WDR61	0.79	0.3	0.49	Y					1509	0.105	0.28
chr17_32394988	52	52	134	0.1	0.09	0.07	+	AG	Known	SINE/AluSg	intergenic	ZNF207;AC005899.7	0.08	0.09	0.01	Y					1510	0.128	0.13
chr9_19548536	42	59	137	0.52	0.59	0.55	-	AG	Known	-	intronic	SLC24A2	0.56	0.55	0.01	Y					1511	0.176	0.24
chr11_105787632	128	30	79	0.37	0.4	0.39	+	AG	Known	Alu-SINE	intronic	GRIA4	0.47	0.39	0.08	Y					1512	0.36	0.57
chr11_32906633	79	63	95	0.07	0.08	0.1	+	AG	Known	Alu-SINE	intronic	QSER1	0.42	0.08	0.34	Y					1513	0.185	0.22
chr16_24194206	92	70	75	0.21	0.33	0.34	+	AG	Known	Alu-SINE	intronic	PRKCB	0.47	0.33	0.14	Y					1514	0.25	0.31
chr17_32399623	72	29	136	0.42	0.38	0.46	+	AG	Known	Alu-SINE	intergenic	ZNF207(dist=29174),PSMD11(dist=44886)	0.64	0.42	0.22	Y					1515	0.59	0.26
chr2_206796245	76	47	114	0.55	0.6	0.67	+	AG	Known	Alu-SINE	downstream	FASTKD2(dist=58)	0.69	0.6	0.09	Y					1516	0.363	0.19
chr4_21528487	69	64	104	0.24	0.18	0.35	-	AG	Known	Alu-SINE	intronic	KCNIP4	0.5	0.24	0.26	Y					1517	0.26	0.38
chr7_146346517	68	64	105	0.43	0.49	0.33	+	AG	Known	SINE/AluSz	intronic	CNTNAP2	0.294	0.43	0.136	Y					1518	0.3	0.4
chrX_74163328	107	79	51	0.38	0.21	0.29	-	AG	Known	Alu-SINE	ncRNA_intronic	FTX	0.62	0.29	0.33	Y					1519	0.42	0.61
chr13_107715230	79	54	104	0.22	0.21	0.23	-	AG	Novel	Alu-SINE	intronic	FAM155A	0.18	0.22	0.04	Y					1520	0.161	0.25
chr1_181002370	63	62	111	0.09	0.09	0.18	-	AG	Known	Alu-SINE	intronic	STX6	0.22	0.09	0.13	Y					1521	0.54	0.22
chr16_6667661	61	55	120	0.6	0.55	0.5	+	AG	Known	Alu-SINE	intronic	RBFOX1	0.18	0.55	0.37	Y					1522	0.26	0.55
chr16_67005745	55	55	126	0.36	0.37	0.31	+	AG	Known	Alu-SINE	intronic	CES4A	0.13	0.36	0.23	Y					1523	0.62	0.46
chr2_132165443	109	10	117	0.47	0.36	0.25	-	AG	Known	Alu-SINE	intergenic	ANKRD30BL(dist=3491),NONE(dist=NONE)	0.76	0.36	0.4	Y					1524	0.64	0.31
chr4_21632310	58	52	126	0.09	0.11	0.1	-	AG	Known	Alu-SINE	intronic	KCNIP4	0.15	0.1	0.05	Y					1525	0.45	0.08
chr8_140759412	101	58	77	0.16	0.17	0.16	-	AG	Known	Alu-SINE	intronic	PTK2	0.28	0.16	0.12	Y					1526	0.18	0.45
chr1_174909495	82	24	129	0.24	0.32	0.4	+	AG	Known	Alu-SINE	intronic	RABGAP1L	0.44	0.32	0.12	Y					1527	0.66	0.94
chr10_115100147	62	95	78	0.51	0.49	0.43	+	AG	Known	Alu-SINE	intronic	ATRNL1	0.12	0.49	0.37	Y					1528	0.29	0.4
chr16_6413402	69	80	86	0.37	0.33	0.29	+	AG	Known	Alu-SINE	intronic	RBFOX1	0.67	0.33	0.34	Y					1529	0.75	0.51
chr16_6670333	100	78	57	0.38	0.5	0.44	+	AG	Known	Alu-SINE	intronic	RBFOX1	0.27	0.44	0.17	Y					1530	0.74	0.67
chr2_169533954	78	66	91	0.25	0.46	0.18	-	AG	Known	Alu-SINE	intronic	FASTKD1	0.27	0.25	0.02	Y					1531	0.455	0.22
chr7_102637154	66	91	78	0.44	0.36	0.27	-	AG	Known	SINE/AluSc	ncRNA_intronic	AC105052.4	0.185	0.36	0.175	Y					1532	0.29	0.52
chr7_146344662	84	58	93	0.17	0.21	0.19	+	AG	Known	Alu-SINE	intergenic	TPK1(dist=1508608),CNTNAP2(dist=429609)	0.55	0.19	0.36	Y					1533	0.42	0.5
chr8_10453676	55	61	119	0.51	0.35	0.4	+	AG	Known	Alu-SINE	intergenic	MSRA(dist=24785),LINCR-0001(dist=20889)	0.47	0.4	0.07	Y					1534	0.43	0.46
chr9_127327601	30	78	127	0.25	0.14	0.19	+	AG	Known	Alu-SINE	intronic	GARNL3	0.31	0.19	0.12	Y					1535	0.5	0.56
chrY_19026548	32	34	169	0.3	0.27	0.47	-	AG	Known	Alu-SINE	ncRNA_intronic	TTTY14	0.23	0.3	0.07	Y					1536	0.462	0.14
chr17_33775889	139	18	78	0.34	0.36	0.33	-	AG	Novel	Alu-SINE	intronic	ASIC2	0.15	0.34	0.19	Y					1537	0.73	0.7
chr2_171975989	174	37	24	0.06	0.08	0.08	-	AG	Novel	Alu-SINE	intronic	HAT1	0.14	0.08	0.06	Y					1538	0.36	0.33
chr7_111112226	103	30	102	0.28	0.15	0.22	+	AG	Novel	Alu-SINE	intronic	IMMP2L,LRRN3	0.5	0.22	0.28	Y					1539	0.41	0.71
chr1_72178885	69	54	111	0.12	0.1	0.11	-	AG	Known	LINE/L1PREC2	intronic	NEGR1	0.101	0.11	0.009	Y					1540	0.34	0.15
chr10_14109809	133	23	78	0.23	0.22	0.2	-	AG	Known	SINE/AluSx1	intronic	FRMD4A	0.176	0.22	0.044	Y					1541	0.35	0.25
chr14_67009959	61	42	131	0.49	0.42	0.47	+	AG	Known	Alu-SINE	intronic	GPHN	0.88	0.47	0.41	Y					1542	0.46	0.16
chr16_7155335	81	45	108	0.25	0.24	0.15	+	AG	Known	Alu-SINE	intronic	RBFOX1	0.22	0.24	0.02	Y					1543	0.5	0.1
chr3_35747719	116	40	78	0.2	0.07	0.11	+	AG	Known	-	intronic	ARPP21	0.3	0.11	0.19	Y					1544	0.25	0.61
chr6_107522782	69	88	77	0.14	0.29	0.09	+	AG	Known	SINE/AluJb	intronic	SOBP	0.391	0.14	0.251	Y					1545	0.79	0.36
chr10_14177372	87	40	106	0.13	0.08	0.13	-	AG	Known	Alu-SINE	intronic	FRMD4A	0.28	0.13	0.15	Y					1546	0.16	0.41
chr12_131846564	78	77	78	0.33	0.39	0.42	+	AG	Known	Alu-SINE	intronic	MMP17	0.65	0.39	0.26	Y					1547	0.32	0.38
chr12_2158470	78	48	107	0.6	0.28	0.36	+	AG	Known	Alu-SINE	intronic	CACNA1C	0.32	0.36	0.04	Y					1548	0.3	0.54
chr16_14203656	56	43	134	0.41	0.41	0.47	+	AG	Known	Alu-SINE	intronic	MRTFB	0.31	0.41	0.1	Y					1549	0.38	0.62
chr16_6680534	56	78	99	0.31	0.25	0.2	+	AG	Known	Alu-SINE	intronic	RBFOX1	0.25	0.25	0	Y					1550	0.69	0.52
chr16_7073635	85	70	78	0.16	0.25	0.21	+	AG	Known	Alu-SINE	intronic	RBFOX1	0.3	0.21	0.09	Y					1551	0.81	0.41
chr17_38535502	62	61	110	0.65	0.58	0.72	-	AG	Known	Alu-SINE	intronic	SRCIN1	0.89	0.65	0.24	Y					1552	0.83	0.34
chr2_15519644	61	29	143	0.56	0.57	0.63	-	AG	Known	Alu-SINE	intronic	NBAS	0.87	0.57	0.3	Y					1553	0.49	0.32
chr2_77455022	35	78	120	0.25	0.16	0.19	-	AG	Known	Alu-SINE	intronic	LRRTM4	0.55	0.19	0.36	Y					1554	0.44	0.32
chr4_21507546	60	51	122	0.2	0.43	0.26	-	AG	Known	SINE/AluSx	intronic	KCNIP4	0.1615	0.26	0.0985	Y					1555	0.57	0.54
chr5_93553373	78	36	119	0.7	0.68	0.84	-	AG	Known	Alu-SINE	ncRNA_intronic	NR2F1-AS1	0.32	0.7	0.38	Y					1556	0.65	0.18
chr5_96856131	73	49	111	0.51	0.38	0.54	-	AG	Known	Alu-SINE	intergenic	ERAP1(dist=41986),ERAP2(dist=19809)	0.55	0.51	0.04	Y					1557	0.091	0.11
chr8_4578603	91	63	79	0.23	0.13	0.26	-	AG	Known	SINE/AluSg	intronic	CSMD1	0.2195	0.23	0.0105	Y					1558	0.31	0.3
chrX_47209024	38	117	77.5	0.08	0.18	0.13	+	AG	Known	Alu-SINE	intronic	UBA1	0.24	0.13	0.11	Y					1559	0.24	0.32
chr10_14126397	71	53	108	0.52	0.45	0.38	-	AG	Known	Alu-SINE	intronic	FRMD4A	0.24	0.45	0.21	Y					1560	0.19	0.65
chr16_4095759	72	49	111	0.4	0.48	0.49	-	AG	Known	Alu-SINE	intronic	ADCY9	0.36	0.48	0.12	Y					1561	0.188	0.07
chr2_206796274	64	60	108	0.42	0.82	0.54	+	AG	Known	SINE/AluJb	downstream	FASTKD2	0.419	0.54	0.121	Y					1562	0.294	0.3
chr5_77260822	91	67	74	0.25	0.31	0.2	+	AG	Known	Alu-SINE	intronic	PDE8B	0.75	0.25	0.5	Y					1563	0.4	0.67
chr6_107522764	70	80	82	0.38	0.43	0.34	+	AG	Known	Alu-SINE	intronic	SOBP	0.51	0.38	0.13	Y					1564	0.45	0.43
chr8_4941752	48	64	120	0.26	0.26	0.23	-	AG	Known	Alu-SINE	intronic	CSMD1	0.32	0.26	0.06	Y					1565	0.08	0.38
chr9_128227214	116	59	57	0.31	0.34	0.31	+	AG	Known	Alu-SINE	intronic	DNM1	0.42	0.31	0.11	Y					1566	0.28	0.18
chr10_82001239	77	67	87	0.27	0.24	0.22	+	AG	Known	Alu-SINE	intronic	NRG3	0.68	0.24	0.44	Y					1567	0.12	0.08
chr13_102174393	77	61	93	0.16	0.12	0.09	-	AG	Known	Alu-SINE	intronic	FGF14	0.23	0.12	0.11	Y					1568	0.21	0.08
chr15_41577233	113	84	34	0.31	0.44	0.5	+	AG	Known	Alu-SINE	intronic	TYRO3	0.44	0.44	0	Y					1569	0.61	0.24
chr2_135606620	75	36	120	0.26	0.25	0.19	+	AG	Known	Alu-SINE	intronic	R3HDM1	0.63	0.25	0.38	Y					1570	0.368	0.12
chr2_50471288	58	66	107	0.12	0.1	0.07	-	AG	Known	LINE/L1PB3	intronic	NRXN1	0.566	0.1	0.466	Y					1571	0.21	0.46
chr20_50913088	91	63	77	0.18	0.28	0.23	-	AG	Known	SINE/AluSz6	intronic	ADNP	0.389	0.23	0.159	Y					1572	0.1245	0.12
chr3_63824635	108	47	76	0.82	0.9	0.8	-	AG	Known	Alu-SINE	intronic	C3orf49	0.54	0.82	0.28	Y					1573	0.49	0.33
chr7_102566098	47	57	127	0.12	0.11	0.13	-	AG	Known	SINE/AluSg7	UTR3	POLR2J3	0.283	0.12	0.163	Y					1574	0.29	0.38
chrX_74278485	77	69	85	0.89	0.92	0.91	-	AG	Known	Alu-SINE	ncRNA_intronic	FTX	0.44	0.91	0.47	Y					1575	0.27	0.44
chrY_19050955	85	73	73	0.77	0.73	1	-	AG	Known	Alu-SINE	ncRNA_intronic	TTTY14	0.66	0.77	0.11	Y					1576	0.65	0.8
chr1_39870341	45	87	99	0.49	0.45	0.33	-	AG	Novel	Other-Other	intronic	TRIT1	0.45	0.45	0	Y					1577	0.23	0.4
chr3_76935909	50	37	144	0.33	0.3	0.27	+	AG	Novel	ERVL-MaLR-LTR	intergenic	ZNF717(dist=1150360),ROBO2(dist=104190)	0.57	0.3	0.27	Y					1578	0.57	0.07
chr8_1310819	58	52	121	0.22	0.28	0.33	+	AG	Novel	Alu-SINE	intronic	DLGAP2	0.14	0.28	0.14	Y					1579	0.44	0.38
chr10_63319071	57	41	132	0.6	0.47	0.27	-	AG	Known	Alu-SINE	intronic	JMJD1C	0.86	0.47	0.39	Y					1580	0.0725	0.33
chr10_82001302	50	56	124	0.28	0.22	0.27	+	AG	Known	Alu-SINE	intronic	NRG3	0.2	0.27	0.07	Y					1581	0.16	0.36
chr14_103485525	78	57	95	0.29	0.27	0.3	+	AG	Known	Alu-SINE	intronic	MARK3	0.18	0.29	0.11	Y					1582	0.037	0.12
chr15_25437385	50	55	125	0.74	0.65	0.64	-	AG	Known	-	intronic	UBE3A	0.3	0.65	0.35	Y					1583	0.14	0.38
chr18_3720801	51	50	129	0.2	0.36	0.28	-	AG	Known	Alu-SINE	intronic	DLGAP1	0.14	0.28	0.14	Y					1584	0.077	0.19
chr2_50510231	92	33	105	0.08	0.13	0.09	-	AG	Known	Alu-SINE	intronic	NRXN1	0.22	0.09	0.13	Y					1585	0.19	0.34
chr3_156541506	119	67	44	0.73	0.57	0.39	-	AG	Known	Alu-SINE	UTR3	SSR3(NM_001308205:c.*1697A>G,NM_001308204:c.*1697A>G,NM_001308197:c.*1697A>G,NM_007107:c.*1697A>G)	0.6	0.57	0.03	Y					1586	0.281	0.38
chr5_72164205	168	33	29	0.39	0.27	0.35	+	AG	Known	Alu-SINE	intronic	MAP1B	0.23	0.35	0.12	Y					1587	0.5	0.38
chr6_12821275	73	53	104	0.15	0.12	0.1	+	AG	Known	Alu-SINE	intronic	PHACTR1	0.2	0.12	0.08	Y					1588	0.64	0.41
chrX_115931180	29	73	128	0.11	0.09	0.08	-	AG	Known	L1-LINE	ncRNA_intronic	DANT2	0.21	0.09	0.12	Y					1589	0.173	0.44
chr6_68999475	124	76.5	29	0.1	0.08	0.07	+	AG	Known	Alu-SINE	intronic	ADGRB3	0.31	0.08	0.23	Y					1590	0.25	0.47
chr1_119143356	55	44	130	0.23	0.3	0.38	+	AG	Known	Alu-SINE	ncRNA_intronic	WARS2-AS1	0.63	0.3	0.33	Y					1591	0.42	0.64
chr1_201806185	98	59	72	0.14	0.12	0.12	+	AG	Known	SINE/AluSx	ncRNA_intronic	IPO9-AS1	0.5	0.12	0.38	Y					1592	0.5	0.73
chr1_72178844	64	67	98	0.08	0.13	0.1	-	AG	Known	L1-LINE	intronic	NEGR1	0.11	0.1	0.01	Y					1593	0.48	0.28
chr1_83949598	60	76	93	0.27	0.06	0.11	-	AG	Known	SINE/AluSc	intronic	TTLL7	0.13	0.11	0.02	Y					1594	0.194	0.13
chr10_14139598	47	48	134	0.4	0.37	0.38	-	AG	Known	Alu-SINE	intronic	FRMD4A	0.51	0.38	0.13	Y					1595	0.169	0.09
chr11_16740482	37	33	159	0.94	0.87	0.85	+	AG	Known	Alu-SINE	intronic	C11orf58	0.54	0.87	0.33	Y					1596	0.16	0.63
chr14_20451399	57	41	131	0.15	0.27	0.31	-	AG	Known	Alu-SINE	intronic	OSGEP	0.67	0.27	0.4	Y					1597	0.62	0.71
chr14_60896760	96	66	67	0.4	0.29	0.25	+	AG	Known	Alu-SINE	intronic	MNAT1	0.39	0.29	0.1	Y					1598	0.73	0.34
chr16_6816487	83	61	85	0.85	0.89	0.84	+	AG	Known	Alu-SINE	intronic	RBFOX1	0.45	0.85	0.4	Y					1599	0.92	0.43
chr16_7198287	118	32	79	0.18	0.14	0.31	+	AG	Known	Alu-SINE	intronic	RBFOX1	0.32	0.18	0.14	Y					1600	0.27	0.07
chr4_21178981	73	51	105	0.11	0.13	0.12	-	AG	Known	Alu-SINE	intronic	KCNIP4	0.16	0.12	0.04	Y					1601	0.08	0.52
chr5_177644296	89	64	76	0.2	0.22	0.19	-	AG	Known	SINE/AluJb	intergenic	AC139795.2;AC138819.1	0.326	0.2	0.126	Y					1602	0.54	0.26
chr5_53899144	90	53	86	0.35	0.34	0.36	-	AG	Known	Alu-SINE	intronic	ARL15	0.76	0.35	0.41	Y					1603	0.23	0.5
chr8_84890623	45	49	135	0.35	0.53	0.43	+	AG	Known	hAT-Charlie-DNA	intronic	RALYL	0.56	0.43	0.13	Y					1604	0.46	0.29
chr2_50510351	48	51	130	0.41	0.16	0.15	-	AG	Novel	Alu-SINE	intronic	NRXN1	0.36	0.16	0.2	Y					1605	0.2	0.25
chr5_17416219	76	47	106	0.8	0.92	0.68	+	AG	Novel	Alu-SINE	ncRNA_intronic	LINC02217	0.3	0.8	0.5	Y					1606	0.98	0.62
chr7_107150434	127	32	70	0.56	0.42	0.28	+	AG	Novel	L1-LINE	intronic	PRKAR2B	0.66	0.42	0.24	Y					1607	0.289	0.38
chr11_46988387	68	45	115	0.3	0.3	0.31	+	AG	Known	L1-LINE	intronic	C11orf49	0.24	0.3	0.06	Y					1608	0.67	0.91
chr11_68088013	94	51	83	0.59	0.62	0.55	-	AG	Known	Alu-SINE	intronic	CHKA	0.38	0.59	0.21	Y					1609	0.46	0.33
chr12_48934826	54	78	96	0.5	0.68	0.61	-	AG	Known	Alu-SINE	downstream	ARF3(dist=897)	0.3	0.61	0.31	Y					1610	0.11	0.1
chr13_102257490	77	75	76	0.3	0.32	0.27	-	AG	Known	SINE/AluSz	intronic	FGF14	0.2465	0.3	0.0535	Y					1611	0.09	0.09
chr14_45131449	76	45	107	0.53	0.53	0.62	-	AG	Known	Alu-SINE	intronic	FKBP3	0.35	0.53	0.18	Y					1612	0.33	0.26
chr16_7352978	76	76	76	0.55	0.65	0.53	+	AG	Known	Alu-SINE	intronic	RBFOX1	0.34	0.55	0.21	Y					1613	0.19	0.37
chr19_40535310	76	76	76	0.7	0.72	0.75	+	AG	Known	Alu-SINE	intronic	SPTBN4	0.47	0.72	0.25	Y					1614	0.42	0.14
chr3_117992604	36	34	158	0.33	0.51	0.52	-	AG	Known	Alu-SINE	intergenic	LINC02024(dist=301679),LOC105374060(dist=515807)	0.33	0.51	0.18	Y					1615	0.109	0.08
chr3_156540416	22	27	179	0.82	0.58	0.55	-	AG	Known	Alu-SINE	UTR3	SSR3(NM_001308205:c.*2787A>G,NM_001308204:c.*2787A>G,NM_001308197:c.*2787A>G,NM_007107:c.*2787A>G)	0.71	0.58	0.13	Y					1616	0.18	0.4
chr4_21795823	63	50	115	0.65	0.67	0.63	-	AG	Known	Alu-SINE	intronic	KCNIP4	0.34	0.65	0.31	Y					1617	0.4	0.38
chr8_140758184	96	50	82	0.12	0.13	0.18	-	AG	Known	Alu-SINE	intronic	PTK2	0.48	0.13	0.35	Y					1618	0.34	0.35
chr8_72588513	86	40	102	0.24	0.4	0.15	+	AG	Known	Alu-SINE	intronic	KCNB2	0.63	0.24	0.39	Y					1619	0.096	0.08
chr13_83848070	82	64	82	0.29	0.33	0.33	-	AG	Novel	Alu-SINE	intergenic	NONE(dist=NONE),SLITRK1(dist=29135)	0.5	0.33	0.17	Y					1620	0.28	0.35
chr10_14177448	73	76	78	0.27	0.16	0.22	-	AG	Known	Alu-SINE	intronic	FRMD4A	0.31	0.22	0.09	Y					1621	0.47	0.64
chr10_1510301	84	59	84	0.51	0.48	0.39	-	AG	Known	Alu-SINE	intronic	ADARB2	0.49	0.48	0.01	Y					1622	0.19	0.57
chr11_88524397	66	41	120	0.29	0.19	0.25	-	AG	Known	SINE/AluSq2	intronic	GRM5	0.129	0.25	0.121	Y					1623	0.31	0.75
chr12_48934755	73	91	63	0.34	0.45	0.32	-	AG	Known	Alu-SINE	downstream	ARF3(dist=968)	0.32	0.34	0.02	Y					1624	0.43	0.08
chr12_62558198	82	37	108	0.2	0.17	0.21	+	AG	Known	Alu-SINE	intronic	MON2	0.26	0.2	0.06	Y					1625	0.12	0.09
chr21_37375690	123	19	85	0.42	0.6	0.38	+	AG	Known	Alu-SINE	intronic	DYRK1A	0.45	0.42	0.03	Y					1626	0.13	0.12
chr3_117993087	93	29	105	0.57	0.46	0.33	-	AG	Novel	Alu-SINE	intergenic	LINC02024(dist=302162),LOC105374060(dist=515324)	0.24	0.46	0.22	Y					1627	0.16	0.34
chr2_206553168	117	34	75.5	0.09	0.09	0.09	+	AG	Known	Alu-SINE	intronic	ADAM23	0.11	0.09	0.02	Y					1628	0.13	0.16
chr1_244421734	97	64	65	0.5	0.62	0.72	-	AG	Known	Alu-SINE	intronic	ADSS2	0.45	0.62	0.17	Y					1629	0.11	0.28
chr1_93335357	99	24	103	0.42	0.39	0.45	-	AG	Known	Alu-SINE	ncRNA_intronic	CCDC18-AS1	0.37	0.42	0.05	Y					1630	0.11	0.1
chr10_11177232	83	47	96	0.74	0.65	0.65	+	AG	Known	-	intronic	CELF2	0.5	0.65	0.15	Y					1631	0.064	0.16
chr2_77453452	88	44	94	0.18	0.11	0.18	-	AG	Known	Alu-SINE	intronic	LRRTM4	0.43	0.18	0.25	Y					1632	0.108	0.14
chr22_19011751	64	41	121	0.35	0.46	0.36	+	AG	Known	Alu-SINE	ncRNA_intronic	DGCR5	0.42	0.36	0.06	Y					1633	0.06	0.29
chr4_21474740	19	196	11	0.16	0.28	0.18	-	AG	Known	Alu-SINE	intronic	KCNIP4	0.51	0.18	0.33	Y					1634	0.037	0.06
chr15_41577689	77	73	75	0.59	0.45	0.32	+	AG	Known	Alu-SINE	intronic	TYRO3	0.47	0.45	0.02	Y					1635	0.15	0.24
chr16_28619150	47	37	141	0.43	0.38	0.46	-	AG	Known	Alu-SINE	intronic	SULT1A1	0.68	0.43	0.25	Y					1636	0.101	0.11
chr16_80992820	55	75	95	0.18	0.35	0.27	-	AG	Known	Alu-SINE	intronic	CMC2	0.29	0.27	0.02	Y					1637	0.11	0.22
chr4_21523732	75	51	99	0.45	0.73	0.47	-	AG	Known	SINE/AluJo	intronic	KCNIP4	0.142	0.47	0.328	Y					1638	0.1	0.18
chr4_21865789	64	60	101	0.15	0.14	0.11	-	AG	Known	SINE/AluSq2	intronic	KCNIP4	0.244	0.14	0.104	Y					1639	0.1	0.21
chrY_14556103	109	67	49	0.55	0.33	0.39	+	AG	Known	Alu-SINE	intronic	NLGN4Y	0.41	0.39	0.02	Y					1640	0.0605	0.07
chr19_31364332	79	51	95	0.12	0.1	0.11	+	AG	Novel	Alu-SINE	intergenic	TSHZ3(dist=14896),THEG5(dist=223857)	0.58	0.11	0.47	Y					1641	0.15	0.25
chr2_50471357	64	52	109	0.41	0.45	0.43	-	AG	Novel	L1-LINE	intronic	NRXN1	0.83	0.43	0.4	Y					1642	0.14	0.11
chr4_21528495	73	46	106	0.24	0.13	0.26	-	AG	Novel	Alu-SINE	intronic	KCNIP4	0.68	0.24	0.44	Y					1643	0.08	0.17
chr15_65011771	53	34	137	0.19	0.14	0.11	-	AG	Known	Alu-SINE	intronic	MTFMT	0.61	0.14	0.47	Y					1644	0.12	0.16
chr16_7217403	79	34	111	0.23	0.26	0.2	+	AG	Known	Alu-SINE	intronic	RBFOX1	0.36	0.23	0.13	Y					1645	0.1	0.15
chr20_3627230	72	57	95	0.38	0.26	0.5	+	AG	Known	hAT-Charlie-DNA	intronic	ATRN	0.77	0.38	0.39	Y					1646	0.09	0.22
chr4_91247843	39	86	99	0.34	0.5	0.18	+	AG	Known	Alu-SINE	intronic	CCSER1	0.72	0.34	0.38	Y					1647	0.13	0.2
chr7_102566409	52	53	119	0.53	0.21	0.33	-	AG	Known	SINE/AluSq2	UTR3	POLR2J3	0.15	0.33	0.18	Y					1648	0.15	0.2
chr1_72168784	64	84	75	0.35	0.62	0.65	-	AG	Known	Alu-SINE	intronic	NEGR1	0.98	0.62	0.36	Y					1649	0.13	0.18
chr10_86184740	74	71	78	0.47	0.44	0.5	-	AG	Known	L1-LINE	intronic	GRID1	0.92	0.47	0.45	Y					1650	0.14	0.14
chr12_27653366	82	67	74	0.42	0.31	0.29	+	AG	Known	Alu-SINE	intronic	PPFIBP1	0.52	0.31	0.21	Y					1651	0.09	0.07
chr16_6849522	41	57	125	0.18	0.32	0.21	+	AG	Known	Alu-SINE	intronic	RBFOX1	0.44	0.21	0.23	Y					1652	0.08	0.4
chr3_179865809	63	40	120	0.67	0.71	0.75	-	AG	Known	hAT-Charlie-DNA	intronic	PEX5L	0.65	0.71	0.06	Y					1653	0.37	0.59
chr3_85011855	66	43	114	0.7	0.67	0.67	+	AG	Known	Alu-SINE	intronic	CADM2	0.68	0.67	0.01	Y					1654	0.58	0.25
chr4_102814582	74	32	117	0.19	0.15	0.11	-	AG	Known	Alu-SINE	intronic	UBE2D3	0.54	0.15	0.39	Y					1655	0.3	0.34
chr4_21658022	48	47	128	0.12	0.15	0.13	-	AG	Known	Alu-SINE	intronic	KCNIP4	0.17	0.13	0.04	Y					1656	0.35	0.12
chr5_141190417	127	53	43	0.49	0.52	0.56	+	AG	Known	Alu-SINE	UTR3	PCDHB9(NM_019119:c.*705A>G)	0.78	0.52	0.26	Y					1657	0.72	0.68
chr7_146426007	87	43	93	0.12	0.12	0.21	+	AG	Known	SINE/AluSx	intronic	CNTNAP2	0.182	0.12	0.062	Y					1658	0.2	0.26
chr9_127327683	84	28	111	0.36	0.44	0.32	+	AG	Known	Alu-SINE	intronic	GARNL3	0.28	0.36	0.08	Y					1659	0.33	0.36
chrX_74278412	67	74	82	0.17	0.17	0.17	-	AG	Known	SINE/AluSc	ncRNA_intronic	FTX	0.071	0.17	0.099	Y					1660	0.26	0.5
chr1_233057607	82	51	89	0.32	0.29	0.28	-	AG	Known	Alu-SINE	intronic	PCNX2	0.41	0.29	0.12	Y					1661	0.31	0.36
chr1_72178945	90	68	64	0.16	0.11	0.17	-	AG	Known	L1-LINE	intronic	NEGR1	0.12	0.16	0.04	Y					1662	0.32	0.71
chr10_70015765	33	20	169	0.8	0.67	0.81	-	AG	Known	Alu-SINE	intergenic	COL13A1(dist=56621),H2AFY2(dist=37081)	0.37	0.8	0.43	Y					1663	0.29	0.46
chr10_81914477	74	55	93	0.14	0.21	0.13	+	AG	Known	Alu-SINE	intronic	NRG3	0.23	0.14	0.09	Y					1664	0.21	0.3
chr11_88556487	56	57	109	0.41	0.42	0.42	-	AG	Known	Alu-SINE	intronic	GRM5	0.25	0.42	0.17	Y					1665	0.19	0.4
chr14_67010021	87	32	103	0.59	0.47	0.53	+	AG	Known	Alu-SINE	intronic	GPHN	0.56	0.53	0.03	Y					1666	0.21	0.24
chr15_71905620	73	31	118	0.28	0.32	0.4	-	AG	Known	SINE/AluSx1	intronic	MYO9A	0.312	0.32	0.008	Y					1667	0.37	0.62
chr4_21572791	93	55	74	0.09	0.11	0.1	-	AG	Known	Alu-SINE	intronic	KCNIP4	0.23	0.1	0.13	Y					1668	0.1	0.08
chr8_1305949	106	77	39	0.67	0.57	0.52	+	AG	Known	L1-LINE	intronic	DLGAP2	0.25	0.57	0.32	Y					1669	0.109	0.26
chr14_88398400	122	74	26	0.12	0.1	0.08	+	AG	Novel	L1-LINE	intronic	SPATA7	0.2	0.1	0.1	Y					1670	0.17	0.08
chr7_146309586	74	67	81	0.25	0.19	0.12	+	AG	Novel	Alu-SINE	intergenic	TPK1(dist=1473532),CNTNAP2(dist=464685)	0.2	0.19	0.01	Y					1671	0.19	0.1
chr1_72161937	63	81	77	0.41	0.38	0.35	-	AG	Known	Alu-SINE	intronic	NEGR1	0.5	0.38	0.12	Y					1672	0.083	0.1
chr10_15265410	102	27	92	0.14	0.08	0.06	-	AG	Known	Alu-SINE	intronic	FAM171A1	0.27	0.08	0.19	Y					1673	0.167	0.19
chr10_95386894	112	42	67	0.33	0.37	0.47	-	AG	Known	Alu-SINE	intronic	SORBS1	0.56	0.37	0.19	Y					1674	0.16	0.1
chr12_57313363	71	50	100	0.44	0.3	0.52	-	AG	Known	Alu-SINE	intronic	R3HDM2	0.65	0.44	0.21	Y					1675	0.083	0.08
chr16_27480011	49	66	106	0.44	0.44	0.48	-	AG	Known	Alu-SINE	intronic	GTF3C1	0.93	0.44	0.49	Y					1676	0.17	0.24
chr2_114859141	38	51	132	0.25	0.18	0.12	+	AG	Known	Alu-SINE	intronic	DPP10	0.45	0.18	0.27	Y					1677	0.24	0.11
chr2_95848610	25	100	96	0.69	0.57	0.6	-	AG	Known	Alu-SINE	downstream	ANKRD36C(dist=322)	0.75	0.6	0.15	Y					1678	0.25	0.32
chr3_124452858	71	36	114	0.46	0.5	0.44	+	AG	Known	-	intronic	KALRN	0.17	0.46	0.29	Y					1679	0.32	0.41
chr9_37164347	104	38	79	0.3	0.2	0.29	+	AG	Known	Alu-SINE	intronic	ZCCHC7	0.48	0.29	0.19	Y					1680	0.46	0.22
chr9_96747093	62	70	89	0.47	0.32	0.33	+	AG	Known	Alu-SINE	intergenic	LOC441455(dist=19626),ZNF510(dist=7456)	0.83	0.33	0.5	Y					1681	0.333	0.1
chr10_42518768	64	93	63	0.5	0.39	0.44	-	AG	Known	Alu-SINE	ncRNA_exonic	ZNF37BP	0.47	0.44	0.03	Y					1682	0.39	0.17
chr11_68088031	108	50	62	0.54	0.64	0.56	-	AG	Known	Alu-SINE	intronic	CHKA	0.58	0.56	0.02	Y					1683	0.24	0.52
chr14_93434093	51	75	94	0.14	0.16	0.17	+	AG	Known	Alu-SINE	intronic	UNC79	0.46	0.16	0.3	Y					1684	0.35	0.19
chr15_24983677	92	57	71	0.4	0.41	0.15	+	AG	Known	SINE/AluSx	ncRNA_intronic	SNHG14	0.378	0.4	0.022	Y					1685	0.22	0.6
chr21_37375691	105	29	86	0.69	0.8	0.64	+	AG	Known	Alu-SINE	intronic	DYRK1A	0.48	0.69	0.21	Y					1686	0.49	0.12
chr3_85011776	50	36	134	0.41	0.48	0.49	+	AG	Known	Alu-SINE	intronic	CADM2	0.52	0.48	0.04	Y					1687	0.31	0.25
chr4_113076615	53	53	114	0.26	0.24	0.24	+	AG	Known	Alu-SINE	intronic	ANK2	0.23	0.24	0.01	Y					1688	0.425	0.21
chr4_21507529	71	44	105	0.1	0.09	0.12	-	AG	Known	Alu-SINE	intronic	KCNIP4	0.25	0.1	0.15	Y					1689	0.46	0.51
chr4_21632325	59	41	120	0.33	0.39	0.27	-	AG	Known	SINE/AluSq2	intronic	KCNIP4	0.1195	0.33	0.2105	Y					1690	0.286	0.26
chr15_25113858	56	79	84	0.16	0.18	0.26	+	AG	Known	Alu-SINE	ncRNA_intronic	SNHG14	0.33	0.18	0.15	Y					1691	0.296	0.13
chr15_25114734	81	43	95	0.45	0.34	0.4	+	AG	Known	Alu-SINE	ncRNA_intronic	SNHG14	0.19	0.4	0.21	Y					1692	0.24	0.12
chr16_24743589	75	80	64	0.82	0.25	0.32	+	AG	Known	Alu-SINE	intronic	TNRC6A	0.61	0.32	0.29	Y					1693	0.4	0.13
chr16_5012714	73	54	92	0.09	0.15	0.11	+	AG	Known	Alu-SINE	intronic	SEC14L5	0.42	0.11	0.31	Y					1694	0.35	0.16
chr16_7198279	73	75	71	0.14	0.06	0.14	+	AG	Known	Alu-SINE	intronic	RBFOX1	0.19	0.14	0.05	Y					1695	0.4	0.27
chr17_2039651	79	65	75	0.9	0.8	0.93	+	AG	Known	Alu-SINE	intronic	DPH1	0.77	0.9	0.13	Y					1696	0.45	0.31
chr2_127364911	73	38	108	0.16	0.13	0.1	-	AG	Known	SINE/AluSz6	ncRNA_intronic	AC068282.1	0.216	0.13	0.086	Y					1697	0.61	0.28
chr4_21862739	138	73	8	0.24	0.24	0.25	-	AG	Known	Alu-SINE	intronic	KCNIP4	0.43	0.24	0.19	Y					1698	0.31	0.26
chr8_93759253	48	61	110	0.13	0.18	0.16	+	AG	Known	Alu-SINE	intronic	TMEM67	0.45	0.16	0.29	Y					1699	0.25	0.66
chr6_12809108	72	79	68	0.11	0.12	0.1	+	AG	Novel	Alu-SINE	intronic	PHACTR1	0.2	0.11	0.09	Y					1700	0.66	0.37
chr1_83949405	62	32	124	0.14	0.09	0.12	-	AG	Known	Alu-SINE	intronic	TTLL7	0.62	0.12	0.5	Y					1701	0.49	0.5
chr10_101017473	92	45	81	0.76	0.4	0.51	-	AG	Known	Alu-SINE	UTR3	PDZD7(NM_001351044:c.*73A>G,NM_024895:c.*111A>G)	0.92	0.51	0.41	Y					1702	0.62	0.42
chr13_107759413	39	62	117	0.66	0.8	0.61	-	AG	Known	Alu-SINE	intronic	FAM155A	0.79	0.66	0.13	Y					1703	0.42	0.32
chr15_25262940	105	70	43	0.13	0.11	0.19	+	AG	Known	Alu-SINE	ncRNA_intronic	SNHG14	0.14	0.13	0.01	Y					1704	0.34	0.1
chr15_25320366	66	50	102	0.31	0.34	0.36	+	AG	Known	Alu-SINE	ncRNA_intronic	SNHG14	0.54	0.34	0.2	Y					1705	0.36	0.15
chr20_8482266	18	75	125	0.14	0.09	0.07	+	AG	Known	SINE/AluSc	intronic	PLCB1	0.435	0.09	0.345	Y					1706	0.33	0.18
chr3_117992624	37	33	148	0.36	0.27	0.21	-	AG	Known	Alu-SINE	intergenic	LINC02024(dist=301699),LOC105374060(dist=515787)	0.31	0.27	0.04	Y					1707	0.28	0.11
chr4_21373887	65	59	94	0.17	0.37	0.17	-	AG	Known	Alu-SINE	intronic	KCNIP4	0.6	0.17	0.43	Y					1708	0.68	0.55
chr4_21494524	99	66	53	0.43	0.54	0.58	-	AG	Known	SINE/AluSg	intronic	KCNIP4	0.926	0.54	0.386	Y					1709	0.55	0.29
chr8_12562889	72.5	105	40	0.11	0.15	0.07	-	AG	Known	LINE/L1PB1	ncRNA_intronic	AC068587.4	0.207	0.11	0.097	Y					1710	0.71	0.25
chr1_21157587	49	63	105	0.3	0.21	0.36	-	AG	Known	SINE/AluJb	intronic	EIF4G3	0.581	0.3	0.281	Y					1711	0.38	0.61
chr1_237295012	43	42	132	0.43	0.21	0.27	+	AG	Known	Alu-SINE	intronic	RYR2	0.63	0.27	0.36	Y					1712	0.183	0.17
chr10_13715703	88	65	64	0.27	0.32	0.17	-	AG	Known	Alu-SINE	intronic	FRMD4A	0.77	0.27	0.5	Y					1713	0.61	0.96
chr10_14005301	104	29	84	0.44	0.35	0.43	-	AG	Known	Alu-SINE	intronic	FRMD4A	0.62	0.43	0.19	Y					1714	0.56	0.28
chr13_107336117	56	40	121	0.32	0.36	0.38	-	AG	Known	Alu-SINE	intronic	FAM155A	0.34	0.36	0.02	Y					1715	0.115	0.2
chr13_107852069	51	72	94	0.52	0.46	0.57	-	AG	Known	Alu-SINE	intronic	FAM155A	0.21	0.52	0.31	Y					1716	0.23	0.38
chr8_4905698	151	34	32	0.38	0.45	0.3	-	AG	Known	Alu-SINE	intronic	CSMD1	0.5	0.38	0.12	Y					1717	0.31	0.36
chr10_81914675	52	45	119	0.5	0.5	0.5	+	AG	Known	Alu-SINE	intronic	NRG3	0.5	0.5	0	Y					1718	0.447	0.33
chr10_82001269	66	72	78	0.15	0.17	0.21	+	AG	Known	Alu-SINE	intronic	NRG3	0.43	0.17	0.26	Y					1719	0.64	0.22
chr16_6886699	34	72	110	0.53	0.6	0.5	+	AG	Known	Alu-SINE	intronic	RBFOX1	0.68	0.53	0.15	Y					1720	0.61	0.54
chr6_89665452	128	46	42	0.43	0.24	0.36	-	AG	Known	SINE/AluSg4	intronic	MDN1	0.333	0.36	0.027	Y					1721	0.5	0.12
chr7_14335832	88	64	64	0.39	0.42	0.4	-	AG	Known	Alu-SINE	intronic	DGKB	0.42	0.4	0.02	Y					1722	0.467	0.18
chr8_101182680	72	18	126	0.29	0.18	0.24	-	AG	Known	Alu-SINE	intergenic	FLJ42969(dist=106429),ZNF706(dist=14358)	0.36	0.24	0.12	Y					1723	0.4	0.32
chr8_12397966	72	106	38	0.23	0.38	0.08	+	AG	Known	SINE/AluSc8	intergenic	FAM66A;AC087203.3	0.377	0.23	0.147	Y					1724	0.25	0.22
chrX_68208267	53	50	113	0.27	0.23	0.32	-	AG	Known	Alu-SINE	intronic	OPHN1	0.3	0.27	0.03	Y					1725	0.73	0.5
chr1_18367825	42	84	89	0.29	0.34	0.4	+	AG	Known	Alu-SINE	intronic	IGSF21	0.49	0.34	0.15	Y					1726	0.38	0.36
chr1_66659789	75	49	91	0.12	0.14	0.09	+	AG	Known	Alu-SINE	intronic	SGIP1	0.23	0.12	0.11	Y					1727	0.53	0.48
chr1_72093176	9	9	197	1	0.56	0.8	-	AG	Known	Alu-SINE	intronic	NEGR1	0.65	0.8	0.15	Y					1728	0.52	0.3
chr10_124773396	22	31	162	0.16	0.28	0.4	-	AG	Known	SINE/AluSx1	intronic	AC068896.3;EEF1AKMT2	0.353	0.28	0.073	Y					1729	0.33	0.68
chr13_67032500	138	27	50	0.08	0.11	0.06	-	AG	Known	-	intronic	PCDH9	0.34	0.08	0.26	Y					1730	0.77	0.29
chr16_499677	80	56	79	0.37	0.34	0.32	+	AG	Known	Alu-SINE	intronic	RAB11FIP3	0.42	0.34	0.08	Y					1731	0.36	0.8
chr19_40540645	72	32	111	0.25	0.22	0.19	+	AG	Known	Alu-SINE	intronic	SPTBN4	0.46	0.22	0.24	Y					1732	0.18	0.17
chr4_21839566	97	64	54	0.2	0.27	0.31	-	AG	Known	Alu-SINE	intronic	KCNIP4	0.48	0.27	0.21	Y					1733	0.82	0.42
chr6_42672313	72	46	97	0.29	0.18	0.35	+	AG	Known	SINE/AluSx	intronic	UBR2	0.2	0.29	0.09	Y					1734	0.554	0.66
chr14_47470344	71	72	72	0.22	0.19	0.17	-	AG	Novel	L1-LINE	intronic	MDGA2	0.21	0.19	0.02	Y					1735	0.1	0.1
chr15_25165309	73	61	80	0.68	0.51	0.74	+	AG	Known	Alu-SINE	ncRNA_intronic	SNHG14	0.52	0.68	0.16	Y					1736	0.6	0.5
chr16_28619230	40	47	127	0.06	0.07	0.06	-	AG	Known	SINE/AluSz	intronic	SULT1A1	0.391	0.06	0.331	Y					1737	0.5	0.5
chr17_30781609	56	32	126	0.39	0.37	0.45	+	AG	Known	Alu-SINE	ncRNA_intronic	SUZ12P1	0.42	0.39	0.03	Y					1738	0.33	0.37
chr3_37113521	26	39	149	0.44	0.6	0.29	-	AG	Known	SINE/AluJr	intronic	LRRFIP2	0.852	0.44	0.412	Y					1739	0.46	0.88
chr3_85059128	82	45	87	0.56	0.32	0.4	+	AG	Known	Alu-SINE	intronic	CADM2	0.57	0.4	0.17	Y					1740	0.6	0.6
chr7_35112659	47	33	134	0.35	0.39	0.31	-	AG	Known	Alu-SINE	ncRNA_intronic	DPY19L2P1	0.31	0.35	0.04	Y					1741	0.51	0.44
chr8_56068426	134	13	67	0.53	0.54	0.52	-	AG	Known	Alu-SINE	UTR3	RPS20(NM_001146227:c.*140A>G)	0.8	0.53	0.27	Y					1742	0.71	0.72
chr10_115100144	39	51	123	0.1	0.14	0.12	+	AG	Known	Alu-SINE	intronic	ATRNL1	0.07	0.12	0.05	Y					1743	0.47	0.27
chr12_120648680	49	30	134	0.15	0.21	0.23	+	AG	Known	Alu-SINE	intronic	CABP1	0.23	0.21	0.02	Y					1744	0.79	0.8
chr16_6886635	30	33	150	0.27	0.3	0.36	+	AG	Known	Alu-SINE	intronic	RBFOX1	0.42	0.3	0.12	Y					1745	0.16	0.15
chr17_32399599	57	29	127	0.24	0.2	0.26	+	AG	Known	Alu-SINE	intergenic	ZNF207(dist=29150),PSMD11(dist=44910)	0.43	0.24	0.19	Y					1746	0.19	0.35
chr22_26664161	22	120	71	0.12	0.1	0.1	+	AG	Known	Alu-SINE	ncRNA_intronic	MIAT	0.49	0.1	0.39	Y					1747	0.68	0.73
chr4_21924382	53	69	91	0.09	0.27	0.22	-	AG	Known	Alu-SINE	intronic	KCNIP4	0.5	0.22	0.28	Y					1748	0.56	0.16
chr6_12768296	71	28	114	0.15	0.18	0.15	+	AG	Known	SINE/AluY	intronic	PHACTR1	0.117	0.15	0.033	Y					1749	0.34	0.58
chr6_12880439	71	45	97	0.3	0.35	0.22	+	AG	Known	SINE/AluJb	intronic	PHACTR1	0.1075	0.3	0.1925	Y					1750	0.5	0.41
chr6_75638996	71	52	90	0.68	0.53	0.53	+	AG	Known	Alu-SINE	intronic	SENP6	0.22	0.53	0.31	Y					1751	0.41	0.6
chr6_97009807	90	68	55	0.65	0.72	0.68	+	AG	Known	-	intronic	KLHL32	1	0.68	0.32	Y					1752	0.34	0.23
chr11_49596871	71	46	96	0.06	0.17	0.08	+	AG	Novel	Alu-SINE	ncRNA_intronic	LOC440040	0.27	0.08	0.19	Y					1753	0.3	0.47
chr16_7588058	95	71	47	0.08	0.07	0.06	+	AG	Novel	Alu-SINE	intronic	RBFOX1	0.2	0.07	0.13	Y					1754	0.62	0.12
chr10_115100189	77	61	74	0.15	0.11	0.07	+	AG	Known	SINE/AluJr	intronic	ATRNL1	0.1275	0.11	0.0175	Y					1755	0.22	0.09
chr10_69194715	69	33	110	0.18	0.13	0.22	+	AG	Known	Alu-SINE	intronic	SUPV3L1	0.55	0.18	0.37	Y					1756	0.21	0.6
chr16_14227156	62	43	107	0.52	0.27	0.58	+	AG	Known	ERVL-MaLR-LTR	intronic	MRTFB	0.46	0.52	0.06	Y					1757	0.57	0.17
chr16_56853550	33	25	154	0.35	0.36	0.3	+	AG	Known	Alu-SINE	intergenic	NUP93(dist=3264),MIR138-2(dist=4968)	0.73	0.35	0.38	Y					1758	0.2225	0.2
chr1_241071766	80	40	92	0.24	0.16	0.28	-	AG	Novel	Alu-SINE	intronic	RGS7	0.28	0.24	0.04	Y					1759	0.21	0.22
chrX_74191804	54	39	119	0.69	0.62	0.46	-	AG	Novel	L1-LINE	ncRNA_intronic	FTX	0.33	0.62	0.29	Y					1760	0.152	0.46
chr7_141289877	50	91	70.5	0.06	0.13	0.1	+	AG	Known	Alu-SINE	intronic	TMEM178B	0.11	0.1	0.01	Y					1761	0.22	0.07
chr1_151446499	105	36	70	0.11	0.1	0.11	-	AG	Known	SINE/AluSx	intronic	POGZ	0.1715	0.11	0.0615	Y					1762	0.13	0.11
chr10_13143219	57	70	84	0.4	0.38	0.36	+	AG	Known	Alu-SINE	intergenic	OPTN(dist=4912),MCM10(dist=18339)	0.55	0.38	0.17	Y					1763	0.12	0.38
chr12_56485821	77	34	100	0.39	0.34	0.42	-	AG	Known	Alu-SINE	intronic	GLS2	0.5	0.39	0.11	Y					1764	0.161	0.13
chr15_41577212	115	71	25	0.41	0.4	0.25	+	AG	Known	Alu-SINE	intronic	TYRO3	0.78	0.4	0.38	Y					1765	0.45	0.23
chr16_10083857	84	48	79	0.15	0.15	0.09	-	AG	Known	SINE/AluJb	intronic	GRIN2A	0.16	0.15	0.01	Y					1766	0.33	0.25
chr16_6681072	34	35	142	0.29	0.32	0.19	+	AG	Known	SINE/AluSz	intronic	RBFOX1	0.578	0.29	0.288	Y					1767	0.17	0.55
chr16_67008081	141	39	31	0.14	0.1	0.21	+	AG	Known	Alu-SINE	intronic	CES4A	0.43	0.14	0.29	Y					1768	0.56	0.43
chr17_44452068	47	24	140	0.36	0.36	0.33	-	AG	Known	Alu-SINE	intronic	GPATCH8	0.64	0.36	0.28	Y					1769	0.47	0.27
chr2_135618786	49	42	120	0.15	0.07	0.08	+	AG	Known	SINE/AluSq2	intronic	R3HDM1	0.16	0.08	0.08	Y					1770	0.23	0.2
chr2_151963070	70	51	90	0.11	0.14	0.12	-	AG	Known	SINE/AluY	intronic	AC068547.1;CACNB4	0.293	0.12	0.173	Y					1771	0.14	0.24
chr3_49323028	86	47	78	0.32	0.33	0.35	-	AG	Known	Alu-SINE	intronic	USP4	0.3	0.33	0.03	Y					1772	0.16	0.1
chr5_142141437	90	49	72	0.57	0.59	0.74	+	AG	Known	Alu-SINE	intronic	NDFIP1	0.26	0.59	0.33	Y					1773	0.34	0.31
chrX_74252368	67	49	95	0.09	0.13	0.06	-	AG	Known	Alu-SINE	ncRNA_intronic	FTX	0.22	0.09	0.13	Y					1774	0.4	0.5
chr14_47470345	59	50	102	0.25	0.08	0.08	-	AG	Novel	L1-LINE	intronic	MDGA2	0.15	0.08	0.07	Y					1775	0.46	0.46
chr16_7167206	84	57	70	0.33	0.34	0.36	+	AG	Novel	Alu-SINE	intronic	RBFOX1	0.19	0.34	0.15	Y					1776	0.48	0.29
[truncated: 26,888 more rows]

## Sheet: OLIG pool
	Read coverage			RNA editing levels
[truncated: 3,194 more rows]

## Sheet: Coverage p-values
Two-sided wilcox test of coverage differences for FANS sites comparing those with and without validation by snRNA-seq
[truncated: 3 more rows]
