# Supplementary material for: Cellular and genetic drivers of RNA editing variation in the human brain
Source: Nat Commun. 2022 May 30;13:2997. doi: 10.1038/s41467-022-30531-0 (PMC9151768; doi:10.1038/s41467-022-30531-0)
Supplement: Supplementary file 12 — Supplementary Data 9 [file 41467_2022_30531_MOESM12_ESM.xlsx]

## Sheet: description
Sheet	Description
Sample size	Total number of independent biological replicates analyzed per GTEx brain region
GTEx master	Features of RNA editing across all GTEx brain regions and samples, including the number of RNA editing sites by cell type and genic regions
Thresholds	The total number of sites, cell-specific sites, and the fraction of cell-specific sites from the total number of sites identified following sample level thresholds per brain region
Sites at 90%	The RNA editing site (chr_position) for all sites identified in at least 90% of samples per brain region
Sites at 10%	The RNA editing site (chr_position) for all sites identified in at least 10% of samples per brain region
Overlap of sites across regions	The overlap of RNA editing sites identified per brain region under varying thresholds

## Sheet: Sample size
GTEx brain region	Total number of independent biological replicates
ACC	81
Amygdala	71
Basal_ganglia	124
Cerebellar_hemisphere	100
Cerebellum	133
Cortex	113
Frontal_cortex	90
Hippocampus	87
Hypothalamus	81
Nucleus_Accumbens	60
Putamen	78
Spinal_cord	54
Substantia_nigra	57

## Sheet: GTEx master
	GTEx metadata						ADAR expression			Alu editing indexes (AEI)						Predicted cell type proportions (%)						ADAR1, ADAR2, AEI PCs			Summary of the number of RNA editing sites detected in each bulk brain tissue sample											The percentage (%) of cell type-specific sites detected per sample											RNA editing sites per sample annotated by genic region
SRR_ID	Brain.region	DonorID	Sex	Age	RIN	Death_type	ADAR1	ADAR2	ADAR3	A2C	A2G	A2T	C2A	C2G	C2T	Astrocyte	Endothelial	Microglia	Excitatory	Inhibitory	Oligo	PC1	PC2	PC3	GABA	GABA-GLU	GABA-GLU-OLIG	GABA-OLIG	GLU	GLU-OLIG	OLIG	REDIunique	Total	Fraction	novel sites	GABAedit	GABA-GLUedit	GABA-GLU-OLIGedit	GABA-OLIGedit	GLUedit	GLU-OLIGedit	OLIGedit	REDIuniqueedit	GABAE	GLUE	OLIGE	downstream	exonic	exonic;splicing
SRR1322456	ACC	GTEX-13RTL	male	40-49	6.2	Slow_death	6.12753	3.2181	4.21597	0.0409945	1.93993	0.040832	0.0507028	0.0387797	0.139364	0.422592	0.262792	0	0.158801	0.0791393	0.0766756	-3.09902	1.05458	-0.169375	227	458	488	51	225	44	329	6314	8136	0.223943	210	0.0618603	0.0803605	0.192714	0.134153	0.0874571	0.124927	0.114875	0.00353151	0.117272	0.121365	0.141667	182	390	3
SRR1382956	ACC	GTEX-13PLJ	female	60-69	6.3	Fast_death_of_natural_causes	6.13631	3.25093	4.76485	0.0400361	1.72627	0.042949	0.0556028	0.0373322	0.14587	0.507719	0.132913	0	0.131711	0.172693	0.0549639	-3.36505	0.656165	-0.362807	305	504	552	73	252	51	315	8662	10714	0.191525	227	0.0641622	0.076293	0.199216	0.139495	0.0915248	0.143284	0.118369	0.00395537	0.119792	0.127579	0.150091	236	431	3
SRR1323174	ACC	GTEX-13OW7	male	50-59	5.7	Fast_death_of_natural_causes	6.80912	4.48147	5.47091	0.0399489	1.89572	0.0410755	0.0482216	0.0358052	0.149609	0.523756	0.130606	0	0.228547	0.11709	0	-1.9059	0.118866	-0.385144	500	884	865	108	399	75	489	14356	17676	0.187825	209	0.0682403	0.0955999	0.219025	0.146312	0.103495	0.151832	0.132789	0.00470437	0.132294	0.142488	0.16249	384	534	4
SRR1397906	ACC	GTEX-139T8	male	60-69	6.3	Slow_death	6.62825	4.0695	6.14336	0.0334703	2.01805	0.0389276	0.0430799	0.0309033	0.144047	0.201502	0.279796	0	0.19448	0.15345	0.170773	-2.10743	0.571593	-0.187786	200	361	470	60	162	51	420	6562	8286	0.208062	218	0.0588192	0.0875986	0.197053	0.137701	0.107859	0.138822	0.143672	0.00383806	0.120293	0.132833	0.154312	195	398	4
SRR1316624	ACC	GTEX-12ZZW	male	50-59	6.4	Slow_death	6.21821	3.63779	5.09003	0.0351731	1.79366	0.0408554	0.0452727	0.0350101	0.135169	0.343755	0.17981	0	0.288031	0.0621852	0.126219	-3.01633	0.66175	-0.469115	156	342	382	33	151	32	228	3988	5312	0.249247	284	0.0500194	0.0785461	0.182285	0.122284	0.0797503	0.111439	0.099373	0.00271701	0.108284	0.113005	0.128845	126	332	2
SRR1447259	ACC	GTEX-11UD1	female	40-49	6.3	Intermediate_death	6.86885	4.11554	6.06613	0.0360124	1.8937	0.0386534	0.0443729	0.0311308	0.122427	0.485689	0.0877654	0	0.169505	0.20388	0.053161	-2.01537	0.0675643	-0.114511	246	437	569	68	193	52	326	7884	9775	0.193453	177	0.0599993	0.0784041	0.190274	0.141416	0.0851067	0.129483	0.111215	0.0039185	0.117523	0.120817	0.143097	232	434	4
SRR1466871	ACC	GTEX-13N2G	male	60-69	5.7	Fast_death_of_natural_causes	7.75466	4.71304	4.51549	0.0438406	2.33039	0.0460155	0.0476555	0.0403377	0.164188	0.272745	0.154273	0.158386	0.150083	0.233956	0.0305559	-0.269265	-0.194881	0.654974	408	712	866	121	289	76	634	15438	18544	0.167494	213	0.0711935	0.0957647	0.215953	0.179383	0.104002	0.130429	0.129631	0.00517664	0.140574	0.136537	0.163849	467	526	4
SRR1316392	ACC	GTEX-13PVQ	male	50-59	6.5	Fast_death_of_natural_causes	6.84218	4.16252	5.90474	0.0417534	2.07343	0.0423387	0.0474447	0.0362411	0.13262	0.370725	0.218152	0	0.102218	0.307589	0.00131568	-1.77692	0.420576	-0.0134156	470	845	966	121	316	97	563	13115	16493	0.204814	327	0.0711473	0.0959935	0.221192	0.154219	0.0875129	0.167671	0.128395	0.00448336	0.135638	0.143092	0.167869	359	539	6
SRR1353221	ACC	GTEX-11ZTS	female	60-69	7.1	Fast_death_of_natural_causes	6.62334	3.98195	5.06475	0.034256	1.86066	0.0387723	0.0476218	0.0311123	0.13967	0.421629	0.132043	0	0.204252	0.213624	0.028453	-2.36548	0.297601	-0.272527	183	382	409	58	162	35	233	4783	6245	0.234107	222	0.0515306	0.0802158	0.188481	0.163563	0.0792585	0.131154	0.120713	0.00302625	0.120948	0.119777	0.150978	153	373	3
SRR1361674	ACC	GTEX-12WSD	female	60-69	6.8	Fast_death_of_natural_causes	6.79505	4.41475	5.38696	0.0378929	1.77788	0.0416398	0.0503911	0.0359807	0.134803	0.314788	0.131985	0	0.343414	0.0767262	0.133087	-2.11	-0.0742617	-0.456807	282	601	573	64	272	52	356	7936	10136	0.217048	226	0.0614338	0.0901738	0.197476	0.135851	0.0916353	0.129915	0.105967	0.00391098	0.121234	0.1273	0.142302	228	384	3
SRR1337648	ACC	GTEX-13CIG	male	50-59	5.8	Fast_death_of_natural_causes	6.78721	4.49174	4.2089	0.0329098	1.78841	0.0383896	0.0516393	0.0308002	0.136662	0.344284	0.164145	0.0548886	0.189771	0.246912	0	-2.06856	-0.0506291	-0.501132	198	398	401	47	162	30	188	5780	7204	0.197668	176	0.0618887	0.08579	0.199431	0.155741	0.084084	0.1219	0.116466	0.00347947	0.125713	0.122801	0.148385	143	389	2
SRR1359171	ACC	GTEX-13JVG	male	60-69	6.4	Fast_death_of_natural_causes	6.91798	4.43398	5.07187	0.0426149	2.06496	0.040588	0.0487049	0.0417267	0.137997	0.362569	0.19035	0.00827199	0.154838	0.283971	0	-1.58957	0.302579	-0.119556	289	571	507	58	218	43	264	7969	9919	0.196592	196	0.0710709	0.109165	0.214802	0.162871	0.100999	0.159511	0.127479	0.00418427	0.139477	0.146119	0.166166	238	451	3
SRR1409305	ACC	GTEX-13FLV	male	50-59	6.1	Fast_death_of_natural_causes	7.18839	5.02691	4.40487	0.0399169	1.97968	0.0394564	0.0431021	0.0384465	0.142898	0.340931	0.147269	0	0.33538	0.111112	0.0653089	-1.16639	-0.196434	-0.317993	415	786	750	89	316	75	460	10693	13584	0.212824	143	0.0745479	0.104605	0.218315	0.156541	0.103205	0.147673	0.120882	0.00436302	0.138502	0.14345	0.160853	295	469	4
SRR1434484	ACC	GTEX-13FHO	male	60-69	6.7	Ventilator_case	7.55192	5.19444	6.52819	0.0388801	2.28028	0.04184	0.0461978	0.0361192	0.146035	0.34857	0.172391	0.0169352	0.203511	0.258593	0	-0.320508	-0.0801388	0.14764	462	865	844	96	297	89	521	11093	14267	0.222471	176	0.0809241	0.117424	0.239757	0.141959	0.103017	0.165155	0.169144	0.00471162	0.145016	0.156338	0.179004	293	467	4
SRR662091	ACC	GTEX-RVPU	male	50-59	7.1	Fast_death_of_natural_causes	6.53696	4.24359	4.80372	0.149098	1.67336	0.0375888	0.0930974	0.0349037	0.132363	0.357205	0.132756	0	0.259122	0.206106	0.044811	-2.58662	0.0431174	-0.66352	351	647	601	77	295	61	325	12754	15111	0.155979	171	0.0684971	0.100235	0.196938	0.146955	0.101106	0.142302	0.109525	0.00547792	0.128156	0.135145	0.14893	377	497	3
SRR1440962	ACC	GTEX-ZVT3	female	60-69	6.4	Fast_death_of_natural_causes	6.45553	4.1626	4.1665	0.0381397	1.89801	0.0397517	0.0481413	0.0342417	0.142808	0.342619	0.174406	0	0.278442	0.192976	0.0115573	-2.39997	0.547643	-0.494037	298	662	607	70	297	55	285	8822	11096	0.204939	180	0.0557265	0.0888621	0.209535	0.150309	0.0873897	0.138456	0.11614	0.0040961	0.126108	0.131061	0.15361	257	428	3
SRR1399051	ACC	GTEX-13NYS	male	60-69	6.1	Slow_death	7.83942	5.47148	4.54344	0.0431549	2.71739	0.0417137	0.0416073	0.0390041	0.159872	0.2938	0.173476	0.0514634	0.247807	0.233453	0	0.684415	0.364137	0.597555	550	894	801	94	341	72	437	17285	20474	0.155759	202	0.102227	0.140236	0.268123	0.170474	0.134237	0.17969	0.167867	0.00685761	0.170265	0.180572	0.196539	501	604	4
SRR1352975	ACC	GTEX-145LU	male	50-59	6.6	Fast_death_of_natural_causes	7.1867	5.14477	5.64144	0.0445945	2.06342	0.0426828	0.0485014	0.0398936	0.154362	0.40588	0.10136	0	0.336358	0.156402	0	-1.00099	-0.0497955	-0.319654	519	1058	959	108	431	102	466	14397	18040	0.20194	256	0.0710621	0.111003	0.233363	0.14066	0.108795	0.160019	0.118588	0.00482994	0.139022	0.153295	0.163158	388	518	6
SRR1489779	ACC	GTEX-ZE9C	male	60-69	6.2	Fast_death_of_natural_causes	7.0523	4.94517	5.0067	0.0343357	2.1271	0.0389327	0.0416668	0.0322066	0.123379	0.241966	0.162448	0	0.308597	0.192536	0.0944534	-1.13925	0.231274	-0.260443	550	1081	932	118	483	107	679	19081	23031	0.171508	214	0.0823772	0.120226	0.23562	0.154506	0.107812	0.170109	0.129587	0.00591877	0.148182	0.158442	0.172456	546	544	4
SRR1335707	ACC	GTEX-12WS9	female	50-59	6.8	Intermediate_death	6.93888	4.82723	5.44644	0.0497975	1.98407	0.0429385	0.0678067	0.0376299	0.143795	0.279302	0.160013	0.0567889	0.201295	0.302602	0	-1.49976	0.109699	-0.407778	229	433	444	42	174	32	198	5641	7193	0.215765	232	0.0668784	0.0914192	0.204618	0.140415	0.101404	0.130578	0.117355	0.00340694	0.125833	0.132005	0.148241	121	408	3
SRR1405485	ACC	GTEX-13OW8	male	60-69	6.6	Fast_death_of_natural_causes	7.33144	5.41032	5.77755	0.0368144	2.26031	0.0412459	0.0460368	0.0346083	0.149019	0.365501	0.128084	0	0.298501	0.207914	0	-0.469214	0.124737	-0.188964	460	855	723	87	351	63	351	12413	15303	0.188852	170	0.0882198	0.12248	0.239672	0.171046	0.115412	0.155341	0.138425	0.00510556	0.155354	0.158226	0.176121	333	453	3
SRR1336292	ACC	GTEX-ZF28	male	60-69	7.3	Slow_death	6.92942	4.8913	5.89263	0.0344083	1.95066	0.0407911	0.0404536	0.0308442	0.120738	0.297467	0.185093	0	0.244328	0.273112	0	-1.52537	0.0564821	-0.482929	375	711	743	79	320	71	365	10510	13174	0.202216	136	0.0676846	0.102423	0.21843	0.127875	0.102444	0.155617	0.11982	0.00429064	0.129103	0.144728	0.155436	294	468	2
SRR1336158	ACC	GTEX-ZVZQ	female	60-69	5.8	Violent_and_fast_death	7.17541	5.13741	5.70847	0.0384334	2.09821	0.0389817	0.0475306	0.0340991	0.144261	0.262871	0.083899	0	0.334388	0.186278	0.132564	-0.968424	0.0265231	-0.295415	334	664	660	87	287	58	407	9613	12110	0.206193	253	0.0680792	0.0991931	0.216684	0.160104	0.101636	0.146696	0.112356	0.0044747	0.136015	0.141052	0.15896	257	417	4
SRR1387178	ACC	GTEX-13X6I	male	60-69	6.9	Slow_death	7.60914	5.53592	5.33202	0.0426008	2.20037	0.0401145	0.0465781	0.0378098	0.147926	0.296873	0.137095	0.029647	0.220664	0.315721	0	-0.216711	-0.31002	-0.0773119	656	1240	1024	121	487	107	522	18141	22298	0.186429	317	0.0858489	0.127353	0.241472	0.148471	0.109806	0.163479	0.141996	0.00563932	0.150786	0.160527	0.173854	513	622	5
SRR1477080	ACC	GTEX-145MG	male	50-59	8.6	Fast_death_of_natural_causes	6.92034	5.04609	5.04847	0.0376416	1.88499	0.0405801	0.0436981	0.0350567	0.153851	0.393321	0.0618903	0	0.355604	0.189184	0	-1.55313	-0.0607284	-0.639915	384	754	627	68	311	63	278	9508	11993	0.207204	136	0.072267	0.10097	0.206636	0.143755	0.096969	0.157166	0.114451	0.00411694	0.130907	0.140435	0.155502	251	398	5
SRR661133	ACC	GTEX-P44H	male	40-49	6.1	Slow_death	7.75897	6.05944	5.93217	0.0828788	1.96964	0.0343088	0.0679856	0.0295619	0.124472	0.214408	0.205783	0.0324589	0.244909	0.30244	0	-0.142416	-0.92952	-0.460612	60	112	140	11	47	10	29	917	1326	0.308446	177	0.0443279	0.0794014	0.174268	0.119404	0.0964883	0.11881	0.0564407	0.00125747	0.10435	0.117242	0.117231	12	201	2
SRR1471350	ACC	GTEX-12ZZX	female	40-49	8.4	Violent_and_fast_death	7.5584	5.59755	6.20548	0.0378829	2.19795	0.0416816	0.0407884	0.0355043	0.135749	0.23018	0.0994166	0	0.299813	0.24817	0.122421	-0.242559	-0.25961	-0.160149	502	972	907	127	362	106	699	13833	17508	0.209904	308	0.0753453	0.118909	0.228652	0.153193	0.106792	0.18293	0.137109	0.00516083	0.144025	0.159321	0.175471	407	492	5
SRR1336660	ACC	GTEX-13X6K	female	60-69	8.2	Slow_death	8.03916	5.70787	5.98562	0.0381151	2.33242	0.0416405	0.0395047	0.0354108	0.134016	0.161382	0.120327	0.0293488	0.291852	0.256311	0.140779	0.468911	-0.575222	0.299835	748	1470	1455	189	601	164	1335	17500	23462	0.254113	187	0.0877807	0.145517	0.271269	0.146768	0.125215	0.190195	0.148155	0.00535542	0.162834	0.183049	0.189097	462	494	2
SRR660945	ACC	GTEX-UTHO	male	60-69	6.4	Intermediate_death	7.65478	5.57404	5.71875	0.0863156	1.9436	0.0360299	0.0674238	0.0278333	0.116979	0.117448	0.147512	0.0114669	0.253645	0.299063	0.170865	-0.502039	-0.829033	-0.278836	416	757	794	95	335	82	640	16782	19901	0.156726	187	0.101263	0.136236	0.254373	0.167988	0.135602	0.176475	0.153245	0.00919421	0.164965	0.175671	0.18802	442	517	4
SRR1337909	ACC	GTEX-144GL	male	50-59	7	Fast_death_of_natural_causes	7.52348	5.67394	6.00772	0.0421469	2.18377	0.042079	0.0469821	0.0413729	0.139255	0.338473	0.0894378	0	0.305466	0.248877	0.0177467	-0.261863	-0.249511	-0.248289	751	1432	1273	133	609	150	756	22217	27321	0.186816	202	0.0874672	0.127849	0.25946	0.129254	0.116879	0.198009	0.144701	0.00599356	0.151008	0.175549	0.182856	734	663	6
SRR1360104	ACC	GTEX-13SLW	male	70-79	7.6	Fast_death_of_natural_causes	7.03194	4.89114	4.79397	0.0343342	1.94774	0.0375208	0.0410408	0.0316218	0.121093	0.286175	0.147278	0.00964512	0.288483	0.268419	0	-1.42725	-0.0666251	-0.397316	323	684	603	63	276	45	237	9035	11266	0.198029	214	0.0598237	0.0967946	0.201148	0.133644	0.097911	0.116756	0.113716	0.00406989	0.122853	0.128152	0.141316	228	397	5
SRR1316297	ACC	GTEX-13112	male	50-59	6	Fast_death_of_natural_causes	7.08303	5.12325	5.26685	0.035041	1.9063	0.0356176	0.0373182	0.0314644	0.119751	0.341513	0.0952704	0	0.301252	0.261965	0	-1.32709	-0.213584	-0.528835	249	521	463	54	229	41	233	7192	8982	0.199287	249	0.0661385	0.105724	0.211447	0.17669	0.110782	0.14	0.127279	0.0039693	0.14	0.141988	0.163854	193	384	4
SRR1405007	ACC	GTEX-12ZZZ	male	60-69	6.5	Fast_death_of_natural_causes	7.35687	5.3558	5.06674	0.0376617	2.05919	0.0403166	0.0435886	0.0372565	0.137572	0.285447	0.127057	0	0.287464	0.282875	0.0171571	-0.74131	-0.265103	-0.304694	384	816	691	72	294	61	342	9820	12480	0.213141	166	0.0744593	0.114365	0.226825	0.153532	0.104584	0.147887	0.120627	0.00439568	0.142295	0.148415	0.162218	268	433	4
SRR1437306	ACC	GTEX-139TT	male	60-69	6.6	Fast_death_of_natural_causes	7.21979	5.49188	5.32567	0.0396085	1.90816	0.0399009	0.0489586	0.0300874	0.143351	0.303465	0.0509469	0	0.328816	0.243132	0.0736397	-1.02083	-0.388535	-0.632592	382	680	542	73	262	47	337	13731	16054	0.144699	200	0.0798147	0.12636	0.241818	0.182818	0.129633	0.175902	0.154128	0.00580297	0.157703	0.168428	0.188667	420	577	4
SRR1431307	ACC	GTEX-13OVL	male	50-59	6.6	Fast_death_of_natural_causes	7.68095	5.68373	5.52828	0.0362528	2.10902	0.0415632	0.0449422	0.0352579	0.138087	0.246847	0.124419	0	0.324894	0.2531	0.0507395	-0.201859	-0.566216	-0.18242	556	1027	954	111	428	92	661	11986	15815	0.242112	261	0.0779024	0.109934	0.228651	0.146097	0.107786	0.149654	0.125806	0.00434547	0.140646	0.149006	0.162552	359	437	5
SRR1440058	ACC	GTEX-P44H	male	40-49	6.1	Slow_death	7.77808	5.90497	6.28111	0.0353852	2.37479	0.0396849	0.0409176	0.0326319	0.125621	0.268614	0.148635	0	0.327526	0.255225	0	0.355742	-0.209869	-0.00742093	642	1210	960	99	539	98	514	18478	22540	0.180213	146	0.0937439	0.143638	0.24766	0.139156	0.136308	0.174063	0.141931	0.0062842	0.156049	0.175417	0.175703	466	495	6
SRR614900	ACC	GTEX-RVPV	male	60-69	6.3	Intermediate_death	7.71394	5.58707	6.17702	0.0783197	2.1809	0.0418908	0.0720711	0.0398413	0.155145	0.187245	0.131034	0.000988466	0.270123	0.327965	0.0826455	-0.115449	-0.468597	-0.034769	383	757	760	86	311	70	474	8151	10992	0.258461	174	0.0668676	0.102462	0.210847	0.134447	0.0953864	0.12332	0.104148	0.00367561	0.128656	0.133004	0.14319	191	430	5
SRR1453145	ACC	GTEX-13RTJ	male	60-69	7.5	Slow_death	7.80746	5.76054	6.12612	0.0425328	2.50787	0.0410003	0.046181	0.0367159	0.13064	0.254912	0.123155	0.0163102	0.236983	0.368639	0	0.499829	0.00534646	0.21787	782	1478	1210	129	559	107	583	17231	22079	0.219575	168	0.0982832	0.156492	0.268986	0.151868	0.128554	0.180744	0.148984	0.00569201	0.168907	0.183694	0.187645	501	610	6
SRR1354910	ACC	GTEX-13CZV	male	60-69	6.9	Fast_death_of_natural_causes	7.41088	5.61916	6.3968	0.0468828	2.16897	0.0432429	0.0537051	0.0396225	0.162778	0.305365	0.0877759	0.000528261	0.283954	0.322377	0	-0.419009	-0.143725	-0.324383	486	966	787	90	374	63	382	11976	15124	0.208146	350	0.0848793	0.128332	0.247228	0.186319	0.116794	0.13856	0.140172	0.00490432	0.16169	0.157728	0.17807	278	500	4
SRR1485542	ACC	GTEX-13CF2	male	60-69	6.5	Fast_death_of_natural_causes	7.46602	5.45164	5.77118	0.0418805	2.1528	0.0378164	0.042913	0.0393005	0.124675	0.304825	0.0870551	0	0.365401	0.242719	0	-0.462089	-0.226731	-0.189551	359	682	621	55	269	41	303	9993	12323	0.189077	178	0.0804769	0.122982	0.233194	0.133371	0.115099	0.140136	0.145425	0.00484918	0.142506	0.152853	0.163032	270	464	3
SRR1488715	ACC	GTEX-13OW5	male	60-69	6.7	Intermediate_death	7.34721	5.36115	3.96099	0.0419727	2.47522	0.0469606	0.0542646	0.0415759	0.158692	0.128504	0.201368	0.0601179	0.335076	0.274935	0	-0.184454	0.498127	0.0364728	354	691	572	58	275	45	224	11376	13595	0.163222	226	0.079375	0.109369	0.221091	0.14805	0.10365	0.128627	0.119212	0.00503962	0.139471	0.140684	0.154245	255	416	5
SRR1487321	ACC	GTEX-13OVH	male	70-79	6.6	Fast_death_of_natural_causes	7.41996	5.55778	6.00424	0.0416897	2.10781	0.0400116	0.0484136	0.0369214	0.136729	0.279392	0.0898384	0.0196344	0.245084	0.366052	0	-0.520774	-0.261252	-0.331357	347	747	645	65	288	48	294	7994	10428	0.23341	341	0.0683848	0.110195	0.222703	0.146291	0.107204	0.114719	0.121749	0.00375745	0.136893	0.138705	0.151366	197	438	4
SRR1433431	ACC	GTEX-13QIC	female	60-69	6.3	Fast_death_of_natural_causes	7.40054	5.45648	5.73784	0.0432765	2.10193	0.0406085	0.0486921	0.0396039	0.144142	0.285613	0.0698457	0.0312957	0.2638	0.349446	0	-0.59411	-0.243775	-0.291802	526	1009	859	97	453	83	401	14716	18144	0.188933	315	0.0756612	0.110222	0.239478	0.165663	0.108744	0.166	0.139012	0.00499969	0.147756	0.156111	0.177538	365	584	6
SRR1388378	ACC	GTEX-13S7M	female	60-69	7.2	Fast_death_of_natural_causes	7.37898	5.50548	5.98745	0.0408179	2.13496	0.038917	0.0487559	0.0372007	0.129024	0.296562	0.0813474	0	0.265063	0.357028	0	-0.548554	-0.162056	-0.311918	826	1578	1222	130	606	124	657	21813	26956	0.190792	281	0.0893989	0.13194	0.24483	0.148416	0.112366	0.169849	0.142441	0.00575533	0.153646	0.164746	0.176384	654	619	6
SRR1473733	ACC	GTEX-12WSF	male	70-79	6.9	Slow_death	7.41654	5.54807	5.66734	0.0393528	2.42411	0.0417171	0.0435677	0.0377027	0.160651	0.157019	0.167672	0.0361799	0.293532	0.329435	0.0161626	-0.0997537	0.315304	-0.0602917	380	717	621	71	235	41	334	8387	10786	0.222418	115	0.0889219	0.128721	0.24037	0.159486	0.11067	0.135603	0.134457	0.0044858	0.154375	0.153841	0.167479	203	429	5
SRR5125364	ACC	GTEX-WHSE	male	20-29	6.4	Intermediate_death	7.81723	5.87495	5.46675	0.0452602	2.40281	0.0441577	0.0484916	0.0404519	0.159261	0.164187	0.143217	0.0669358	0.260648	0.365012	0	0.419114	-0.202447	0.0680762	664	1184	996	117	456	88	533	17231	21269	0.189854	189	0.0940994	0.14175	0.257542	0.154247	0.12324	0.16057	0.147162	0.00592464	0.16191	0.170775	0.17988	522	589	6
SRR5125365	ACC	GTEX-WHSE	male	20-29	6.4	Intermediate_death	7.81723	5.87495	5.46675	0.0452602	2.40281	0.0441577	0.0484916	0.0404519	0.159261	0.164187	0.143217	0.0669358	0.260648	0.365012	0	0.419114	-0.202447	0.0680762	664	1184	996	117	456	88	533	17231	21269	0.189854	229	0.0940994	0.14175	0.257542	0.154247	0.12324	0.16057	0.147162	0.00592464	0.16191	0.170775	0.17988	522	589	6
SRR817832	ACC	GTEX-WHSE	male	20-29	6.4	Intermediate_death	7.81723	5.87495	5.46675	0.0452602	2.40281	0.0441577	0.0484916	0.0404519	0.159261	0.164187	0.143217	0.0669358	0.260648	0.365012	0	0.419114	-0.202447	0.0680762	664	1184	996	117	456	88	533	17231	21269	0.189854	273	0.0940994	0.14175	0.257542	0.154247	0.12324	0.16057	0.147162	0.00592464	0.16191	0.170775	0.17988	522	589	6
SRR1318426	ACC	GTEX-139UC	male	60-69	7.5	Fast_death_of_natural_causes	7.23885	5.21363	4.60445	0.0411443	1.74659	0.0392651	0.0530692	0.0298426	0.150298	0.253805	0.0657528	0.0207636	0.288759	0.342116	0.0288035	-1.34731	-0.686699	-0.58509	371	673	536	69	260	43	350	14777	17079	0.134785	225	0.0770235	0.131471	0.240873	0.188353	0.126437	0.15914	0.163806	0.00611117	0.15943	0.16448	0.188043	465	599	5
SRR1416999	ACC	GTEX-ZDXO	male	60-69	7.1	Fast_death_of_natural_causes	7.68017	5.97241	5.81021	0.0346992	2.24336	0.0402891	0.0389008	0.032518	0.129091	0.254761	0.111836	0	0.317337	0.316065	0	0.11064	-0.338924	-0.243614	611	1184	955	100	417	87	461	15441	19256	0.19812	82	0.0906662	0.137131	0.23752	0.154411	0.107754	0.147855	0.126914	0.00548591	0.154932	0.157565	0.166675	462	525	6
SRR1421351	ACC	GTEX-145LS	female	60-69	6.4	Slow_death	7.72921	5.88926	5.49756	0.0348666	2.28162	0.037182	0.0386416	0.0295912	0.129449	0.215385	0.100763	0.0435405	0.294162	0.34615	0	0.173604	-0.321302	-0.118854	480	1025	773	84	388	74	314	12183	15321	0.204817	233	0.0815142	0.134919	0.245155	0.158863	0.112441	0.153603	0.136856	0.00497453	0.155113	0.161529	0.173619	340	442	5
SRR1480365	ACC	GTEX-13O3O	female	60-69	7.3	Intermediate_death	7.49754	5.6674	5.40086	0.0400394	1.95641	0.0400553	0.0464631	0.0362224	0.142364	0.26591	0.0924794	0	0.380004	0.261607	0	-0.598929	-0.630533	-0.45934	408	824	680	60	397	61	267	9709	12406	0.217395	288	0.073958	0.10776	0.223108	0.129297	0.112721	0.152632	0.111714	0.00408425	0.133531	0.149055	0.154188	256	445	4
SRR1381889	ACC	GTEX-ZUA1	male	40-49	6.6	Fast_death_of_natural_causes	7.55323	5.82584	6.00433	0.0388603	2.44791	0.0395856	0.0418614	0.0331645	0.139085	0.224173	0.130938	0	0.290695	0.354195	0	0.194898	0.185328	-0.0906101	694	1279	1101	115	477	110	513	15196	19485	0.220118	163	0.0946016	0.146697	0.26144	0.159144	0.123289	0.20015	0.14217	0.005469	0.165471	0.182894	0.190726	451	563	6
SRR1085850	ACC	GTEX-X4XX	male	60-69	7.4	Slow_death	7.73871	5.82588	5.75021	0.040292	2.08443	0.0419613	0.0438895	0.0358397	0.135711	0.210823	0.123082	0.0116544	0.33935	0.312226	0.00286546	-0.113073	-0.685224	-0.239572	415	809	775	98	371	69	393	11000	13930	0.210337	175	0.0696252	0.108607	0.232822	0.18902	0.114721	0.154722	0.125783	0.00446868	0.150019	0.152718	0.175587	301	401	5
SRR1101421	ACC	GTEX-XLM4	male	60-69	7.9	Intermediate_death	8.16475	6.00304	5.46962	0.0390238	2.44404	0.0418309	0.0478349	0.0369994	0.144195	0.188263	0.106144	0.0351651	0.337958	0.33247	0	0.879464	-0.53461	0.32391	896	1678	1270	147	673	121	611	23370	28766	0.187583	173	0.112249	0.174987	0.300145	0.173303	0.154774	0.206819	0.149346	0.00695604	0.190171	0.209181	0.207403	738	648	6
SRR1420984	ACC	GTEX-ZAB4	male	40-49	8.9	Slow_death	8.03228	5.89896	6.25613	0.0368642	2.42288	0.0399916	0.0399678	0.0356596	0.132007	0.224865	0.102113	0	0.462842	0.210181	0	0.671492	-0.414665	0.25515	844	1603	1227	141	661	123	631	22486	27716	0.1887	201	0.105806	0.16521	0.27103	0.175499	0.151356	0.19138	0.161692	0.00682681	0.179386	0.194744	0.1999	668	608	7
SRR657683	ACC	GTEX-QVUS	female	60-69	7.9	Slow_death	8.06098	5.80886	5.62551	0.114446	2.15525	0.0352107	0.0650688	0.0254548	0.10765	0.19054	0.0994759	0.0184413	0.40046	0.274585	0.0164971	0.296329	-0.926523	0.107353	521	926	807	88	424	85	418	16852	20121	0.162467	217	0.0932939	0.137804	0.249115	0.175306	0.141226	0.170126	0.12856	0.00679277	0.16388	0.174568	0.180777	447	553	6
SRR1395834	ACC	GTEX-Y8DK	male	60-69	6.9	Fast_death_of_natural_causes	7.7296	6.03569	5.85104	0.0329751	2.39857	0.0356594	0.0373943	0.0312046	0.119399	0.210469	0.0807128	0	0.421113	0.260984	0.0267208	0.399059	-0.118633	-0.107852	592	1084	860	97	417	78	394	13469	16991	0.207286	258	0.0950035	0.137787	0.239291	0.157755	0.116376	0.145787	0.138001	0.00542187	0.157459	0.15981	0.170209	410	471	5
SRR1073143	ACC	GTEX-X585	male	50-59	8.1	Slow_death	7.99777	6.21662	5.01303	0.0429891	2.49192	0.0457014	0.0426636	0.0388897	0.143556	0.0623089	0.151231	0.094389	0.375968	0.316103	0	0.875019	-0.268364	0.0921317	593	1179	884	92	511	88	397	13119	16863	0.222025	194	0.0945849	0.148893	0.247894	0.161607	0.130609	0.175968	0.140786	0.00536915	0.163245	0.175841	0.181564	378	433	5
SRR1085825	ACC	GTEX-XOTO	male	50-59	6.9	Fast_death_of_natural_causes	7.78534	6.14194	4.877	0.0398281	2.11783	0.0431192	0.0470346	0.0379768	0.135839	0.166568	0.139439	0	0.438897	0.255096	0	0.122255	-0.696538	-0.362193	798	1506	1077	115	617	110	548	18526	23297	0.20479	244	0.0990425	0.156479	0.26448	0.163681	0.133515	0.187301	0.13517	0.00569828	0.170921	0.185444	0.187658	513	597	5
SRR1498272	ACC	GTEX-13N1W	male	70-79	7.2	Ventilator_case	7.81054	6.23346	4.89259	0.0468194	2.31233	0.0489502	0.0529574	0.0459511	0.15362	0.164157	0.139319	0	0.432702	0.263822	0	0.452626	-0.378972	-0.230979	813	1507	1022	117	657	93	462	23291	27962	0.167048	186	0.103221	0.159616	0.256898	0.18024	0.1463	0.17174	0.131061	0.00634291	0.174994	0.183639	0.184985	681	663	6
SRR1470703	ACC	GTEX-YJ89	male	60-69	8.5	Fast_death_of_natural_causes	7.53869	5.83064	5.50325	0.0354073	2.13555	0.0378993	0.0426552	0.0327421	0.142725	0.237396	0.0640682	0	0.437806	0.26073	0	-0.2409	-0.363182	-0.370788	746	1439	1088	121	663	97	526	22690	27370	0.17099	130	0.0910623	0.142014	0.257197	0.180492	0.133624	0.151688	0.148705	0.006391	0.167691	0.171131	0.184521	726	598	6
SRR1317877	ACC	GTEX-13X6J	male	50-59	7.4	Fast_death_of_natural_causes	7.91887	6.21955	6.11957	0.0428251	2.41071	0.0419035	0.0452248	0.0383084	0.137265	0.235647	0.0656481	0	0.353492	0.345212	0	0.687638	-0.324747	-0.0461924	941	1871	1410	165	736	127	608	22083	27941	0.209656	196	0.0988955	0.153394	0.265291	0.169745	0.136601	0.160448	0.14363	0.0061156	0.171831	0.178933	0.184779	643	635	4
SRR1343841	ACC	GTEX-12WSM	male	60-69	6.3	Fast_death_of_natural_causes	7.5296	5.87299	5.39174	0.0365048	2.01479	0.0389705	0.0430422	0.0333939	0.141301	0.218856	0.0762479	0	0.457866	0.24703	0	-0.39444	-0.573566	-0.506545	481	1008	776	67	417	80	341	10731	13901	0.228041	210	0.0760298	0.120711	0.235983	0.134747	0.110759	0.16781	0.124929	0.00428159	0.141868	0.158816	0.165867	300	459	4
SRR1311086	ACC	GTEX-11GSO	male	60-69	7.3	Fast_death_of_natural_causes	7.9105	5.91907	4.7117	0.0400304	2.21724	0.0403679	0.0480752	0.0346452	0.138534	0.18639	0.0754152	0	0.483612	0.254583	0	0.280491	-0.647806	-0.0358407	580	1186	915	98	503	94	339	13854	17569	0.211452	214	0.0853825	0.144814	0.2519	0.168012	0.124854	0.203163	0.133691	0.00524116	0.162527	0.181183	0.189192	428	468	6
SRR600608	ACC	GTEX-NL3H	male	60-69	7.6	Intermediate_death	7.66103	6.04098	3.97672	0.0427265	2.27056	0.0402211	0.0513395	0.0377365	0.140833	0.102129	0.157364	0	0.461261	0.279246	0	0.15959	-0.27167	-0.278418	689	1280	914	103	594	95	387	17514	21576	0.188265	140	0.0901712	0.12363	0.226411	0.158827	0.119322	0.175972	0.137696	0.00569337	0.14976	0.161334	0.174727	481	553	5
SRR821626	ACC	GTEX-WZTO	male	40-49	7.7	Violent_and_fast_death	8.13226	6.18268	5.18366	0.035557	2.36644	0.0373856	0.0393261	0.0341682	0.125287	0.125159	0.0892901	0	0.48739	0.253169	0.0449916	0.823493	-0.647922	0.121706	1092	2175	1574	191	969	186	876	27689	34752	0.20324	231	0.105149	0.175837	0.29506	0.179529	0.14995	0.210395	0.150511	0.00713699	0.188894	0.207811	0.208874	888	661	5
SRR1459718	ACC	GTEX-131XH	male	50-59	8.3	Fast_death_of_natural_causes	8.06339	6.55088	5.12564	0.044062	2.55708	0.0456266	0.0459787	0.043612	0.155188	0.149807	0.101174	0	0.488781	0.260239	0	1.1806	-0.245103	0.00174522	529	1134	800	78	416	51	266	9150	12424	0.263522	159	0.0884623	0.153506	0.235865	0.145028	0.122708	0.110178	0.096617	0.00443279	0.155715	0.155564	0.146922	264	409	6
SRR608002	ACC	GTEX-P44G	male	30-39	7.9	Ventilator_case	8.04865	6.30756	5.3328	0.0440799	2.35295	0.0402061	0.0525388	0.0381587	0.152428	0.0937853	0.13686	0	0.468398	0.291229	0.00972675	0.778621	-0.583395	-0.0369409	785	1446	1099	117	703	116	513	16586	21365	0.223684	190	0.0980487	0.151227	0.255746	0.160967	0.133194	0.183516	0.122624	0.00546444	0.166497	0.180921	0.180713	484	508	6
SRR1355040	ACC	GTEX-131YS	female	60-69	7.1	Fast_death_of_natural_causes	7.86479	6.06993	5.2486	0.0353297	2.23619	0.0385357	0.0412317	0.0331892	0.127425	0.123444	0.101222	0.00836426	0.382296	0.384674	0	0.32918	-0.569636	-0.150158	442	865	714	66	341	57	282	10212	12979	0.213191	172	0.0905128	0.135663	0.269032	0.152055	0.129214	0.156414	0.125965	0.00474895	0.161816	0.172581	0.175867	282	417	5
SRR1452379	ACC	GTEX-14BIM	female	60-69	7.1	Intermediate_death	7.9643	6.34253	5.62699	0.0376123	2.62285	0.0380964	0.0390012	0.0337931	0.141798	0.157095	0.0663354	0	0.41599	0.36058	0	1.07639	-0.000322046	0.098334	526	1051	806	71	418	68	245	11566	14751	0.215918	284	0.0978858	0.152873	0.275868	0.187205	0.139682	0.178494	0.13401	0.00537362	0.178458	0.186729	0.193894	309	373	4
SRR1362219	ACC	GTEX-YFC4	female	40-49	8.8	Violent_and_fast_death	8.0834	6.26205	4.30704	0.037482	2.26732	0.040713	0.0412355	0.0354274	0.137313	0.105157	0.0893797	0	0.583718	0.203683	0.0180621	0.676471	-0.775589	-0.0522169	889	1791	1280	120	845	132	525	23084	28666	0.194725	238	0.109289	0.170192	0.284766	0.14955	0.157043	0.19882	0.133519	0.00647122	0.178449	0.202705	0.191664	712	585	5
SRR1474509	ACC	GTEX-1313W	female	50-59	7.4	Fast_death_of_natural_causes	7.71328	6.28032	5.03733	0.03825	2.30965	0.0410853	0.0423302	0.0392691	0.141161	0.0516665	0.121216	0	0.485145	0.322958	0.019015	0.373377	-0.274735	-0.345044	559	1068	798	78	422	68	319	11771	15083	0.219585	163	0.0950546	0.146508	0.260994	0.158231	0.123742	0.161153	0.12951	0.00521987	0.165197	0.173099	0.177472	344	494	4
SRR1481216	ACC	GTEX-13VXU	male	50-59	7.3	Fast_death_of_natural_causes	7.92147	6.24781	5.10338	0.0424219	2.38856	0.040193	0.046016	0.0365249	0.135187	0.0889586	0.101865	0	0.427954	0.381223	0	0.673034	-0.369401	-0.0798128	1006	1974	1283	141	843	136	545	24379	30307	0.195598	182	0.108999	0.177137	0.281774	0.167986	0.149236	0.211631	0.148261	0.00655554	0.183974	0.204945	0.202413	725	666	6
SRR1436394	ACC	GTEX-Z93S	male	50-59	7.7	Fast_death_of_natural_causes	7.92119	6.36619	5.64504	0.033703	2.26508	0.037338	0.0364017	0.0308356	0.119516	0.114075	0.0680424	0	0.519455	0.298427	0	0.55913	-0.599194	-0.256252	467	895	666	62	347	56	223	11228	13944	0.194779	116	0.0921522	0.148982	0.263325	0.149828	0.134595	0.171851	0.126145	0.00537193	0.163572	0.179688	0.177787	300	435	5
SRR602728	ACC	GTEX-Q2AG	female	40-49	7.6	Fast_death_of_natural_causes	8.2887	6.50248	5.03739	0.0803068	2.26864	0.0370916	0.057809	0.0354319	0.142235	0.0925957	0.0838103	0	0.516035	0.307559	0	0.992052	-1.02293	-0.0201416	639	1327	956	99	584	79	373	13358	17415	0.23296	168	0.0853166	0.141984	0.241496	0.143622	0.130679	0.128061	0.110721	0.00493188	0.153105	0.160555	0.155975	406	491	5
SRR1349056	ACC	GTEX-RNOR	female	50-59	7	Violent_and_fast_death	7.94689	6.27716	5.39982	0.0382764	2.24204	0.0392906	0.0389024	0.0335131	0.131428	0	0.0901198	0	0.452421	0.372026	0.0854337	0.513048	-0.665309	-0.19994	938	1616	1128	134	724	116	586	20523	25765	0.203454	231	0.111167	0.167548	0.270765	0.166904	0.150211	0.197789	0.147866	0.00630904	0.179096	0.196578	0.195831	633	614	4
SRR607775	ACC	GTEX-N7MS	male	60-69	7.6	Fast_death_of_natural_causes	8.21289	6.46407	4.96854	0.087129	2.38543	0.0420477	0.0639589	0.0421446	0.163505	0	0.155365	0.00394999	0.458065	0.37031	0.0123097	1.05741	-0.722366	0.0370002	227	505	413	31	185	33	103	3101	4598	0.325576	178	0.0652638	0.110933	0.212712	0.139234	0.102589	0.131543	0.0817671	0.00270206	0.132036	0.139444	0.141314	90	323	4
SRR1323106	ACC	GTEX-N7MS	male	60-69	7.6	Fast_death_of_natural_causes	8.24063	6.47409	4.94286	0.0384291	2.4209	0.0413974	0.0397103	0.0365961	0.142785	0	0.120687	0	0.516832	0.328372	0.0341088	1.1377	-0.690674	0.0848271	971	1957	1358	140	934	153	559	19967	26039	0.233189	381	0.10503	0.168905	0.280968	0.174586	0.156066	0.20188	0.133445	0.00604853	0.182372	0.201955	0.19772	612	550	6
SRR1500753	ACC	GTEX-145MH	male	50-59	8.4	Violent_and_fast_death	8.03567	6.48369	5.39329	0.0447199	2.40832	0.0418819	0.0443222	0.0404043	0.150316	0.0148018	0.113934	0	0.480282	0.367514	0.0234679	0.920765	-0.478435	-0.107562	1010	1885	1313	133	853	131	594	20949	26868	0.220299	417	0.112006	0.166586	0.269577	0.158357	0.150788	0.191849	0.127689	0.00619149	0.176631	0.1947	0.186868	699	631	4
SRR814989	ACC	GTEX-WL46	male	50-59	7.3	Fast_death_of_natural_causes	8.05778	6.74187	4.92725	0.0426628	2.31764	0.0413558	0.0469282	0.0392944	0.170866	0	0.141675	0	0.514717	0.336082	0.00752483	0.937151	-0.682651	-0.321435	879	1651	1081	112	677	103	413	17297	22213	0.221312	234	0.109441	0.173607	0.281994	0.164695	0.146524	0.175781	0.141529	0.00604428	0.182434	0.194476	0.191	586	560	5
SRR1436966	Amygdala	GTEX-ZE9C	male	60-69	5.1	Fast_death_of_natural_causes	6.02099	2.59463	3.87364	0.0340723	1.91089	0.0397217	0.0431433	0.0333402	0.130081	0.356995	0.231571	0	0.113187	0	0.298247	-3.5278	1.16024	0.0912426	156	297	429	61	136	38	373	5583	7073	0.21066	210	0.0536871	0.0710439	0.18327	0.149485	0.0799389	0.130291	0.114375	0.00352665	0.114371	0.116136	0.144355	173	360	3
SRR1417202	Amygdala	GTEX-11ZVC	female	50-59	7	Fast_death_of_natural_causes	6.65061	3.01946	5.21024	0.0343132	1.8522	0.0380969	0.0435323	0.0292937	0.124728	0.43645	0.174976	0	0.120094	0.00821355	0.260266	-2.78701	0.306158	0.325221	184	264	507	67	136	49	401	5812	7420	0.216712	208	0.0511398	0.0640208	0.18337	0.135665	0.0824662	0.130747	0.109302	0.00352495	0.108549	0.115151	0.139771	198	384	3
SRR1446287	Amygdala	GTEX-12ZZW	male	50-59	7	Slow_death	6.48913	3.43415	5.33332	0.0361392	1.98387	0.0415709	0.0433404	0.0317224	0.133023	0.502411	0.12794	0	0.197094	0	0.172555	-2.58101	0.706097	0.0476974	144	256	334	42	121	26	257	4047	5227	0.225751	183	0.0524863	0.07774	0.179628	0.139288	0.092583	0.117925	0.130173	0.00311911	0.112286	0.116969	0.141754	119	329	2
SRR1352706	Amygdala	GTEX-13JVG	male	60-69	6	Fast_death_of_natural_causes	6.3722	2.90346	5.27786	0.0390045	1.97598	0.040406	0.0485933	0.036243	0.137104	0.305878	0.285295	0	0.107965	0.0905879	0.210274	-2.94931	0.856641	0.261275	211	366	493	76	159	43	462	6054	7864	0.230163	128	0.0610535	0.0816167	0.189075	0.158418	0.0836724	0.129096	0.107989	0.00365938	0.122541	0.120865	0.146145	177	382	2
SRR1330346	Amygdala	GTEX-13OW7	male	50-59	5.8	Fast_death_of_natural_causes	6.5618	3.35593	4.29126	0.0360534	1.97444	0.0403446	0.0454446	0.0322649	0.133009	0.465382	0.154333	0	0.157751	0.0487079	0.173827	-2.55692	0.610011	0.149337	380	605	729	90	265	65	546	12425	15105	0.177425	132	0.0738444	0.0938688	0.229623	0.154996	0.103728	0.162026	0.134839	0.00492373	0.138083	0.147311	0.170371	358	473	2
SRR1421093	Amygdala	GTEX-12WSA	male	60-69	6.5	Slow_death	6.58011	3.36017	5.82281	0.0350986	1.87952	0.0361716	0.0410712	0.0299599	0.117843	0.288233	0.143671	0.0529043	0	0.208062	0.30713	-2.66544	0.417059	0.0820205	191	296	539	73	143	61	477	6962	8742	0.203615	223	0.0590333	0.0744912	0.217104	0.139958	0.0954943	0.15012	0.115138	0.00407043	0.122647	0.134302	0.15558	249	378	4
SRR1448162	Amygdala	GTEX-13FLV	male	50-59	5.9	Fast_death_of_natural_causes	7.06722	4.18054	4.29957	0.0385329	1.93305	0.0401318	0.0459623	0.0385099	0.142681	0.467249	0.118004	0	0.176866	0.0583536	0.179527	-1.73484	-0.0929751	0.0498289	261	443	567	72	166	61	467	9263	11300	0.180265	224	0.0665587	0.0867615	0.205126	0.1449	0.0914766	0.150202	0.126064	0.00453238	0.125837	0.133392	0.156573	277	459	3
SRR1390582	Amygdala	GTEX-13OVL	male	50-59	6.1	Fast_death_of_natural_causes	6.51837	3.38567	5.16642	0.0315446	1.84907	0.0385667	0.0435733	0.0305711	0.130992	0.365808	0.169861	0	0.137194	0.110398	0.216738	-2.75667	0.431479	-0.0121901	102	245	331	36	113	29	256	3412	4524	0.2458	122	0.0403053	0.0707052	0.18316	0.128861	0.0878964	0.13366	0.116327	0.00275224	0.105758	0.118855	0.140502	129	310	3
SRR1394297	Amygdala	GTEX-13SLW	male	70-79	6.8	Fast_death_of_natural_causes	7.1028	3.66997	5.46451	0.0352766	2.05967	0.0385211	0.0401387	0.031858	0.122945	0.287945	0.13866	0.201314	0.0400502	0.211614	0.120417	-1.75966	0.124439	0.496183	525	847	1235	177	372	151	1063	20263	24633	0.177404	224	0.0641037	0.0869244	0.215227	0.134604	0.0892119	0.15777	0.136161	0.00552194	0.125215	0.137283	0.16094	614	547	5
SRR1500800	Amygdala	GTEX-1445S	male	60-69	6.5	Intermediate_death	6.88429	3.33418	5.43115	0.0343687	2.17641	0.0386506	0.0405745	0.0325604	0.126134	0.232591	0.173274	0.169571	0.0995811	0.159181	0.165803	-1.97165	0.605939	0.610484	237	386	691	97	162	64	656	6573	8866	0.258628	288	0.0624033	0.0690329	0.194307	0.129212	0.0734953	0.120337	0.116842	0.00355943	0.113739	0.114293	0.140175	185	371	4
SRR1338301	Amygdala	GTEX-144GL	male	50-59	6.1	Fast_death_of_natural_causes	6.43104	3.43534	5.517	0.0332135	1.83625	0.0384224	0.0452365	0.03223	0.123664	0.207027	0.228089	0	0.244182	0.015448	0.305255	-2.83849	0.505809	-0.128017	171	349	397	52	165	31	361	4366	5892	0.258995	213	0.0532431	0.0769383	0.181579	0.131204	0.0923309	0.121969	0.10841	0.00308729	0.110741	0.118204	0.13579	161	302	3
SRR1321674	Amygdala	GTEX-12ZZZ	male	60-69	6.1	Fast_death_of_natural_causes	6.39769	3.49026	5.09508	0.0338867	1.91997	0.0367905	0.0396733	0.0333988	0.127079	0.23025	0.252797	0	0.132313	0.130299	0.25434	-2.73326	0.692384	-0.118855	137	283	366	45	145	38	270	4219	5503	0.233327	190	0.0553765	0.0741704	0.194723	0.123562	0.0894462	0.166509	0.113086	0.00326981	0.111958	0.131212	0.14947	144	342	4
SRR1355595	Amygdala	GTEX-13NYS	male	60-69	6.3	Slow_death	7.25014	3.85212	3.93509	0.0431789	2.39537	0.0439301	0.0456112	0.0399109	0.161089	0.349032	0.21701	0.136723	0.0944465	0.172433	0.0303552	-1.07497	0.551817	0.797177	453	740	885	128	291	92	616	18849	22054	0.145325	257	0.0855152	0.116012	0.254567	0.182141	0.118562	0.177423	0.172498	0.00692237	0.159559	0.166641	0.196657	474	671	3
SRR1489155	Amygdala	GTEX-13OW6	male	50-59	5.9	Fast_death_of_natural_causes	6.99539	3.80436	5.95128	0.0374283	1.97381	0.0369751	0.0452851	0.0320889	0.134938	0.25302	0.218479	0	0.136944	0.160448	0.231109	-1.92204	0.084881	0.250017	421	668	817	123	279	82	715	13743	16848	0.184295	233	0.0773785	0.0892257	0.211955	0.148109	0.0931091	0.146886	0.126673	0.00516101	0.131667	0.135294	0.158406	391	511	4
SRR1459423	Amygdala	GTEX-13CZV	male	60-69	6.8	Fast_death_of_natural_causes	6.17537	3.26128	6.12797	0.0435782	1.93574	0.0394243	0.0493808	0.0364027	0.142837	0.331328	0.170049	0.031361	0.10212	0.216607	0.148536	-3.03742	0.989536	-0.157956	313	628	727	97	320	73	515	11882	14555	0.183648	138	0.0632221	0.0901082	0.206787	0.157862	0.108882	0.144372	0.119877	0.00484173	0.129495	0.137537	0.157224	326	480	4
SRR1442666	Amygdala	GTEX-139T8	male	60-69	6.3	Slow_death	6.76678	3.92551	5.83166	0.0355893	2.10535	0.0412107	0.0443012	0.0342456	0.144297	0.280736	0.196696	0.0946324	0.118172	0.206915	0.102849	-1.91646	0.578551	0.0921145	198	335	449	56	158	45	365	7249	8855	0.181366	241	0.0617869	0.0835868	0.191806	0.15069	0.0954343	0.130642	0.140157	0.00422941	0.121967	0.125367	0.153324	235	406	4
SRR598124	Amygdala	GTEX-NPJ8	male	40-49	6.5	Slow_death	7.02205	4.08561	5.97141	0.0813846	2.01157	0.0403845	0.063842	0.0398823	0.158069	0.311759	0.212651	0.076859	0.12671	0.205496	0.0665245	-1.71652	0.106396	0.134981	278	517	656	90	247	67	508	9863	12226	0.193277	243	0.0560772	0.0786357	0.193274	0.143572	0.0922292	0.143714	0.119491	0.00428077	0.11789	0.126963	0.150013	279	458	4
SRR1352554	Amygdala	GTEX-13QIC	female	60-69	5.9	Fast_death_of_natural_causes	6.88606	4.05307	4.98094	0.0382776	1.90679	0.0393906	0.0455717	0.0342744	0.126324	0.328536	0.143258	0.0886399	0.0984032	0.246562	0.0946004	-2.00886	0.0750318	-0.0509042	349	646	660	90	314	78	490	14858	17485	0.150243	177	0.0651153	0.0898043	0.204844	0.150559	0.100411	0.167125	0.133748	0.00543078	0.127581	0.140546	0.164069	490	527	5
SRR1395951	Amygdala	GTEX-12WS9	female	50-59	6.1	Intermediate_death	5.90479	2.81669	5.31344	0.0359013	1.74919	0.0407985	0.0597064	0.0348406	0.139335	0.177226	0.134401	0.120959	0.115556	0.230904	0.220955	-3.76193	0.988586	-0.279733	259	498	545	67	230	48	409	9423	11479	0.17911	269	0.0636483	0.0850443	0.196087	0.123165	0.0900444	0.115589	0.112538	0.0043326	0.116986	0.121691	0.136845	243	447	3
SRR1467294	Amygdala	GTEX-13PVQ	male	50-59	6.3	Fast_death_of_natural_causes	6.62603	3.29474	5.10212	0.0367764	1.94879	0.0386234	0.0452764	0.0316485	0.1199	0.201585	0.23173	0.0329584	0.0678482	0.279455	0.186423	-2.5555	0.493309	0.219687	343	614	801	102	251	85	676	11420	14292	0.200952	220	0.0612538	0.0830667	0.199971	0.149644	0.086685	0.139485	0.131541	0.00435971	0.123484	0.127302	0.15516	341	491	6
SRR1448226	Amygdala	GTEX-13OVH	male	70-79	6.3	Fast_death_of_natural_causes	6.4788	3.422	5.61601	0.0382915	1.77203	0.0376686	0.0487849	0.0341375	0.137299	0.249724	0.167303	0.00549683	0.117987	0.230223	0.229267	-2.88403	0.335537	-0.133409	183	381	536	61	176	58	455	5528	7378	0.250745	184	0.0520049	0.0706569	0.187371	0.127313	0.0856264	0.123332	0.105207	0.00310352	0.109336	0.116747	0.135806	161	386	3
SRR656493	Amygdala	GTEX-QMR6	male	50-59	6.6	Slow_death	7.28873	4.87352	6.08164	0.0685444	1.91567	0.0310313	0.0547566	0.0263153	0.115001	0.177228	0.153037	0.0612381	0.148244	0.21973	0.240524	-1.22288	-0.418717	-0.19346	149	252	459	46	131	56	451	4987	6531	0.236411	204	0.0585109	0.0778309	0.197572	0.121711	0.101432	0.142233	0.112897	0.00349481	0.113906	0.129767	0.143603	157	367	3
SRR603068	Amygdala	GTEX-N7MS	male	60-69	6.2	Fast_death_of_natural_causes	7.48196	4.24222	7.10409	0.081565	2.17028	0.0410525	0.0619818	0.0394311	0.153106	0.0869648	0.114581	0.0648989	0.112568	0.263604	0.357383	-0.971938	-0.144067	0.569642	319	507	1053	191	232	148	1425	10534	14409	0.268929	271	0.0624468	0.0792943	0.212869	0.171305	0.100377	0.196247	0.151881	0.00452978	0.131479	0.147197	0.183076	309	457	5
SRR1360383	Amygdala	GTEX-13OW5	male	60-69	6.9	Intermediate_death	7.63081	4.47264	5.06792	0.0346847	2.27971	0.0413095	0.0419799	0.0329784	0.136596	0.344384	0.158997	0.0810618	0.125172	0.256168	0.0342172	-0.570586	-0.130421	0.650957	386	690	870	112	246	84	583	13543	16514	0.179908	157	0.0734148	0.10219	0.223038	0.155375	0.0886219	0.154105	0.142814	0.00523554	0.138504	0.141989	0.168833	352	456	4
SRR598671	Amygdala	GTEX-N7MT	female	60-69	6.5	Slow_death	7.4266	4.13691	6.38827	0.0395977	2.18182	0.038597	0.0512118	0.0349203	0.135136	0.155767	0.095608	0.176691	0.0601845	0.324144	0.187605	-1.05929	-0.0535311	0.59554	299	499	858	124	207	89	873	8416	11365	0.259481	109	0.056353	0.0778235	0.207428	0.137249	0.0863928	0.134651	0.128266	0.00395864	0.119713	0.126574	0.151898	223	432	5
SRR1500428	Amygdala	GTEX-13RTJ	male	60-69	7.2	Slow_death	7.49532	4.32291	6.08486	0.0428792	2.38456	0.0412362	0.0495621	0.0370557	0.136167	0.29226	0.113262	0.11208	0.0966883	0.291624	0.0940859	-0.631455	0.223487	0.71401	705	1264	1543	222	463	199	1405	24260	30061	0.192974	180	0.0820007	0.11877	0.26482	0.185305	0.100016	0.203892	0.172511	0.00637315	0.162724	0.171874	0.206632	636	672	5
SRR1367128	Amygdala	GTEX-13SLX	female	50-59	6.1	Fast_death_of_natural_causes	6.88013	4.20091	5.08294	0.0385627	2.0717	0.0397792	0.0450927	0.0321112	0.134578	0.334662	0.146536	0	0.180991	0.20942	0.12839	-1.72402	0.371625	-0.00551174	464	810	810	106	332	88	600	17731	20941	0.153288	181	0.0783971	0.107654	0.225801	0.155708	0.1118	0.187065	0.133621	0.00611795	0.14189	0.15808	0.175549	525	586	5
SRR656516	Amygdala	GTEX-T6MN	male	50-59	7.4	Fast_death_of_natural_causes	7.4061	4.81506	5.55669	0.0679245	1.82991	0.0327696	0.0539225	0.0269366	0.112105	0.290578	0.152063	0	0.188026	0.210828	0.158505	-1.24876	-0.705349	-0.130101	157	262	339	41	115	24	288	4863	6089	0.201347	154	0.0592863	0.0811416	0.189781	0.136688	0.104068	0.104841	0.118717	0.00367546	0.116724	0.119958	0.137507	158	364	2
SRR661005	Amygdala	GTEX-QDT8	female	30-39	7.3	Slow_death	7.87115	5.05367	6.72201	0.0678749	2.25936	0.0323423	0.0539826	0.0292255	0.123844	0.263682	0.151505	0	0.215367	0.190309	0.179138	-0.0947476	-0.476768	0.488946	815	1343	1606	255	558	208	1746	40186	46717	0.139799	272	0.0981837	0.140968	0.279939	0.188107	0.130468	0.205799	0.187565	0.0110831	0.176799	0.189294	0.215353	1064	876	4
SRR1095865	Amygdala	GTEX-X4XX	male	60-69	5.9	Slow_death	7.37633	4.48065	6.47082	0.0374318	1.93342	0.0406479	0.0430449	0.0336361	0.127299	0.0910315	0.15832	0.0759267	0.112243	0.295549	0.26693	-1.29	-0.464751	0.13414	316	545	802	115	264	111	924	11307	14384	0.213918	198	0.055175	0.0767815	0.204389	0.135075	0.102933	0.17497	0.138409	0.00449314	0.117855	0.139768	0.163211	348	457	4
SRR1487825	Amygdala	GTEX-13112	male	50-59	7.1	Fast_death_of_natural_causes	6.8801	3.96909	5.65605	0.0383196	1.95676	0.0415784	0.0427529	0.039337	0.141565	0.238145	0.174919	0	0.230869	0.178016	0.17805	-1.98519	0.177069	0.0370865	267	485	617	72	208	63	453	7151	9316	0.232396	193	0.0696414	0.0887856	0.203318	0.126578	0.104363	0.164455	0.110464	0.00381482	0.122081	0.14023	0.151204	229	373	4
SRR5125361	Amygdala	GTEX-WHSE	male	20-29	7.1	Intermediate_death	7.84229	5.30304	5.92309	0.0406605	2.34262	0.041083	0.0435666	0.0371908	0.148172	0.165264	0.15801	0.163243	0.171305	0.237925	0.104253	0.102664	-0.30732	0.384088	641	1068	1325	196	427	151	1214	23008	28030	0.179165	111	0.0838141	0.121712	0.260378	0.167813	0.111488	0.180979	0.163744	0.00635572	0.158429	0.168639	0.193228	536	638	6
SRR5125362	Amygdala	GTEX-WHSE	male	20-29	7.1	Intermediate_death	7.84229	5.30304	5.92309	0.0406605	2.34262	0.041083	0.0435666	0.0371908	0.148172	0.165264	0.15801	0.163243	0.171305	0.237925	0.104253	0.102664	-0.30732	0.384088	641	1068	1325	196	427	151	1214	23008	28030	0.179165	176	0.0838141	0.121712	0.260378	0.167813	0.111488	0.180979	0.163744	0.00635572	0.158429	0.168639	0.193228	536	638	6
SRR820883	Amygdala	GTEX-WHSE	male	20-29	7.1	Intermediate_death	7.84229	5.30304	5.92309	0.0406605	2.34262	0.041083	0.0435666	0.0371908	0.148172	0.165264	0.15801	0.163243	0.171305	0.237925	0.104253	0.102664	-0.30732	0.384088	641	1068	1325	196	427	151	1214	23008	28030	0.179165	146	0.0838141	0.121712	0.260378	0.167813	0.111488	0.180979	0.163744	0.00635572	0.158429	0.168639	0.193228	536	638	6
SRR1430288	Amygdala	GTEX-131XH	male	50-59	7.7	Fast_death_of_natural_causes	7.7983	5.46785	5.99057	0.0401507	2.43865	0.0428658	0.045098	0.038608	0.142316	0.226954	0.0967957	0	0.35384	0.0567364	0.265674	0.263889	-0.0925326	0.328161	400	725	812	114	292	94	954	11966	15357	0.220811	198	0.0821849	0.117191	0.220932	0.154501	0.11631	0.159331	0.142481	0.00528229	0.143702	0.153441	0.169311	346	432	4
SRR1085015	Amygdala	GTEX-X585	male	50-59	7.7	Slow_death	7.78056	5.10498	7.07389	0.0407041	2.2954	0.04234	0.0407388	0.0379393	0.139692	0.0523698	0.120741	0.242534	0.137405	0.273853	0.173098	-0.112842	-0.31041	0.410744	423	692	1044	157	290	132	1296	15858	19892	0.202795	178	0.0735767	0.0997219	0.235379	0.174186	0.105687	0.195351	0.172356	0.00575318	0.145716	0.159035	0.194318	462	512	5
SRR657151	Amygdala	GTEX-QVUS	female	60-69	6.8	Slow_death	7.47917	5.106	6.21194	0.105846	1.96017	0.0298257	0.0617777	0.0214163	0.0979263	0.21867	0.090415	0.122516	0.14782	0.266217	0.154362	-0.867184	-0.570422	-0.132741	493	800	956	123	346	114	939	27671	31442	0.119935	180	0.0953364	0.120731	0.248335	0.171914	0.114435	0.210086	0.165199	0.0099847	0.159079	0.173397	0.198883	787	694	3
SRR1415832	Amygdala	GTEX-12WSF	male	70-79	7.3	Slow_death	7.06393	4.62202	6.72718	0.0353167	2.11183	0.0374332	0.0383014	0.0314008	0.142395	0.162027	0.161717	0.0676074	0.165489	0.264831	0.178329	-1.29517	0.208842	-0.0681609	271	478	656	79	176	58	601	8268	10587	0.219042	309	0.0720421	0.1025	0.219153	0.144772	0.101268	0.135871	0.130496	0.00424565	0.134617	0.139698	0.157573	240	422	2
SRR1359123	Amygdala	GTEX-14ABY	male	50-59	5.8	Fast_death_of_natural_causes	7.60001	4.98336	6.04417	0.0368556	2.32326	0.0405155	0.0396365	0.0335254	0.139236	0.322847	0.0836158	0	0.164686	0.2798	0.149051	-0.310211	-0.0455544	0.352881	580	913	1128	146	331	118	894	16046	20156	0.20391	171	0.0849466	0.111924	0.242826	0.166513	0.107064	0.178376	0.144122	0.00559873	0.151552	0.160048	0.182959	450	510	5
SRR659625	Amygdala	GTEX-UTHO	male	60-69	6.8	Intermediate_death	7.48233	5.09415	6.00855	0.083593	1.85315	0.0331285	0.0581705	0.0246977	0.110909	0.0827474	0.19867	0.0420029	0.157407	0.287304	0.231868	-1.0145	-0.766934	-0.213584	307	530	712	110	259	86	741	14706	17451	0.157298	166	0.0750187	0.111272	0.239751	0.165272	0.123998	0.171846	0.1554	0.00848766	0.147828	0.161717	0.183067	424	472	4
SRR1333352	Amygdala	GTEX-12WSD	female	60-69	7.2	Fast_death_of_natural_causes	7.28879	4.7557	6.00933	0.0389803	2.03463	0.041098	0.0456247	0.0350224	0.136643	0.294791	0.102429	0	0.186719	0.258276	0.157784	-1.11506	-0.19687	-0.0213798	363	683	814	93	271	76	610	11243	14153	0.20561	270	0.0687964	0.0978478	0.220031	0.14213	0.105	0.156703	0.128304	0.00471372	0.132201	0.144895	0.161792	299	476	5
SRR1326366	Amygdala	GTEX-13N2G	male	60-69	6.3	Fast_death_of_natural_causes	7.84332	5.2651	5.19855	0.0365311	2.14413	0.0385741	0.0390959	0.0323085	0.139	0.183874	0.126217	0.159614	0.186412	0.261854	0.0820299	-0.182662	-0.665316	0.239623	478	866	977	128	398	100	787	17795	21529	0.17344	314	0.0745038	0.103949	0.231561	0.159284	0.107959	0.167168	0.133552	0.00563432	0.142324	0.152659	0.172891	507	545	4
SRR655435	Amygdala	GTEX-RNOR	female	50-59	6.2	Violent_and_fast_death	7.52572	5.09327	5.89978	0.0703065	2.07634	0.0335686	0.0552833	0.0266946	0.111832	0.248682	0.105636	0.0775677	0.184582	0.265218	0.118315	-0.669079	-0.413079	0.0133848	410	663	763	101	256	64	660	16670	19587	0.148925	131	0.0871565	0.129356	0.234235	0.17233	0.120666	0.152265	0.155011	0.00684461	0.155769	0.159131	0.17846	467	618	5
SRR1500639	Amygdala	GTEX-13X6I	male	60-69	7.8	Slow_death	7.62781	4.94259	6.04183	0.0354103	2.11682	0.037137	0.0378869	0.0306418	0.131663	0.0919938	0.164353	0.11753	0.168327	0.285566	0.172231	-0.580931	-0.44855	0.226359	357	677	993	136	270	113	1093	11050	14689	0.247736	127	0.0645514	0.094284	0.215858	0.142687	0.0941704	0.141633	0.142574	0.00448336	0.129345	0.136486	0.160688	302	431	5
SRR662978	Amygdala	GTEX-T5JC	male	20-29	8.6	Fast_death_of_natural_causes	7.54185	5.28566	5.43871	0.0878745	2.39828	0.0374615	0.0640223	0.0328814	0.124812	0.231238	0.1273	0.112881	0.176328	0.286168	0.0660854	-0.129122	0.139623	0.183916	522	837	894	121	327	98	762	19516	23077	0.154309	109	0.0918098	0.126431	0.253859	0.180554	0.131738	0.198137	0.177279	0.00713041	0.163163	0.177541	0.202457	557	662	6
SRR607478	Amygdala	GTEX-NPJ7	female	60-69	6	Slow_death	7.29021	5.06745	5.44734	0.0420285	2.07761	0.0402866	0.0577958	0.037735	0.142556	0.144037	0.159814	0.087531	0.21894	0.26271	0.126967	-0.913744	-0.13864	-0.172074	433	822	829	99	425	90	646	12299	15643	0.21377	326	0.0676687	0.10241	0.207517	0.142381	0.117822	0.135092	0.112376	0.00465146	0.129994	0.14071	0.149342	286	466	5
SRR1473422	Amygdala	GTEX-13X6J	male	50-59	6.5	Fast_death_of_natural_causes	7.25808	4.62669	5.70341	0.041988	2.25514	0.0400737	0.0475973	0.0370414	0.134541	0.270739	0.0846171	0	0.171004	0.311724	0.161916	-0.905295	0.244641	0.217142	516	895	938	137	328	100	784	15288	18986	0.194775	163	0.0848678	0.108712	0.211578	0.162946	0.106143	0.172668	0.136718	0.00544675	0.142026	0.149775	0.170977	477	546	4
SRR1338627	Amygdala	GTEX-13X6K	female	60-69	6.7	Slow_death	7.66035	5.43365	6.23128	0.0434983	2.35516	0.0431587	0.047406	0.0397005	0.140486	0.238458	0.131401	0.061624	0.149938	0.339671	0.0789072	-0.00228568	-0.0830262	0.159649	1030	1790	1749	277	720	221	1598	33509	40894	0.180589	339	0.101012	0.143186	0.28637	0.200903	0.138214	0.202669	0.174738	0.00742733	0.182868	0.19261	0.21617	1024	812	5
SRR604528	Amygdala	GTEX-P44G	male	30-39	6.6	Ventilator_case	7.39356	5.14468	6.21203	0.0405033	2.1969	0.0412479	0.0496484	0.0365928	0.151767	0.284461	0.181566	0	0.249184	0.243205	0.0415849	-0.613954	-0.0460917	-0.0289073	347	636	738	83	210	67	441	9503	12025	0.20973	301	0.065197	0.0987343	0.212002	0.141953	0.0937667	0.130364	0.111825	0.00434543	0.129472	0.133717	0.149036	242	417	5
SRR1322419	Amygdala	GTEX-139UC	male	60-69	6.8	Fast_death_of_natural_causes	6.68567	4.50208	4.8577	0.0360173	1.92951	0.0380057	0.0485619	0.0318014	0.170155	0.114692	0.111321	0.147138	0.135184	0.35842	0.133245	-1.97374	0.320668	-0.474916	167	328	353	45	145	30	277	4913	6258	0.214925	326	0.0538792	0.081629	0.190198	0.155226	0.0929077	0.118321	0.115813	0.00337054	0.120233	0.120764	0.14489	149	332	4
SRR661818	Amygdala	GTEX-P44H	male	40-49	6.5	Slow_death	7.52601	5.63105	6.54648	0.0785276	1.85699	0.0319229	0.0593191	0.0253814	0.109312	0.16625	0.148508	0.0048247	0.188547	0.309321	0.182549	-0.721876	-0.840971	-0.497226	288	524	648	96	178	60	535	9598	11927	0.195271	312	0.0691635	0.106362	0.216148	0.164049	0.0962022	0.147638	0.11635	0.00491778	0.138931	0.141588	0.161046	274	486	4
SRR1489821	Amygdala	GTEX-13N1W	male	70-79	6.3	Ventilator_case	7.38893	5.10012	4.89661	0.044815	2.1591	0.0478754	0.0542787	0.040202	0.14608	0.16887	0.193447	0.0663564	0.195755	0.307652	0.067919	-0.690061	-0.106596	-0.0380048	384	705	632	75	298	69	562	12985	15710	0.173456	295	0.0748408	0.109568	0.207548	0.135686	0.112416	0.156388	0.122073	0.00499207	0.131911	0.14648	0.155424	381	479	4
SRR1339740	Amygdala	GTEX-ZAB4	male	40-49	6.2	Slow_death	7.47794	4.95584	6.52144	0.0325365	2.45473	0.0376002	0.0369767	0.0327878	0.115604	0.0862392	0.176603	0	0.238083	0.278286	0.220789	-0.266107	0.334075	0.376182	390	664	857	123	255	84	816	11314	14503	0.219886	130	0.0799392	0.1097	0.24005	0.167048	0.110592	0.136265	0.135182	0.00527025	0.149184	0.149152	0.169636	310	401	5
SRR614563	Amygdala	GTEX-QVJO	female	60-69	7.7	Slow_death	7.84458	5.44624	6.44713	0.137815	2.1623	0.0469836	0.0874016	0.0402639	0.169724	0.203688	0.0776213	0.136971	0.186277	0.334748	0.0606951	-0.0744816	-0.644287	0.146667	638	1028	1123	152	399	111	854	22407	26712	0.161164	157	0.0835861	0.110143	0.233643	0.148473	0.101348	0.164809	0.139882	0.00667609	0.143961	0.152486	0.171702	519	659	5
SRR818418	Amygdala	GTEX-WVLH	male	50-59	7.3	Fast_death_of_natural_causes	7.59707	5.47129	5.32662	0.037711	2.13893	0.0377728	0.0421021	0.0329337	0.15259	0.273256	0.119868	0.00074565	0.22579	0.305542	0.0747978	-0.341403	-0.403549	-0.100707	1107	1915	1792	262	808	227	1534	47278	54923	0.139195	245	0.0983289	0.135803	0.269497	0.184887	0.125286	0.221414	0.173519	0.0085432	0.172129	0.188	0.212329	1487	931	6
SRR599448	Amygdala	GTEX-NL3H	male	60-69	7	Intermediate_death	6.90904	4.32766	4.30743	0.0447069	2.09583	0.0429611	0.0633737	0.0418276	0.162017	0.340364	0.124628	0.00282628	0.245404	0.286778	0	-1.60492	0.374776	-0.036824	184	390	343	35	172	26	150	4990	6290	0.206677	212	0.0590751	0.0905652	0.194273	0.126173	0.102385	0.14032	0.118464	0.00346438	0.117522	0.131886	0.144808	122	343	3
SRR1317853	Amygdala	GTEX-145LS	female	60-69	5.7	Slow_death	7.32096	5.09035	5.43749	0.0356099	2.2288	0.0381995	0.0399177	0.0325473	0.134731	0.195367	0.145189	0.0926924	0.21254	0.31986	0.0343528	-0.667716	0.0981519	-0.0313483	408	810	729	94	335	69	472	13280	16197	0.180095	310	0.0739572	0.107453	0.213075	0.155349	0.106301	0.148185	0.134453	0.00525522	0.137459	0.143754	0.162766	414	451	4
SRR1407134	Amygdala	GTEX-ZVZQ	female	60-69	7.9	Violent_and_fast_death	7.31514	4.89276	5.88768	0.036721	2.29379	0.0385036	0.0432484	0.0324307	0.138376	0.277947	0.104062	0.00171153	0.190148	0.345607	0.0805234	-0.675175	0.233724	0.138129	335	533	674	83	220	61	427	8647	10980	0.212477	245	0.0739684	0.089362	0.211471	0.146469	0.104936	0.14585	0.120472	0.00438999	0.130318	0.137905	0.156065	220	412	5
SRR1418818	Amygdala	GTEX-13O3O	female	60-69	7	Intermediate_death	7.36993	5.30865	5.47229	0.0403455	2.0433	0.0397524	0.0476947	0.0359881	0.143786	0.221385	0.134375	0.0075141	0.260085	0.277928	0.0987136	-0.771255	-0.306142	-0.278461	353	625	656	72	255	54	499	9192	11706	0.214762	251	0.0767544	0.102027	0.21171	0.133846	0.095307	0.118951	0.125195	0.00419961	0.131084	0.131999	0.147425	244	449	5
SRR1456294	Amygdala	GTEX-14BIM	female	60-69	6.8	Intermediate_death	7.33947	4.46543	5.32375	0.036118	2.51849	0.0400252	0.0397259	0.034407	0.136654	0.275412	0.0960133	0.0770709	0.161061	0.379238	0.0112047	-0.540425	0.636648	0.607673	300	609	602	70	195	50	323	8750	10899	0.197174	161	0.0753284	0.117975	0.235869	0.189423	0.10016	0.157195	0.152758	0.00494289	0.154649	0.1528	0.183811	210	365	3
SRR1485652	Amygdala	GTEX-YFC4	female	40-49	6.9	Violent_and_fast_death	7.55365	5.39779	5.34838	0.0347777	2.26812	0.0386977	0.0386401	0.0323366	0.129955	0.185579	0.129047	0.0258913	0.25385	0.290615	0.115017	-0.242897	-0.11577	0.0159464	568	1067	1158	149	447	125	882	18368	22764	0.193112	197	0.0800429	0.115253	0.247834	0.151886	0.117548	0.172505	0.136259	0.00577488	0.148754	0.163285	0.177121	501	566	5
SRR657891	Amygdala	GTEX-S7SE	male	50-59	7.7	Fast_death_of_natural_causes	7.77804	5.55406	5.65471	0.0933887	2.03392	0.0365945	0.0728819	0.0339935	0.125527	0.255053	0.0884122	0	0.323788	0.223071	0.109675	-0.265848	-0.806187	-0.0844051	476	839	926	114	325	100	658	12990	16428	0.209277	262	0.0832947	0.108783	0.220888	0.151391	0.108724	0.178331	0.13046	0.00498945	0.141089	0.154181	0.170268	356	546	4
SRR1498640	Amygdala	GTEX-131YS	female	60-69	7.1	Fast_death_of_natural_causes	7.45218	5.22573	5.91196	0.0353225	2.25748	0.039961	0.0381869	0.0314974	0.119356	0.280246	0.0652948	0.0248072	0.180491	0.377521	0.0716404	-0.436595	-0.00854028	0.0237966	368	654	665	82	238	63	424	10185	12679	0.196703	244	0.0749857	0.100606	0.21445	0.173111	0.106672	0.151224	0.137361	0.00470224	0.140788	0.143238	0.169036	266	413	5
SRR1378004	Amygdala	GTEX-13VXU	male	50-59	7.3	Fast_death_of_natural_causes	7.3259	5.32251	5.36172	0.0396669	2.19282	0.039083	0.0464966	0.0348992	0.131602	0.26791	0.0936814	0.0287211	0.260722	0.298103	0.0508621	-0.606115	0.0140812	-0.197881	551	1053	951	122	420	89	610	17891	21687	0.175036	216	0.0750761	0.115851	0.22927	0.171109	0.10912	0.150086	0.137226	0.00569615	0.147827	0.151082	0.171923	543	594	5
SRR1474333	Amygdala	GTEX-1313W	female	50-59	6.9	Fast_death_of_natural_causes	7.32225	5.51699	5.84249	0.0451087	2.2676	0.0416134	0.0487286	0.0391887	0.140579	0.250118	0.114806	0	0.231589	0.329341	0.0741456	-0.420014	0.142371	-0.255112	490	771	783	96	252	61	529	12332	15314	0.194724	173	0.0898786	0.120639	0.237279	0.166583	0.111032	0.155652	0.151477	0.00522208	0.153595	0.15615	0.177748	341	536	5
SRR1397073	Amygdala	GTEX-1399T	male	60-69	7.4	Fast_death_of_natural_causes	6.79643	4.85985	5.33614	0.0347672	2.18006	0.0381266	0.0405446	0.033646	0.151105	0.219795	0.115509	0.0689397	0.209243	0.356586	0.029927	-1.36115	0.626016	-0.383604	221	432	423	47	160	31	225	5678	7217	0.213247	201	0.0654132	0.0931625	0.203805	0.144368	0.0973445	0.115112	0.11265	0.00371874	0.126687	0.127356	0.143984	167	355	4
SRR660330	Amygdala	GTEX-TSE9	female	60-69	6.9	Ventilator_case	7.30637	5.20426	5.39006	0.0940291	1.85681	0.0315982	0.0662297	0.0274627	0.128386	0.207964	0.129773	0.0203336	0.289852	0.276782	0.0752962	-1.13485	-0.564407	-0.428039	461	884	814	96	381	85	588	17905	21214	0.155982	156	0.0800016	0.120104	0.229194	0.163777	0.109851	0.15164	0.127475	0.0061748	0.148269	0.152697	0.168021	534	657	4
SRR1409282	Amygdala	GTEX-13O3Q	male	50-59	6.7	Fast_death_of_natural_causes	7.42574	5.56191	5.62987	0.0371751	2.1318	0.0394178	0.0459916	0.033258	0.146821	0.218738	0.102725	0	0.313799	0.253968	0.110769	-0.480603	-0.224752	-0.308547	546	1097	862	91	471	76	556	18516	22215	0.166509	272	0.0805726	0.123742	0.243507	0.143022	0.130374	0.139781	0.153521	0.00605053	0.147711	0.159351	0.169958	616	578	5
SRR600445	Amygdala	GTEX-Q2AG	female	40-49	7.7	Fast_death_of_natural_causes	7.98387	5.59996	5.13655	0.0778581	2.25	0.0385238	0.0595527	0.0354409	0.149013	0.223994	0.0724138	0	0.350124	0.251028	0.10244	0.253051	-0.654548	0.247699	647	1280	1192	139	569	136	804	21798	26565	0.179447	160	0.0783011	0.122474	0.245078	0.15188	0.12608	0.178569	0.134043	0.00620246	0.149433	0.16805	0.177393	604	591	4
SRR614647	Amygdala	GTEX-R55E	male	20-29	6.9	Violent_and_fast_death	7.96789	5.6978	6.11515	0.0654034	2.26205	0.0431825	0.0627223	0.0391058	0.14862	0.193239	0.0582291	0.0650838	0.277541	0.342806	0.0631008	0.297915	-0.62001	0.185087	465	790	856	98	286	93	520	10135	13243	0.23469	134	0.075457	0.106485	0.22306	0.140146	0.104852	0.167398	0.119311	0.00448106	0.136287	0.150449	0.162479	268	457	4
SRR821549	Amygdala	GTEX-WZTO	male	40-49	7	Violent_and_fast_death	7.72209	6.43901	5.78605	0.0356006	2.29694	0.0368996	0.0390482	0.0327296	0.121999	0.174624	0.0954114	0	0.420582	0.202114	0.107269	0.437008	-0.316951	-0.444133	782	1459	1188	153	602	128	826	24149	29287	0.175436	283	0.098598	0.15442	0.268638	0.179927	0.133984	0.191889	0.152393	0.007064	0.175396	0.187233	0.198212	685	631	5
SRR1418604	Basal_ganglia	GTEX-14753	male	60-69	5.7	Slow_death	5.54725	1.97061	4.42962	0.0361363	1.94007	0.0398454	0.0435567	0.0360379	0.138301	0.582027	0.230694	0	0.1	0	0.0872793	-4.24374	1.79324	0.086397	64	140	206	29	72	15	143	2351	3020	0.221523	192	0.036302	0.0687037	0.168731	0.162394	0.0857859	0.127459	0.121456	0.00242849	0.109033	0.11267	0.14501	88	268	1
SRR1445238	Basal_ganglia	GTEX-145MI	female	60-69	6	Fast_death_of_natural_causes	5.74901	2.70632	3.44932	0.0356155	2.03772	0.042115	0.0377465	0.0299989	0.130322	0.393494	0.391003	0.00897918	0.1	0	0.106524	-3.57611	1.69578	-0.102161	48	47	156	11	35	12	92	1776	2177	0.184198	150	0.0576411	0.0534915	0.244089	0.135063	0.116271	0.151051	0.123285	0.00227993	0.122571	0.141226	0.163372	54	275	1
SRR1469495	Basal_ganglia	GTEX-11TUW	male	60-69	6.2	Fast_death_of_natural_causes	6.93602	2.78562	3.36869	0.0332498	1.74419	0.038855	0.042369	0.0294223	0.12487	0.290077	0.261288	0.16481	0.1	0.0328053	0.151019	-2.7553	-0.203762	0.619906	137	182	309	32	85	22	269	4592	5628	0.18408	215	0.0611029	0.075141	0.170057	0.103956	0.110854	0.148233	0.123477	0.00344623	0.102564	0.126071	0.136431	140	365	2
SRR1332856	Basal_ganglia	GTEX-11UD1	female	40-49	7.2	Intermediate_death	6.5917	3.031	5.28117	0.0393711	1.83467	0.0419357	0.0500865	0.0351642	0.136627	0.433361	0.261637	0	0.132812	0	0.17219	-2.86423	0.341504	0.252832	359	581	751	105	270	64	587	12980	15697	0.17309	246	0.069864	0.0845647	0.202156	0.138202	0.0984449	0.158569	0.126304	0.00496388	0.123697	0.135934	0.156308	450	504	3
SRR1343197	Basal_ganglia	GTEX-145MG	male	50-59	5.9	Fast_death_of_natural_causes	6.00952	2.77984	3.05855	0.0338987	1.79183	0.0409366	0.0434293	0.033498	0.138295	0.508296	0.192007	0	0.148597	0	0.151101	-3.6165	0.947467	-0.131427	109	199	276	35	97	22	209	3302	4249	0.222876	187	0.0432466	0.0637657	0.1666	0.133007	0.0730059	0.140699	0.112985	0.00286709	0.101655	0.111018	0.138323	118	274	2
SRR1444559	Basal_ganglia	GTEX-13CF2	male	60-69	6.8	Fast_death_of_natural_causes	6.47016	3.03255	4.94447	0.0397148	1.92409	0.0392157	0.043251	0.040167	0.131283	0.371954	0.22849	0	0.151217	0	0.248338	-2.8634	0.642802	0.223372	195	322	422	54	144	29	366	6228	7760	0.197423	278	0.0644483	0.0798221	0.182133	0.117028	0.095199	0.114254	0.113022	0.00392766	0.110858	0.117852	0.131609	189	390	2
SRR1361795	Basal_ganglia	GTEX-139TU	male	60-69	6.4	Intermediate_death	6.46761	3.40366	3.99458	0.0331249	2.156	0.0392282	0.0440416	0.0320113	0.129046	0.268865	0.230298	0.227861	0.1	0.0560746	0.116902	-2.38294	1.0439	0.193566	295	465	773	107	259	62	629	12393	14983	0.172863	304	0.0589403	0.0775591	0.213976	0.138563	0.102292	0.120802	0.137152	0.00511833	0.12226	0.128657	0.152623	375	532	2
SRR1339968	Basal_ganglia	GTEX-139T8	male	60-69	6	Slow_death	6.48599	3.45337	5.25726	0.0419214	2.12112	0.0410917	0.048766	0.0357052	0.134108	0.37947	0.31274	0	0.110551	0.0512924	0.145946	-2.38933	0.956836	0.149744	238	400	550	71	187	50	437	10348	12281	0.157398	239	0.0643553	0.0863177	0.208556	0.160031	0.100899	0.138759	0.146668	0.00507208	0.129815	0.133633	0.163503	287	513	2
SRR1375616	Basal_ganglia	GTEX-13NZA	male	60-69	6.6	Fast_death_of_natural_causes	6.1089	3.01612	2.58812	0.0398632	1.96624	0.0414632	0.0478173	0.0378081	0.141031	0.405289	0.335017	0	0.124638	0.0430307	0.0920257	-3.17367	1.13514	-0.0410335	101	171	303	35	87	19	169	2978	3863	0.229097	124	0.0530319	0.068532	0.195196	0.13212	0.0795081	0.122077	0.114758	0.00270468	0.11222	0.116328	0.141038	92	344	2
SRR1488285	Basal_ganglia	GTEX-13PL6	female	40-49	6.7	Intermediate_death	6.69507	3.32267	5.8045	0.0412533	2.3211	0.0411562	0.0442987	0.03711	0.133969	0.177652	0.236794	0.150722	0.1	0.0733089	0.261523	-1.96926	1.08574	0.577682	461	712	1275	212	339	172	1627	18341	23139	0.207356	193	0.0706005	0.0849367	0.237587	0.168967	0.0960138	0.196193	0.174602	0.00570422	0.140523	0.153683	0.194337	485	577	4
SRR1477615	Basal_ganglia	GTEX-13IVO	male	70-79	6.2	Slow_death	6.37839	3.40883	3.56741	0.0356876	1.96357	0.0407939	0.0468892	0.0342236	0.148866	0.421946	0.317053	0	0.175029	0	0.0859715	-2.73038	0.798086	-0.0492627	157	263	391	72	122	26	238	5829	7098	0.178783	315	0.0567907	0.0729443	0.191896	0.170422	0.0853022	0.106761	0.114647	0.00362141	0.123013	0.114226	0.145931	161	394	2
SRR820292	Basal_ganglia	GTEX-S7PM	male	60-69	6.3	Ventilator_case	6.48665	2.92469	4.41831	0.0342068	1.80261	0.0371157	0.0459211	0.0314519	0.136397	0.391229	0.247001	0	0.131567	0.100489	0.129713	-3.06067	0.410343	0.199717	235	444	620	88	211	57	435	8362	10452	0.199962	194	0.057125	0.0807849	0.188425	0.141603	0.0960055	0.154102	0.120135	0.00403028	0.116984	0.129829	0.151066	258	420	3
SRR1334033	Basal_ganglia	GTEX-1445S	male	60-69	7.1	Intermediate_death	7.0576	3.37175	5.12552	0.0357857	1.93848	0.0378123	0.0397318	0.0321713	0.125711	0.381444	0.215903	0.0497309	0.1	0.136698	0.116224	-2.10448	-0.0257058	0.534835	288	532	791	87	195	70	594	9806	12363	0.206827	167	0.0594938	0.0836279	0.201954	0.113245	0.0864309	0.132257	0.125445	0.00434266	0.11458	0.126067	0.143225	266	449	2
SRR1456333	Basal_ganglia	GTEX-13FHP	male	50-59	6	Slow_death	6.84979	3.69936	5.629	0.0405967	1.92772	0.0408093	0.0421282	0.0386051	0.120626	0.248691	0.24329	0.00372209	0.140176	0.12587	0.238252	-2.17729	0.174868	0.149417	148	317	479	71	146	46	492	6070	7769	0.21869	175	0.0433961	0.0693138	0.172803	0.122792	0.0813328	0.128667	0.109751	0.00359932	0.102076	0.113029	0.133503	196	373	2
SRR1330061	Basal_ganglia	GTEX-13112	male	50-59	8.2	Fast_death_of_natural_causes	6.60948	3.99844	4.78814	0.0362506	2.00688	0.0389061	0.0380703	0.0357594	0.132242	0.314505	0.226353	0	0.229241	0.0373041	0.192597	-2.17355	0.577048	-0.170433	165	301	447	58	129	29	321	4257	5707	0.254074	234	0.0605325	0.0806854	0.186047	0.135772	0.0939489	0.131209	0.0968898	0.00293937	0.115759	0.122973	0.137479	103	355	2
SRR1355613	Basal_ganglia	GTEX-144GL	male	50-59	7.4	Fast_death_of_natural_causes	7.04019	4.07048	5.07078	0.0330448	1.97465	0.0372271	0.0371978	0.0315034	0.118118	0.289838	0.223963	0	0.198025	0.0758434	0.212331	-1.75536	0.0196436	0.128401	188	375	511	61	162	35	445	5569	7346	0.2419	302	0.0492826	0.077607	0.178491	0.127573	0.0962405	0.122885	0.117365	0.00343036	0.108238	0.118806	0.136578	156	352	3
SRR1331289	Basal_ganglia	GTEX-1477Z	male	60-69	7.2	Slow_death	6.46885	3.24906	4.47528	0.0357352	1.86329	0.0388455	0.0387719	0.0317363	0.125069	0.2643	0.190281	0.15799	0.106205	0.17424	0.106983	-2.84878	0.52194	0.0398963	125	285	411	55	139	26	290	4712	6043	0.220255	234	0.0425692	0.0687915	0.176713	0.141595	0.0852126	0.101149	0.117176	0.00309632	0.107417	0.107967	0.134158	176	344	2
SRR1331597	Basal_ganglia	GTEX-13OVJ	female	50-59	7.2	Fast_death_of_natural_causes	7.5475	4.3796	5.77038	0.0417371	2.40704	0.0423119	0.0506042	0.035481	0.133234	0.2785	0.262584	0.119183	0.125983	0.155943	0.0578057	-0.523231	0.200936	0.743609	621	928	1304	206	406	151	1205	25408	30229	0.159483	167	0.0841226	0.105876	0.249624	0.179755	0.112943	0.182648	0.156656	0.00666323	0.154844	0.162773	0.192171	755	708	2
SRR1392725	Basal_ganglia	GTEX-ZV68	female	50-59	7	Fast_death_of_natural_causes	6.70179	3.54361	4.35482	0.0352726	1.77346	0.0393976	0.0437207	0.0321034	0.122644	0.388716	0.177375	0	0.215896	0.0838203	0.134192	-2.60466	0.0748852	-0.014279	152	308	401	50	148	27	293	4975	6354	0.217029	170	0.0510517	0.0795542	0.178148	0.158669	0.0905712	0.10679	0.13048	0.00315873	0.116856	0.113766	0.143522	161	366	3
SRR1453569	Basal_ganglia	GTEX-12WSA	male	60-69	7	Slow_death	7.04086	3.80745	6.3906	0.0310512	1.79454	0.0353897	0.0318471	0.0303336	0.108509	0.188242	0.106365	0.113862	0.137794	0.164576	0.289161	-2.11837	-0.291796	0.13521	226	306	420	58	155	44	449	9322	10980	0.151002	250	0.0830221	0.103	0.248495	0.158806	0.134645	0.16805	0.147434	0.00526401	0.148331	0.163548	0.180696	320	461	4
SRR819946	Basal_ganglia	GTEX-NPJ7	female	60-69	5.9	Slow_death	6.80308	4.04965	4.9369	0.0740701	1.99089	0.0347397	0.0557537	0.029311	0.120213	0.25784	0.227856	0.0442369	0.133458	0.173558	0.163051	-1.97907	0.322701	-0.0487659	622	1026	1398	227	441	161	1278	27454	32607	0.158034	117	0.0831862	0.103228	0.248479	0.185615	0.104136	0.187323	0.15757	0.00697153	0.155127	0.160792	0.194747	816	761	5
SRR1330699	Basal_ganglia	GTEX-ZVT3	female	60-69	7.8	Fast_death_of_natural_causes	6.81859	3.63752	4.25239	0.038337	2.03149	0.0405859	0.045853	0.0346553	0.135901	0.300316	0.210328	0.0227096	0.152512	0.15681	0.157324	-2.09579	0.401933	0.247971	262	449	655	89	197	54	552	8985	11243	0.200836	177	0.0600284	0.0823311	0.208924	0.143707	0.0878533	0.1249	0.116558	0.00446701	0.123748	0.126002	0.148522	274	452	3
SRR1444932	Basal_ganglia	GTEX-13PVQ	male	50-59	7	Fast_death_of_natural_causes	7.11186	3.90134	4.88437	0.0425644	2.16554	0.0423438	0.0461381	0.0366878	0.13685	0.250977	0.272202	0.046164	0.145208	0.168618	0.11683	-1.50198	0.292224	0.453925	504	813	1156	171	341	123	1191	17271	21570	0.199305	188	0.0750907	0.0951742	0.230849	0.163241	0.100061	0.151233	0.159646	0.00505035	0.141089	0.144329	0.176242	517	586	5
SRR818057	Basal_ganglia	GTEX-X261	male	50-59	6.6	Slow_death	7.14038	4.28631	4.4581	0.0327881	2.02481	0.0370772	0.0412874	0.0299896	0.124137	0.333858	0.231968	0.0539411	0.12331	0.193465	0.0634576	-1.48948	-0.0171584	0.126508	413	636	847	126	289	82	613	15944	18950	0.158628	230	0.0691093	0.0856781	0.207295	0.138983	0.0973993	0.148941	0.132881	0.00549573	0.125266	0.134828	0.157025	444	548	3
SRR1381757	Basal_ganglia	GTEX-13JVG	male	60-69	7.5	Fast_death_of_natural_causes	7.46832	4.09951	5.51821	0.0383841	2.20273	0.0393817	0.0428517	0.0346877	0.136443	0.319822	0.246054	0	0.20705	0.110322	0.116753	-1.00637	-0.0615295	0.671666	350	577	766	115	245	74	657	11907	14691	0.189504	134	0.0741407	0.0952321	0.214346	0.160596	0.101538	0.154786	0.132194	0.00515896	0.136079	0.141476	0.165481	360	526	3
SRR1086561	Basal_ganglia	GTEX-X4XX	male	60-69	7.1	Slow_death	7.73055	4.50457	6.81814	0.0381608	2.16985	0.0412496	0.0404984	0.0347757	0.134824	0.118857	0.150097	0.169629	0.126433	0.198603	0.236381	-0.605647	-0.445576	0.624134	381	563	1091	185	261	140	1521	15712	19854	0.208623	168	0.0666773	0.0823442	0.222976	0.152913	0.0975595	0.171781	0.164392	0.00530712	0.131228	0.143665	0.178015	506	491	3
SRR1417070	Basal_ganglia	GTEX-139TS	male	60-69	6.1	Fast_death_of_natural_causes	7.09437	4.13068	4.48998	0.0431395	2.31469	0.0405731	0.0442665	0.0358904	0.128055	0.263954	0.189923	0.137133	0.127164	0.20088	0.0809461	-1.21303	0.568926	0.426782	328	605	858	115	260	70	660	12224	15120	0.191534	155	0.0656191	0.09371	0.206615	0.151989	0.0919727	0.133706	0.137249	0.00506938	0.129483	0.131501	0.15739	348	491	5
SRR1075433	Basal_ganglia	GTEX-XOTO	male	50-59	6.9	Fast_death_of_natural_causes	7.20384	4.58538	5.53098	0.0409898	2.06475	0.0443123	0.0483058	0.0390253	0.147031	0.245623	0.196979	0	0.262995	0.0900128	0.20439	-1.23624	-0.034998	0.0341479	486	862	1055	154	383	99	1141	16737	20917	0.199837	112	0.0701633	0.101643	0.221223	0.16267	0.107207	0.128582	0.149988	0.00529754	0.138925	0.139664	0.165616	497	559	5
SRR1319136	Basal_ganglia	GTEX-144GO	male	60-69	6.9	Slow_death	7.36256	4.32152	6.38815	0.0364178	2.10807	0.0405844	0.0409502	0.0337002	0.129717	0.234373	0.15229	0.190261	0.146853	0.218985	0.0572365	-1.13922	-0.123921	0.366517	326	554	745	102	235	66	507	11081	13616	0.186178	176	0.0604249	0.0778847	0.195993	0.130675	0.0932554	0.129598	0.114015	0.00467456	0.116244	0.124183	0.14257	341	470	3
SRR1429957	Basal_ganglia	GTEX-13PLJ	female	60-69	7.8	Fast_death_of_natural_causes	6.97036	3.8862	5.04726	0.0418665	2.22859	0.0422164	0.0449659	0.0359372	0.134927	0.235705	0.16049	0.163677	0.163153	0.204822	0.072154	-1.56437	0.569746	0.39508	508	924	1153	171	413	118	978	19868	24133	0.176729	189	0.0680021	0.0925994	0.225077	0.152154	0.108611	0.144194	0.154535	0.00571539	0.134458	0.14262	0.16899	536	609	4
SRR1400245	Basal_ganglia	GTEX-13SLW	male	70-79	8	Fast_death_of_natural_causes	7.58287	4.76704	5.58716	0.0387999	2.14125	0.0408387	0.0421896	0.0348421	0.134674	0.235145	0.209573	0.0932357	0.159097	0.21809	0.0848579	-0.672328	-0.342642	0.314568	441	799	1020	125	334	105	766	15950	19540	0.183726	154	0.0656569	0.0996164	0.223727	0.132265	0.105843	0.141692	0.123453	0.00530754	0.130316	0.14272	0.155284	475	508	5
SRR1500998	Basal_ganglia	GTEX-ZF28	male	60-69	7.5	Slow_death	7.10361	4.43109	5.73287	0.0349297	2.16135	0.040684	0.0410942	0.0321076	0.126506	0.257707	0.161105	0.0241229	0.177186	0.208096	0.171783	-1.27523	0.263736	0.12323	355	619	783	98	272	86	618	13408	16239	0.174333	169	0.0696843	0.0966703	0.220389	0.141378	0.10362	0.161004	0.124035	0.00534586	0.13203	0.145421	0.161701	436	509	1
SRR1444479	Basal_ganglia	GTEX-11WQC	male	60-69	8.1	Fast_death_of_natural_causes	6.85161	3.83985	5.23385	0.0361056	1.87636	0.0400767	0.0449529	0.0323045	0.123111	0.260164	0.16627	0.0184228	0.17079	0.227975	0.156378	-2.1813	0.0718208	0.0225522	221	400	517	69	189	43	429	7296	9164	0.203841	220	0.0518011	0.0758957	0.177804	0.127394	0.0976725	0.119702	0.111757	0.0038093	0.108224	0.117769	0.134164	259	422	2
SRR1403222	Basal_ganglia	GTEX-13NYB	male	40-49	7.2	Fast_death_of_natural_causes	7.43834	5.53031	5.38323	0.0417777	2.40307	0.0424377	0.044667	0.0407978	0.142848	0.202139	0.193398	0	0.277808	0.125301	0.201353	-0.114628	0.253198	-0.0486867	535	948	940	133	389	94	859	19063	22961	0.169766	174	0.0915995	0.126337	0.250313	0.168229	0.121145	0.154349	0.144663	0.00657737	0.15912	0.163036	0.179388	601	543	5
SRR1072178	Basal_ganglia	GTEX-XMD1	male	60-69	7.8	Slow_death	7.8529	5.03225	6.76651	0.0416377	2.83938	0.0439489	0.0463548	0.0388092	0.151155	0.175727	0.179081	0.21657	0.188897	0.229609	0.0101165	0.663708	0.594469	0.977918	572	1026	1292	183	426	143	1088	23417	28147	0.168046	246	0.0877649	0.127647	0.273582	0.18751	0.123723	0.191413	0.177459	0.00744766	0.169126	0.179091	0.207491	502	600	4
SRR1391639	Basal_ganglia	GTEX-13FLV	male	50-59	7.6	Fast_death_of_natural_causes	7.42034	5.02069	4.06978	0.0421928	2.09518	0.0415558	0.0457398	0.0408063	0.139354	0.247186	0.187355	0.0132333	0.214887	0.204542	0.132796	-0.781516	-0.253739	-0.0172477	380	681	777	103	278	67	630	12346	15262	0.191063	317	0.0727451	0.104693	0.22248	0.152586	0.10331	0.135326	0.129736	0.00490885	0.138126	0.141452	0.160032	375	518	4
SRR604366	Basal_ganglia	GTEX-NPJ8	male	40-49	7.3	Slow_death	7.78367	5.00412	5.86302	0.0824396	2.36799	0.0408967	0.0631716	0.0387244	0.152959	0.231436	0.221919	0.111084	0.189291	0.231349	0.0149215	-0.0571458	-0.176911	0.53588	491	817	1065	132	359	105	805	17743	21517	0.175396	131	0.0720223	0.0968677	0.226372	0.142815	0.0960459	0.146171	0.143016	0.00567239	0.134519	0.141364	0.164594	469	629	4
SRR1451964	Basal_ganglia	GTEX-YJ89	male	60-69	8	Fast_death_of_natural_causes	6.62459	4.20125	4.6052	0.0313399	2.04784	0.037247	0.0427961	0.0305029	0.135	0.270533	0.161496	0	0.217093	0.20954	0.141338	-2.01083	0.622136	-0.245274	330	573	661	78	285	58	444	11881	14310	0.169741	186	0.0752095	0.090823	0.216861	0.143922	0.115299	0.152337	0.122095	0.00526752	0.131704	0.14383	0.158804	301	448	4
SRR1339549	Basal_ganglia	GTEX-14BIN	female	50-59	8.1	Fast_death_of_natural_causes	7.05184	4.97666	5.44657	0.0356535	2.14392	0.0398353	0.0390054	0.0335887	0.126644	0.225369	0.178874	0	0.258179	0.168891	0.168687	-1.1026	0.260416	-0.265601	333	592	774	105	245	77	674	9170	11970	0.233918	91	0.0662602	0.0916529	0.194337	0.138969	0.0939889	0.129365	0.118024	0.00412279	0.122805	0.127336	0.145174	261	398	3
SRR1472079	Basal_ganglia	GTEX-ZVZQ	female	60-69	7.9	Violent_and_fast_death	7.26818	4.6166	4.5324	0.0410016	2.20488	0.0410075	0.0465981	0.0369844	0.146322	0.301574	0.154343	0.00669329	0.194868	0.237388	0.105133	-0.967959	0.142715	0.189305	367	670	895	112	304	90	636	11147	14221	0.216159	188	0.0683274	0.0927749	0.209427	0.134406	0.103272	0.154138	0.133508	0.00455603	0.126234	0.139903	0.15787	343	478	4
SRR1365828	Basal_ganglia	GTEX-12WSB	female	60-69	7.9	Slow_death	7.7881	4.91482	5.94351	0.0304671	2.18318	0.0389024	0.0328473	0.0292547	0.120075	0.214735	0.108967	0.109153	0.168248	0.266268	0.132629	-0.343858	-0.511136	0.43697	346	606	703	95	212	51	480	12874	15367	0.162231	184	0.0793172	0.111457	0.238917	0.162426	0.110378	0.131652	0.121332	0.00603802	0.148029	0.148101	0.163582	425	495	4
SRR1360674	Basal_ganglia	GTEX-12ZZW	male	50-59	8.3	Slow_death	7.09661	4.23852	5.45889	0.0394938	2.16876	0.0434154	0.0443426	0.036012	0.140737	0.284695	0.141871	0	0.196715	0.239635	0.137084	-1.35964	0.296245	0.239847	242	473	612	71	215	50	396	7283	9342	0.220402	164	0.059555	0.0924781	0.210163	0.145387	0.10224	0.132382	0.12412	0.00391213	0.126896	0.134316	0.153013	209	373	3
SRR1315761	Basal_ganglia	GTEX-13OW8	male	60-69	7.3	Fast_death_of_natural_causes	7.57771	5.16461	4.57422	0.035687	2.26596	0.041663	0.0428439	0.0319388	0.134828	0.251071	0.20801	0	0.284031	0.152765	0.104123	-0.327786	-0.133976	0.175651	464	783	854	103	357	81	656	15548	18846	0.174997	186	0.085276	0.121475	0.238589	0.15866	0.118611	0.138218	0.14229	0.00579572	0.151	0.154223	0.169439	423	471	5
SRR1336006	Basal_ganglia	GTEX-ZXG5	male	60-69	7.6	Intermediate_death	7.16627	4.57964	5.90311	0.0428392	2.09329	0.0433874	0.0502842	0.0374457	0.149427	0.245465	0.136842	0	0.184602	0.25633	0.17676	-1.23759	0.060115	0.029564	487	866	1119	157	370	127	952	14691	18769	0.217273	193	0.0692628	0.0953359	0.219751	0.15809	0.0988821	0.15702	0.126538	0.00487076	0.13561	0.142747	0.16535	443	523	4
SRR1319019	Basal_ganglia	GTEX-13CIG	male	50-59	7.6	Fast_death_of_natural_causes	6.91551	4.3076	3.60962	0.0336454	1.91483	0.0406157	0.0454377	0.0306112	0.13664	0.328291	0.176645	0.037238	0.2144	0.226971	0.0164542	-1.85297	0.0411255	-0.172588	166	326	378	51	139	28	177	5950	7215	0.175329	208	0.0590655	0.0826134	0.198664	0.154739	0.0976055	0.145423	0.112869	0.00372358	0.12377	0.131076	0.152924	177	378	2
SRR1331511	Basal_ganglia	GTEX-12WSH	male	50-59	6.2	Fast_death_of_natural_causes	6.56167	3.8571	4.5926	0.0406755	1.91425	0.0387275	0.0458906	0.0351265	0.14	0.182657	0.163925	0	0.221215	0.221344	0.210859	-2.41098	0.472551	-0.204598	306	585	563	75	235	59	441	11312	13576	0.166765	183	0.0712502	0.106825	0.202231	0.142761	0.102018	0.168673	0.120816	0.00496225	0.130767	0.144937	0.15862	335	490	4
SRR615096	Basal_ganglia	GTEX-RVPV	male	60-69	6.9	Intermediate_death	7.5305	4.95124	5.88661	0.0821988	2.19017	0.0462733	0.0719349	0.0453661	0.164183	0.154152	0.1822	0.0866118	0.181361	0.263181	0.132494	-0.574506	-0.204552	0.199795	80	187	245	32	68	12	223	1671	2518	0.336378	235	0.0383849	0.0706018	0.145675	0.0911214	0.0702891	0.0636022	0.0753896	0.00169241	0.0864458	0.087542	0.0939471	70	301	3
SRR598638	Basal_ganglia	GTEX-NL3H	male	60-69	7.8	Intermediate_death	7.36973	5.0485	4.8209	0.047832	2.60845	0.0442898	0.054713	0.0422768	0.156072	0.199217	0.160767	0.121471	0.222647	0.22307	0.072828	-0.123418	0.731147	0.357632	369	635	805	115	255	77	590	12536	15382	0.185021	152	0.0716618	0.104409	0.217896	0.180249	0.109067	0.170323	0.13021	0.00529533	0.143554	0.150424	0.174669	328	528	4
SRR820133	Basal_ganglia	GTEX-X4EP	female	60-69	8.3	Slow_death	8.35103	7.15996	3.16069	0.0476248	3.48652	0.0454658	0.0473924	0.0444355	0.167573	0.0600226	0.207894	0.279814	0.20522	0.247048	0	3.004	1.07043	0.66854	1171	1788	1582	232	800	191	1012	50213	56989	0.1189	137	0.175576	0.238103	0.36727	0.253616	0.217127	0.284031	0.240192	0.0128038	0.258641	0.276633	0.286277	797	1079	5
SRR1340202	Basal_ganglia	GTEX-13OVH	male	70-79	7.8	Fast_death_of_natural_causes	7.38455	5.11532	6.06801	0.0418057	2.05915	0.0406374	0.0485254	0.0368775	0.136971	0.199	0.161097	0.025174	0.189906	0.265362	0.159461	-0.823023	-0.283191	-0.135676	346	673	788	109	277	86	747	10596	13622	0.222141	277	0.0627231	0.0911876	0.199283	0.136213	0.0991173	0.131882	0.123097	0.00430645	0.122352	0.130367	0.147619	301	450	4
SRR1486863	Basal_ganglia	GTEX-YFC4	female	40-49	8.3	Violent_and_fast_death	7.34593	4.95427	4.79871	0.0357558	2.35799	0.0394437	0.0391212	0.0334745	0.13351	0.200383	0.156295	0.0328558	0.19012	0.267742	0.152604	-0.529515	0.310914	0.181816	618	1026	1251	182	446	135	1169	20222	25049	0.192702	226	0.0803088	0.107789	0.240956	0.155506	0.114468	0.16308	0.153299	0.0058811	0.14614	0.156573	0.17821	558	619	5
SRR1385015	Basal_ganglia	GTEX-13X6I	male	60-69	8.5	Slow_death	7.89247	5.27194	5.71198	0.0416953	2.47993	0.0394045	0.0422949	0.0345194	0.130197	0.146773	0.174467	0.124499	0.178655	0.28649	0.0891168	0.324687	-0.114857	0.562341	691	1139	1524	232	470	203	1588	21808	27655	0.211427	164	0.0877186	0.118143	0.262244	0.183083	0.11175	0.196695	0.180441	0.00623615	0.162797	0.172208	0.205616	592	633	4
SRR602622	Basal_ganglia	GTEX-NL4W	male	50-59	7.5	Slow_death	7.73212	4.94	4.79659	0.0421954	2.11552	0.0399992	0.0505381	0.0371342	0.139697	0.157162	0.141646	0.151545	0.175652	0.292049	0.0819455	-0.479933	-0.57063	0.316358	365	669	892	121	292	86	638	11882	14945	0.204951	157	0.0624678	0.0869728	0.201488	0.141651	0.0939094	0.134714	0.111315	0.00444127	0.123145	0.129271	0.147292	344	473	3
SRR1320560	Basal_ganglia	GTEX-13NYS	male	60-69	7.2	Slow_death	7.80114	5.18082	3.99341	0.0463471	2.86389	0.0452534	0.0464589	0.0430075	0.168969	0.244658	0.219831	0.0377708	0.245647	0.222329	0.0297639	0.712857	0.689772	0.864503	559	930	948	120	380	101	593	18641	22272	0.16303	234	0.10296	0.150039	0.276783	0.181771	0.147516	0.186492	0.16071	0.00728126	0.177888	0.190208	0.201439	477	661	5
SRR1418283	Basal_ganglia	GTEX-13OW5	male	60-69	7.7	Intermediate_death	7.68033	5.03465	4.70264	0.0393253	2.29207	0.0444515	0.0455094	0.0381288	0.149972	0.216596	0.166924	0.0840341	0.201644	0.276807	0.0539939	-0.249181	-0.197223	0.364383	440	820	915	120	336	85	600	14327	17643	0.18795	188	0.0753123	0.107531	0.226388	0.153294	0.119673	0.132254	0.122208	0.00523343	0.140631	0.146461	0.158536	406	486	5
SRR1391879	Basal_ganglia	GTEX-13OW7	male	50-59	8	Fast_death_of_natural_causes	7.5073	5.43458	4.55718	0.0426238	2.28614	0.0428288	0.0450582	0.0377498	0.146545	0.227533	0.172718	0	0.277952	0.201472	0.120325	-0.247936	-0.032041	-0.0307832	872	1445	1559	229	637	172	1382	30922	37218	0.169165	301	0.0884791	0.120131	0.256185	0.168948	0.119374	0.164857	0.152307	0.00682951	0.158436	0.165137	0.185574	844	706	4
SRR1375635	Basal_ganglia	GTEX-ZE7O	female	50-59	8	Fast_death_of_natural_causes	7.4057	4.74701	5.07635	0.0406434	2.23955	0.0422378	0.0458375	0.0363142	0.140009	0.250643	0.170697	0	0.259161	0.224768	0.094731	-0.72469	0.0399052	0.257928	368	663	850	103	260	79	630	10968	13921	0.212126	234	0.067922	0.0949911	0.218711	0.153274	0.0976194	0.142433	0.133109	0.00460686	0.133725	0.138439	0.161882	304	473	4
SRR1382570	Basal_ganglia	GTEX-12ZZZ	male	60-69	9	Fast_death_of_natural_causes	7.83865	5.57021	5.75221	0.0388983	2.33864	0.0406417	0.0399106	0.036597	0.136604	0.171474	0.158879	0.0432037	0.221415	0.2642	0.140828	0.215014	-0.325645	0.216177	458	770	975	131	316	107	847	13607	17211	0.209401	131	0.0737769	0.100001	0.229825	0.148802	0.106185	0.174691	0.136049	0.00519078	0.138101	0.152676	0.172342	413	491	5
SRR1471922	Basal_ganglia	GTEX-132Q8	male	60-69	7.7	Slow_death	7.82879	5.42641	5.16	0.044326	2.70184	0.0451552	0.0478616	0.0397081	0.156286	0.141805	0.192105	0.155504	0.218904	0.278608	0.0130728	0.632269	0.350818	0.602476	656	1094	1086	140	443	115	740	20650	24924	0.171481	201	0.105971	0.151823	0.270263	0.172302	0.1423	0.19457	0.154291	0.00705414	0.17509	0.189739	0.197856	429	682	4
SRR1447393	Basal_ganglia	GTEX-11H98	male	50-59	7.4	Fast_death_of_natural_causes	7.73266	5.37788	6.15336	0.0417445	2.24811	0.0428933	0.0460119	0.0364286	0.15616	0.203518	0.159933	0.05479	0.20803	0.304895	0.0688345	-0.100708	-0.356559	0.164659	480	825	889	111	318	81	603	13638	16945	0.195161	171	0.0893578	0.123026	0.224174	0.148099	0.121626	0.144215	0.126752	0.00527418	0.146164	0.15326	0.16081	367	524	5
SRR1358183	Basal_ganglia	GTEX-13O3O	female	60-69	8.4	Intermediate_death	7.65783	5.74448	5.18594	0.0393248	1.98743	0.0383279	0.0442896	0.0331303	0.134371	0.128326	0.184017	0	0.307471	0.205762	0.174424	-0.362152	-0.763061	-0.342041	524	968	1128	156	439	130	1128	15384	19857	0.225261	156	0.0736898	0.105879	0.219982	0.123305	0.111121	0.155763	0.138982	0.00478808	0.130714	0.148186	0.159508	448	523	5
SRR615141	Basal_ganglia	GTEX-R55F	male	50-59	6.7	Slow_death	7.21543	4.76287	3.41865	0.0342328	2.22428	0.0372948	0.0443095	0.0324219	0.125667	0.306037	0.144439	0	0.239121	0.277729	0.0326733	-0.927766	0.230041	0.0720968	261	476	444	54	241	53	278	13933	15740	0.114803	171	0.0824988	0.110357	0.217472	0.159356	0.118871	0.207614	0.144345	0.0105648	0.142421	0.163578	0.182197	382	398	2
SRR612899	Basal_ganglia	GTEX-R55E	male	20-29	7.6	Violent_and_fast_death	7.86324	5.49933	5.95794	0.0664364	2.32442	0.043157	0.060615	0.0414984	0.151549	0.137231	0.133121	0.0661494	0.227783	0.290116	0.145599	0.188033	-0.375556	0.268051	338	556	745	113	221	70	726	8090	10859	0.254996	271	0.0702464	0.102645	0.205831	0.14263	0.102546	0.128689	0.120118	0.00405875	0.130338	0.134928	0.149317	226	440	4
SRR1410264	Basal_ganglia	GTEX-13X6K	female	60-69	8.1	Slow_death	7.88157	5.47389	4.90422	0.0387792	2.30749	0.0427511	0.0403561	0.0364651	0.136662	0.174545	0.170513	0.0216126	0.241237	0.28009	0.112003	0.171789	-0.425794	0.284801	638	1105	1060	127	492	115	723	19379	23639	0.180211	250	0.094975	0.133258	0.246115	0.145299	0.135899	0.1863	0.128503	0.00627037	0.154912	0.175393	0.176554	582	554	3
SRR603752	Basal_ganglia	GTEX-P44G	male	30-39	8	Ventilator_case	7.7604	5.40863	5.77167	0.0441699	2.3975	0.0424985	0.0523544	0.0387824	0.151793	0.131404	0.21196	0	0.261281	0.261245	0.13411	0.143443	-0.119992	0.296537	554	1020	1184	140	443	143	1139	17200	21823	0.211841	242	0.0743946	0.115061	0.2432	0.136538	0.122059	0.180903	0.147145	0.00554105	0.142298	0.165306	0.176947	474	508	6
SRR1329761	Basal_ganglia	GTEX-12ZZX	female	40-49	7.4	Violent_and_fast_death	7.14031	5.10143	4.63017	0.0400244	2.10983	0.0430829	0.0439881	0.0370195	0.137686	0.236731	0.169215	0.00194774	0.222687	0.301064	0.0683547	-1.00399	0.0899405	-0.293958	353	594	690	79	244	48	411	10273	12692	0.190592	226	0.0785873	0.101921	0.225666	0.153912	0.107272	0.136773	0.136079	0.00474723	0.140022	0.142908	0.163108	298	474	5
SRR1388168	Basal_ganglia	GTEX-12WSF	male	70-79	8.3	Slow_death	7.47048	5.39055	6.0566	0.0301469	2.35048	0.0325617	0.0313981	0.0264444	0.115325	0.0745231	0.211038	0.100751	0.234106	0.289704	0.0898778	-0.217397	0.129169	0.0187588	397	695	834	98	276	68	595	9706	12669	0.233878	85	0.0839056	0.119348	0.242306	0.165174	0.12492	0.123119	0.136286	0.00467366	0.152683	0.152423	0.166721	279	445	4
SRR1321786	Basal_ganglia	GTEX-13OW6	male	50-59	8.5	Fast_death_of_natural_causes	8.02161	5.7049	5.34576	0.0419286	2.43941	0.0408694	0.0429136	0.0359616	0.138878	0.209515	0.168119	0.0555298	0.245159	0.279537	0.0421402	0.595112	-0.361384	0.377248	1089	1952	1850	269	793	223	1413	39345	46934	0.161695	251	0.096708	0.13628	0.267526	0.176663	0.11942	0.195049	0.163669	0.00766629	0.169294	0.179569	0.200727	1030	818	5
SRR1434138	Basal_ganglia	GTEX-12WSD	female	60-69	8.4	Fast_death_of_natural_causes	7.40546	5.00763	4.9671	0.0531263	2.15706	0.0461079	0.0743808	0.0400635	0.152293	0.194053	0.180122	0	0.2635	0.261463	0.100862	-0.718376	-0.123967	0.0303332	370	692	824	100	295	67	540	9282	12170	0.237305	224	0.0690442	0.0942966	0.200552	0.147967	0.10114	0.122599	0.112356	0.00409552	0.127965	0.129647	0.145869	277	491	4
SRR1368222	Basal_ganglia	GTEX-13CZV	male	60-69	8.5	Fast_death_of_natural_causes	7.40178	5.10217	6.21198	0.0377169	2.23677	0.0400069	0.0485841	0.0356949	0.15061	0.250663	0.164922	0.0371918	0.24498	0.281603	0.0206402	-0.571017	0.0189999	0.0376336	377	707	764	79	274	52	441	10619	13313	0.202359	221	0.0795094	0.112085	0.232783	0.149069	0.109876	0.114598	0.127285	0.00469069	0.143362	0.142336	0.155934	284	466	5
SRR608174	Basal_ganglia	GTEX-N7MS	male	60-69	7.8	Fast_death_of_natural_causes	7.91623	5.71423	5.67491	0.0856762	2.35398	0.0438921	0.0626425	0.0422281	0.163332	0.103973	0.165114	0.0191338	0.227829	0.3007	0.183249	0.378539	-0.395322	0.208757	944	1616	1789	269	689	243	1845	31199	38594	0.19161	95	0.0880286	0.129011	0.264295	0.184584	0.118516	0.211312	0.172062	0.00674207	0.16648	0.180783	0.208063	927	734	6
SRR1466641	Basal_ganglia	GTEX-Y8DK	male	60-69	8.5	Fast_death_of_natural_causes	7.61171	5.4344	5.51344	0.0359178	2.62938	0.0373796	0.0389719	0.0332977	0.129488	0.214914	0.142009	0.0251518	0.25199	0.280006	0.0859288	0.321373	0.468783	0.349914	407	740	864	97	303	77	587	10930	14005	0.219564	234	0.0780679	0.120229	0.230102	0.143241	0.11341	0.148443	0.139509	0.00504905	0.14291	0.153046	0.165324	290	440	5
SRR1452447	Basal_ganglia	GTEX-13FHO	male	60-69	7.6	Ventilator_case	7.97895	5.67569	5.06326	0.0437245	2.72041	0.0412751	0.0395742	0.0407636	0.128281	0.207135	0.206668	0.00304012	0.259012	0.276618	0.0475265	0.920316	0.197555	0.596498	583	948	962	120	368	88	670	14799	18538	0.201694	154	0.102512	0.137593	0.262243	0.16648	0.137775	0.154061	0.145626	0.00602199	0.167207	0.172918	0.182103	366	548	5
SRR614479	Basal_ganglia	GTEX-RU72	female	50-59	7.3	Fast_death_of_natural_causes	7.67363	5.04803	4.195	0.0807827	2.04347	0.0455964	0.0718493	0.0409594	0.14947	0.23954	0.168657	0	0.309742	0.227402	0.054659	-0.586814	-0.639914	0.139803	245	455	560	64	201	37	310	6517	8389	0.223149	193	0.0569365	0.0873059	0.193683	0.117143	0.0881764	0.0949663	0.110966	0.00359103	0.113767	0.116033	0.12919	153	410	4
SRR1370405	Basal_ganglia	GTEX-13N1W	male	70-79	8.1	Ventilator_case	7.99464	5.75303	3.7825	0.044846	2.55636	0.0484874	0.0513516	0.0410688	0.14633	0.134725	0.161166	0.163536	0.231116	0.309455	0	0.748668	-0.121628	0.424167	667	1063	1075	141	473	104	767	21295	25585	0.167676	230	0.0957115	0.130144	0.25319	0.170568	0.135477	0.179993	0.152468	0.00644396	0.162403	0.174701	0.189055	555	611	5
SRR1474466	Basal_ganglia	GTEX-139UC	male	60-69	8.4	Fast_death_of_natural_causes	7.25619	4.99923	4.54215	0.0394159	1.9111	0.0391031	0.0477801	0.0305604	0.132841	0.153198	0.0906609	0.0825472	0.242146	0.298459	0.132989	-1.20438	-0.396795	-0.301207	297	443	458	59	171	36	379	12244	14087	0.13083	258	0.0889088	0.123644	0.240778	0.173845	0.128955	0.178094	0.17021	0.00619144	0.156794	0.167868	0.190732	382	532	4
SRR816721	Basal_ganglia	GTEX-WZTO	male	40-49	8	Violent_and_fast_death	7.82264	6.0837	5.41394	0.037438	2.46753	0.0397389	0.0419519	0.0348935	0.131819	0.152534	0.156479	0	0.309345	0.232372	0.14927	0.607068	-0.10359	0.00145424	943	1666	1619	240	663	194	1594	28481	35400	0.195452	131	0.102193	0.153738	0.278857	0.18239	0.134553	0.199157	0.174365	0.00720719	0.179295	0.191576	0.208692	869	711	6
SRR1486626	Basal_ganglia	GTEX-ZAB4	male	40-49	8.2	Slow_death	8.0415	5.53581	5.98104	0.0359312	2.76946	0.03999	0.0386832	0.0350077	0.130479	0.170831	0.160536	0.00856004	0.250467	0.291422	0.118184	0.985597	0.222408	0.77628	708	1223	1382	177	493	155	1110	19515	24763	0.211929	210	0.0993319	0.137254	0.272251	0.160315	0.136126	0.194042	0.158396	0.00660265	0.167288	0.184918	0.196251	519	514	6
SRR1443201	Basal_ganglia	GTEX-11GSP	female	60-69	8.4	Fast_death_of_natural_causes	8.05501	5.4344	5.31682	0.0435173	2.64588	0.0449604	0.0481688	0.0397655	0.152679	0.196756	0.160768	0.0621816	0.273429	0.269569	0.0372967	0.785443	-0.0108135	0.744383	554	922	1113	135	385	109	699	14572	18489	0.211856	335	0.0835793	0.1185	0.260418	0.157852	0.122394	0.160408	0.141571	0.00540594	0.155087	0.16543	0.180062	385	530	5
SRR1402454	Basal_ganglia	GTEX-13OVL	male	50-59	8.9	Fast_death_of_natural_causes	7.70206	5.60544	4.67753	0.0402298	2.30053	0.0430709	0.0445949	0.0374728	0.145589	0.218745	0.145619	0	0.275047	0.269333	0.0912563	0.0432473	-0.239618	0.0453482	591	1001	1133	139	401	116	784	14401	18566	0.224335	292	0.07795	0.107278	0.235596	0.141433	0.103606	0.160132	0.125292	0.00499332	0.140564	0.151653	0.165613	387	484	6
SRR658645	Basal_ganglia	GTEX-RVPU	male	50-59	7.4	Fast_death_of_natural_causes	7.48518	5.05214	4.73162	0.138678	2.10136	0.0339665	0.0852841	0.0289575	0.110194	0.121633	0.169675	0.0934066	0.210745	0.334277	0.0702634	-0.694236	-0.318878	0.0246517	376	646	783	103	259	86	598	13700	16551	0.172255	127	0.0776769	0.0964656	0.221737	0.157826	0.0919799	0.156981	0.130892	0.00565497	0.138426	0.141791	0.166859	390	533	3
SRR1381543	Basal_ganglia	GTEX-12WS9	female	50-59	7.8	Intermediate_death	7.64026	5.32479	4.49135	0.0415155	2.27552	0.0423904	0.0496421	0.0370934	0.145688	0.163417	0.163519	0.127367	0.260152	0.285544	0	-0.179737	-0.19775	0.140659	662	1165	1077	138	519	112	619	25440	29732	0.144356	172	0.0873205	0.123254	0.248032	0.166304	0.126577	0.166946	0.158383	0.00708754	0.156228	0.166202	0.184916	752	699	4
SRR1314767	Basal_ganglia	GTEX-13RTJ	male	60-69	8.1	Slow_death	7.76784	5.51518	5.26258	0.044573	2.42788	0.0423693	0.0506329	0.0403339	0.140586	0.178979	0.142018	0.0489971	0.239789	0.306498	0.0837194	0.240438	-0.0797256	0.264294	805	1418	1261	172	613	128	959	28523	33879	0.158092	198	0.100782	0.144323	0.270804	0.173102	0.140951	0.180789	0.160282	0.00741254	0.172253	0.184217	0.196244	835	749	5
SRR1375927	Basal_ganglia	GTEX-ZE9C	male	60-69	8	Fast_death_of_natural_causes	7.5385	4.83773	3.67013	0.0402452	2.49901	0.0419166	0.0449621	0.0379445	0.141799	0.21945	0.164996	0.0276209	0.26208	0.285067	0.0407866	-0.199388	0.35135	0.537051	505	989	932	118	411	75	543	18002	21575	0.165608	177	0.078774	0.124376	0.258177	0.176646	0.127183	0.167481	0.162047	0.00646047	0.159493	0.169304	0.191088	554	587	4
SRR1440308	Basal_ganglia	GTEX-ZUA1	male	40-49	8.4	Fast_death_of_natural_causes	7.60147	5.40413	5.13987	0.0426879	2.43099	0.0415809	0.0500112	0.037306	0.14786	0.181001	0.138195	0	0.294233	0.253369	0.133202	0.0284514	0.123469	0.191237	397	799	790	97	334	63	503	12894	15877	0.187882	161	0.0757513	0.126008	0.243025	0.164087	0.124047	0.136498	0.120289	0.00558548	0.152218	0.157394	0.165975	397	503	4
SRR599192	Basal_ganglia	GTEX-N7MT	female	60-69	7.4	Slow_death	8.08044	5.49002	5.36667	0.0791037	2.50306	0.0442741	0.0688218	0.0440816	0.156852	0.13854	0.145824	0.162447	0.215009	0.338179	0	0.642424	-0.301544	0.611536	789	1429	1412	183	591	160	887	22341	27792	0.196136	208	0.0908103	0.134927	0.274363	0.169205	0.122976	0.190333	0.150115	0.0061543	0.167326	0.18065	0.196004	582	715	4
SRR1082328	Basal_ganglia	GTEX-X585	male	50-59	7.7	Slow_death	7.87778	6.16092	6.08126	0.0433459	2.48659	0.0445276	0.0432013	0.0401806	0.147524	0.0623717	0.166142	0.224303	0.189439	0.366355	0.116133	0.722941	-0.136912	0.018294	524	915	1007	126	360	95	857	16386	20270	0.191613	171	0.0831138	0.122132	0.25706	0.171436	0.120552	0.163422	0.168194	0.00611143	0.158435	0.165792	0.190028	485	476	5
SRR1379450	Basal_ganglia	GTEX-13FLW	male	50-59	7.8	Fast_death_of_natural_causes	7.38058	5.59409	4.34213	0.0436862	2.41881	0.0408386	0.0433854	0.0411139	0.139335	0.189706	0.132991	0.00447741	0.254353	0.302886	0.115587	-0.121859	0.344398	-0.123447	378	685	720	85	269	61	507	11834	14539	0.186051	143	0.0828096	0.124402	0.230829	0.16716	0.127093	0.141647	0.128357	0.00546136	0.1513	0.155993	0.166998	355	497	6
SRR1362417	Basal_ganglia	GTEX-13S7M	female	60-69	7.3	Fast_death_of_natural_causes	7.52384	5.69184	4.65388	0.0454879	2.35888	0.0432156	0.0502447	0.0401227	0.13944	0.18244	0.141531	0	0.315758	0.246914	0.113357	-0.0159676	0.0657582	-0.110352	975	1859	1692	255	722	201	1254	25930	32888	0.211567	317	0.09435	0.143805	0.259445	0.187218	0.121191	0.184059	0.147639	0.00620228	0.171204	0.177125	0.19459	743	699	6
SRR818396	Basal_ganglia	GTEX-WVLH	male	50-59	8.1	Fast_death_of_natural_causes	7.85178	5.89429	4.16568	0.0413801	2.3962	0.0406727	0.0436464	0.0350393	0.151233	0.184055	0.162425	0	0.288895	0.274984	0.0896413	0.453359	-0.255225	0.0804403	1063	1776	1764	280	765	209	1553	35579	42989	0.17237	208	0.103333	0.143449	0.271235	0.201201	0.139229	0.199351	0.178411	0.00774182	0.179804	0.188316	0.212549	1062	754	5
SRR1466850	Basal_ganglia	GTEX-13FXS	male	50-59	7.6	Fast_death_of_natural_causes	7.76423	5.94001	4.7069	0.0445512	2.35056	0.04266	0.0442445	0.0419706	0.145349	0.16761	0.130026	0	0.256969	0.310787	0.134608	0.325012	-0.239787	-0.0610212	482	924	990	134	372	87	774	13608	17371	0.216625	168	0.0785643	0.119948	0.232018	0.164741	0.11724	0.151897	0.139075	0.00516094	0.148818	0.155276	0.171933	415	524	5
SRR1355262	Basal_ganglia	GTEX-11NV4	male	60-69	8.5	Fast_death_of_natural_causes	7.42414	5.68822	5.35165	0.0409667	2.28853	0.0418474	0.0439605	0.0389817	0.140727	0.087541	0.122843	0.0276049	0.204582	0.363571	0.193858	-0.212328	0.0533127	-0.253369	436	797	891	126	300	82	795	11734	15161	0.22604	106	0.0777021	0.113103	0.221466	0.160412	0.110792	0.157414	0.132711	0.00498025	0.143171	0.150694	0.168001	360	475	5
SRR821434	Basal_ganglia	GTEX-WL46	male	50-59	7.6	Fast_death_of_natural_causes	7.54021	5.96067	6.51495	0.0371861	2.50093	0.0386103	0.0406662	0.0341907	0.140718	0.0173183	0.190912	0.0367333	0.289361	0.287867	0.212445	0.315057	0.288442	-0.138301	650	1140	1259	207	408	128	1396	18417	23605	0.219784	213	0.0948807	0.144124	0.260805	0.191861	0.128948	0.189408	0.176688	0.00649648	0.172918	0.180821	0.20469	514	553	6
SRR1383723	Basal_ganglia	GTEX-13SLX	female	50-59	7.9	Fast_death_of_natural_causes	7.7492	5.87803	4.28422	0.0453247	2.46483	0.0444325	0.0463722	0.0393783	0.150623	0.177493	0.16393	0	0.337868	0.245168	0.0755402	0.436811	-0.0122836	0.0603969	1003	1830	1498	227	735	165	1268	32647	39373	0.170828	318	0.103165	0.154228	0.258703	0.174811	0.130766	0.185639	0.159329	0.00750727	0.172727	0.182334	0.194621	987	789	6
SRR612380	Basal_ganglia	GTEX-QVJO	female	60-69	7.4	Slow_death	8.15407	5.8501	5.74292	0.137393	2.36089	0.0463542	0.0817877	0.0408249	0.163485	0.123855	0.139762	0.0917745	0.246497	0.339035	0.0590766	0.686613	-0.663954	0.336657	634	1112	1103	156	453	107	728	18998	23291	0.18432	178	0.0868892	0.13168	0.23982	0.171987	0.123473	0.147112	0.136462	0.00626066	0.157594	0.160521	0.173845	462	563	5
SRR1373940	Basal_ganglia	GTEX-145LS	female	60-69	8.2	Slow_death	7.86378	5.86329	5.40245	0.0391433	2.60983	0.0413014	0.0406268	0.0362772	0.137041	0.104554	0.168054	0.0543114	0.26912	0.317684	0.0862777	0.740855	0.119143	0.290561	667	1246	1230	143	478	102	914	19561	24341	0.196376	198	0.0875778	0.135207	0.25202	0.152285	0.123424	0.136192	0.15286	0.00632036	0.156772	0.161711	0.173339	525	567	6
SRR662725	Basal_ganglia	GTEX-TSE9	female	60-69	7.6	Ventilator_case	7.27714	5.44439	4.83764	0.103002	1.92397	0.0387244	0.0757517	0.032825	0.142216	0.163428	0.161225	0.0697755	0.281804	0.310838	0.0129282	-0.96382	-0.423123	-0.54127	504	963	849	104	452	79	492	21422	24865	0.138468	181	0.0798954	0.123126	0.24393	0.163888	0.124371	0.160545	0.12429	0.00640002	0.15271	0.162993	0.173163	671	695	5
SRR1486560	Basal_ganglia	GTEX-12ZZY	male	60-69	7	Fast_death_of_natural_causes	7.78639	5.63599	5.19733	0.0417963	2.48991	0.0438967	0.0433672	0.0388622	0.148422	0.16262	0.124784	0.0285843	0.289401	0.306187	0.0884236	0.397909	0.0042248	0.259814	587	1075	1088	132	394	102	740	16028	20146	0.204408	192	0.0834888	0.129931	0.241507	0.151416	0.121536	0.171405	0.142989	0.00581633	0.151586	0.166095	0.176829	442	554	5
SRR1312103	Basal_ganglia	GTEX-12WSM	male	60-69	8.2	Fast_death_of_natural_causes	7.40714	5.17762	4.64983	0.032578	2.05122	0.0361488	0.0364293	0.0297756	0.141117	0.241077	0.0983887	0	0.299875	0.304074	0.0565844	-0.782974	-0.327081	-0.16065	292	505	538	62	211	38	287	9639	11572	0.167041	279	0.0730191	0.107242	0.236654	0.169837	0.115523	0.14381	0.142993	0.00499055	0.146688	0.150807	0.173323	255	443	4
SRR5125358	Basal_ganglia	GTEX-WHSE	male	20-29	8.8	Intermediate_death	8.02422	5.89724	4.27336	0.0467939	2.62	0.0467205	0.0487208	0.0426107	0.167904	0.054406	0.186308	0.154743	0.287585	0.316958	0	0.929935	-0.0487906	0.416378	875	1538	1534	206	698	175	950	28026	34002	0.175754	160	0.0973687	0.148152	0.278596	0.182246	0.141142	0.199971	0.1623	0.00716603	0.176591	0.191965	0.205778	660	742	5
SRR5125359	Basal_ganglia	GTEX-WHSE	male	20-29	8.8	Intermediate_death	8.02422	5.89724	4.27336	0.0467939	2.62	0.0467205	0.0487208	0.0426107	0.167904	0.054406	0.186308	0.154743	0.287585	0.316958	0	0.929935	-0.0487906	0.416378	875	1538	1534	206	698	175	950	28026	34002	0.175754	245	0.0973687	0.148152	0.278596	0.182246	0.141142	0.199971	0.1623	0.00716603	0.176591	0.191965	0.205778	660	742	5
SRR818110	Basal_ganglia	GTEX-WHSE	male	20-29	8.8	Intermediate_death	8.02421	5.89723	4.27335	0.0467942	2.62002	0.0467209	0.0487151	0.042605	0.167905	0.0544062	0.186308	0.154743	0.287585	0.316958	0	0.929951	-0.0487403	0.416394	875	1538	1534	206	698	175	950	28026	34002	0.175754	368	0.0973687	0.148152	0.278596	0.182246	0.141142	0.199971	0.1623	0.00716604	0.176591	0.191965	0.205778	660	742	5
SRR665393	Basal_ganglia	GTEX-T5JC	male	20-29	8.9	Fast_death_of_natural_causes	7.53784	5.65323	4.52118	0.0970755	2.61549	0.0392932	0.0700127	0.0369776	0.143525	0.126711	0.173397	0.0911313	0.274258	0.332558	0.00194458	0.328349	0.515995	0.142523	298	536	533	57	176	42	297	7785	9724	0.199404	83	0.0834565	0.123671	0.229643	0.140707	0.117943	0.160068	0.136534	0.00499941	0.144369	0.157831	0.166738	196	432	5
SRR662689	Basal_ganglia	GTEX-P44H	male	40-49	7.7	Slow_death	8.00651	5.6865	4.91686	0.0799448	2.19221	0.0336645	0.0599487	0.027447	0.110452	0.14878	0.185521	0.0399523	0.279386	0.328376	0.0179846	0.236572	-0.790063	0.16586	789	1341	1272	177	595	150	791	28231	33346	0.153392	156	0.105289	0.144406	0.26876	0.198595	0.139206	0.213891	0.151803	0.00799964	0.179262	0.191566	0.208262	770	771	5
SRR665298	Basal_ganglia	GTEX-S7SE	male	50-59	8.2	Fast_death_of_natural_causes	7.93326	5.97126	4.47374	0.0993996	2.32143	0.0398932	0.0775428	0.0367701	0.13961	0.180896	0.153546	0.0250629	0.294468	0.313721	0.0323071	0.468131	-0.488506	0.040477	184	356	427	37	126	22	190	3262	4604	0.291486	238	0.0613	0.100444	0.201021	0.116308	0.108909	0.113458	0.105827	0.0026876	0.119768	0.130958	0.134153	78	355	3
SRR1361757	Basal_ganglia	GTEX-14BIM	female	60-69	8.3	Intermediate_death	7.97897	5.7437	5.33121	0.0392172	2.85294	0.0412222	0.0393225	0.0359556	0.141812	0.180598	0.111189	0.0485209	0.279327	0.336121	0.0442442	1.13091	0.43331	0.667773	598	1007	972	103	403	89	509	14932	18613	0.197765	173	0.108476	0.148408	0.266888	0.145988	0.131621	0.171403	0.140333	0.0062494	0.16744	0.17958	0.181153	378	447	4
SRR1336357	Basal_ganglia	GTEX-13VXU	male	50-59	8.8	Fast_death_of_natural_causes	7.63181	5.74358	3.83219	0.0465217	2.52508	0.0442345	0.0478866	0.0415794	0.152418	0.156035	0.138922	0.0326381	0.294164	0.324547	0.0536937	0.340446	0.23932	0.0919496	760	1353	1254	158	564	134	813	21043	26079	0.193106	130	0.0926141	0.138111	0.253539	0.164379	0.126992	0.194639	0.142771	0.00620053	0.162161	0.17832	0.188832	565	639	5
SRR1475257	Basal_ganglia	GTEX-14ABY	male	50-59	7.9	Fast_death_of_natural_causes	7.66181	6.00131	4.70788	0.0406788	2.57373	0.0431962	0.0414215	0.0379123	0.149952	0.143512	0.157801	0.0161221	0.270978	0.359831	0.0517555	0.553387	0.278041	0.0032257	533	930	914	114	331	76	549	11803	15250	0.226033	171	0.0908105	0.127955	0.241962	0.147162	0.114892	0.143198	0.12761	0.00504053	0.151972	0.157002	0.164983	345	463	5
SRR1357189	Basal_ganglia	GTEX-1399T	male	60-69	8.6	Fast_death_of_natural_causes	7.72135	5.86273	4.50228	0.0395159	2.52547	0.0393982	0.0426817	0.0351662	0.135619	0.0947398	0.161251	0.0966475	0.284378	0.347954	0.0150299	0.484316	0.130275	0.0971401	559	1079	1013	118	428	89	546	16267	20099	0.190656	249	0.0862504	0.132383	0.252102	0.161853	0.128955	0.169709	0.143688	0.00592376	0.158147	0.170787	0.181838	475	519	5
SRR1365987	Basal_ganglia	GTEX-11OF3	male	60-69	7.7	Fast_death_of_natural_causes	7.66987	5.72772	4.10869	0.0428458	2.58764	0.0433016	0.0474945	0.0390023	0.155122	0.15995	0.134888	0.040134	0.312988	0.321815	0.0302255	0.455983	0.309627	0.187229	478	826	802	89	310	75	440	12602	15622	0.193317	167	0.0838206	0.124835	0.236981	0.151247	0.122789	0.170831	0.1432	0.00564602	0.149221	0.163859	0.175565	320	499	6
SRR1329377	Basal_ganglia	GTEX-13O3Q	male	50-59	8.5	Fast_death_of_natural_causes	7.96763	6.12166	4.72713	0.0459391	2.54366	0.0440101	0.0466553	0.0404985	0.152572	0.174096	0.130461	0	0.300932	0.335555	0.0589555	0.872004	-0.134694	0.167504	1216	2159	1760	258	954	208	1231	38554	46340	0.168019	307	0.108505	0.154606	0.278112	0.190817	0.142367	0.193656	0.158717	0.00790159	0.18301	0.192185	0.205325	1265	828	6
SRR657587	Basal_ganglia	GTEX-T6MN	male	50-59	7.7	Fast_death_of_natural_causes	7.99841	5.59898	5.00839	0.0700661	2.437	0.0371965	0.0536663	0.0330222	0.123517	0.211128	0.108799	0	0.350175	0.286855	0.0430427	0.520617	-0.332996	0.419297	1069	1880	1523	208	845	188	1019	51158	57890	0.11629	332	0.120345	0.173978	0.295728	0.202579	0.156748	0.203477	0.177095	0.0121288	0.198157	0.207483	0.21972	1560	1035	4
SRR1398157	Basal_ganglia	GTEX-Z93S	male	50-59	8.1	Fast_death_of_natural_causes	7.38879	5.65164	5.45311	0.033776	2.50429	0.0377036	0.0374121	0.0313292	0.120247	0.0239108	0.129396	0	0.256499	0.384614	0.253401	0.0283488	0.48625	-0.0787118	370	695	831	124	277	82	669	10203	13251	0.23002	176	0.074564	0.117195	0.239561	0.165739	0.122383	0.157961	0.128751	0.00504828	0.149265	0.159275	0.173003	246	436	6
SRR598428	Basal_ganglia	GTEX-Q2AG	female	40-49	8.5	Fast_death_of_natural_causes	8.02622	5.75886	4.20457	0.085329	2.37173	0.0421207	0.062452	0.0418174	0.162661	0.179467	0.129453	0.0235137	0.316166	0.327615	0.0237851	0.532465	-0.492176	0.291235	841	1545	1471	186	704	167	944	29376	35234	0.16626	171	0.0871339	0.133675	0.26478	0.156823	0.129879	0.179054	0.156297	0.0071131	0.160603	0.176847	0.189239	955	687	6
SRR656552	Basal_ganglia	GTEX-UTHO	male	60-69	7.5	Intermediate_death	8.05533	5.78322	4.4118	0.0920502	2.282	0.0355958	0.0667507	0.0280715	0.119903	0.111664	0.152203	0.0167506	0.290178	0.365812	0.0633926	0.450895	-0.689311	0.225444	92	204	253	27	81	15	121	1909	2702	0.293486	288	0.0491669	0.0834599	0.199036	0.158105	0.0904161	0.0954328	0.102573	0.00231024	0.122442	0.117086	0.138787	59	261	4
SRR1339218	Basal_ganglia	GTEX-131YS	female	60-69	8.8	Fast_death_of_natural_causes	8.08297	5.90743	4.94797	0.0395713	2.53772	0.0415917	0.0430833	0.0359288	0.141352	0.15189	0.115706	0	0.321409	0.335236	0.0757586	0.88154	-0.265708	0.39089	497	879	906	102	332	87	574	11133	14510	0.232736	401	0.0923333	0.13109	0.241001	0.131042	0.126606	0.170871	0.136534	0.00520729	0.148867	0.167392	0.169862	267	447	4
SRR1403050	Basal_ganglia	GTEX-13X6J	male	50-59	8.5	Fast_death_of_natural_causes	7.7177	6.14296	4.12368	0.0393327	2.52252	0.042033	0.0399263	0.035872	0.13433	0.165795	0.120019	0	0.348376	0.311045	0.0547657	0.603984	0.113063	-0.0777996	661	1223	1094	141	447	92	580	16201	20439	0.207349	155	0.0881769	0.12642	0.238947	0.158905	0.114002	0.146697	0.126552	0.00568853	0.153112	0.156517	0.167775	488	533	4
SRR1415095	Basal_ganglia	GTEX-139TT	male	60-69	6.6	Fast_death_of_natural_causes	7.33224	5.52834	5.19698	0.0421109	1.89222	0.0397978	0.0470767	0.0302159	0.14117	0.202717	0.0533952	0	0.434726	0.231056	0.0781052	-0.913831	-0.548676	-0.571616	422	798	565	67	298	50	373	14937	17510	0.146945	228	0.0833363	0.132724	0.233875	0.174183	0.126579	0.180401	0.147614	0.00592638	0.15603	0.168395	0.184018	450	617	5
SRR1413625	Basal_ganglia	GTEX-1313W	female	50-59	8.1	Fast_death_of_natural_causes	7.7309	5.90743	3.76133	0.040073	2.54057	0.0409103	0.0439823	0.0395479	0.14718	0.11527	0.139119	0	0.343491	0.325617	0.0765038	0.534613	0.144043	0.0911352	480	858	845	86	349	69	469	10785	13941	0.226383	243	0.0930204	0.141342	0.249186	0.144136	0.139917	0.164979	0.139589	0.00521794	0.156921	0.173856	0.174472	264	469	3
SRR1487107	Basal_ganglia	GTEX-145MH	male	50-59	8.3	Violent_and_fast_death	7.81747	6.28978	4.97248	0.0449261	2.51739	0.044616	0.0467995	0.0411982	0.151903	0.104808	0.140826	0.00116505	0.291101	0.384051	0.0780488	0.763141	-0.0192908	-0.0852169	961	1674	1484	208	674	167	1116	25909	32193	0.195198	164	0.101715	0.146306	0.270112	0.171812	0.130693	0.213261	0.151274	0.00688758	0.172486	0.190093	0.201615	797	704	5
SRR1418923	Basal_ganglia	GTEX-12WSC	male	50-59	7.4	Fast_death_of_natural_causes	7.7885	5.90384	4.34104	0.0512697	2.42025	0.0438315	0.0690198	0.0388978	0.147382	0.135412	0.122247	0.000820968	0.326565	0.348788	0.0661667	0.427248	-0.139543	0.0407414	526	963	849	95	370	72	487	13498	16860	0.199407	190	0.089689	0.137638	0.239927	0.156692	0.125564	0.153218	0.137132	0.00549572	0.155987	0.164087	0.171742	372	547	4
SRR1478077	Basal_ganglia	GTEX-13G51	male	60-69	8.2	Fast_death_of_natural_causes	8.18846	6.00095	4.45868	0.0387935	2.52323	0.0398562	0.0424301	0.0359958	0.133222	0.164194	0.11125	0.0386154	0.344559	0.331419	0.00996278	1.00951	-0.418503	0.412654	698	1330	1124	148	564	99	568	19085	23616	0.191861	163	0.0960711	0.147819	0.26272	0.171249	0.132604	0.178071	0.153292	0.00638155	0.169465	0.180303	0.191333	516	527	4
SRR661325	Basal_ganglia	GTEX-T2IS	female	20-29	7	Violent_and_fast_death	7.92189	6.10316	4.26119	0.0661361	2.00349	0.0342593	0.0504815	0.0255275	0.103215	0.0780863	0.0996222	0	0.390793	0.40511	0.0263877	0.0856815	-1.05803	-0.318484	856	1577	1229	142	719	141	689	33697	39050	0.137081	372	0.110197	0.162611	0.269844	0.184362	0.146337	0.221898	0.168907	0.010388	0.181753	0.200173	0.211253	1075	848	5
SRR613090	Basal_ganglia	GTEX-RNOR	female	50-59	7.9	Violent_and_fast_death	8.13703	6.52553	5.6359	0.0313299	2.46535	0.0337385	0.0358774	0.0280822	0.111463	0.0519651	0.12067	0.0035012	0.530334	0.39746	0	1.11809	-0.494173	0.00250176	660	1275	965	94	562	88	376	17669	21689	0.185347	261	0.0917934	0.145752	0.252968	0.145319	0.134845	0.173563	0.122997	0.00704328	0.158958	0.176782	0.173712	507	494	4
SRR5125373	Cerebellar_hemisphere	GTEX-WHSE	male	20-29	7.2	Intermediate_death	7.9285	7.49786	4.59762	0.0533386	2.9458	0.0493907	0.0545168	0.0498087	0.182994	0.0867768	0.147175	0.0492015	0.2377	0.333184	0.145963	2.00341	0.558655	-0.356637	1886	2946	2299	350	1228	276	1489	65482	75956	0.137896	320	0.150302	0.19652	0.311297	0.22942	0.173809	0.255402	0.188985	0.011345	0.221885	0.234257	0.246276	1746	880	5
SRR5125374	Cerebellar_hemisphere	GTEX-WHSE	male	20-29	7.2	Intermediate_death	7.9285	7.49786	4.59762	0.0533386	2.9458	0.0493907	0.0545168	0.0498087	0.182994	0.0867768	0.147175	0.0492015	0.2377	0.333184	0.145963	2.00341	0.558655	-0.356637	1886	2946	2299	350	1228	276	1489	65482	75956	0.137896	177	0.150302	0.19652	0.311297	0.22942	0.173809	0.255402	0.188985	0.011345	0.221885	0.234257	0.246276	1746	880	5
SRR820107	Cerebellar_hemisphere	GTEX-WHSE	male	20-29	7.2	Intermediate_death	7.9285	7.49786	4.59762	0.0533386	2.9458	0.0493907	0.0545168	0.0498087	0.182994	0.0867768	0.147175	0.0492015	0.2377	0.333184	0.145963	2.00341	0.558655	-0.356637	1886	2946	2299	350	1228	276	1489	65482	75956	0.137896	141	0.150302	0.19652	0.311297	0.22942	0.173809	0.255402	0.188985	0.011345	0.221885	0.234257	0.246276	1746	880	5
SRR1315799	Cerebellar_hemisphere	GTEX-13PVQ	male	50-59	6.8	Fast_death_of_natural_causes	7.46376	7.19499	2.95184	0.0505147	2.88137	0.0484882	0.0548495	0.0461445	0.155156	0.0925912	0.252927	0.0119206	0.334132	0.261095	0.0473339	1.31539	0.99358	-0.627167	1773	2893	2079	316	1301	274	1237	73489	83362	0.118435	185	0.143662	0.190789	0.303649	0.234722	0.167743	0.268741	0.184394	0.0115091	0.218205	0.232731	0.247876	1826	872	5
SRR1478294	Cerebellar_hemisphere	GTEX-13OVJ	female	50-59	7.8	Fast_death_of_natural_causes	7.97865	7.54146	4.48849	0.054408	3.32037	0.0526322	0.0554591	0.0481819	0.164761	0.145133	0.146039	0.0920434	0.290353	0.309903	0.0165292	2.58101	1.17597	-0.0224183	2472	3930	2956	452	1684	355	1795	109279	122923	0.110996	219	0.156762	0.197295	0.332476	0.268584	0.169898	0.252022	0.215039	0.0145088	0.238779	0.237923	0.26703	2854	1098	4
SRR1471374	Cerebellar_hemisphere	GTEX-13CZV	male	60-69	5.7	Fast_death_of_natural_causes	7.3543	6.88941	4.51832	0.0472897	2.37146	0.0435488	0.0507413	0.0465393	0.143737	0.168265	0.181638	0	0.33227	0.317827	0	0.376195	0.214664	-0.968749	1142	1910	1332	167	788	134	526	43309	49308	0.121664	192	0.114908	0.147931	0.253047	0.183862	0.128819	0.174539	0.124562	0.00929602	0.174937	0.176084	0.184003	1216	728	5
SRR1364893	Cerebellar_hemisphere	GTEX-13FLV	male	50-59	6.3	Fast_death_of_natural_causes	7.80282	7.62493	2.10898	0.0499434	2.54985	0.0468886	0.0534406	0.0507613	0.158373	0.188949	0.101456	0	0.442939	0.212653	0.0540037	1.39909	-0.0203246	-0.876945	926	1539	1040	119	648	101	427	35095	39895	0.120316	206	0.123321	0.164485	0.260249	0.171843	0.155849	0.193568	0.138163	0.00941357	0.179974	0.193538	0.190956	972	638	5
SRR1394147	Cerebellar_hemisphere	GTEX-12126	male	20-29	8.5	Violent_and_fast_death	8.05215	7.55991	4.53599	0.0507919	2.75814	0.0492542	0.0529007	0.0457494	0.164634	0.118857	0.0810267	0	0.380817	0.276174	0.143125	1.90038	0.073593	-0.447088	1123	1996	1522	172	735	164	662	26894	33268	0.191596	130	0.123236	0.18345	0.269985	0.162444	0.149192	0.215563	0.145486	0.00767208	0.184779	0.204547	0.198369	795	583	5
SRR1317808	Cerebellar_hemisphere	GTEX-14BIN	female	50-59	7.4	Fast_death_of_natural_causes	7.88407	7.25243	4.96566	0.0376147	2.50537	0.0410688	0.0388423	0.0341259	0.12855	0.135916	0.091015	0	0.35865	0.30011	0.114309	1.25052	-0.172772	-0.61986	1237	2174	1744	226	858	203	931	35620	42993	0.171493	248	0.112387	0.160614	0.264533	0.194664	0.132249	0.210993	0.151681	0.00795726	0.183049	0.192097	0.205468	992	632	4
SRR1485789	Cerebellar_hemisphere	GTEX-12WSB	female	60-69	6	Slow_death	7.25831	6.97041	3.67571	0.0422282	2.37567	0.0437105	0.048313	0.0400823	0.141863	0.0895405	0.152034	0.0361195	0.310205	0.364216	0.0478855	0.323056	0.327932	-1.0965	931	1545	1094	140	617	110	505	31069	36011	0.137236	247	0.113679	0.146489	0.239792	0.166499	0.130676	0.191057	0.133553	0.0079917	0.166615	0.177004	0.182725	925	614	5
SRR615599	Cerebellar_hemisphere	GTEX-NPJ8	male	40-49	7.8	Slow_death	8.32494	7.85297	4.63065	0.0531807	3.18191	0.0505398	0.067024	0.0504708	0.174445	0.125856	0.122947	0.0706182	0.330187	0.350392	0	2.87985	0.50974	-0.0307758	1183	2002	1538	204	814	179	769	41883	48572	0.137713	208	0.133214	0.183879	0.280633	0.209342	0.150107	0.22769	0.168277	0.0105134	0.201767	0.210577	0.221486	1230	636	5
SRR1377445	Cerebellar_hemisphere	GTEX-13X6K	female	60-69	8.4	Slow_death	8.28513	7.33824	4.63197	0.0473972	2.84676	0.0448449	0.0463547	0.0422546	0.14374	0.200422	0.0934377	0.00130339	0.313275	0.375321	0.0162409	2.15197	-0.0211521	-0.0380655	2116	3294	2496	372	1386	303	1415	81260	92642	0.12286	145	0.153766	0.200611	0.330236	0.256335	0.173437	0.273504	0.197465	0.0126279	0.235237	0.244447	0.264385	2577	1049	4
SRR655375	Cerebellar_hemisphere	GTEX-TSE9	female	60-69	8.1	Ventilator_case	8.06902	7.52545	3.80262	0.103809	2.81479	0.0381582	0.0656708	0.0337068	0.130408	0.0989153	0.168078	0.0248236	0.38115	0.307548	0.0194854	1.97834	0.15865	-0.36377	2281	3596	2575	393	1530	343	1609	102718	115045	0.107149	186	0.167527	0.216857	0.338216	0.263257	0.184255	0.287453	0.215429	0.0144742	0.246464	0.256695	0.276089	2843	1367	5
SRR1401953	Cerebellar_hemisphere	GTEX-13OW5	male	60-69	8.8	Intermediate_death	8.40815	8.16383	4.08475	0.0499594	3.51083	0.050457	0.0504561	0.0468287	0.165954	0.120803	0.110296	0.0364605	0.310548	0.378168	0.0437248	3.54992	0.991166	0.131659	1539	2464	1966	279	1009	226	912	46749	55144	0.152238	192	0.161772	0.213865	0.330676	0.246068	0.188263	0.25852	0.176958	0.0115441	0.238095	0.247831	0.253055	1202	671	5
SRR818188	Cerebellar_hemisphere	GTEX-WL46	male	50-59	7.2	Fast_death_of_natural_causes	8.00192	7.71189	3.24455	0.0457666	2.90128	0.0446622	0.0462572	0.0400595	0.151854	0	0.123485	0.031444	0.347389	0.341406	0.156275	2.11343	0.381488	-0.460689	1810	2926	2063	302	1173	238	1075	64874	74461	0.128752	172	0.153203	0.19962	0.303504	0.235134	0.1755	0.247378	0.174745	0.012201	0.222865	0.2315	0.24019	1919	952	5
SRR1452056	Cerebellar_hemisphere	GTEX-131XW	female	50-59	6.8	Slow_death	6.69188	6.11742	2.75238	0.0411749	2.21197	0.0422297	0.0512359	0.0415914	0.154341	0.130347	0.164073	0	0.393829	0.295086	0.0166643	-0.850774	0.731733	-1.20609	421	826	560	54	299	55	153	10842	13210	0.179258	255	0.080552	0.119651	0.196868	0.123271	0.110309	0.16448	0.0942189	0.00504891	0.130085	0.147827	0.144709	264	366	3
SRR1455060	Cerebellar_hemisphere	GTEX-13PLJ	female	60-69	7.2	Fast_death_of_natural_causes	7.41813	6.73826	4.2367	0.0432902	2.35816	0.043029	0.0477119	0.0388069	0.13632	0.163149	0.111987	0	0.313937	0.375736	0.0351907	0.35309	0.125918	-0.833918	1476	2510	1869	240	1003	225	929	49769	58021	0.142224	182	0.110426	0.151121	0.257047	0.178119	0.124555	0.222363	0.146026	0.00888907	0.174178	0.188772	0.200889	1409	820	5
SRR664819	Cerebellar_hemisphere	GTEX-QMR6	male	50-59	8.1	Slow_death	8.18495	7.64996	4.57435	0.0705566	2.5297	0.0336197	0.054044	0.0300849	0.114067	0.168084	0.0729032	0	0.344454	0.348197	0.0663622	1.76391	-0.497353	-0.581164	2001	3260	2478	358	1313	298	1410	86157	97275	0.114295	192	0.150026	0.201001	0.320377	0.242974	0.167078	0.234635	0.188696	0.0138607	0.228595	0.230773	0.246671	2404	1124	4
SRR1393553	Cerebellar_hemisphere	GTEX-13JVG	male	60-69	6.7	Fast_death_of_natural_causes	8.06454	7.39649	3.62673	0.0493771	3.0877	0.048066	0.0501133	0.0463476	0.157464	0.14819	0.155299	0	0.428064	0.268446	0	2.28528	0.664773	-0.0583555	1147	2023	1537	182	791	161	668	33590	40099	0.162323	186	0.130401	0.182685	0.292011	0.184381	0.152028	0.223215	0.164983	0.0088988	0.19737	0.212485	0.216148	775	617	4
SRR821468	Cerebellar_hemisphere	GTEX-WWYW	female	50-59	7.1	Intermediate_death	8.06241	7.74204	3.67718	0.0423092	2.96039	0.0429606	0.046802	0.039577	0.151197	0.0847277	0.123858	0.0462302	0.332405	0.368945	0.0438347	2.26755	0.417151	-0.37687	1717	2730	1904	272	1270	224	1107	86138	95362	0.0967262	121	0.153805	0.203374	0.30731	0.224863	0.18603	0.250366	0.204635	0.0144308	0.222338	0.23677	0.246793	2361	1171	4
SRR660812	Cerebellar_hemisphere	GTEX-T6MN	male	50-59	8.9	Fast_death_of_natural_causes	8.34136	7.80421	3.92946	0.0674139	3.28164	0.034782	0.0487837	0.0298703	0.109203	0.0557746	0.0863853	0	0.370581	0.331755	0.155504	3.00928	0.674037	0.0973198	2559	4010	3009	458	1782	397	1805	98411	112431	0.124699	229	0.179369	0.22661	0.357004	0.268763	0.199932	0.288685	0.219407	0.015851	0.257937	0.268058	0.283465	2565	1109	6
SRR1439850	Cerebellar_hemisphere	GTEX-11WQC	male	60-69	7.2	Fast_death_of_natural_causes	7.66161	7.11141	3.87921	0.0447143	2.39749	0.045735	0.0500321	0.0420848	0.150133	0.134314	0.0790356	0	0.377382	0.326328	0.0829392	0.818537	-0.104153	-0.817053	1153	2130	1621	193	871	166	744	36145	43023	0.159868	185	0.104685	0.152397	0.247904	0.164947	0.129436	0.190266	0.137437	0.00781829	0.167483	0.180001	0.185139	1017	620	5
SRR1074164	Cerebellar_hemisphere	GTEX-XOTO	male	50-59	6.8	Fast_death_of_natural_causes	8.01989	7.578	2.6917	0.0501233	3.12052	0.0505254	0.0505828	0.0474962	0.166292	0.0668635	0.155385	0	0.432092	0.272094	0.0735657	2.36776	0.765042	-0.178511	1742	2792	2152	281	1143	250	1058	57181	66599	0.141414	354	0.156302	0.210868	0.325752	0.224455	0.178243	0.270205	0.179811	0.0115163	0.229344	0.246267	0.250056	1681	825	4
SRR1368835	Cerebellar_hemisphere	GTEX-13X6I	male	60-69	8.5	Slow_death	7.9801	7.74466	3.85742	0.0514242	2.86406	0.0467881	0.0511514	0.0475168	0.15902	0.104631	0.134349	0.056031	0.319083	0.385906	0	2.05613	0.337365	-0.530752	1748	2707	1978	266	1048	227	981	66667	75622	0.118418	264	0.160678	0.201429	0.30895	0.226376	0.161183	0.248634	0.18299	0.0120256	0.224358	0.230049	0.241737	2007	1032	5
SRR600957	Cerebellar_hemisphere	GTEX-NPJ7	female	60-69	7.2	Slow_death	8.23124	7.90738	4.36664	0.0574783	3.20895	0.0515495	0.0607286	0.0515593	0.174704	0.134246	0.10903	0.0509202	0.343791	0.362013	0	2.84788	0.663201	-0.121142	1999	3212	2401	351	1353	285	1321	73634	84556	0.129169	162	0.157188	0.205833	0.319029	0.237094	0.178615	0.254509	0.193797	0.0127287	0.229786	0.239496	0.251107	2243	947	5
SRR1431366	Cerebellar_hemisphere	GTEX-13OW8	male	60-69	7.5	Fast_death_of_natural_causes	8.05251	7.51337	3.70749	0.0477799	3.17834	0.0481951	0.0488733	0.0463276	0.165226	0.130978	0.16231	0	0.370517	0.336194	0	2.4493	0.835832	-0.062441	1464	2323	1830	249	892	206	833	38962	46759	0.166749	212	0.152448	0.196164	0.312912	0.221002	0.163067	0.240343	0.166035	0.00974258	0.220632	0.228122	0.235073	923	682	5
SRR599225	Cerebellar_hemisphere	GTEX-P44G	male	30-39	8.4	Ventilator_case	8.3402	7.65487	3.89647	0.0524691	3.00631	0.0481904	0.0586012	0.0483381	0.171773	0.114001	0.134367	0	0.439875	0.267236	0.0445208	2.56699	0.185961	-0.0468477	2025	3263	2520	376	1384	327	1408	68397	79700	0.141819	162	0.146612	0.196918	0.315513	0.242019	0.172997	0.257609	0.189627	0.0117085	0.225266	0.235759	0.251192	1925	788	5
SRR1473185	Cerebellar_hemisphere	GTEX-ZAB4	male	40-49	8.9	Slow_death	8.28292	7.93466	5.00139	0.0439435	3.5162	0.0470123	0.0438081	0.0425676	0.149843	0.109905	0.0970301	0	0.356707	0.351381	0.0849771	3.32832	1.15793	0.16719	1963	3088	2377	350	1217	275	1333	70554	81157	0.130648	195	0.16843	0.222507	0.338207	0.258851	0.182061	0.250913	0.205096	0.0138711	0.246999	0.248422	0.263267	1868	832	5
SRR1338323	Cerebellar_hemisphere	GTEX-ZE7O	female	50-59	8.2	Fast_death_of_natural_causes	7.77221	7.30172	3.9134	0.049124	2.66305	0.0480269	0.0509599	0.0437953	0.160001	0.125088	0.0575559	0	0.400103	0.310032	0.10722	1.37523	0.238115	-0.611977	1160	1910	1414	185	749	154	668	37000	43240	0.144311	314	0.125674	0.172505	0.27271	0.199849	0.148161	0.236292	0.152111	0.00891595	0.192684	0.207417	0.215241	1011	682	5
SRR1356375	Cerebellar_hemisphere	GTEX-11GSP	female	60-69	9	Fast_death_of_natural_causes	8.23012	7.78849	3.61829	0.0490176	3.26097	0.0501918	0.0477017	0.0457847	0.162125	0.148753	0.0803899	0	0.401679	0.30988	0.0592982	2.86328	0.76539	-0.00617618	1445	2368	1850	248	892	222	834	34747	42606	0.184458	270	0.146491	0.196776	0.30587	0.214771	0.163982	0.250259	0.169396	0.00910523	0.215977	0.229222	0.235074	858	569	5
SRR1402473	Cerebellar_hemisphere	GTEX-13N2G	male	60-69	8.3	Fast_death_of_natural_causes	8.13703	7.70861	4.61449	0.0466298	2.72395	0.0439352	0.0438453	0.0411356	0.1438	0.189204	0.0842492	0.0133527	0.323952	0.389242	0	2.00615	-0.0943235	-0.493059	1375	2320	1847	234	940	217	941	43147	51021	0.154329	241	0.125962	0.172975	0.278239	0.195875	0.151845	0.220043	0.157146	0.00910195	0.193263	0.205776	0.212826	1308	700	5
SRR1348446	Cerebellar_hemisphere	GTEX-11H98	male	50-59	9.2	Fast_death_of_natural_causes	8.31297	7.60243	4.66901	0.0485965	2.95425	0.0489427	0.0467632	0.0461142	0.164561	0.138546	0.0912899	0.0223099	0.354393	0.361323	0.032138	2.44545	0.126104	-0.082672	1718	2852	2266	312	1029	255	1122	45359	54913	0.173984	197	0.141286	0.195636	0.309673	0.222719	0.157499	0.241749	0.173428	0.00945605	0.217329	0.226139	0.236892	1264	642	4
SRR1097752	Cerebellar_hemisphere	GTEX-X261	male	50-59	8	Slow_death	8.12227	7.83056	3.08616	0.0555391	2.8171	0.055072	0.0562928	0.0526323	0.187457	0.140072	0.143121	0	0.360122	0.356685	0	2.17313	0.0841205	-0.500448	1602	2602	2004	293	1068	235	1032	58449	67285	0.131322	227	0.138324	0.186409	0.289833	0.229424	0.159893	0.237222	0.173441	0.010889	0.210997	0.218339	0.23248	1739	886	5
SRR613498	Cerebellar_hemisphere	GTEX-R55E	male	20-29	8.1	Violent_and_fast_death	8.40399	7.70998	4.52018	0.0700974	2.94275	0.0460666	0.0612516	0.0430465	0.15311	0.0343835	0.140931	0.0426052	0.328042	0.39641	0.0576277	2.56942	-0.00545323	-0.0792795	2216	3672	2729	402	1616	351	1560	69043	81589	0.153771	218	0.144067	0.192583	0.305488	0.226215	0.169441	0.247873	0.178999	0.011091	0.217088	0.228846	0.239644	1783	864	5
SRR1362060	Cerebellar_hemisphere	GTEX-13JUV	female	40-49	6.6	Ventilator_case	7.89706	7.73024	4.94072	0.0505223	2.88218	0.0463282	0.0493056	0.0497802	0.153286	0.123413	0.103607	0.0124132	0.295201	0.430582	0.0347833	1.99139	0.466382	-0.577959	1086	1763	1290	152	751	124	572	41734	47472	0.120871	243	0.132282	0.181356	0.285772	0.194032	0.156836	0.213502	0.164581	0.0104214	0.19836	0.209366	0.214472	1077	825	5
SRR1445328	Cerebellar_hemisphere	GTEX-13NYB	male	40-49	7.6	Fast_death_of_natural_causes	8.15106	7.64516	4.15688	0.0532464	3.02797	0.0499397	0.0524581	0.0484878	0.171015	0.0202908	0.11028	0	0.380832	0.347137	0.141461	2.40349	0.443047	-0.184959	1581	2652	1997	263	1024	241	1068	44956	53782	0.164107	197	0.138783	0.184783	0.286725	0.208949	0.153715	0.235201	0.175125	0.00988776	0.20481	0.215106	0.2265	1254	688	5
SRR615766	Cerebellar_hemisphere	GTEX-RU72	female	50-59	7.8	Fast_death_of_natural_causes	8.28196	7.68067	3.16413	0.0860102	2.69328	0.0506764	0.071547	0.0494669	0.175456	0.125524	0.141537	0.00454809	0.33369	0.394701	0	2.09628	-0.314742	-0.377788	394	825	658	51	234	55	142	5281	7640	0.30877	153	0.0740597	0.122427	0.20254	0.0985798	0.0874211	0.157162	0.0764209	0.00319524	0.124402	0.142388	0.133676	83	323	5
SRR1080927	Cerebellar_hemisphere	GTEX-X4XX	male	60-69	8	Slow_death	8.38132	8.19918	4.5058	0.0576268	3.18714	0.0571172	0.0541793	0.0541535	0.192577	0.102548	0.0910567	0.0473846	0.339545	0.389527	0.0299378	3.1004	0.434532	-0.187129	1492	2479	1880	272	1017	225	1008	53744	62117	0.134794	259	0.150716	0.194263	0.300669	0.237203	0.167775	0.251354	0.182357	0.0117283	0.220713	0.228515	0.242896	1624	668	5
SRR607887	Cerebellar_hemisphere	GTEX-NL4W	male	50-59	5	Slow_death	7.91939	7.6983	3.10775	0.0498831	2.45627	0.0462561	0.0576039	0.0473364	0.15993	0.0760542	0.115339	0.0507021	0.323	0.406659	0.0282461	1.4217	-0.327757	-0.900546	950	1550	1116	139	673	103	506	42506	47543	0.105946	244	0.122326	0.154573	0.256208	0.203039	0.140128	0.17289	0.144732	0.00962299	0.184036	0.18095	0.194217	1208	747	4
SRR1405224	Cerebellar_hemisphere	GTEX-12WSM	male	60-69	8.5	Fast_death_of_natural_causes	8.12715	7.54911	4.07766	0.0493126	2.92473	0.0480333	0.0485772	0.0449453	0.164834	0.115984	0.0836898	0	0.360965	0.372064	0.0672984	2.19605	0.289311	-0.234971	1293	2236	1807	232	811	191	872	31563	39005	0.190796	168	0.134007	0.185489	0.2901	0.198314	0.145399	0.206007	0.165371	0.00823223	0.201978	0.206749	0.214948	824	585	5
SRR608718	Cerebellar_hemisphere	GTEX-Q2AG	female	40-49	9.5	Fast_death_of_natural_causes	8.52182	7.89037	4.51099	0.0877425	3.16581	0.0443754	0.0627015	0.0438683	0.158802	0.0622344	0.0825475	0.0110231	0.336194	0.399939	0.108063	3.07118	0.252206	0.101951	1895	3177	2438	345	1254	293	1294	50555	61251	0.174626	181	0.140148	0.19378	0.306467	0.216044	0.156371	0.238395	0.170943	0.0100338	0.21411	0.223753	0.232962	1448	721	7
SRR1355061	Cerebellar_hemisphere	GTEX-13SLW	male	70-79	7.4	Fast_death_of_natural_causes	8.12088	7.95343	4.08127	0.0395615	2.76119	0.0430155	0.0397252	0.0370831	0.132804	0.18383	0.0697078	0	0.428636	0.308422	0.00940439	2.15177	-0.0224529	-0.62327	1398	2259	1710	224	888	184	754	48059	55476	0.133697	280	0.134209	0.178125	0.29084	0.205869	0.14768	0.213504	0.1614	0.0102247	0.202261	0.207537	0.217903	1440	742	5
SRR1447986	Cerebellar_hemisphere	GTEX-13SLX	female	50-59	8.3	Fast_death_of_natural_causes	8.07285	7.88804	2.78761	0.0557747	3.16066	0.0519514	0.0525809	0.0501909	0.169536	0.0579796	0.0758407	0	0.494706	0.24502	0.126454	2.61579	0.75899	-0.286347	2251	3560	2376	352	1550	276	1387	98073	109825	0.107007	148	0.179712	0.228747	0.331976	0.251462	0.197943	0.269607	0.208785	0.0147867	0.247974	0.257068	0.265458	2889	1265	5
SRR1317323	Cerebellar_hemisphere	GTEX-13FHO	male	60-69	7.3	Ventilator_case	8.25658	7.76821	4.41091	0.0477321	3.31406	0.0440637	0.0432138	0.0466413	0.14047	0.142621	0.116527	0	0.362111	0.378741	0	2.95241	0.832166	0.0737913	1479	2387	1841	227	945	223	841	49067	57010	0.139326	185	0.154672	0.204887	0.31863	0.214511	0.17555	0.259496	0.176232	0.0115016	0.223175	0.239641	0.242217	1255	741	5
SRR655684	Cerebellar_hemisphere	GTEX-T5JC	male	20-29	9.8	Fast_death_of_natural_causes	8.20418	8.04654	3.72826	0.0978723	3.74055	0.0415259	0.0680197	0.0403685	0.142431	0	0.110957	0.0403427	0.351553	0.391682	0.105465	3.60485	1.64777	0.222194	1786	2917	2135	294	1105	257	1035	57628	67157	0.141891	212	0.194497	0.260322	0.365175	0.26967	0.220126	0.297825	0.205927	0.014367	0.272416	0.285862	0.284649	1581	910	5
SRR1097392	Cerebellar_hemisphere	GTEX-WZTO	male	40-49	8.6	Violent_and_fast_death	8.2824	7.54856	4.43965	0.0565645	2.95162	0.0556716	0.0554024	0.0529578	0.188909	0.0540207	0.107299	0	0.363679	0.38232	0.0926816	2.38696	0.159558	-0.0785908	1801	2905	2122	310	1168	237	1113	60434	70090	0.137766	130	0.150089	0.207957	0.309793	0.237635	0.17389	0.237022	0.17749	0.0113745	0.226369	0.232165	0.240485	1648	860	6
SRR1387072	Cerebellar_hemisphere	GTEX-13O3O	female	60-69	8.6	Intermediate_death	8.30831	7.64873	3.54632	0.0469078	2.43971	0.043709	0.047449	0.0414133	0.15151	0.126286	0.116346	0	0.402119	0.347216	0.00803201	1.76425	-0.801802	-0.550831	1406	2365	1861	241	915	218	861	37127	44994	0.174846	168	0.121946	0.171492	0.275246	0.197005	0.145028	0.21009	0.14708	0.00788227	0.191422	0.200464	0.207355	1006	638	5
SRR1429935	Cerebellar_hemisphere	GTEX-13QIC	female	60-69	7.3	Fast_death_of_natural_causes	7.80596	7.32814	3.25417	0.0448243	2.46283	0.0428714	0.0465185	0.0392312	0.139755	0.0215201	0.139747	0	0.394141	0.355218	0.0893744	1.14941	-0.164301	-0.768708	1913	3171	2224	304	1296	267	1239	76918	87332	0.119246	193	0.127992	0.169853	0.271209	0.192906	0.145336	0.240466	0.169518	0.0110451	0.19049	0.206716	0.218525	2336	1009	5
SRR1325665	Cerebellar_hemisphere	GTEX-Y8DK	male	60-69	9.1	Fast_death_of_natural_causes	8.09895	7.57148	4.02444	0.0378658	3.36561	0.0436063	0.038611	0.0379471	0.137091	0.074845	0.0994897	0	0.385006	0.369342	0.071317	2.77586	1.11783	0.10106	1452	2607	2003	257	987	244	954	51377	59881	0.142015	145	0.134437	0.190719	0.298937	0.208273	0.148008	0.232917	0.173725	0.0129922	0.208092	0.217645	0.228463	1402	685	5
SRR660498	Cerebellar_hemisphere	GTEX-S7SE	male	50-59	8	Fast_death_of_natural_causes	8.16341	7.52648	3.99666	0.103642	2.45685	0.0420636	0.0750802	0.0430786	0.149567	0.0871594	0.107502	0.0264925	0.343776	0.411167	0.0239034	1.58757	-0.597273	-0.586808	542	923	805	75	327	61	223	8066	11022	0.268191	137	0.104022	0.146286	0.242187	0.147037	0.127813	0.148005	0.105963	0.00410534	0.159883	0.166073	0.160798	146	370	4
SRR1488751	Cerebellar_hemisphere	GTEX-13OW6	male	50-59	8.4	Fast_death_of_natural_causes	8.29302	7.93102	3.93104	0.0469437	3.16976	0.046105	0.0464528	0.043865	0.158494	0.0613601	0.0924363	0	0.451521	0.303956	0.0907259	2.86703	0.519958	-0.115632	1905	3091	2275	341	1309	273	1238	72606	83038	0.125629	307	0.160317	0.213551	0.333698	0.248783	0.187546	0.270864	0.195421	0.0130386	0.239087	0.251415	0.262192	1972	887	5
SRR1327975	Cerebellar_hemisphere	GTEX-13FXS	male	50-59	8.8	Fast_death_of_natural_causes	8.19591	7.69017	3.34729	0.0440025	2.56731	0.0458952	0.0459315	0.0411643	0.154236	0.148995	0.0488027	0	0.369985	0.386831	0.0453855	1.84408	-0.444226	-0.564163	1270	2131	1677	219	816	184	771	34109	41177	0.171649	266	0.123091	0.170797	0.266887	0.196538	0.135137	0.220749	0.156389	0.00801346	0.189328	0.198392	0.210141	965	639	5
SRR1335029	Cerebellar_hemisphere	GTEX-12WSF	male	70-79	6.9	Slow_death	7.95989	7.57643	3.36619	0.0452432	2.90066	0.0448052	0.0457196	0.041845	0.148349	0.0970248	0.0978885	0.0158905	0.36911	0.392266	0.0278207	2.00917	0.436437	-0.415442	1298	2055	1581	217	818	170	697	43784	50620	0.135045	166	0.149068	0.194243	0.30597	0.23496	0.157705	0.218981	0.171376	0.0104558	0.22106	0.219225	0.232822	1217	767	4
SRR1477773	Cerebellar_hemisphere	GTEX-131XH	male	50-59	8.8	Fast_death_of_natural_causes	8.43782	7.85939	3.95097	0.0531856	3.5689	0.0527945	0.0510973	0.0535068	0.177899	0.0916689	0.0747169	0	0.408584	0.35372	0.0713103	3.51991	1.07956	0.390285	1782	2920	2172	319	1122	264	1081	51271	60931	0.15854	191	0.167138	0.22746	0.329958	0.240782	0.193851	0.272497	0.192472	0.0118255	0.241335	0.255941	0.258927	1568	742	7
SRR1387875	Cerebellar_hemisphere	GTEX-YFC4	female	40-49	9	Violent_and_fast_death	8.25281	7.52861	4.21581	0.0449578	3.0971	0.0463594	0.0454135	0.0427087	0.152539	0.121963	0.0906353	0.000541395	0.340479	0.422534	0.0238476	2.54565	0.45783	0.0313885	1659	2745	2158	280	1088	254	1051	46633	55868	0.1653	230	0.142345	0.195819	0.311658	0.212185	0.168121	0.246688	0.180314	0.0101492	0.215502	0.230571	0.237711	1262	694	6
SRR1490382	Cerebellar_hemisphere	GTEX-13RTJ	male	60-69	7.7	Slow_death	8.26383	7.7818	3.64465	0.0513067	3.00288	0.0478552	0.0494912	0.0454702	0.156221	0.0745782	0.109537	0.00611058	0.382883	0.38136	0.045531	2.54391	0.260248	-0.191998	2151	3307	2477	364	1423	299	1441	83631	95093	0.120535	351	0.161897	0.208856	0.327468	0.241456	0.187038	0.267763	0.204189	0.0131113	0.234919	0.247781	0.260219	2359	1049	5
SRR1460170	Cerebellar_hemisphere	GTEX-13FTY	female	40-49	7	Fast_death_of_natural_causes	7.96692	7.18163	3.65754	0.0473926	2.48831	0.0421812	0.0500694	0.0400881	0.138157	0.0978014	0.131779	0	0.405855	0.358679	0.00588528	1.27777	-0.294787	-0.520439	1607	2748	2106	281	1124	260	1066	47886	57078	0.161043	238	0.123841	0.170313	0.272583	0.191647	0.143638	0.233037	0.163802	0.00912059	0.189596	0.204893	0.215267	1403	827	5
SRR1407560	Cerebellar_hemisphere	GTEX-12WSI	male	50-59	8.9	Fast_death_of_natural_causes	8.16189	7.38516	3.47382	0.0449477	2.97288	0.0423094	0.0439042	0.039099	0.132892	0	0.0671998	0	0.399029	0.367346	0.166426	2.22148	0.345882	-0.0652749	2271	3590	2537	382	1451	305	1399	86751	98686	0.120939	271	0.15981	0.210495	0.311689	0.251877	0.178361	0.265812	0.18597	0.013323	0.233468	0.241589	0.253837	2688	1132	6
SRR1376270	Cerebellar_hemisphere	GTEX-ZUA1	male	40-49	9	Fast_death_of_natural_causes	8.01305	7.32245	4.29949	0.0513524	2.8157	0.0469279	0.0515187	0.0432789	0.157861	0.0703552	0.102101	0.0121153	0.348938	0.418567	0.0479237	1.83159	0.236251	-0.288383	1737	2841	2108	284	1178	236	1056	57701	67141	0.1406	157	0.143913	0.193386	0.303953	0.222016	0.171498	0.231669	0.181057	0.010703	0.215817	0.225127	0.234674	1800	897	6
SRR1403915	Cerebellar_hemisphere	GTEX-13OVH	male	70-79	8.5	Fast_death_of_natural_causes	8.31153	7.8812	4.21728	0.0516997	2.91337	0.0480455	0.0518003	0.0473615	0.163133	0.136198	0.074841	0	0.396463	0.371865	0.0206338	2.51524	0.0378404	-0.286983	1557	2495	1906	261	1031	218	956	50585	59009	0.142758	262	0.144361	0.186745	0.299052	0.216942	0.169602	0.240258	0.171338	0.0104422	0.211775	0.223914	0.231897	1477	777	5
SRR1499442	Cerebellar_hemisphere	GTEX-13G51	male	60-69	8.5	Fast_death_of_natural_causes	8.06968	7.68241	4.25893	0.0498931	2.79021	0.0424413	0.0457935	0.0405182	0.133528	0.0675785	0.0445298	0.0325269	0.360431	0.40816	0.0867738	2.01698	0.104431	-0.478866	1303	2171	1545	199	834	157	711	44324	51244	0.13504	213	0.132493	0.179275	0.283781	0.198456	0.14535	0.213504	0.158584	0.00979103	0.198501	0.205478	0.213581	1277	784	4
SRR1441118	Cerebellar_hemisphere	GTEX-144GL	male	50-59	7.9	Fast_death_of_natural_causes	8.04975	7.52721	4.21835	0.0413967	2.51941	0.0412011	0.0433824	0.0369729	0.128855	0.127443	0.0727287	0	0.39075	0.379214	0.0298644	1.55948	-0.353546	-0.631764	1565	2610	1849	243	1121	202	933	60890	69413	0.122787	189	0.123148	0.172174	0.276057	0.198699	0.154804	0.213234	0.168612	0.0105532	0.192519	0.204067	0.21415	1952	889	6
SRR662570	Cerebellar_hemisphere	GTEX-P44H	male	40-49	6.9	Slow_death	8.47427	7.8928	4.21478	0.0796596	2.57138	0.0344431	0.0615768	0.029433	0.11004	0.0733935	0.117975	0.0198544	0.366686	0.405076	0.0170146	2.21901	-0.768371	-0.444232	2278	3603	2673	404	1529	375	1506	113369	125737	0.098364	197	0.162668	0.210879	0.323701	0.260577	0.177776	0.273664	0.200338	0.0163184	0.239456	0.246505	0.26457	3311	1275	5
SRR1363810	Cerebellar_hemisphere	GTEX-12ZZX	female	40-49	8.8	Violent_and_fast_death	8.29254	7.40048	5.18045	0.0475081	2.9063	0.0484469	0.0479148	0.0454572	0.162488	0.103196	0.0670008	0	0.396037	0.376367	0.0573986	2.26834	0.0744371	-0.0188428	1598	2699	2180	320	1067	280	1170	42688	52002	0.179108	140	0.130181	0.1839	0.297034	0.22605	0.157276	0.250544	0.179683	0.00934061	0.209291	0.222189	0.238328	1201	631	6
SRR1475737	Cerebellar_hemisphere	GTEX-RU72	female	50-59	7.8	Fast_death_of_natural_causes	8.2403	7.65589	2.98175	0.0444761	2.83156	0.0468819	0.0458079	0.0422181	0.149191	0.12873	0.0986793	0	0.398248	0.374343	0	2.23099	-0.015359	-0.281354	1703	2881	2218	309	1150	251	1050	50175	59737	0.160068	260	0.135085	0.184017	0.294533	0.21276	0.154717	0.238276	0.171759	0.0099957	0.206599	0.217886	0.229332	1549	723	5
SRR1397266	Cerebellar_hemisphere	GTEX-Z93S	male	50-59	8.3	Fast_death_of_natural_causes	8.31263	7.85269	3.99463	0.047947	2.96944	0.0475223	0.0482352	0.044663	0.162906	0	0.0653647	0	0.408657	0.369366	0.156612	2.5794	0.139609	-0.221286	1540	2490	1865	247	957	209	970	45946	54224	0.152663	199	0.148647	0.198153	0.301582	0.207856	0.162555	0.247447	0.177865	0.0102279	0.21406	0.227434	0.233687	1320	707	5
SRR1446937	Cerebellar_hemisphere	GTEX-ZE9C	male	60-69	6.3	Fast_death_of_natural_causes	7.57426	7.15834	2.233	0.0408674	2.65989	0.0450184	0.0447003	0.039838	0.144653	0.0431136	0.135398	0	0.408389	0.372569	0.0405304	1.10857	0.468123	-0.697935	1105	1889	1391	169	745	146	578	37598	43621	0.138076	317	0.127387	0.169242	0.268999	0.192108	0.137396	0.209444	0.146902	0.00929678	0.189434	0.19627	0.204363	1093	700	5
SRR1486741	Cerebellar_hemisphere	GTEX-13FHP	male	50-59	7	Slow_death	8.1023	7.62903	3.75025	0.0566657	2.87347	0.0493682	0.0510636	0.0523802	0.167747	0.052972	0.086365	0	0.428349	0.352947	0.0793665	2.1381	0.22058	-0.348044	1427	2551	1894	255	981	205	948	44043	52304	0.157942	149	0.128226	0.180024	0.275203	0.209719	0.149213	0.209252	0.158853	0.00949088	0.198293	0.203423	0.213257	1208	713	5
SRR1451897	Cerebellar_hemisphere	GTEX-131YS	female	60-69	8.9	Fast_death_of_natural_causes	8.25319	7.79607	4.27936	0.0511498	3.35738	0.0511804	0.047519	0.0488761	0.172272	0.0614082	0.0603774	0.0092364	0.380705	0.404188	0.0840853	3.02041	0.912814	0.090767	2023	3333	2579	401	1328	295	1346	55330	66635	0.169656	274	0.153912	0.207999	0.325792	0.251547	0.169979	0.25191	0.184943	0.011216	0.234812	0.23892	0.253548	1487	716	6
SRR1476632	Cerebellar_hemisphere	GTEX-14BIM	female	60-69	8	Intermediate_death	8.1726	7.8008	4.19855	0.0425013	3.09152	0.0432893	0.0402917	0.0396229	0.140646	0.137673	0.0703628	0	0.422527	0.363022	0.00641502	2.58181	0.524314	-0.206636	1227	2100	1604	197	803	185	682	35787	42585	0.159634	194	0.140544	0.18305	0.296162	0.20308	0.145261	0.236054	0.167904	0.00966699	0.205709	0.215132	0.2258	873	624	5
SRR1316874	Cerebellar_hemisphere	GTEX-13X6J	male	50-59	9.1	Fast_death_of_natural_causes	7.86599	7.48035	3.09879	0.0472535	2.7039	0.0448762	0.0478307	0.0419016	0.142154	0.0125642	0.0877629	0.00706003	0.406778	0.387213	0.0986218	1.6052	0.193992	-0.604783	1595	2556	1749	226	1027	183	908	70206	78450	0.105086	159	0.138112	0.1802	0.282175	0.189121	0.160715	0.203815	0.17022	0.0118731	0.197402	0.206726	0.211333	2357	1021	4
SRR1394677	Cerebellar_hemisphere	GTEX-12WSH	male	50-59	8.1	Fast_death_of_natural_causes	7.85366	7.70173	2.9514	0.0419235	2.69871	0.0420646	0.0433708	0.0388269	0.136975	0.0962164	0.063406	0	0.397139	0.397711	0.0455274	1.68646	0.186081	-0.753515	953	1499	1181	139	616	126	503	35554	40571	0.12366	158	0.126272	0.165854	0.269673	0.186593	0.137459	0.223981	0.158864	0.00964587	0.187098	0.199242	0.209778	888	681	5
SRR1351325	Cerebellar_hemisphere	GTEX-13OW7	male	50-59	8.2	Fast_death_of_natural_causes	8.12702	7.72495	2.76554	0.0508515	2.96554	0.0477241	0.0482953	0.0439368	0.15615	0.101863	0.0640009	0	0.482775	0.31269	0.0386701	2.33115	0.353193	-0.306725	2173	3506	2551	371	1522	310	1416	87779	99628	0.118932	277	0.150134	0.196535	0.319266	0.236558	0.170063	0.260945	0.200985	0.0132367	0.225623	0.236702	0.254439	2520	1054	4
SRR1340420	Cerebellar_hemisphere	GTEX-1313W	female	50-59	8.2	Fast_death_of_natural_causes	7.98281	7.47999	3.13894	0.0457579	2.89191	0.0446675	0.0457208	0.0436946	0.153043	0	0.0841283	0.0193685	0.414937	0.383739	0.0978277	1.97635	0.399799	-0.34492	1014	1738	1285	159	636	113	546	29271	34762	0.15796	184	0.130992	0.177611	0.276456	0.194852	0.147161	0.188933	0.162718	0.00849046	0.194978	0.19754	0.20574	845	603	4
SRR1457418	Cerebellar_hemisphere	GTEX-13NZA	male	60-69	7.3	Fast_death_of_natural_causes	7.80236	7.31134	2.49156	0.0468811	2.59273	0.0452174	0.0518795	0.0440265	0.155988	0.0675193	0.133142	0	0.474129	0.32521	0	1.31432	0.0757461	-0.65152	1250	2130	1626	204	886	205	744	37039	44084	0.159809	192	0.123121	0.165453	0.275862	0.191113	0.135815	0.243067	0.159351	0.00843607	0.188887	0.205049	0.217348	928	694	4
SRR656179	Cerebellar_hemisphere	GTEX-T2IS	female	20-29	8.5	Violent_and_fast_death	8.11091	7.56423	3.73154	0.0669931	2.97823	0.0329831	0.0486656	0.028527	0.105228	0	0.0499264	0	0.405636	0.394516	0.149921	2.25927	0.403875	-0.212694	2174	3576	2599	379	1491	328	1391	81323	93261	0.128006	117	0.162908	0.220891	0.337053	0.251197	0.187472	0.285968	0.192591	0.0145945	0.243012	0.257846	0.266702	2420	1132	6
SRR1432321	Cerebellar_hemisphere	GTEX-11ZUS	male	30-39	9.1	Violent_and_fast_death	8.11688	7.42745	2.93833	0.0450801	2.86531	0.0441567	0.0488286	0.0402399	0.143554	0	0.0576261	0	0.443091	0.357497	0.141786	2.05	0.200634	-0.220645	1013	1784	1346	151	669	130	571	25243	30907	0.183259	199	0.124305	0.184853	0.277426	0.174501	0.166985	0.207445	0.148082	0.00787879	0.190271	0.209177	0.201863	863	565	6
SRR1366057	Cerebellar_hemisphere	GTEX-14ABY	male	50-59	7.4	Fast_death_of_natural_causes	8.27512	7.77588	4.00229	0.0408892	2.73009	0.0428971	0.0409158	0.0385468	0.141001	0.0821832	0.0755088	0	0.385922	0.418403	0.0379829	2.18263	-0.245767	-0.409976	1438	2384	1825	247	902	190	820	44237	52043	0.149991	160	0.132693	0.181384	0.293295	0.218699	0.149438	0.212002	0.162451	0.00934999	0.206518	0.20903	0.221612	1284	684	5
SRR604098	Cerebellar_hemisphere	GTEX-N7MS	male	60-69	6.6	Fast_death_of_natural_causes	8.02504	7.76739	2.59852	0.0898936	2.8143	0.0476031	0.0680133	0.0483229	0.171855	0	0.0857153	0	0.443504	0.366596	0.104185	2.04377	0.194424	-0.5481	1596	2658	1766	218	1101	201	843	65072	73455	0.114124	262	0.149922	0.205033	0.306304	0.205063	0.174673	0.259683	0.17929	0.0117142	0.216581	0.236423	0.237585	1813	952	5
SRR1429891	Cerebellar_hemisphere	GTEX-145MH	male	50-59	8.1	Violent_and_fast_death	8.10271	7.76702	3.64487	0.0502755	2.93276	0.0465191	0.048833	0.0452404	0.151565	0	0.0892858	0	0.406487	0.406443	0.0977836	2.2816	0.319428	-0.38079	1959	3213	2194	316	1297	244	1083	70708	81014	0.127213	146	0.149118	0.199998	0.306424	0.226139	0.170918	0.249626	0.172856	0.0120361	0.22042	0.231741	0.238761	2209	1088	5
SRR662799	Cerebellar_hemisphere	GTEX-UTHO	male	60-69	6.2	Intermediate_death	8.36757	7.9092	3.12142	0.085308	2.69979	0.0374823	0.0609568	0.0298452	0.110719	0.0318226	0.115858	0	0.374151	0.438974	0.0391942	2.29423	-0.41447	-0.436861	1427	2323	1827	253	941	212	814	51085	58882	0.132417	134	0.142083	0.191644	0.302489	0.262342	0.158821	0.2304	0.177455	0.0118496	0.224639	0.220838	0.243172	1446	874	5
SRR614323	Cerebellar_hemisphere	GTEX-RVPV	male	60-69	6	Intermediate_death	8.30655	7.7691	2.89353	0.0956375	3.15078	0.0550032	0.0766964	0.0575943	0.196577	0.0667995	0.0974006	0.0114305	0.43169	0.382341	0.0103381	2.78122	0.479366	-0.0222839	1828	3083	2356	332	1204	270	1198	51512	61783	0.166243	291	0.146223	0.202254	0.314617	0.226754	0.162008	0.235914	0.185298	0.0100443	0.222462	0.228698	0.240646	1259	771	5
SRR1322270	Cerebellar_hemisphere	GTEX-13S7M	female	60-69	8.1	Fast_death_of_natural_causes	8.18176	7.5854	3.30081	0.0492881	2.72755	0.0455156	0.0489606	0.045277	0.152609	0.0766827	0.0560041	0	0.435388	0.380176	0.0517497	1.99963	-0.132141	-0.377174	1868	3047	2321	348	1295	294	1208	62624	73005	0.142196	196	0.135219	0.180669	0.289188	0.229614	0.15999	0.248881	0.170597	0.0107521	0.208672	0.219682	0.23457	1803	882	5
SRR1456841	Cerebellar_hemisphere	GTEX-13CF2	male	60-69	8	Fast_death_of_natural_causes	8.14602	7.49444	3.80885	0.0516977	2.85592	0.0461705	0.0473182	0.049238	0.153532	0.108867	0.0541107	0	0.417159	0.399139	0.0207236	2.09673	0.146309	-0.244078	1539	2498	1912	265	1030	221	881	44866	53212	0.156844	164	0.136806	0.182892	0.29064	0.219594	0.16012	0.220416	0.167011	0.00966268	0.207483	0.213517	0.224415	1253	717	4
SRR1315842	Cerebellar_hemisphere	GTEX-12ZZZ	male	60-69	7.6	Fast_death_of_natural_causes	8.23788	7.6902	3.74152	0.0486982	3.04459	0.0479023	0.045938	0.0457355	0.159684	0	0.109605	0	0.45366	0.365554	0.0711814	2.53299	0.370764	-0.123562	2543	4105	2953	476	1786	392	1775	109223	123253	0.113831	99	0.161343	0.213856	0.320956	0.271384	0.188628	0.280698	0.211417	0.0149975	0.241885	0.251035	0.271114	3856	1314	6
SRR1406917	Cerebellar_hemisphere	GTEX-13O3Q	male	50-59	8	Fast_death_of_natural_causes	8.22291	7.84051	3.17858	0.0522263	2.97775	0.0484159	0.0513502	0.0475812	0.168537	0.0284464	0.0833416	0.00565252	0.456137	0.368963	0.0574589	2.49573	0.258441	-0.283892	1787	3145	2351	303	1301	267	1178	60841	71173	0.145167	236	0.134323	0.179166	0.292774	0.209669	0.151806	0.225308	0.169583	0.0107299	0.203983	0.212263	0.224334	1881	862	5
SRR819999	Cerebellar_hemisphere	GTEX-WVLH	male	50-59	8.6	Fast_death_of_natural_causes	8.43584	7.86538	3.1001	0.0524331	3.12444	0.0509832	0.0524159	0.0470809	0.177315	0.0468834	0.0651608	0	0.466945	0.363439	0.0575717	2.91808	0.277642	0.0081917	2595	4177	3013	456	1771	402	1756	92604	106774	0.13271	219	0.162943	0.219566	0.327104	0.255079	0.183623	0.272209	0.210484	0.0139301	0.241173	0.250626	0.266219	2513	952	7
SRR1429307	Cerebellar_hemisphere	GTEX-ZDXO	male	60-69	9	Fast_death_of_natural_causes	7.92643	7.64618	3.00661	0.0424055	2.85517	0.0461297	0.0447563	0.0400565	0.150933	0.058305	0.0717176	0	0.446634	0.384395	0.0389483	1.94584	0.388607	-0.524869	1734	2791	2139	298	1136	236	1117	60180	69631	0.13573	217	0.137419	0.180528	0.296672	0.209717	0.15018	0.216986	0.171365	0.0108587	0.206084	0.211091	0.223685	1771	838	5
SRR1500537	Cerebellar_hemisphere	GTEX-1399T	male	60-69	7.9	Fast_death_of_natural_causes	8.1279	7.79866	3.79603	0.0469926	2.83598	0.0417468	0.0446209	0.039534	0.130724	0.0483354	0.0937105	0	0.386408	0.445929	0.0256168	2.18986	0.113623	-0.460333	1566	2696	2007	268	1055	219	1003	50862	59676	0.147698	237	0.128939	0.184992	0.285256	0.203413	0.158127	0.215443	0.168464	0.0100632	0.20065	0.210954	0.218144	1438	799	5
SRR603596	Cerebellar_hemisphere	GTEX-NL3H	male	60-69	7	Intermediate_death	8.47426	8.27944	2.90621	0.0546317	3.42185	0.0494066	0.0611157	0.0506849	0.174147	0.0294199	0.100101	0.0237054	0.450542	0.386632	0.00959962	3.54768	0.747635	0.0431211	1218	2024	1459	171	876	157	643	45739	52287	0.125232	305	0.150203	0.194008	0.292623	0.19917	0.164196	0.228851	0.188787	0.0117873	0.209001	0.21992	0.227358	1238	750	5
SRR1410934	Cerebellar_hemisphere	GTEX-13VXU	male	50-59	9.5	Fast_death_of_natural_causes	8.34715	7.83542	3.73106	0.0533008	3.273	0.0480708	0.0495791	0.0482044	0.163473	0	0.0789905	0.00160171	0.414538	0.422724	0.0821455	3.0175	0.649969	0.0761071	2274	3576	2609	399	1536	324	1426	85549	97693	0.124308	166	0.171845	0.224397	0.340905	0.278703	0.192077	0.290534	0.206529	0.0138394	0.253962	0.261978	0.279168	2312	1056	6
SRR1421140	Cerebellar_hemisphere	GTEX-13OVL	male	50-59	7.3	Fast_death_of_natural_causes	8.27988	7.91881	3.47748	0.0476388	2.98724	0.0484326	0.0479769	0.0451178	0.163944	0.070737	0.0495283	0	0.464313	0.375062	0.0403592	2.60093	0.205654	-0.274262	1891	3173	2399	351	1225	278	1262	57954	68533	0.154364	140	0.14191	0.197003	0.310718	0.245887	0.156258	0.247524	0.184518	0.0108818	0.22388	0.227876	0.247162	1656	713	5
SRR1441141	Cerebellar_hemisphere	GTEX-139TT	male	60-69	6	Fast_death_of_natural_causes	8.12887	7.66189	3.90318	0.0423952	2.75258	0.0421985	0.0460736	0.0412938	0.142337	0.0726788	0.0635303	0	0.449407	0.393441	0.0209423	2.0156	-0.0304804	-0.447573	1328	2149	1559	189	842	159	675	39497	46398	0.148735	168	0.138834	0.183858	0.291706	0.193055	0.1547	0.222883	0.155048	0.00914542	0.201863	0.213287	0.215673	1188	666	4
SRR1434782	Cerebellar_hemisphere	GTEX-145LU	male	50-59	7.8	Fast_death_of_natural_causes	8.2121	7.86293	3.85383	0.0505112	3.14322	0.0479537	0.0493283	0.0474499	0.157815	0.095111	0.019479	0	0.496276	0.348529	0.0406051	2.71948	0.56885	-0.166442	2086	3371	2594	369	1398	322	1304	69153	80597	0.14199	252	0.153957	0.202235	0.317414	0.233594	0.172069	0.266763	0.176128	0.0123046	0.2268	0.23962	0.248475	2167	897	5
SRR1467364	Cerebellar_hemisphere	GTEX-12WSC	male	50-59	8.2	Fast_death_of_natural_causes	8.0239	7.70544	3.54215	0.0368626	2.94509	0.0407267	0.0366899	0.0359057	0.127454	0	0.0511674	0	0.4483	0.397486	0.103046	2.19181	0.435835	-0.400782	845	1398	1055	116	524	106	390	20356	24790	0.178862	164	0.132425	0.178646	0.293657	0.202105	0.159417	0.216639	0.149781	0.00797102	0.201708	0.21209	0.215546	692	525	6
SRR1343115	Cerebellar_hemisphere	GTEX-12WSE	male	20-29	7.7	Fast_death_of_natural_causes	8.22373	7.88208	3.49007	0.0531365	2.95269	0.0491294	0.0510959	0.0488367	0.165562	0.0288716	0.00907595	0	0.550058	0.314657	0.0973378	2.48146	0.209797	-0.329549	2299	3769	2924	442	1668	378	1725	77403	90608	0.145738	94	0.146928	0.197637	0.317647	0.25322	0.181393	0.272033	0.199433	0.0117677	0.228858	0.242178	0.260583	2149	911	6
SRR1321244	Cerebellar_hemisphere	GTEX-11OF3	male	60-69	8.2	Fast_death_of_natural_causes	8.26448	7.65206	3.1433	0.0557854	3.15178	0.0526405	0.0561321	0.0504805	0.182643	0.00934826	0.0323971	0	0.498544	0.36892	0.0907906	2.68749	0.536241	0.0131765	1910	3165	2346	355	1302	286	1196	59426	69986	0.150887	156	0.153225	0.208384	0.319335	0.260108	0.174875	0.24589	0.18148	0.0112872	0.235263	0.237121	0.251703	1649	745	5
SRR1402513	Cerebellar_hemisphere	GTEX-ZVT3	female	60-69	7.2	Fast_death_of_natural_causes	7.82433	7.45267	2.8896	0.0480211	2.83231	0.0473727	0.052733	0.0442518	0.161161	0.0285466	0.0926317	0	0.430723	0.440489	0.00760955	1.72522	0.475693	-0.514964	1033	1808	1448	170	708	157	569	28401	34294	0.171838	259	0.11733	0.166224	0.275603	0.184645	0.139635	0.221616	0.14116	0.00799775	0.185951	0.200769	0.205756	738	583	5
SRR1498702	Cerebellar_hemisphere	GTEX-ZVZQ	female	60-69	8.8	Violent_and_fast_death	8.01206	7.21448	3.53463	0.0520579	2.77301	0.0484752	0.0533049	0.0468373	0.169454	0.0285493	0.0544098	0	0.441943	0.429448	0.0456503	1.72366	0.166367	-0.260198	1594	2637	2032	277	1043	236	979	51175	59973	0.146699	179	0.130793	0.181663	0.292502	0.211421	0.16134	0.225739	0.173077	0.0101177	0.204095	0.215311	0.225685	1657	867	5
SRR1458422	Cerebellar_hemisphere	GTEX-YJ89	male	60-69	7.9	Fast_death_of_natural_causes	8.10189	7.60279	3.3486	0.0404469	3.04916	0.044892	0.0413461	0.0382436	0.14166	0.0444367	0.0446857	0	0.496411	0.393882	0.0205852	2.36396	0.54031	-0.183607	1463	2476	1877	248	1039	214	832	51364	59513	0.136928	209	0.13755	0.184193	0.294875	0.215867	0.164277	0.230631	0.165132	0.0109968	0.208121	0.218494	0.226626	1492	746	5
SRR1402239	Cerebellum	GTEX-12696	male	60-69	6.3	Intermediate_death	7.44464	6.43543	3.46409	0.041023	2.51445	0.0454781	0.0445317	0.0390775	0.144178	0.0809034	0.226359	0.164441	0.193824	0.22483	0.109643	0.453838	0.395504	-0.49571	680	1063	1062	131	419	101	585	14559	18600	0.217258	315	0.0975572	0.120266	0.223007	0.161424	0.122408	0.15433	0.123269	0.00491213	0.150564	0.155003	0.165508	397	517	5
SRR1362183	Cerebellum	GTEX-13OVJ	female	50-59	7.5	Fast_death_of_natural_causes	7.95407	7.36409	5.14802	0.0574776	3.33687	0.0529693	0.0580378	0.047743	0.16404	0.184766	0.195606	0.0714363	0.24118	0.280861	0.0261511	2.49832	1.24424	0.0776363	1901	3150	2549	379	1231	285	1464	63781	74740	0.146628	351	0.149997	0.199836	0.32621	0.253391	0.163398	0.235551	0.196949	0.0114286	0.232358	0.231249	0.253025	1621	918	5
SRR1382708	Cerebellum	GTEX-ZF28	male	60-69	6.1	Slow_death	7.72318	7.0701	5.4784	0.0395676	2.70848	0.0445054	0.0422663	0.0380275	0.139791	0.250489	0.21157	0	0.280517	0.257424	0	1.28275	0.389911	-0.475609	947	1551	1287	148	602	124	605	33735	38999	0.134978	157	0.12762	0.159234	0.269154	0.172777	0.139294	0.199467	0.158958	0.0091194	0.182196	0.191787	0.200089	940	757	4
SRR1352129	Cerebellum	GTEX-13JUV	female	40-49	6.2	Ventilator_case	8.06887	7.20282	5.91771	0.041407	2.73634	0.0447762	0.0476431	0.0388836	0.14916	0.112712	0.136072	0.0682349	0.21906	0.331952	0.131968	1.72526	0.0354184	-0.235478	1118	2075	1746	232	768	186	980	28397	35502	0.20013	200	0.116102	0.173693	0.277093	0.191608	0.141736	0.204934	0.149651	0.00759461	0.189624	0.199364	0.205821	736	564	5
SRR1466357	Cerebellum	GTEX-13PVQ	male	50-59	5.8	Fast_death_of_natural_causes	7.56637	7.17995	3.09232	0.0438441	3.15123	0.0462984	0.048412	0.0410913	0.14934	0.0956021	0.254517	0.0297458	0.312224	0.244305	0.0636072	1.77667	1.36459	-0.301241	1005	1833	1428	166	681	154	670	26572	32509	0.182626	214	0.125561	0.175302	0.26841	0.197743	0.137705	0.213772	0.162713	0.00802282	0.191754	0.198797	0.210659	670	528	4
SRR1375271	Cerebellum	GTEX-1269C	female	60-69	6.1	Fast_death_of_natural_causes	7.44078	6.55441	4.80556	0.0480622	2.33431	0.0472715	0.0600079	0.0422155	0.152003	0.19634	0.237157	0	0.259889	0.306614	0	0.259813	0.0673114	-0.723612	516	979	831	91	359	90	318	10766	13950	0.228244	236	0.0830789	0.121365	0.214482	0.143483	0.108529	0.169611	0.109624	0.0043687	0.140602	0.153497	0.1593	249	460	5
SRR815232	Cerebellum	GTEX-WWYW	female	50-59	6.3	Intermediate_death	7.91196	7.50754	4.54659	0.0411041	3.13794	0.0426008	0.0441479	0.0378792	0.143225	0.125171	0.152995	0.0487512	0.267967	0.302721	0.102394	2.25183	0.924611	-0.213803	1811	2907	2232	322	1270	273	1319	88352	98486	0.102898	207	0.147477	0.184921	0.30019	0.217162	0.160335	0.246716	0.177353	0.0145729	0.212437	0.22304	0.235355	2659	1096	4
SRR1485290	Cerebellum	GTEX-12WS9	female	50-59	6.3	Intermediate_death	8.03288	7.35765	5.57925	0.0500987	3.09724	0.0496103	0.0488145	0.047754	0.168467	0.202993	0.15799	0.0461744	0.278274	0.30182	0.0127485	2.24904	0.720641	-0.0539622	1108	1864	1511	191	706	178	746	32148	38452	0.163945	147	0.13785	0.174171	0.277831	0.204668	0.150182	0.223494	0.160407	0.00905518	0.19863	0.20642	0.2166	769	680	5
SRR1471417	Cerebellum	GTEX-13OW6	male	50-59	6.5	Fast_death_of_natural_causes	8.1536	7.55376	5.11131	0.0499143	2.87423	0.0455907	0.0508393	0.0416858	0.147794	0.155806	0.131446	0	0.329939	0.256002	0.126807	2.15605	0.167317	-0.25789	1551	2682	2145	318	1002	250	1223	43192	52363	0.175143	239	0.138193	0.19287	0.285167	0.223689	0.149283	0.221061	0.166892	0.00939448	0.20998	0.212095	0.224202	1051	757	5
SRR1420891	Cerebellum	GTEX-132Q8	male	60-69	6.6	Slow_death	8.38067	7.60419	5.27683	0.0501449	3.42285	0.0509297	0.0520543	0.0442758	0.164952	0.176484	0.19229	0.0418044	0.260193	0.329229	0	3.14902	0.895712	0.371612	1579	2484	2014	268	955	244	902	48043	56489	0.149516	137	0.174671	0.216492	0.326573	0.229804	0.187493	0.261667	0.168899	0.0119914	0.236885	0.248056	0.246736	1091	808	5
SRR1436444	Cerebellum	GTEX-14A5I	female	50-59	6.5	Slow_death	7.55154	6.85479	5.68904	0.0412714	2.2463	0.0444445	0.0569817	0.0359364	0.168842	0.237955	0.123366	0	0.271138	0.320165	0.0473756	0.387317	-0.236383	-0.884633	712	1230	1018	129	467	105	459	23083	27203	0.151454	251	0.0963511	0.128848	0.228461	0.18519	0.105913	0.172442	0.133175	0.00666331	0.159713	0.158916	0.179817	739	601	5
SRR1368178	Cerebellum	GTEX-11TTK	female	60-69	6.2	Slow_death	8.19072	7.53404	3.58393	0.0465697	3.41294	0.0494496	0.0455658	0.0438622	0.156634	0.183124	0.171624	0.052497	0.274419	0.318336	0	2.91445	1.10012	0.24256	1399	2258	1850	239	849	190	780	37719	45284	0.167057	158	0.16402	0.215941	0.321951	0.227781	0.184205	0.228389	0.167271	0.0105109	0.232423	0.237621	0.236348	865	794	6
SRR614383	Cerebellum	GTEX-R55E	male	20-29	6.7	Violent_and_fast_death	7.97822	6.99033	4.07376	0.0712488	2.52545	0.0474234	0.0729855	0.0435662	0.174566	0.0899369	0.235317	0.0802381	0.26148	0.333028	0	1.25249	-0.229628	-0.363675	1182	2095	1610	196	810	164	778	34624	41459	0.164862	162	0.103905	0.154767	0.245149	0.170474	0.130059	0.172449	0.141895	0.00750618	0.168574	0.175606	0.182492	989	733	4
SRR613747	Cerebellum	GTEX-RU72	female	50-59	7.4	Fast_death_of_natural_causes	8.17682	7.4766	4.33959	0.086939	2.67637	0.0505901	0.0694199	0.0474971	0.161757	0.177798	0.192352	0.0347085	0.241347	0.353795	0	1.87588	-0.212792	-0.359074	880	1675	1310	160	532	116	500	19017	24190	0.213849	227	0.102693	0.161328	0.254976	0.161349	0.124203	0.171565	0.125299	0.00608242	0.170086	0.178018	0.178297	560	575	5
SRR601098	Cerebellum	GTEX-NPJ7	female	60-69	9.4	Slow_death	8.09927	7.28899	5.4714	0.0473458	2.77701	0.0453152	0.0568264	0.04233	0.155432	0.224758	0.179411	0	0.295314	0.300517	0	1.84984	0.0691106	-0.226966	1397	2556	1926	237	980	218	887	41994	50195	0.163383	186	0.117692	0.163418	0.266204	0.188042	0.134277	0.200083	0.148452	0.00881352	0.183839	0.190996	0.200695	1242	800	5
SRR604146	Cerebellum	GTEX-NPJ8	male	40-49	8.8	Slow_death	8.09732	7.58216	5.31497	0.0274873	3.45231	0.0339388	0.0321985	0.026871	0.103493	0.187674	0.137111	0.0401006	0.324527	0.272538	0.0380495	2.89664	1.2759	0.166704	1466	2594	1975	254	1059	237	1028	53008	61621	0.139774	181	0.135319	0.175618	0.266841	0.200738	0.150585	0.22348	0.160877	0.0119784	0.194629	0.204131	0.212984	1452	694	5
SRR1404168	Cerebellum	GTEX-YFC4	female	40-49	7	Violent_and_fast_death	7.99715	7.09866	4.30834	0.0476577	3.05639	0.0457928	0.0476823	0.042384	0.149851	0.166793	0.201688	0.0312776	0.270546	0.329696	0	2.0404	0.702683	0.0372155	1656	2866	2311	322	1105	274	1207	45318	55059	0.176919	212	0.142672	0.195848	0.306273	0.228003	0.163101	0.22753	0.176495	0.00974537	0.218199	0.223188	0.234575	1008	745	5
SRR1350107	Cerebellum	GTEX-12WSB	female	60-69	6.7	Slow_death	7.81292	7.14639	4.55693	0.0527943	2.65176	0.0491264	0.0660322	0.0451046	0.168472	0.237885	0.142262	0.0118953	0.274638	0.325769	0.00754992	1.32992	0.179828	-0.492767	804	1455	1297	144	534	131	531	18440	23336	0.209805	214	0.102846	0.148627	0.262334	0.149621	0.128297	0.189003	0.130264	0.00610374	0.165857	0.182065	0.182806	493	542	5
SRR5125541	Cerebellum	GTEX-X4EP	female	60-69	7.1	Slow_death	8.2179	7.67441	3.66791	0.0607375	4.32579	0.056305	0.0579221	0.0567434	0.202183	0.128108	0.157852	0.112794	0.260528	0.340719	0	4.24292	2.71182	0.954927	2308	3428	2572	410	1351	338	1395	101522	113324	0.104144	187	0.235099	0.286928	0.409033	0.325104	0.245688	0.335837	0.246532	0.0197314	0.314041	0.319372	0.329126	2085	1129	6
SRR1446071	Cerebellum	GTEX-145MI	female	60-69	6	Fast_death_of_natural_causes	7.74547	7.05936	2.02617	0.0467987	2.41294	0.0523783	0.0555884	0.041383	0.148001	0.104383	0.209149	0.082704	0.328788	0.274976	0	0.899392	-0.169604	-0.700527	1063	2020	1681	191	794	177	786	45203	51915	0.129288	178	0.0987184	0.143215	0.247344	0.153888	0.122522	0.184516	0.150248	0.00787298	0.160791	0.174399	0.183999	1160	569	4
SRR1330041	Cerebellum	GTEX-11OC5	male	60-69	6.8	Fast_death_of_natural_causes	8.3753	8.34689	3.17462	0.0407201	2.85672	0.0439209	0.0398669	0.0376464	0.139857	0.0892006	0.200146	0.103759	0.283401	0.323494	0	2.71353	-0.164631	-0.561637	1120	1978	1516	166	776	148	579	24632	30915	0.203235	170	0.130793	0.181859	0.266258	0.169455	0.160487	0.190939	0.137045	0.0076894	0.187091	0.199886	0.190924	579	537	4
SRR1481462	Cerebellum	GTEX-11EI6	male	60-69	6.2	Slow_death	7.60707	7.08499	3.12384	0.0578834	2.87277	0.0500982	0.0621976	0.0467195	0.168958	0.134484	0.217641	0.038835	0.284421	0.324618	0	1.39657	0.819646	-0.444992	973	1598	1328	155	645	135	527	27982	33343	0.160783	314	0.135702	0.17335	0.276639	0.189139	0.158745	0.223006	0.145577	0.00822844	0.193707	0.207935	0.20859	777	705	5
SRR1477971	Cerebellum	GTEX-14C5O	male	60-69	7.1	Slow_death	8.4076	7.47963	4.6273	0.0525137	4.05303	0.0509398	0.0504861	0.0482899	0.168732	0.213024	0.131194	0.0179995	0.285536	0.323898	0.0283484	3.97366	2.01168	1.00421	1747	2674	2095	301	1034	250	1024	58736	67861	0.134466	186	0.202771	0.259316	0.360271	0.271161	0.210855	0.264677	0.202982	0.015255	0.27338	0.27378	0.274773	1261	910	5
SRR627453	Cerebellum	GTEX-NPJ8	male	40-49	8.8	Slow_death	7.6474	7.44	4.89822	0.0557254	3.36967	0.0266592	0.0497647	0.019713	0.0786507	0.166104	0.138589	0.0453652	0.323879	0.287928	0.038134	2.2717	1.65163	-0.20363	1178	2610	1765	193	1021	188	758	34258	41971	0.18377	303	0.0808577	0.120041	0.193008	0.10918	0.0969152	0.142785	0.104887	0.00910889	0.125772	0.138187	0.137465	832	337	4
SRR1327811	Cerebellum	GTEX-ZAB4	male	40-49	7.7	Slow_death	8.18752	7.57053	5.95904	0.0516661	3.32258	0.051446	0.0533994	0.0482103	0.169706	0.174819	0.129368	0	0.302496	0.310857	0.0824604	2.80534	0.938281	0.141171	1691	2711	2158	308	1047	254	1184	54663	64016	0.146104	241	0.152641	0.204046	0.305213	0.240252	0.17052	0.246044	0.178533	0.0116783	0.225538	0.231456	0.242511	1467	870	5
SRR1479802	Cerebellum	GTEX-145MG	male	50-59	6.3	Fast_death_of_natural_causes	7.68023	7.26351	4.10305	0.0395711	2.47766	0.0432877	0.0400318	0.0367815	0.137011	0.141768	0.138309	0	0.347289	0.270121	0.102513	1.01489	0.0107299	-0.824992	982	1809	1430	155	702	151	675	28759	34663	0.170326	183	0.115622	0.161704	0.2512	0.180791	0.131646	0.195927	0.143797	0.00762335	0.177329	0.185119	0.192929	805	645	5
SRR1322010	Cerebellum	GTEX-12WSD	female	60-69	7	Fast_death_of_natural_causes	8.03583	7.24562	4.91504	0.0485663	2.66575	0.048049	0.0486031	0.0437716	0.157775	0.188127	0.0980406	0	0.318786	0.29942	0.0956263	1.61608	-0.0567317	-0.349526	1579	2703	2234	284	1046	249	1196	41879	51170	0.181571	204	0.127549	0.172574	0.279744	0.202266	0.149138	0.212907	0.160236	0.00865734	0.195533	0.203591	0.213788	1148	753	6
SRR1413414	Cerebellum	GTEX-11ONC	male	60-69	6.1	Fast_death_of_natural_causes	7.90728	7.07247	4.54378	0.0585069	2.90763	0.0509229	0.0622338	0.0472486	0.174167	0.235716	0.127007	0	0.339487	0.279143	0.0186471	1.73728	0.53841	-0.150202	1223	2190	1723	214	849	195	746	30445	37585	0.189969	255	0.129519	0.177368	0.284819	0.204668	0.155677	0.244199	0.155469	0.00804522	0.199094	0.215516	0.222289	837	639	5
SRR1348021	Cerebellum	GTEX-13OW8	male	60-69	5.9	Fast_death_of_natural_causes	8.06828	7.45159	4.21439	0.0465908	3.18814	0.0478349	0.049179	0.0428238	0.159971	0.161737	0.15789	0	0.356012	0.26327	0.0610912	2.45022	0.838966	-0.00327999	1610	2723	2148	305	1038	253	1059	47306	56442	0.161865	127	0.148767	0.201813	0.313532	0.232921	0.169698	0.232659	0.169843	0.0104653	0.224258	0.229426	0.237239	1126	778	6
SRR663681	Cerebellum	GTEX-T6MN	male	50-59	7.3	Fast_death_of_natural_causes	8.07375	7.54672	4.36465	0.0930126	3.18001	0.0394144	0.0653579	0.0360787	0.130939	0.106142	0.138178	0.00180758	0.316725	0.303928	0.13322	2.48786	0.812526	-0.0629594	1717	2817	2128	295	1091	260	1250	60241	69799	0.136936	268	0.158875	0.209074	0.322518	0.226138	0.172652	0.264737	0.195963	0.012099	0.229151	0.242245	0.252339	1579	873	4
SRR814563	Cerebellum	GTEX-WHSE	male	20-29	6.7	Intermediate_death	8.1514	7.9118	4.57747	0.0447925	3.39243	0.0453511	0.0456219	0.0426177	0.152421	0.114445	0.157307	0.0330034	0.251452	0.370681	0.073112	3.01908	1.08654	-0.0368012	1764	2715	2088	296	1076	259	1210	72296	81704	0.115147	226	0.169819	0.217086	0.33112	0.247383	0.186408	0.274869	0.195754	0.0141388	0.241352	0.252371	0.262282	1992	948	5
SRR1478096	Cerebellum	GTEX-13N2G	male	60-69	6.5	Fast_death_of_natural_causes	7.93275	7.49921	4.79886	0.0517113	2.52196	0.0467103	0.0529722	0.0424854	0.155263	0.192918	0.0981852	0	0.308842	0.315128	0.0849271	1.43363	-0.212871	-0.713113	1553	2693	2179	308	1103	252	1230	51994	61312	0.151977	186	0.115933	0.158552	0.263655	0.19944	0.13969	0.208087	0.158662	0.00910815	0.184395	0.192496	0.207461	1486	838	6
SRR1398992	Cerebellum	GTEX-13OVL	male	50-59	7.4	Fast_death_of_natural_causes	7.99368	7.49963	5.02867	0.0541442	2.87674	0.0489506	0.05503	0.0442945	0.15893	0.160967	0.113508	0	0.33023	0.29556	0.0997345	1.97553	0.358756	-0.360313	1687	2909	2329	316	1118	273	1309	49035	58976	0.16856	285	0.133823	0.182437	0.296011	0.212915	0.153787	0.221153	0.178323	0.00964702	0.206296	0.213347	0.2271	1314	813	5
SRR807657	Cerebellum	GTEX-WVLH	male	50-59	6.3	Fast_death_of_natural_causes	8.04057	7.50323	3.85446	0.0463799	2.83738	0.0447995	0.0465379	0.0407562	0.155367	0.116995	0.136865	0	0.311416	0.314678	0.120046	1.97052	0.233465	-0.355608	1899	3191	2467	325	1285	288	1389	65807	76651	0.141472	284	0.1353	0.182257	0.29326	0.214555	0.158436	0.243067	0.170914	0.011271	0.206343	0.219255	0.230449	1766	910	5
SRR1388504	Cerebellum	GTEX-ZVT3	female	60-69	6.1	Fast_death_of_natural_causes	7.88626	7.4322	4.04398	0.0385625	2.82321	0.042969	0.0398988	0.0361878	0.131048	0.160403	0.14954	0	0.316932	0.312484	0.0606416	1.7653	0.389246	-0.457145	1209	2065	1599	224	817	181	784	36891	43770	0.157162	209	0.131134	0.178979	0.272202	0.213348	0.15328	0.220015	0.158708	0.00925769	0.198916	0.206119	0.216068	995	681	5
SRR1490568	Cerebellum	GTEX-11GSO	male	60-69	7.1	Fast_death_of_natural_causes	8.11854	7.46941	4.77488	0.039883	2.86927	0.0426879	0.0413985	0.0378902	0.135752	0.10117	0.139026	0.00265162	0.313899	0.315826	0.127428	2.07609	0.203487	-0.241221	1455	2524	1957	264	929	221	1000	37057	45407	0.183892	158	0.137929	0.19374	0.290461	0.21344	0.15457	0.223803	0.157731	0.00890388	0.208893	0.215643	0.221359	1021	648	6
SRR1335377	Cerebellum	GTEX-11GSP	female	60-69	6.9	Fast_death_of_natural_causes	8.05963	7.50291	4.30978	0.0551979	3.1993	0.0552994	0.0541133	0.0518508	0.184766	0.206151	0.133983	0	0.371148	0.262061	0.0266574	2.48006	0.866159	-0.0322459	1550	2560	2063	281	1001	217	983	42660	51315	0.168664	165	0.150015	0.194569	0.310395	0.238595	0.164876	0.209708	0.173757	0.00979818	0.223393	0.219887	0.233114	1130	734	5
SRR1318407	Cerebellum	GTEX-13FHO	male	60-69	7.3	Ventilator_case	8.27317	7.40426	5.34358	0.0499319	3.30434	0.0492063	0.0500732	0.0463908	0.170823	0.202807	0.157694	0.00542676	0.302889	0.331184	0	2.79042	0.816393	0.299683	1472	2420	2036	266	866	222	951	36366	44599	0.184601	260	0.153679	0.202985	0.318472	0.214387	0.166778	0.213047	0.169455	0.00963061	0.222381	0.22532	0.22884	774	604	6
SRR1394936	Cerebellum	GTEX-13OW7	male	50-59	6.2	Fast_death_of_natural_causes	7.87545	7.35228	3.61722	0.0560235	3.15061	0.0517275	0.0515868	0.0509376	0.178419	0.158246	0.112595	0	0.366324	0.268733	0.094102	2.16209	0.998407	-0.140601	1539	2639	2064	285	1068	236	1041	44185	53057	0.167216	216	0.136061	0.188098	0.295347	0.225478	0.162863	0.241002	0.172188	0.00991377	0.211246	0.221828	0.233504	1092	763	5
SRR1434250	Cerebellum	GTEX-ZYFD	male	50-59	6.5	Intermediate_death	8.0433	7.50726	4.21593	0.0461391	3.18	0.0483794	0.0456991	0.0425137	0.156442	0.12433	0.164158	0	0.344007	0.29153	0.0759747	2.43959	0.849772	-0.0652598	1858	2979	2320	350	1236	290	1313	65512	75858	0.136386	234	0.162095	0.208043	0.314337	0.257743	0.181117	0.255798	0.194569	0.0127806	0.235554	0.239824	0.255612	1586	908	6
SRR1311771	Cerebellum	GTEX-11DZ1	male	50-59	6.3	Slow_death	8.26905	7.83261	3.83658	0.0539287	3.28324	0.0515662	0.0510088	0.0491081	0.176779	0.141908	0.214934	0.007025	0.318707	0.317426	0	2.95229	0.758383	0.0194503	1267	2151	1643	222	838	193	693	38880	45887	0.152701	179	0.154403	0.203742	0.304233	0.232588	0.171864	0.254496	0.163058	0.0105687	0.223742	0.233584	0.238594	999	736	4
SRR1403875	Cerebellum	GTEX-13OW5	male	60-69	7	Intermediate_death	8.01768	7.67762	4.20181	0.0559284	3.46989	0.0525911	0.0529735	0.0520861	0.178193	0.154817	0.18749	0	0.302912	0.334139	0.0206421	2.88448	1.39374	0.0555773	1626	2720	2053	282	1132	224	981	52068	61086	0.147628	91	0.159788	0.211869	0.311366	0.220632	0.187105	0.222516	0.172368	0.0117497	0.225914	0.233214	0.23172	1337	834	6
SRR600876	Cerebellum	GTEX-Q2AG	female	40-49	6.3	Fast_death_of_natural_causes	8.22427	7.54433	3.67043	0.0886994	2.75532	0.0442351	0.0642746	0.0426061	0.154126	0.0559082	0.0720891	0.00567456	0.34801	0.289228	0.22909	2.06098	-0.128421	-0.292338	1165	2110	1637	201	753	173	804	27891	34734	0.197012	163	0.121169	0.171322	0.254724	0.175319	0.135188	0.192725	0.13737	0.00731833	0.180634	0.18849	0.190034	665	649	4
SRR1489054	Cerebellum	GTEX-11EMC	female	60-69	6.9	Fast_death_of_natural_causes	7.97197	7.14597	3.80133	0.0513015	3.16464	0.048059	0.0505216	0.0458559	0.160825	0.222205	0.13892	0	0.340575	0.2983	0	2.18355	0.924678	0.0787827	1500	2544	1956	268	961	214	936	43800	52179	0.160582	211	0.143651	0.195625	0.302809	0.217882	0.164322	0.239478	0.178686	0.0101021	0.214992	0.225558	0.234714	1234	823	4
SRR1434271	Cerebellum	GTEX-1128S	female	60-69	6.3	Fast_death_of_natural_causes	7.91908	7.45839	5.14415	0.0446583	2.87087	0.0442165	0.0449351	0.0394384	0.139989	0.157142	0.139977	0	0.350711	0.288317	0.0638535	1.8745	0.436226	-0.404407	1086	1923	1498	183	725	155	614	27939	34123	0.181227	97	0.123715	0.175929	0.269995	0.187484	0.13974	0.195389	0.143531	0.00823897	0.189281	0.195263	0.1991	707	636	4
SRR1415215	Cerebellum	GTEX-11DXY	male	60-69	7.3	Fast_death_of_natural_causes	8.0741	7.36435	4.53837	0.0470101	3.1721	0.0458064	0.047142	0.0426115	0.148902	0.13886	0.11958	0.00564225	0.30178	0.340514	0.0936237	2.39464	0.808268	0.0408219	1885	3205	2422	343	1244	274	1283	51919	62575	0.170292	278	0.147118	0.202055	0.302331	0.230781	0.17432	0.224576	0.181538	0.010511	0.220571	0.225821	0.234807	1360	831	5
SRR655864	Cerebellum	GTEX-QDT8	female	30-39	7.3	Slow_death	8.42804	7.46437	5.41373	0.0714352	2.70086	0.0362084	0.0569441	0.0320802	0.123884	0.171867	0.0750639	0	0.354768	0.290564	0.107737	2.15385	-0.456506	-0.115302	2231	3728	2933	449	1471	379	1817	80460	93468	0.139171	155	0.146224	0.199448	0.322935	0.244439	0.161926	0.265423	0.195674	0.0126233	0.228261	0.237433	0.257118	2033	1092	6
SRR1086680	Cerebellum	GTEX-XMD1	male	60-69	6.4	Slow_death	8.31113	7.68127	5.31481	0.0565624	3.99674	0.0549358	0.0572676	0.0537914	0.184677	0.208642	0.128755	0.0168516	0.320221	0.325531	0	3.89282	2.00918	0.751859	1370	2160	1655	216	836	191	717	52675	59820	0.119442	178	0.194903	0.251177	0.349294	0.256567	0.213535	0.26041	0.189852	0.0151193	0.262985	0.268604	0.264031	1179	887	5
SRR1377984	Cerebellum	GTEX-13RTJ	male	60-69	6.6	Slow_death	7.95798	7.45549	4.59428	0.0449777	3.02003	0.0460778	0.0451035	0.0421289	0.151465	0.154464	0.12697	0	0.335131	0.312414	0.0710211	2.11418	0.661467	-0.242813	1045	1864	1506	202	710	155	660	24639	30781	0.199539	208	0.129078	0.182246	0.285425	0.220164	0.159166	0.217374	0.15268	0.00770413	0.204228	0.211053	0.218911	591	531	5
SRR1477104	Cerebellum	GTEX-ZZPT	male	50-59	6.8	Slow_death	8.0136	8.18636	5.85304	0.0438808	3.30091	0.0447452	0.0419409	0.0386938	0.142113	0.171433	0.162906	0.0178375	0.325165	0.322659	0	2.88242	1.06362	-0.398547	879	1374	1095	128	513	121	438	23815	28363	0.16035	294	0.149051	0.189647	0.274614	0.184391	0.163877	0.219553	0.149903	0.00923522	0.199426	0.211923	0.207115	546	546	5
SRR1453214	Cerebellum	GTEX-ZYY3	female	60-69	5.9	Slow_death	8.03074	7.33509	5.31982	0.0464478	2.75512	0.0470233	0.0470434	0.0426979	0.155197	0.190381	0.136685	0	0.328359	0.320206	0.0243684	1.77282	0.105623	-0.332195	1385	2405	1958	251	919	209	912	37096	45135	0.17811	212	0.128191	0.177665	0.281898	0.20351	0.150997	0.209775	0.155693	0.00853785	0.197816	0.205084	0.212719	1013	738	5
SRR1364800	Cerebellum	GTEX-144GL	male	50-59	7	Fast_death_of_natural_causes	7.95516	7.2648	5.05537	0.0423394	2.66846	0.0450228	0.0426307	0.0391696	0.143915	0.194135	0.100123	0	0.301492	0.349754	0.0544956	1.54808	0.0397827	-0.428061	1321	2390	1945	263	935	207	923	34817	42801	0.186538	187	0.114569	0.16739	0.272117	0.196532	0.146879	0.19477	0.148349	0.00799208	0.187652	0.195289	0.202942	965	659	6
SRR1459033	Cerebellum	GTEX-11DXW	male	40-49	6	Fast_death_of_natural_causes	8.07117	7.39207	4.09392	0.049139	3.01257	0.0507552	0.0477251	0.0460843	0.166891	0.182945	0.0786499	0	0.357482	0.295556	0.085367	2.18803	0.521532	-0.113668	1383	2485	1980	236	913	207	884	37522	45610	0.17733	118	0.139718	0.194936	0.298524	0.202584	0.156333	0.22809	0.155717	0.00909403	0.208941	0.219471	0.221229	900	616	4
SRR612419	Cerebellum	GTEX-RNOR	female	50-59	6.7	Violent_and_fast_death	8.30156	7.44595	5.53255	0.0397917	3.11724	0.0410481	0.0410984	0.0354479	0.131913	0.140921	0.112938	0.00583304	0.281553	0.372637	0.0861181	2.58397	0.442974	0.140245	1803	2977	2176	281	1162	223	1094	57527	67243	0.144491	220	0.142854	0.185124	0.291049	0.201417	0.1577	0.207969	0.16034	0.011365	0.205111	0.21046	0.215194	1609	820	7
SRR1401062	Cerebellum	GTEX-12126	male	20-29	7	Violent_and_fast_death	8.09442	7.52575	4.72366	0.052455	3.06273	0.0525678	0.0513598	0.0491973	0.179087	0.148207	0.107342	0	0.362504	0.292948	0.0889984	2.33994	0.577857	-0.131962	1594	2718	2206	296	1090	243	1075	41056	50278	0.18342	326	0.137655	0.18773	0.291292	0.225907	0.16127	0.213123	0.169072	0.00944588	0.210646	0.213354	0.224848	1043	674	5
SRR1477385	Cerebellum	GTEX-14E7W	male	70-79	6.2	Fast_death_of_natural_causes	8.20069	7.79024	4.27907	0.0439658	3.11877	0.0460245	0.0436474	0.0409245	0.145688	0.138228	0.124248	0	0.299443	0.356489	0.0815913	2.64196	0.541922	-0.153039	1184	2064	1682	210	740	177	744	25477	32278	0.210701	226	0.130267	0.176453	0.284642	0.20232	0.143928	0.227358	0.151619	0.00773986	0.19842	0.208095	0.216485	603	469	4
SRR1379562	Cerebellum	GTEX-11ZTS	female	60-69	6.1	Fast_death_of_natural_causes	7.93252	7.26622	4.06074	0.0533909	3.14701	0.0496208	0.0638668	0.0470596	0.17146	0.20355	0.137832	0	0.378506	0.280113	0	2.17497	0.93123	-0.0426836	1233	2113	1603	190	776	162	602	28135	34814	0.191848	247	0.140436	0.186466	0.284491	0.198056	0.158955	0.21111	0.14202	0.00815012	0.202362	0.210256	0.208919	655	684	5
SRR1069188	Cerebellum	GTEX-XLM4	male	60-69	6.3	Intermediate_death	8.16656	7.55328	4.69242	0.0477388	3.14067	0.0491419	0.0492968	0.0458074	0.167539	0.186607	0.10956	0.0434014	0.304741	0.355692	0	2.52999	0.634353	-0.0206101	1017	1840	1457	162	662	150	585	25623	31496	0.186468	246	0.129721	0.185407	0.28776	0.186717	0.159779	0.222946	0.155758	0.00835203	0.197401	0.213973	0.213295	634	550	5
SRR1409899	Cerebellum	GTEX-13X6I	male	60-69	7	Slow_death	8.20384	7.81678	4.55468	0.0415977	3.1294	0.0433079	0.0431943	0.0380351	0.139152	0.171086	0.142987	0.0251426	0.306254	0.354531	0	2.67156	0.55601	-0.157358	1276	2259	1749	215	847	192	828	35457	42823	0.17201	125	0.141496	0.205644	0.298926	0.20911	0.164311	0.235675	0.168559	0.00952628	0.213794	0.226139	0.228068	853	660	4
SRR1093527	Cerebellum	GTEX-XOTO	male	50-59	6.9	Fast_death_of_natural_causes	7.87221	7.45592	3.8694	0.0520483	3.13418	0.0524253	0.0538023	0.0492515	0.174881	0.133035	0.164891	0	0.363287	0.297518	0.04127	2.18366	0.966447	-0.219925	1674	2801	2122	283	1155	224	1028	52089	61376	0.151313	318	0.146256	0.198957	0.311773	0.225051	0.182487	0.217939	0.171301	0.0105542	0.220509	0.227789	0.231516	1362	856	4
SRR1467255	Cerebellum	GTEX-11DYG	male	60-69	7	Fast_death_of_natural_causes	8.11056	7.5594	4.59091	0.0485516	2.88416	0.0497396	0.0477835	0.043322	0.158378	0.102333	0.101776	0	0.334698	0.329058	0.132134	2.1292	0.234426	-0.289818	1805	3143	2425	354	1240	272	1358	53403	64000	0.165578	183	0.135242	0.18897	0.295169	0.234394	0.164739	0.231635	0.177995	0.010105	0.213444	0.220128	0.234798	1356	734	6
SRR659412	Cerebellum	GTEX-S7SE	male	50-59	6.9	Fast_death_of_natural_causes	8.18367	7.53379	5.0648	0.0956748	2.78565	0.0385507	0.070299	0.035348	0.119236	0.159593	0.0759556	0	0.330576	0.338231	0.0956447	2.05686	-0.0263023	-0.295104	1735	2773	2214	296	1172	275	1266	55526	65257	0.149118	196	0.137348	0.179446	0.281501	0.208124	0.158213	0.232879	0.173567	0.0105112	0.201605	0.21301	0.224018	1550	868	4
SRR1322291	Cerebellum	GTEX-139UC	male	60-69	5.7	Fast_death_of_natural_causes	7.9991	7.41915	4.21589	0.053556	2.8493	0.0466535	0.0499937	0.0480392	0.157165	0.205717	0.0987293	0	0.322828	0.346768	0.0259574	1.90718	0.307503	-0.330296	1552	2725	2119	282	1081	241	1060	42702	51762	0.175032	169	0.128288	0.177708	0.27693	0.208221	0.150996	0.213656	0.158621	0.00905428	0.197787	0.204823	0.214357	1128	823	6
SRR658813	Cerebellum	GTEX-TSE9	female	60-69	7.6	Ventilator_case	8.07954	7.56926	4.44511	0.101999	3.09264	0.0385371	0.0659403	0.0338742	0.130427	0.1037	0.17016	0.0370298	0.356075	0.313654	0.0193818	2.38543	0.646562	-0.145663	2436	3896	2967	430	1628	394	1801	104279	117831	0.115012	192	0.161663	0.205919	0.337403	0.242211	0.17465	0.265799	0.208123	0.0145277	0.236799	0.245943	0.263384	2842	1352	6
SRR1361736	Cerebellum	GTEX-117XS	male	60-69	7.2	Fast_death_of_natural_causes	8.16247	7.47036	4.65442	0.0486162	3.27911	0.0505812	0.046459	0.0456362	0.162178	0.100639	0.122646	0	0.333667	0.336618	0.106431	2.67593	0.894191	0.143335	1206	2211	1764	210	827	187	815	28877	36097	0.200017	311	0.133202	0.196541	0.301927	0.20572	0.1613	0.235814	0.167153	0.00857686	0.209347	0.223895	0.227653	753	581	5
SRR816292	Cerebellum	GTEX-WZTO	male	40-49	7.9	Violent_and_fast_death	8.22488	7.37421	4.66555	0.0464655	3.04857	0.0474268	0.053899	0.0422233	0.160951	0.0777897	0.0977506	0.0229197	0.30172	0.370468	0.129352	2.38188	0.411026	0.0595639	2044	3427	2653	362	1394	334	1536	71677	83427	0.140842	282	0.145863	0.198662	0.310971	0.221831	0.165304	0.249424	0.18235	0.0123781	0.219332	0.23109	0.241144	2079	932	6
SRR615249	Cerebellum	GTEX-N7MT	female	60-69	9.5	Slow_death	8.1759	7.28333	5.13869	0.0741661	2.8365	0.0489165	0.070254	0.0491797	0.174559	0.184832	0.114526	0.0226131	0.30765	0.365427	0.00495188	2.00427	0.0889697	-0.107347	1333	2456	1910	234	851	189	781	31955	39709	0.195271	206	0.111878	0.164154	0.26533	0.185167	0.126982	0.175958	0.133079	0.00757396	0.181632	0.183106	0.189883	718	655	6
SRR1479239	Cerebellum	GTEX-Y8DK	male	60-69	6.6	Fast_death_of_natural_causes	8.04671	7.43118	4.5073	0.0402062	3.23047	0.0421775	0.0407876	0.0378335	0.13922	0.166316	0.112252	0	0.338542	0.335428	0.047462	2.47685	0.941489	0.0264201	2085	3507	2707	365	1433	315	1447	65494	77353	0.15331	205	0.147891	0.194542	0.31074	0.236533	0.167947	0.239901	0.18911	0.0118344	0.222426	0.228283	0.244071	1730	836	6
SRR1394799	Cerebellum	GTEX-13O3O	female	60-69	7.1	Intermediate_death	8.20732	7.65037	3.13034	0.0438871	2.67829	0.0434642	0.0475909	0.039591	0.146988	0.166924	0.136558	0	0.374002	0.300988	0.0215287	1.98782	-0.254346	-0.436255	1634	2727	2222	296	1024	259	1121	41818	51101	0.18166	301	0.129735	0.175926	0.28673	0.203804	0.143893	0.233985	0.16093	0.00868966	0.199049	0.210134	0.221362	1030	690	5
SRR1324452	Cerebellum	GTEX-139TS	male	60-69	6.6	Fast_death_of_natural_causes	8.00896	7.23405	4.56707	0.0539707	2.89768	0.0493358	0.0500271	0.0506356	0.163576	0.166334	0.118709	0	0.346288	0.329841	0.0388277	1.8985	0.394304	-0.168992	1549	2653	2177	290	1038	275	1100	45706	54788	0.165766	243	0.133614	0.184964	0.285371	0.205819	0.152865	0.236941	0.165943	0.00970849	0.202442	0.215035	0.223519	1214	754	5
SRR659331	Cerebellum	GTEX-P44H	male	40-49	7.1	Slow_death	8.46415	7.81856	5.16349	0.0773232	2.76536	0.0341113	0.0571822	0.0270289	0.104605	0.185118	0.116972	0.0124375	0.305367	0.370962	0.00914364	2.43818	-0.401664	-0.243626	1987	3311	2631	367	1346	333	1341	65109	76425	0.148067	151	0.136969	0.181196	0.305978	0.22918	0.150736	0.246384	0.173417	0.0124278	0.213331	0.221073	0.23874	1637	865	6
SRR607967	Cerebellum	GTEX-N7MT	female	60-69	9.5	Slow_death	8.23544	7.37523	5.17567	0.0279002	3.34294	0.0334477	0.0361526	0.0273754	0.107031	0.186396	0.105566	0.0171417	0.315818	0.36205	0.0130279	2.79197	0.931232	0.317557	1957	3377	2601	345	1294	297	1283	56457	67611	0.164973	138	0.136321	0.181558	0.288228	0.205375	0.146512	0.219925	0.164564	0.011247	0.20287	0.209056	0.219523	1433	688	6
SRR1359367	Cerebellum	GTEX-13FXS	male	50-59	7.4	Fast_death_of_natural_causes	8.15818	7.57131	4.21835	0.0563843	3.00812	0.0524692	0.0514867	0.0535256	0.176189	0.121429	0.0869956	0	0.337488	0.341187	0.1129	2.35013	0.40321	-0.151053	1311	2308	1957	259	896	228	967	32699	40625	0.195102	200	0.125994	0.178777	0.285397	0.197429	0.15382	0.227157	0.158206	0.00853865	0.196899	0.211288	0.217047	875	630	5
SRR1474754	Cerebellum	GTEX-12WSM	male	60-69	6.4	Fast_death_of_natural_causes	7.95628	7.28521	4.23976	0.0542098	2.83825	0.0521998	0.0517799	0.0461815	0.167752	0.196118	0.0902876	0	0.342645	0.336688	0.0342603	1.78868	0.344412	-0.295487	1037	1947	1528	179	643	165	678	24452	30629	0.201672	113	0.120905	0.172073	0.269495	0.176467	0.12916	0.207285	0.14911	0.0072624	0.184735	0.194503	0.200589	577	546	5
SRR1465132	Cerebellum	GTEX-147F4	male	50-59	6.5	Fast_death_of_natural_causes	7.98733	7.50596	3.76251	0.0398443	2.81834	0.0436035	0.0404718	0.0381847	0.135873	0.11851	0.172003	0	0.367947	0.314905	0.0266357	1.8929	0.260055	-0.419102	1244	2132	1718	208	814	197	760	32532	39605	0.178589	259	0.135118	0.175674	0.279086	0.190056	0.151606	0.219737	0.149348	0.00861855	0.194983	0.206526	0.209557	882	630	5
SRR1399904	Cerebellum	GTEX-11PRG	male	50-59	6.7	Fast_death_of_natural_causes	8.10736	7.4388	3.93792	0.0458591	2.69172	0.0475919	0.0503837	0.0412096	0.151305	0.167752	0.122875	0	0.338703	0.34564	0.0250303	1.81032	-0.103033	-0.382838	1262	2352	1950	237	889	237	840	29676	37443	0.207435	150	0.112331	0.164296	0.261882	0.187942	0.136041	0.218059	0.13996	0.00748598	0.181613	0.19507	0.201961	668	633	6
SRR1331944	Cerebellum	GTEX-139TT	male	60-69	7.1	Fast_death_of_natural_causes	8.29259	7.36614	4.85611	0.0439769	2.93881	0.0444524	0.0452722	0.0409058	0.147107	0.103338	0.199811	0.00643511	0.325185	0.360061	0.0051692	2.29687	0.135163	0.0295091	1643	2817	2233	300	1100	251	1113	44647	54104	0.174793	161	0.138216	0.190586	0.299979	0.20994	0.158521	0.225354	0.171106	0.00940355	0.20968	0.21861	0.226595	1163	731	5
SRR1434867	Cerebellum	GTEX-111FC	male	60-69	7.1	Violent_and_fast_death	8.12907	7.42137	4.41432	0.0451656	3.01454	0.0472438	0.0443475	0.0409196	0.152653	0.126757	0.147703	0.0329378	0.284533	0.408069	0	2.26171	0.456869	-0.0800043	1458	2546	2003	275	950	226	911	36607	44976	0.186077	183	0.135351	0.186496	0.292502	0.221352	0.15291	0.228312	0.162223	0.00894119	0.208925	0.215055	0.226097	929	670	7
SRR1307770	Cerebellum	GTEX-1192X	male	50-59	5.9	Slow_death	8.07198	7.63067	4.03563	0.0579027	3.11851	0.0529817	0.0630928	0.0484008	0.177691	0.0670517	0.201934	0.00740838	0.357632	0.33622	0.0297547	2.44086	0.698523	-0.167333	1217	2007	1538	167	782	154	622	33715	40202	0.16136	207	0.154947	0.212521	0.310705	0.205233	0.181671	0.25261	0.167204	0.00964974	0.220852	0.239377	0.233938	935	712	5
SRR1433644	Cerebellum	GTEX-13FHP	male	50-59	6.6	Slow_death	7.96733	7.43123	4.35853	0.053293	2.75813	0.0479015	0.0540393	0.0431031	0.151903	0.117165	0.151329	0	0.345742	0.350246	0.0355178	1.75738	0.178427	-0.44216	1532	2661	2073	280	1057	243	1070	46931	55847	0.15965	311	0.132084	0.181414	0.277072	0.202834	0.151218	0.223155	0.163705	0.00948016	0.198351	0.208215	0.216691	1290	783	5
SRR1398839	Cerebellum	GTEX-X261	male	50-59	5.8	Slow_death	8.05267	7.61427	3.11403	0.0497125	2.80476	0.0488299	0.061802	0.046423	0.166682	0.171588	0.129982	0	0.375444	0.322986	0	1.9888	0.154188	-0.439967	925	1643	1323	142	612	148	530	24658	29981	0.177546	211	0.117853	0.160311	0.254447	0.1691	0.139102	0.205667	0.149616	0.00756308	0.175428	0.189882	0.194707	713	514	5
SRR627299	Cerebellum	GTEX-N7MT	female	60-69	9.5	Slow_death	7.77879	7.18332	4.57915	0.0564025	3.19781	0.0265465	0.0510453	0.0191986	0.082075	0.174251	0.106875	0.0200766	0.30405	0.394405	0.00034205	2.05301	1.20454	-0.0814663	1722	3644	2548	319	1308	265	1073	41941	52820	0.205964	169	0.0885798	0.13355	0.225895	0.148791	0.0993332	0.16672	0.119259	0.00893438	0.149204	0.156375	0.165166	921	452	5
SRR613366	Cerebellum	GTEX-QVJO	female	60-69	7.3	Slow_death	8.36333	7.6717	4.67103	0.146147	2.85513	0.0522683	0.0806528	0.0467366	0.169084	0.141804	0.106672	0.0174843	0.350303	0.348493	0.0352432	2.39272	-0.115011	-0.16532	1213	2176	1737	213	753	171	748	29040	36051	0.194474	145	0.12178	0.168884	0.265584	0.176585	0.13682	0.208012	0.147235	0.00795816	0.183208	0.194825	0.199354	745	585	5
SRR1341605	Cerebellum	GTEX-13CF2	male	60-69	5.8	Fast_death_of_natural_causes	7.96387	7.20092	4.06147	0.0419629	2.74956	0.0435966	0.0456139	0.0373104	0.137093	0.19474	0.0778288	0	0.362846	0.337539	0.0270462	1.63769	0.180117	-0.313247	1515	2599	1990	272	1079	222	1003	47779	56459	0.15374	228	0.130746	0.176273	0.278539	0.219886	0.154203	0.211481	0.166897	0.00970327	0.201361	0.205124	0.219201	1299	784	4
SRR1464305	Cerebellum	GTEX-11NUK	male	50-59	6.9	Fast_death_of_natural_causes	8.10277	7.61131	3.68638	0.0617354	3.02155	0.0527537	0.0650134	0.050276	0.183422	0.131689	0.112834	0	0.394945	0.305801	0.0547314	2.33129	0.488877	-0.211399	1401	2435	1983	261	937	201	879	35137	43234	0.187283	265	0.134011	0.187082	0.293425	0.216159	0.159237	0.207541	0.156627	0.00875797	0.207669	0.211821	0.218438	917	671	6
SRR1467813	Cerebellum	GTEX-11ZVC	female	50-59	5.9	Fast_death_of_natural_causes	7.57499	6.8651	4.04213	0.052709	2.65829	0.0495803	0.0782893	0.0441396	0.166	0.154881	0.126917	0	0.362291	0.338631	0.0172807	0.973925	0.481197	-0.521492	1351	2356	1886	238	902	201	839	40887	48660	0.159741	197	0.115909	0.165289	0.266857	0.189527	0.136053	0.205244	0.15309	0.00867108	0.184395	0.193361	0.20368	1093	770	5
SRR1357413	Cerebellum	GTEX-12ZZY	male	60-69	6.5	Fast_death_of_natural_causes	8.17382	7.5453	4.43367	0.0527977	3.35017	0.0530149	0.0511268	0.0493981	0.17522	0.101869	0.0743335	0	0.360368	0.340571	0.122859	2.81763	1.00535	0.168046	1700	2988	2261	308	1181	253	1114	46031	55836	0.175604	266	0.15203	0.207013	0.304264	0.225107	0.176626	0.238985	0.172098	0.010543	0.222104	0.231722	0.235114	1145	688	5
SRR1456531	Cerebellum	GTEX-13OVH	male	70-79	7	Fast_death_of_natural_causes	8.17801	7.48423	4.89402	0.0543024	2.87001	0.0474365	0.0578051	0.0439729	0.156328	0.200644	0.0960258	0	0.346128	0.357202	0	2.14307	0.135619	-0.19851	1662	2833	2220	301	1155	295	1167	57326	66959	0.143864	238	0.141329	0.192407	0.299172	0.205898	0.165622	0.263743	0.175187	0.0108614	0.209702	0.230236	0.236	1575	896	5
SRR607311	Cerebellum	GTEX-N7MS	male	60-69	9.6	Fast_death_of_natural_causes	8.25547	7.61495	4.53336	0.028112	3.67629	0.0337442	0.032319	0.026891	0.105717	0.054314	0.0889116	0.00486791	0.36721	0.339083	0.145614	3.37277	1.49735	0.472502	1551	2765	2121	259	1053	218	962	37118	46047	0.193911	147	0.139865	0.193239	0.296289	0.189998	0.157125	0.219805	0.162953	0.0099339	0.204848	0.216615	0.217261	902	551	5
SRR1479510	Cerebellum	GTEX-13112	male	50-59	6.9	Fast_death_of_natural_causes	8.0519	7.36556	4.15069	0.0468536	2.87702	0.0470659	0.046335	0.0432404	0.156554	0.138554	0.10316	0	0.404146	0.304118	0.0500216	1.97301	0.300022	-0.229107	1120	2025	1540	194	696	151	657	22063	28446	0.22439	312	0.127521	0.181762	0.265399	0.2015	0.144687	0.208972	0.144761	0.00698702	0.194045	0.200205	0.205158	632	494	4
SRR662871	Cerebellum	GTEX-PVOW	male	40-49	7.1	Fast_death_of_natural_causes	8.24726	7.59448	4.65164	0.0670995	2.96462	0.0356594	0.0540537	0.0293	0.110909	0.0684884	0.0856155	0	0.369732	0.340477	0.135687	2.39042	0.220835	-0.125482	2484	4134	2971	452	1786	390	1790	106510	120517	0.116224	205	0.166917	0.216699	0.334115	0.263861	0.188147	0.272775	0.204742	0.0170219	0.245398	0.252934	0.268873	2766	1289	6
SRR1485954	Cerebellum	GTEX-ZAJG	female	50-59	7	Intermediate_death	8.22071	7.69931	4.93523	0.0537336	3.14216	0.0542547	0.0535761	0.0509955	0.183183	0.133051	0.124478	0.0319154	0.352732	0.357824	0	2.6523	0.566423	-0.0610978	1389	2385	1903	234	967	240	931	42914	50963	0.157938	159	0.134476	0.181758	0.272362	0.187606	0.150684	0.222648	0.164963	0.0100805	0.194051	0.206863	0.211895	1170	768	5
SRR5125410	Cerebellum	GTEX-UTHO	male	60-69	8.9	Intermediate_death	8.2933	7.74332	4.74912	0.0537444	2.96494	0.0520286	0.0535551	0.0499238	0.185328	0.15552	0.110269	0	0.355403	0.355341	0.0234667	2.50436	0.15997	-0.175612	2085	3378	2679	395	1466	320	1390	75895	87608	0.133698	234	0.150803	0.194626	0.313864	0.241275	0.173041	0.266012	0.182923	0.0122526	0.225142	0.236886	0.251018	2133	918	6
SRR820468	Cerebellum	GTEX-UTHO	male	60-69	8.9	Intermediate_death	8.2933	7.74332	4.74912	0.0537444	2.96494	0.0520286	0.0535551	0.0499238	0.185328	0.15552	0.110269	0	0.355403	0.355341	0.0234667	2.50436	0.15997	-0.175612	2085	3378	2679	395	1466	320	1390	75895	87608	0.133698	289	0.150803	0.194626	0.313864	0.241275	0.173041	0.266012	0.182923	0.0122526	0.225142	0.236886	0.251018	2133	918	6
SRR657997	Cerebellum	GTEX-QVUS	female	60-69	7.2	Slow_death	8.28051	7.70302	4.91999	0.0895179	2.71635	0.0387274	0.062308	0.0303789	0.11752	0.16479	0.0979277	0	0.363814	0.349617	0.023851	2.13628	-0.272629	-0.372974	1357	2329	1897	262	925	244	918	43059	50991	0.155557	238	0.124575	0.16593	0.28023	0.200583	0.142959	0.24463	0.158143	0.00993314	0.192829	0.208437	0.220896	1207	778	5
SRR1417981	Cerebellum	GTEX-11O72	male	40-49	7.5	Fast_death_of_natural_causes	8.19555	7.68389	4.21421	0.0547557	3.41399	0.054678	0.0518142	0.0518137	0.18379	0.0876575	0.145826	0	0.384439	0.332699	0.0493781	2.98876	1.08786	0.157056	1857	3041	2345	324	1222	275	1206	55269	65539	0.156701	179	0.16646	0.217704	0.324174	0.241673	0.18685	0.253941	0.190128	0.0119487	0.237503	0.245667	0.252479	1419	767	6
SRR627433	Cerebellum	GTEX-N7MS	male	60-69	9.6	Fast_death_of_natural_causes	7.84743	7.46857	4.18549	0.054535	3.70388	0.0258458	0.0478729	0.0181671	0.0720181	0.0454223	0.0925846	0.00595162	0.361117	0.356341	0.138583	2.9371	2.02458	0.234105	1569	3397	2306	239	1250	232	810	32705	42508	0.230615	206	0.0912305	0.143146	0.234719	0.129066	0.104986	0.171817	0.108504	0.00839117	0.14954	0.163667	0.161027	720	424	5
SRR1442356	Cerebellum	GTEX-14DAQ	female	60-69	7	Slow_death	8.30091	7.61357	5.38381	0.0400991	3.16725	0.0436769	0.038292	0.0374387	0.134882	0.149017	0.0816879	0	0.335791	0.385966	0.0475383	2.72728	0.524552	0.0808128	1203	2229	1814	221	797	189	723	24616	31792	0.225717	248	0.127696	0.18759	0.286021	0.178188	0.149334	0.212616	0.145167	0.00782878	0.194874	0.20889	0.205498	610	448	5
SRR663453	Cerebellum	GTEX-T2IS	female	20-29	7.2	Violent_and_fast_death	8.2105	7.72676	4.04314	0.06877	3.02901	0.0341916	0.0489777	0.0289016	0.10797	0	0.141999	0.0140748	0.365985	0.359113	0.118827	2.50119	0.371946	-0.182366	1968	3445	2622	362	1374	323	1361	68902	80357	0.142551	207	0.153296	0.200893	0.324113	0.240249	0.169237	0.252214	0.177368	0.0136079	0.229638	0.236614	0.248486	1809	1042	7
SRR1480875	Cerebellum	GTEX-13PDP	male	60-69	5.7	Slow_death	8.02604	7.78991	3.0355	0.0517497	3.27374	0.0460392	0.0515817	0.0496889	0.151149	0.0982376	0.174563	0	0.459442	0.267757	0	2.67788	1.02292	-0.171379	1496	2354	1734	240	1073	219	790	78624	86530	0.0913672	171	0.1616	0.20268	0.302392	0.21897	0.178864	0.251116	0.186564	0.0158538	0.22141	0.233763	0.23976	2157	1155	5
SRR1331841	Cerebellum	GTEX-145LU	male	50-59	6.2	Fast_death_of_natural_causes	7.96696	7.54951	3.83442	0.0490197	3.08918	0.0464173	0.0468414	0.0474246	0.146459	0.132047	0.117561	0	0.419651	0.311219	0.0195221	2.25958	0.770808	-0.2333	1233	2249	1704	202	838	187	754	33234	40401	0.177397	213	0.132977	0.191065	0.282172	0.197307	0.154961	0.229394	0.16755	0.00897539	0.20088	0.214398	0.219106	885	634	5
SRR1472193	Cerebellum	GTEX-14BIM	female	60-69	6.3	Intermediate_death	8.25463	7.63134	4.11423	0.0481826	3.25662	0.0474675	0.0468603	0.0443435	0.157834	0.0732168	0.154496	0.0399811	0.357653	0.374654	0	2.8104	0.738358	0.106107	1618	2748	2169	304	1149	269	1061	56795	66113	0.140941	200	0.154657	0.215112	0.327661	0.258007	0.183764	0.258933	0.189141	0.0121267	0.238859	0.246368	0.258435	1500	892	5
SRR1441200	Cerebellum	GTEX-ZDXO	male	60-69	6.8	Fast_death_of_natural_causes	7.98807	7.57485	3.86215	0.044728	2.87027	0.0476964	0.0485927	0.0426379	0.158982	0.131078	0.0921488	0	0.406521	0.327655	0.0425977	1.99534	0.349176	-0.416062	1240	2252	1798	222	808	182	802	31939	39243	0.186122	222	0.123064	0.178638	0.276614	0.195205	0.144389	0.195945	0.155932	0.00818435	0.19338	0.198897	0.205924	782	589	5
SRR817258	Cerebellum	GTEX-X4XX	male	60-69	7.2	Slow_death	8.27818	8.12271	4.65708	0.0475436	3.05303	0.047464	0.0469793	0.0437649	0.158239	0.141527	0.0926154	0.0168712	0.372653	0.362863	0.0134704	2.78107	0.314893	-0.343133	2210	3593	2627	409	1602	346	1516	92710	105013	0.117157	194	0.153923	0.196609	0.298306	0.232477	0.181725	0.258675	0.186992	0.0141652	0.220329	0.233829	0.244113	2759	1032	7
SRR1404969	Cerebellum	GTEX-131YS	female	60-69	6.9	Fast_death_of_natural_causes	7.94539	7.43415	4.23912	0.0572428	3.35239	0.0535894	0.0673686	0.0499445	0.176477	0.116387	0.0817044	0.00316854	0.370403	0.371857	0.0564801	2.54255	1.27827	0.0410261	1689	3120	2396	307	1197	266	1112	43766	53853	0.187306	181	0.132317	0.184971	0.288465	0.203733	0.155486	0.216792	0.168616	0.00967779	0.202371	0.211428	0.219401	1137	716	6
SRR1400375	Cerebellum	GTEX-ZAK1	female	50-59	6.1	Fast_death_of_natural_causes	7.93232	7.60407	3.52612	0.0460958	3.03266	0.0479173	0.0454213	0.0437207	0.156586	0.123742	0.10119	0	0.440419	0.302112	0.0325361	2.17323	0.705272	-0.343903	1273	2293	1724	216	837	179	746	30770	38038	0.191072	302	0.135897	0.193482	0.291146	0.213887	0.157995	0.215048	0.162181	0.0084855	0.208603	0.214418	0.220566	677	630	4
SRR1322163	Cerebellum	GTEX-12ZZX	female	40-49	7.3	Violent_and_fast_death	8.20299	7.27559	4.99996	0.0467042	2.89598	0.0482224	0.0514461	0.0409866	0.154818	0.0969319	0.0823269	0	0.407656	0.334923	0.0781621	2.10839	0.165855	-0.0290012	1744	3081	2525	371	1227	310	1343	50300	60901	0.174069	265	0.125141	0.175322	0.28738	0.217669	0.148214	0.236313	0.176652	0.00989599	0.201378	0.211807	0.229504	1296	741	5
SRR1499982	Cerebellum	GTEX-Y111	male	50-59	6.1	Violent_and_fast_death	8.04723	7.78043	4.34541	0.0397785	3.43116	0.0431204	0.0400525	0.0372007	0.137955	0.0298788	0.0842748	0.00697246	0.358896	0.387449	0.132529	2.90812	1.28384	-0.0140102	2006	3292	2423	332	1387	277	1240	73954	84911	0.129041	196	0.160696	0.206741	0.315575	0.233237	0.177644	0.24998	0.192291	0.0140381	0.229062	0.237485	0.247771	1946	937	6
SRR1456514	Cerebellum	GTEX-13G51	male	60-69	7.1	Fast_death_of_natural_causes	8.09961	7.47564	4.8087	0.0560889	3.08225	0.0475707	0.053996	0.0449106	0.155821	0.131038	0.0764797	0	0.370029	0.377843	0.0446104	2.3488	0.610064	-0.0806859	2110	3455	2704	382	1395	312	1380	61854	73592	0.159501	302	0.153358	0.199905	0.320501	0.24205	0.16414	0.243998	0.186682	0.0111294	0.228954	0.232136	0.248308	1489	901	5
SRR1314187	Cerebellum	GTEX-145LS	female	60-69	7.9	Slow_death	8.4058	7.71299	4.23924	0.0472391	3.36699	0.0484664	0.0456633	0.043781	0.158661	0.0778701	0.152783	0.00389141	0.380451	0.371046	0.0139584	3.14776	0.759582	0.280098	1554	2735	2089	280	1053	236	955	37616	46518	0.191367	318	0.148308	0.205103	0.317308	0.216091	0.176659	0.241768	0.173404	0.00961834	0.221703	0.235209	0.237143	927	641	5
SRR1419675	Cerebellum	GTEX-13O3Q	male	50-59	6.4	Fast_death_of_natural_causes	8.14796	7.49942	4.20596	0.053018	2.87515	0.0460865	0.0532966	0.0433127	0.156275	0.120827	0.086546	0	0.392841	0.35976	0.0400253	2.12699	0.178577	-0.229124	1817	3168	2440	330	1302	280	1245	57028	67610	0.156515	344	0.133565	0.185335	0.296565	0.220072	0.157573	0.22803	0.171891	0.0103558	0.208884	0.216876	0.229139	1589	920	7
SRR1440119	Cerebellum	GTEX-12ZZZ	male	60-69	6.7	Fast_death_of_natural_causes	8.15589	7.59804	3.52905	0.0458368	2.87613	0.0443011	0.0460719	0.0397785	0.142976	0	0.203791	0	0.402453	0.350475	0.0432816	2.18103	0.165584	-0.281068	1378	2396	1830	228	857	211	841	40753	48494	0.159628	170	0.137733	0.18789	0.294575	0.203556	0.14405	0.240112	0.165382	0.00948379	0.205938	0.216657	0.225906	1154	742	5
SRR1319672	Cerebellum	GTEX-13QIC	female	60-69	6.8	Fast_death_of_natural_causes	8.17428	7.53435	3.92242	0.0433541	3.06405	0.0453447	0.0444099	0.0380546	0.147332	0.114942	0.124312	0	0.415674	0.345072	0	2.4252	0.487976	-0.0675009	1393	2466	1938	265	921	204	834	38430	46451	0.172677	248	0.137075	0.19145	0.302988	0.223313	0.155856	0.220699	0.169563	0.00946402	0.213706	0.217748	0.229141	985	666	5
SRR1384234	Cerebellum	GTEX-14BIN	female	50-59	6.5	Fast_death_of_natural_causes	8.06489	7.41516	4.2305	0.0428536	2.77111	0.0442551	0.0422864	0.0397764	0.145543	0.121593	0.095614	0	0.421202	0.339985	0.0216054	1.8649	0.0907057	-0.337706	1597	2836	2322	322	1169	290	1196	48704	58436	0.166541	175	0.125252	0.175125	0.290834	0.220715	0.155722	0.234017	0.170806	0.009536	0.202981	0.213925	0.229093	1325	752	5
SRR1338669	Cerebellum	GTEX-1399T	male	60-69	6.3	Fast_death_of_natural_causes	7.97834	7.47938	3.80147	0.0537157	2.74851	0.0473481	0.0548827	0.0444392	0.157547	0.115773	0.107635	0.00215142	0.374788	0.386531	0.0131219	1.7772	0.145625	-0.46995	1512	2679	2118	284	1040	228	996	43171	52028	0.170235	305	0.129259	0.177858	0.284069	0.205925	0.15262	0.203654	0.159353	0.0089663	0.199278	0.20455	0.21325	1152	774	5
SRR657915	Cerebellum	GTEX-T5JC	male	20-29	7.8	Fast_death_of_natural_causes	8.21399	7.88386	3.58486	0.092668	3.63574	0.0398185	0.0656452	0.0367294	0.131768	0	0.0960257	0.0162923	0.38644	0.377977	0.123265	3.39862	1.45628	0.240057	2040	3276	2488	347	1319	311	1249	70428	81458	0.135407	156	0.182695	0.230623	0.349347	0.268997	0.201604	0.288023	0.206387	0.0148187	0.257915	0.267399	0.278188	1872	990	6
SRR1361714	Cerebellum	GTEX-12WSC	male	50-59	7	Fast_death_of_natural_causes	8.10445	7.71641	3.02153	0.0494282	3.25741	0.0492377	0.0534207	0.0449421	0.163799	0	0.117336	0	0.424674	0.341292	0.116698	2.70048	0.907499	-0.0735124	1626	2735	2069	288	1052	225	952	42958	51905	0.172373	152	0.152396	0.208035	0.305602	0.223978	0.173368	0.238519	0.168074	0.0103562	0.222503	0.231381	0.234043	1101	755	5
SRR1348770	Cerebellum	GTEX-11ZUS	male	30-39	6.7	Violent_and_fast_death	8.07997	7.60714	3.82212	0.0477788	3.27858	0.0480693	0.0463558	0.0431872	0.154613	0.0166867	0.110929	0.00321181	0.374813	0.391936	0.102424	2.65515	0.980182	-0.0105587	2299	3777	2764	404	1549	332	1510	72641	85276	0.148166	385	0.16009	0.212882	0.317369	0.25034	0.176359	0.249085	0.19338	0.012441	0.23517	0.238924	0.252544	1939	870	7
SRR1434803	Cerebellum	GTEX-13NYB	male	40-49	7.1	Fast_death_of_natural_causes	8.05532	7.53816	3.56488	0.055743	3.05308	0.0485393	0.0526794	0.048094	0.159851	0	0.145192	0	0.461373	0.306477	0.0869575	2.29353	0.604642	-0.181203	1256	2210	1737	218	834	188	761	34279	41483	0.173661	125	0.136173	0.184197	0.293427	0.208085	0.155459	0.241108	0.165978	0.00919773	0.20547	0.218548	0.227149	891	724	5
SRR1337119	Cerebellum	GTEX-12WSH	male	50-59	6.7	Fast_death_of_natural_causes	8.14711	7.64743	3.3493	0.0475237	2.94539	0.046682	0.0477874	0.0432377	0.158112	0.108757	0.122139	0	0.40689	0.362214	0	2.28863	0.298111	-0.259721	1109	1915	1523	190	737	180	626	30553	36833	0.170499	244	0.128135	0.177387	0.265063	0.171715	0.13991	0.2232	0.155926	0.00869791	0.185575	0.20139	0.203976	730	608	5
SRR1340095	Cerebellum	GTEX-11NV4	male	60-69	6.9	Fast_death_of_natural_causes	8.21943	7.71471	4.09756	0.0444405	3.17098	0.0461297	0.048006	0.0395195	0.143853	0.0030127	0.115787	0.00229733	0.363735	0.411273	0.103895	2.69709	0.619135	-0.0470722	1526	2746	2189	269	1083	237	933	38929	47912	0.18749	139	0.137682	0.193623	0.304565	0.208483	0.168444	0.23682	0.158922	0.00967517	0.211088	0.225863	0.227197	979	632	6
SRR1394450	Cerebellum	GTEX-14ASI	male	60-69	6.9	Fast_death_of_natural_causes	8.17256	7.41488	4.29571	0.0428708	2.91712	0.0442365	0.043426	0.0397076	0.144145	0.124131	0.0966898	0	0.389836	0.389343	0	2.17002	0.231071	-0.121343	1692	2958	2447	310	1219	285	1209	50078	60198	0.168112	159	0.129246	0.176891	0.290694	0.209681	0.155495	0.236758	0.171359	0.00993451	0.201628	0.21496	0.227123	1340	763	6
SRR1401552	Cerebellum	GTEX-13VXU	male	50-59	6	Fast_death_of_natural_causes	8.21266	7.65309	3.41572	0.0431209	3.18628	0.0429358	0.0448625	0.0383325	0.143529	0.0443696	0.124866	0	0.429043	0.350482	0.0512398	2.68311	0.658127	-0.00267511	1460	2614	1987	250	1008	213	895	38632	47059	0.179073	207	0.14009	0.196932	0.296632	0.20936	0.168527	0.229378	0.169341	0.00938856	0.210753	0.222867	0.226178	948	654	5
SRR1360038	Cerebellum	GTEX-1313W	female	50-59	7.2	Fast_death_of_natural_causes	8.15817	7.42708	3.66548	0.0465792	3.26968	0.0447069	0.0473555	0.043912	0.151243	0	0.107594	0	0.424221	0.357355	0.11083	2.63921	0.884555	0.157811	1377	2462	1913	241	908	198	919	35123	43141	0.185856	173	0.141636	0.198067	0.29938	0.209833	0.162759	0.211829	0.176214	0.00946113	0.212229	0.218009	0.224314	943	639	5
SRR1499785	Cerebellum	GTEX-11EQ8	male	60-69	6.4	Slow_death	8.2158	8.13075	1.35897	0.051361	3.76515	0.0489526	0.0503088	0.0470985	0.160543	0.0789555	0.130372	0	0.434428	0.356244	0	3.68803	1.67408	0.202142	1096	1823	1311	167	757	175	614	52414	58357	0.101839	204	0.159902	0.205979	0.281241	0.204629	0.180403	0.252682	0.19116	0.0151611	0.212938	0.230076	0.232428	1430	746	5
SRR817190	Cerebellum	GTEX-WL46	male	50-59	7.7	Fast_death_of_natural_causes	8.19889	7.74193	3.25186	0.0424074	3.24482	0.0434112	0.0427034	0.0388034	0.144504	0	0.122651	0	0.463437	0.328912	0.0850004	2.78911	0.774742	-0.0185415	1397	2436	1785	213	898	188	744	39354	47015	0.162948	132	0.145584	0.198086	0.298838	0.197675	0.168777	0.238133	0.166232	0.0108353	0.210046	0.225959	0.22522	1118	689	5
SRR1393068	Cerebellum	GTEX-131XH	male	50-59	7.6	Fast_death_of_natural_causes	8.3541	7.82787	3.24194	0.0517458	3.56887	0.0511411	0.0514827	0.0499345	0.169061	0.053192	0.0786163	0	0.462558	0.334199	0.0714345	3.42214	1.17753	0.337457	1845	3204	2366	324	1200	298	1085	55870	66192	0.15594	244	0.169685	0.242509	0.345353	0.242585	0.194113	0.274945	0.187562	0.0124189	0.250033	0.26423	0.262611	1426	834	6
SRR1374246	Cerebellum	GTEX-145MH	male	50-59	7.7	Violent_and_fast_death	8.18597	7.69994	4.01185	0.0416102	3.05919	0.043214	0.0399518	0.0383209	0.138429	0	0.106183	0	0.420981	0.379089	0.0937468	2.50548	0.456264	-0.161631	1636	2895	2176	255	1077	247	959	43481	52726	0.17534	193	0.140724	0.199622	0.309803	0.198923	0.164592	0.25308	0.16089	0.0100289	0.212268	0.231774	0.230674	1205	784	6
SRR1472621	Cerebellum	GTEX-13S7M	female	60-69	6.7	Fast_death_of_natural_causes	8.16462	7.62937	3.19569	0.0454175	2.89719	0.0469582	0.0489668	0.0420516	0.155136	0.0878743	0.0704537	0	0.474531	0.326532	0.0406085	2.23251	0.191834	-0.274647	1172	2144	1683	193	760	195	707	29540	36394	0.188328	188	0.124801	0.186033	0.280932	0.181499	0.135651	0.227711	0.146909	0.00817366	0.193316	0.207582	0.209263	730	533	5
SRR613270	Cerebellum	GTEX-R55F	male	50-59	6.1	Slow_death	7.98407	7.64425	3.00093	0.0383349	2.68256	0.0415255	0.0466208	0.0365993	0.142149	0.0907461	0.10666	0	0.455069	0.347525	0	1.76839	0.010301	-0.62055	920	1731	1293	133	640	150	488	31315	36670	0.146032	102	0.111102	0.163037	0.2503	0.159374	0.127625	0.222841	0.136526	0.00886971	0.170953	0.190951	0.19226	807	589	4
SRR1352415	Cerebellum	GTEX-ZUA1	male	40-49	7.4	Fast_death_of_natural_causes	8.21115	7.53364	4.09452	0.0562967	3.21519	0.0496065	0.066364	0.0465713	0.168529	0.0372382	0.119364	0	0.438354	0.366562	0.038482	2.66652	0.719003	0.0926966	1686	2912	2240	283	1158	254	960	44086	53579	0.177178	381	0.139656	0.194902	0.310212	0.21323	0.16832	0.250623	0.164465	0.0100295	0.2145	0.231014	0.234632	1173	754	6
SRR1356204	Cerebellum	GTEX-Z93S	male	50-59	6.5	Fast_death_of_natural_causes	8.27744	7.70748	4.02882	0.0504218	3.06019	0.0484236	0.0531406	0.0451054	0.165442	0.00567182	0.0764604	0	0.430616	0.380689	0.106563	2.6014	0.352518	-0.0868299	2054	3414	2615	383	1378	317	1394	66920	78475	0.147244	107	0.150042	0.205144	0.316092	0.240402	0.167347	0.245215	0.182449	0.0118421	0.22792	0.23345	0.246039	1835	945	6
SRR1375907	Cerebellum	GTEX-12WSE	male	20-29	6.6	Fast_death_of_natural_causes	8.1409	7.7394	3.45609	0.039898	2.7236	0.0413475	0.0409277	0.0349806	0.131592	0.00561807	0.0623736	0	0.540508	0.30716	0.0843404	2.02352	-0.101171	-0.508641	1219	2159	1682	239	851	196	801	31348	38495	0.18566	249	0.118352	0.166824	0.27723	0.223306	0.145931	0.222444	0.159003	0.00796208	0.196428	0.203107	0.220496	846	569	5
SRR1397008	Cortex	GTEX-1445S	male	60-69	6.1	Intermediate_death	7.24022	3.93909	5.72017	0.0355151	1.75449	0.0367058	0.0425322	0.0300928	0.116065	0.368223	0.242459	0.0238103	0.158999	0.109294	0.0972153	-1.91423	-0.600873	0.192833	431	713	925	133	320	98	884	14331	17835	0.196468	262	0.0683507	0.085713	0.214617	0.157265	0.101768	0.145986	0.129652	0.00455737	0.131486	0.137021	0.16188	440	571	3
SRR1358102	Cortex	GTEX-144FL	male	50-59	6.5	Fast_death_of_natural_causes	7.93991	4.95461	4.51094	0.037128	2.05219	0.0411353	0.0405295	0.0347197	0.129564	0.293036	0.244901	0.0869166	0.225893	0.144496	0.00475701	-0.352116	-0.92478	0.432188	426	835	1006	122	322	107	680	12933	16431	0.21289	151	0.0650619	0.0967016	0.215861	0.14419	0.0943256	0.15081	0.122708	0.00438475	0.130454	0.139425	0.158392	340	506	3
SRR1328487	Cortex	GTEX-13OVJ	female	50-59	6.4	Fast_death_of_natural_causes	7.67176	4.58561	6.10495	0.0394532	2.34001	0.043489	0.0467406	0.0346199	0.14036	0.271139	0.221104	0.0759263	0.195468	0.179216	0.0571469	-0.396704	-0.0749033	0.668966	415	777	959	134	307	83	799	10345	13819	0.251393	205	0.071684	0.111449	0.220373	0.154031	0.100104	0.125204	0.131552	0.00410507	0.139384	0.139283	0.15779	297	480	3
SRR1383059	Cortex	GTEX-11GSP	female	60-69	6.1	Fast_death_of_natural_causes	7.22551	4.44373	5.30249	0.0468225	2.04704	0.0445018	0.0563049	0.0375393	0.144655	0.363256	0.219146	0.0102335	0.242007	0.147971	0.0173861	-1.303	-0.0838107	0.123319	333	597	716	88	257	60	450	8239	10740	0.232868	178	0.0739064	0.100891	0.227112	0.167819	0.108102	0.147152	0.13581	0.00394486	0.142432	0.145814	0.169473	211	500	4
SRR1352954	Cortex	GTEX-11TTK	female	60-69	6.1	Slow_death	7.28116	4.42837	3.97685	0.0391297	2.46209	0.0412403	0.0419857	0.032592	0.131456	0.310882	0.207604	0.0796089	0.207625	0.19428	0	-0.691816	0.603786	0.532216	460	765	838	95	284	74	499	13652	16667	0.180896	225	0.0952027	0.127721	0.260683	0.176149	0.120056	0.156024	0.16139	0.00591222	0.164939	0.166121	0.188562	397	618	5
SRR1382732	Cortex	GTEX-N7MT	female	60-69	7.2	Slow_death	7.56375	4.75552	6.4642	0.0321871	2.28067	0.0388311	0.0372712	0.0305676	0.117275	0.121217	0.121032	0.144819	0.202082	0.205975	0.204875	-0.50759	-0.0678519	0.42331	446	832	1208	176	335	136	1571	11507	16211	0.290173	171	0.0663771	0.103046	0.225063	0.150259	0.0981546	0.157266	0.159474	0.00423665	0.136186	0.145882	0.173016	354	420	5
SRR1341702	Cortex	GTEX-13JVG	male	60-69	6	Fast_death_of_natural_causes	7.47411	4.96017	4.88624	0.0330216	2.19372	0.0387383	0.0417397	0.0305688	0.127353	0.276946	0.273805	0.0400998	0.22637	0.18278	0	-0.621825	-0.133838	0.14901	349	622	766	101	247	66	458	9049	11658	0.223795	139	0.071426	0.0989595	0.214352	0.147401	0.0940378	0.13687	0.124403	0.00409855	0.133035	0.136055	0.155756	246	439	4
SRR1413522	Cortex	GTEX-13IVO	male	70-79	6.1	Slow_death	7.34737	4.84278	4.92163	0.0330224	2.05052	0.0388125	0.0424175	0.0304922	0.132467	0.340961	0.217176	0.023998	0.211619	0.203974	0.00227197	-0.995588	-0.240444	-0.0102436	292	511	591	79	208	56	367	9108	11212	0.187656	288	0.065728	0.0933544	0.208491	0.163843	0.0964097	0.137083	0.137923	0.00412084	0.132854	0.133835	0.161835	273	432	3
SRR1315866	Cortex	GTEX-13PVQ	male	50-59	5.8	Fast_death_of_natural_causes	7.29982	4.83015	4.57809	0.0373299	2.04163	0.0398437	0.0419868	0.0340902	0.129048	0.200743	0.210403	0.034333	0.238663	0.182499	0.133359	-1.06074	-0.201153	-0.0509525	508	968	1120	149	401	126	1101	12578	16951	0.257979	161	0.0715553	0.111442	0.216245	0.132363	0.107307	0.139729	0.128245	0.00412154	0.132901	0.143681	0.154145	372	501	5
SRR1312428	Cortex	GTEX-139T8	male	60-69	6.1	Slow_death	7.33143	4.83294	5.87275	0.047753	2.4417	0.0444941	0.0491757	0.0392422	0.150266	0.345004	0.200742	0	0.271217	0.183037	0	-0.485582	0.485939	0.313641	461	792	808	97	279	71	420	11740	14668	0.199618	197	0.092158	0.128156	0.252666	0.176718	0.107392	0.162347	0.150417	0.00498859	0.162424	0.16264	0.185537	300	573	4
SRR654874	Cortex	GTEX-QVUS	female	60-69	6.1	Slow_death	7.7859	5.42329	6.47139	0.0735046	2.08288	0.0365706	0.0608857	0.0290919	0.119201	0.220303	0.147896	0.0610144	0.254227	0.20315	0.113409	-0.251042	-0.719175	0.0428524	455	811	913	128	332	90	760	11567	15056	0.231735	186	0.080523	0.119062	0.231383	0.162553	0.109305	0.153084	0.126364	0.00459712	0.14838	0.153208	0.168346	328	513	4
SRR1343481	Cortex	GTEX-13OW8	male	60-69	5.9	Fast_death_of_natural_causes	7.82462	5.27228	5.33327	0.0380063	2.31413	0.0412156	0.0421953	0.0358084	0.140339	0.235297	0.155842	0	0.411462	0.0465753	0.150824	0.0324649	-0.336762	0.363362	637	1194	1302	186	503	156	1320	15287	20585	0.257372	350	0.0886304	0.139351	0.265069	0.181125	0.127511	0.17962	0.158408	0.00509809	0.168544	0.177888	0.196055	459	521	5
SRR1341387	Cortex	GTEX-13JUV	female	40-49	5.8	Ventilator_case	7.50672	4.95677	5.78854	0.0447012	2.17089	0.0445262	0.0466209	0.0421076	0.140077	0.277709	0.181515	0.0799747	0.226409	0.234392	0	-0.62183	-0.212404	0.159703	423	744	785	86	249	73	536	9269	12165	0.23806	140	0.072164	0.097519	0.211533	0.131635	0.0922795	0.155188	0.119913	0.00398795	0.128213	0.13913	0.154567	270	518	4
SRR1396640	Cortex	GTEX-13OW7	male	50-59	6	Fast_death_of_natural_causes	7.2802	5.07415	5.12501	0.0323073	1.97345	0.0383364	0.0404598	0.0288731	0.130767	0.34597	0.152796	0	0.393199	0.0680408	0.0399952	-1.0619	-0.315905	-0.273013	319	678	698	77	269	69	389	7559	10058	0.248459	196	0.0659782	0.101842	0.221001	0.151617	0.0982257	0.151038	0.109879	0.00356673	0.13511	0.143027	0.158384	204	389	3
SRR1444460	Cortex	GTEX-1117F	female	60-69	6.2	Slow_death	7.38065	5.04003	5.25965	0.0400579	2.12489	0.0419879	0.0452025	0.0361892	0.129747	0.274168	0.166446	0	0.357485	0.105822	0.0960791	-0.77199	-0.155493	-0.0378042	478	907	876	103	409	94	584	13327	16778	0.205686	146	0.0771595	0.128636	0.247843	0.166272	0.131882	0.172975	0.127579	0.00496797	0.154978	0.170334	0.178667	442	570	5
SRR601669	Cortex	GTEX-NPJ8	male	40-49	9.4	Slow_death	8.19942	5.70147	6.55062	0.0248237	2.58789	0.0298486	0.0317633	0.0236023	0.099153	0.160178	0.1796	0.087468	0.278264	0.186665	0.107826	0.972026	-0.296985	0.657808	492	903	1044	166	338	135	1141	12563	16782	0.2514	155	0.0824435	0.113467	0.221323	0.177567	0.101551	0.175214	0.148245	0.00493333	0.1487	0.152889	0.180587	377	427	5
SRR1311794	Cortex	GTEX-11GS4	male	60-69	6.2	Fast_death_of_natural_causes	7.58563	5.10445	5.3253	0.0403714	2.01206	0.0413428	0.0416295	0.0354739	0.142398	0.185805	0.117597	0	0.354002	0.112018	0.230578	-0.691441	-0.59882	0.00356726	398	840	995	135	350	116	1220	9353	13407	0.302379	222	0.0690505	0.114218	0.218996	0.136939	0.112906	0.158559	0.147467	0.00379488	0.134801	0.15117	0.16549	291	448	3
SRR1359630	Cortex	GTEX-1192X	male	50-59	7.1	Slow_death	7.94629	5.62334	6.26883	0.0391777	2.26302	0.0402923	0.0431957	0.034047	0.135277	0.193502	0.158039	0.0330349	0.294763	0.175203	0.145458	0.243873	-0.589171	0.212356	645	1186	1192	154	510	143	1217	15625	20672	0.244147	195	0.091426	0.138329	0.240317	0.158905	0.128379	0.175664	0.160213	0.00508589	0.157244	0.170672	0.183775	476	581	5
SRR1432275	Cortex	GTEX-ZZPT	male	50-59	6.2	Slow_death	7.63263	5.52474	6.23487	0.0395885	2.02366	0.0419649	0.0426572	0.0348422	0.134977	0.26714	0.23028	0.0268637	0.272141	0.198142	0.00543397	-0.437961	-0.65595	-0.200195	432	763	751	82	311	73	429	12202	15043	0.188859	159	0.0817276	0.116722	0.230215	0.153623	0.108344	0.153827	0.1313	0.0048823	0.145572	0.152277	0.167241	371	472	5
SRR1499193	Cortex	GTEX-12WSD	female	60-69	5.8	Fast_death_of_natural_causes	7.42444	5.05444	5.73437	0.0378861	1.95351	0.0423707	0.0423318	0.0343611	0.135238	0.320361	0.1762	0	0.257756	0.213066	0.0326177	-0.954158	-0.516613	-0.154201	370	741	829	96	290	82	473	7947	10828	0.266069	141	0.0645104	0.0996733	0.214514	0.130422	0.0902597	0.142258	0.0952713	0.00361688	0.12728	0.136676	0.145616	221	433	4
SRR1465917	Cortex	GTEX-11OC5	male	60-69	6	Fast_death_of_natural_causes	7.32626	5.2897	4.15054	0.042555	2.59432	0.0426684	0.0442597	0.037363	0.149264	0.243793	0.216219	0.0631634	0.324765	0.152059	0	-0.0763186	0.741701	0.162615	633	1065	897	113	424	79	594	16728	20533	0.185311	222	0.111277	0.150373	0.275145	0.211381	0.132584	0.155135	0.169601	0.00601975	0.187044	0.178309	0.202816	525	723	4
SRR604026	Cortex	GTEX-NPJ7	female	60-69	8.9	Slow_death	7.66273	5.07556	5.33791	0.0405158	2.10925	0.0390725	0.0515935	0.0352518	0.136007	0.225677	0.241057	0.00046993	0.29653	0.180895	0.0553719	-0.495989	-0.51	0.169582	337	601	702	95	238	74	497	8016	10560	0.240909	189	0.0682261	0.094924	0.199521	0.144822	0.0952304	0.141203	0.106838	0.00364654	0.126873	0.13272	0.148096	238	460	5
SRR1355150	Cortex	GTEX-11WQK	male	50-59	6.6	Fast_death_of_natural_causes	7.75032	5.12726	3.48836	0.0329178	2.12201	0.0372381	0.0379147	0.0297505	0.112636	0.220461	0.187488	0.107141	0.256468	0.228443	0	-0.367934	-0.590543	0.224336	409	744	757	81	349	81	439	9845	12705	0.225108	183	0.0774466	0.113833	0.215998	0.14304	0.119524	0.134221	0.112733	0.00411303	0.137579	0.145894	0.151498	215	458	5
SRR627421	Cortex	GTEX-NPJ8	male	40-49	9.4	Slow_death	7.75345	5.52829	6.19369	0.0556091	3.03535	0.0277537	0.0538476	0.0188357	0.0821254	0.149708	0.172667	0.0814243	0.29396	0.191794	0.110447	1.05566	1.03475	0.758995	266	705	815	111	262	116	731	6570	9576	0.31391	164	0.0414986	0.0724195	0.158685	0.106455	0.0689368	0.133443	0.0902883	0.00382331	0.0947645	0.108371	0.122218	252	282	3
SRR1437555	Cortex	GTEX-11ONC	male	60-69	6.7	Fast_death_of_natural_causes	7.75988	5.56463	5.61203	0.0440611	2.1495	0.043401	0.0456993	0.0388088	0.141528	0.19288	0.20371	0.00862507	0.320857	0.18137	0.0925587	-0.122442	-0.576896	-0.00839646	677	1238	1283	185	536	151	1213	15573	20856	0.253308	125	0.0846007	0.12848	0.23896	0.165848	0.113166	0.179269	0.138779	0.00472796	0.154472	0.164969	0.180714	493	634	5
SRR1315269	Cortex	GTEX-147GR	male	60-69	6.1	Fast_death_of_natural_causes	7.18122	5.2632	5.48726	0.0335433	2.0351	0.0387881	0.03759	0.029298	0.125712	0.299753	0.0916316	0	0.341563	0.170114	0.0969391	-0.99105	-0.101503	-0.419928	426	825	771	87	280	75	476	9707	12647	0.232466	171	0.0782513	0.116299	0.231838	0.164832	0.100859	0.152347	0.125611	0.00429345	0.147805	0.150336	0.168657	309	439	3
SRR1311575	Cortex	GTEX-11EMC	female	60-69	6	Fast_death_of_natural_causes	7.52801	5.29366	5.37789	0.0385655	2.27866	0.0434872	0.0420226	0.0358192	0.148016	0.313551	0.173149	0	0.333328	0.179972	0	-0.301459	-0.0612662	0.0657925	486	929	866	82	374	77	424	10218	13456	0.240636	176	0.0831744	0.125155	0.250249	0.1469	0.108583	0.155106	0.13839	0.00436562	0.15137	0.159773	0.172661	254	471	4
SRR664854	Cortex	GTEX-QDT8	female	30-39	6.5	Slow_death	8.00551	5.58858	6.15829	0.0672714	2.09428	0.0321967	0.0558146	0.0298452	0.121469	0.228244	0.133049	0	0.345049	0.170218	0.12344	0.0583285	-0.96041	0.141151	794	1463	1419	204	657	201	1335	31216	37289	0.162863	203	0.0972266	0.148449	0.258416	0.174111	0.139559	0.22748	0.161148	0.00828245	0.169551	0.193476	0.205289	828	856	5
SRR1333930	Cortex	GTEX-12ZZY	male	60-69	6.7	Fast_death_of_natural_causes	8.00222	5.60303	6.51717	0.0458609	2.26921	0.0454728	0.0455972	0.0375196	0.150639	0.158021	0.11602	0	0.344388	0.17611	0.205461	0.298777	-0.641074	0.277887	641	1214	1358	206	510	160	1529	13517	19135	0.293598	314	0.0803203	0.128292	0.239681	0.158315	0.116788	0.173019	0.15584	0.00453312	0.151652	0.164445	0.181714	369	504	5
SRR1445149	Cortex	GTEX-13FHP	male	50-59	6.1	Slow_death	7.84708	5.31378	6.28915	0.0409868	2.10639	0.0428759	0.0454998	0.0363434	0.134091	0.181042	0.10343	0	0.354764	0.169528	0.191236	-0.207955	-0.740685	0.181464	744	1459	1545	220	590	205	1700	17081	23544	0.274507	173	0.0792423	0.122747	0.238273	0.153677	0.111995	0.189728	0.154697	0.00483936	0.148485	0.165686	0.184094	527	613	6
SRR1489502	Cortex	GTEX-ZAJG	female	50-59	6.3	Intermediate_death	7.63611	5.17683	5.547	0.0371858	2.08251	0.0408489	0.0425422	0.0344981	0.138347	0.11325	0.202794	0.0161841	0.36566	0.16027	0.141842	-0.512757	-0.533572	0.0628817	475	937	939	122	384	119	987	13291	17254	0.229686	189	0.0780744	0.123005	0.224919	0.134674	0.110507	0.181099	0.15062	0.00460324	0.140168	0.159883	0.172828	400	501	4
SRR1314958	Cortex	GTEX-131XW	female	50-59	6.2	Slow_death	7.31956	5.09537	5.00628	0.0370205	1.94011	0.0405528	0.045451	0.0329446	0.140438	0.374772	0.096893	0	0.319731	0.208604	0	-1.05824	-0.422665	-0.28031	404	773	737	69	309	71	328	9034	11725	0.22951	67	0.0784612	0.112782	0.230006	0.157732	0.10364	0.157121	0.128966	0.00398521	0.144745	0.150887	0.168456	214	482	4
SRR1337564	Cortex	GTEX-13NYB	male	40-49	6.1	Fast_death_of_natural_causes	7.65664	5.47819	5.8789	0.0371841	2.2783	0.040372	0.0433462	0.0346221	0.127083	0.176973	0.111821	0	0.404936	0.129835	0.176434	-0.0899617	-0.220339	0.0643953	640	1294	1108	154	581	138	899	14756	19570	0.245989	178	0.0925342	0.143888	0.248125	0.174015	0.141096	0.209949	0.142953	0.00520704	0.164641	0.185764	0.193761	471	614	6
SRR1338219	Cortex	GTEX-132Q8	male	60-69	6.9	Slow_death	7.94137	5.69961	4.98815	0.0395382	2.63058	0.0435712	0.0424251	0.0350202	0.143978	0.177696	0.152413	0.134632	0.280342	0.254917	0	0.771949	0.0768952	0.473637	826	1506	1230	134	687	133	591	18743	23850	0.21413	204	0.119085	0.179792	0.301106	0.196938	0.174916	0.221464	0.166095	0.00641513	0.19923	0.21932	0.221401	435	630	6
SRR1339651	Cortex	GTEX-13X6K	female	60-69	6.5	Slow_death	7.57435	5.39753	6.20748	0.0351666	2.28311	0.0398715	0.0366399	0.0314754	0.122691	0.279457	0.152792	0.0319187	0.180431	0.355401	0	-0.202065	-0.112444	0.046586	542	1046	975	110	410	96	526	11954	15659	0.236605	184	0.0832979	0.126793	0.247322	0.159358	0.125368	0.174673	0.140704	0.00480863	0.154193	0.168539	0.180514	296	570	5
SRR1441546	Cortex	GTEX-ZE7O	female	50-59	5.8	Fast_death_of_natural_causes	7.25883	5.27645	5.65912	0.0374813	1.96456	0.0419712	0.0468347	0.0351492	0.138822	0.348206	0.11198	0	0.36399	0.175823	0	-1.00334	-0.319037	-0.421112	336	643	563	53	264	46	244	8057	10206	0.210562	238	0.074093	0.111054	0.227365	0.149684	0.113107	0.165228	0.126122	0.00414771	0.140549	0.154189	0.1671	203	434	3
SRR1379238	Cortex	GTEX-11EI6	male	60-69	6.4	Slow_death	7.58905	5.29874	5.36638	0.0384663	1.95918	0.0414948	0.0455922	0.0347435	0.13768	0.284841	0.120481	0.0530382	0.250288	0.291352	0	-0.671469	-0.709539	-0.155715	593	1104	1003	113	511	109	549	15171	19153	0.207905	185	0.0786916	0.117167	0.235268	0.145833	0.124569	0.173437	0.129408	0.00471056	0.14424	0.16261	0.170986	417	509	4
SRR1354734	Cortex	GTEX-12ZZW	male	50-59	6.2	Slow_death	7.47102	5.20798	5.46062	0.0375821	1.97853	0.0412308	0.0429033	0.0332265	0.132673	0.341849	0.11562	0	0.339386	0.203144	0	-0.804068	-0.533689	-0.185779	400	808	724	72	310	63	343	10398	13118	0.207349	170	0.081112	0.122836	0.252393	0.1537	0.108722	0.135591	0.132563	0.00449443	0.15251	0.154885	0.168562	316	520	4
SRR1341277	Cortex	GTEX-ZDXO	male	60-69	6	Fast_death_of_natural_causes	7.53281	5.39295	5.44706	0.0334655	2.05901	0.0398001	0.0393103	0.0321401	0.127113	0.274151	0.127283	0	0.339573	0.20686	0.0521323	-0.549366	-0.469741	-0.176277	493	930	879	88	389	92	515	12205	15591	0.217177	321	0.0827898	0.119003	0.232801	0.14053	0.10811	0.163179	0.112229	0.00468827	0.143781	0.155773	0.162185	347	471	5
SRR1364676	Cortex	GTEX-13FHO	male	60-69	6.8	Ventilator_case	8.139	5.51671	6.1314	0.0426445	2.41481	0.0392318	0.0444963	0.0333577	0.124469	0.166635	0.158336	0.026434	0.336493	0.212059	0.100042	0.593244	-0.529992	0.57086	822	1547	1410	201	626	182	1153	19498	25439	0.233539	217	0.100488	0.163864	0.285035	0.200359	0.152823	0.222279	0.159031	0.00604706	0.187437	0.206	0.216676	569	666	5
SRR1331751	Cortex	GTEX-13S7M	female	60-69	8	Fast_death_of_natural_causes	7.44803	5.34049	5.46623	0.0317584	2.10971	0.0338983	0.0400747	0.0288247	0.111783	0.287447	0.157003	0	0.316483	0.239067	0	-0.588937	-0.277628	-0.174373	532	974	877	103	386	70	446	12157	15545	0.217948	237	0.0856989	0.127695	0.243531	0.186297	0.112236	0.140931	0.137371	0.00471207	0.160805	0.156098	0.177033	355	468	5
SRR1081741	Cortex	GTEX-X585	male	50-59	6.5	Slow_death	8.05362	5.90821	4.62465	0.0423299	2.94249	0.0447614	0.0414155	0.0395216	0.14076	0.0930451	0.17301	0.17405	0.328048	0.231846	0	1.40143	0.500046	0.708364	741	1319	1061	105	546	105	607	21148	25632	0.174938	172	0.122136	0.186868	0.303765	0.192281	0.162952	0.203133	0.165183	0.0073584	0.201263	0.214179	0.21609	603	579	4
SRR1310136	Cortex	GTEX-11O72	male	40-49	6.3	Fast_death_of_natural_causes	7.4158	5.51497	5.33288	0.0384461	2.21033	0.0402358	0.0455469	0.0327944	0.134498	0.195861	0.239904	0.00223922	0.299829	0.262168	0	-0.405363	-0.0685934	-0.222153	587	1022	826	102	422	74	414	12186	15633	0.220495	127	0.0934447	0.136213	0.233986	0.172113	0.120799	0.137974	0.12329	0.00475563	0.158939	0.157243	0.166841	316	469	4
SRR1414595	Cortex	GTEX-13NYS	male	60-69	6.9	Slow_death	8.17068	5.64331	4.23064	0.0511288	2.87243	0.0470587	0.0518349	0.0431262	0.161876	0.195162	0.186785	0.0481944	0.356196	0.213662	0	1.30275	0.254	0.90949	1008	1833	1420	177	788	178	918	28338	34660	0.1824	271	0.128147	0.19612	0.293224	0.190023	0.176535	0.204189	0.167306	0.007923	0.201879	0.217517	0.213685	679	766	5
SRR1404640	Cortex	GTEX-111FC	male	60-69	6.1	Violent_and_fast_death	8.04854	5.51395	6.33165	0.0347303	2.21821	0.0398772	0.0377827	0.0317933	0.117855	0.146676	0.0990716	0.0205149	0.333896	0.241689	0.158153	0.23531	-0.781451	0.328221	942	1920	1706	237	766	209	1477	19583	26840	0.27038	270	0.096565	0.154081	0.272208	0.176109	0.127473	0.213671	0.167147	0.00544921	0.174741	0.191858	0.207284	610	601	6
SRR1475168	Cortex	GTEX-RU72	female	50-59	6.7	Fast_death_of_natural_causes	7.56488	5.14364	4.95318	0.0374683	1.92727	0.039703	0.0419161	0.0330113	0.126775	0.299099	0.12467	0	0.403922	0.172309	0	-0.809282	-0.73059	-0.109803	453	889	807	89	376	81	390	10555	13640	0.226173	142	0.0744636	0.113655	0.229716	0.151781	0.108554	0.17107	0.11965	0.00415918	0.142404	0.155749	0.168054	317	442	4
SRR1433088	Cortex	GTEX-11NV4	male	60-69	5.8	Fast_death_of_natural_causes	7.15866	5.38849	5.17007	0.0389815	2.23268	0.0384463	0.0460266	0.0370472	0.13305	0.204561	0.111863	0.0328134	0.286926	0.290467	0.0733699	-0.688731	0.274585	-0.34749	228	516	393	47	184	38	277	5502	7185	0.234238	328	0.0642489	0.102115	0.194884	0.133663	0.107366	0.160445	0.111096	0.00360474	0.123728	0.141203	0.150022	179	395	4
SRR1419187	Cortex	GTEX-ZE9C	male	60-69	8.1	Fast_death_of_natural_causes	7.79195	5.59835	4.9154	0.0378638	2.34848	0.0408043	0.0414382	0.033257	0.132387	0.227004	0.14359	0	0.401625	0.182204	0.0455773	0.194608	-0.255805	0.167435	430	844	774	92	327	78	439	8067	11051	0.270021	195	0.0838796	0.131572	0.240275	0.161435	0.10805	0.158852	0.130503	0.00386444	0.15429	0.159687	0.172766	231	405	4
SRR1083632	Cortex	GTEX-XOTO	male	50-59	7.1	Fast_death_of_natural_causes	7.9127	5.68911	5.52072	0.0422279	2.12465	0.0446735	0.0468029	0.039479	0.1494	0.185438	0.130583	0	0.425947	0.158009	0.100024	0.0526903	-0.804583	0.0264931	957	1770	1454	181	778	170	1158	21200	27668	0.233772	179	0.102273	0.14957	0.249843	0.155189	0.135478	0.16728	0.140049	0.00547028	0.164219	0.175543	0.17809	633	650	4
SRR627425	Cortex	GTEX-N7MS	male	60-69	8.7	Fast_death_of_natural_causes	7.30735	5.51611	5.17219	0.0565912	2.91474	0.0256073	0.0532645	0.0190722	0.0926794	0.0616838	0.162751	0	0.369925	0.214372	0.191268	0.442101	1.32998	0.281216	845	2167	1771	246	871	249	1863	18324	26336	0.304222	180	0.0520803	0.089781	0.178085	0.108842	0.0701118	0.137115	0.108412	0.00555669	0.107197	0.118773	0.133113	440	371	5
SRR1337864	Cortex	GTEX-13QIC	female	60-69	6.2	Fast_death_of_natural_causes	7.67225	5.59741	5.67977	0.0425605	2.01636	0.0389648	0.0444655	0.0327755	0.131447	0.238742	0.158068	0.0125946	0.329064	0.261532	0	-0.37537	-0.718865	-0.216279	499	1036	878	96	414	89	412	12414	15838	0.216189	145	0.0763975	0.12798	0.233108	0.158289	0.108011	0.170071	0.113321	0.00447666	0.148944	0.159793	0.168697	352	543	5
SRR1082262	Cortex	GTEX-XLM4	male	60-69	6.1	Intermediate_death	7.87167	5.59834	5.19264	0.0366167	2.44738	0.0396906	0.0424598	0.0333686	0.133279	0.21126	0.140847	0.000284801	0.346271	0.245321	0.0560174	0.408121	-0.168542	0.3197	659	1282	1070	130	535	114	636	14801	19227	0.230197	227	0.101205	0.157253	0.26586	0.184713	0.149956	0.190094	0.1393	0.00570545	0.177258	0.190791	0.194992	373	492	4
SRR1488672	Cortex	GTEX-12ZZZ	male	60-69	6.2	Fast_death_of_natural_causes	7.73234	5.68885	5.35146	0.0366351	2.27976	0.0388142	0.0427758	0.0318559	0.123347	0.239711	0.167375	0	0.38879	0.204124	0	0.0831511	-0.316788	0.00333568	497	1068	873	88	418	79	351	9834	13208	0.255451	296	0.0757471	0.129576	0.235279	0.153015	0.109854	0.139619	0.115944	0.00416775	0.148404	0.153582	0.160964	257	447	4
SRR1417827	Cortex	GTEX-ZF28	male	60-69	6.1	Slow_death	7.64589	5.5581	5.66459	0.0360375	2.1954	0.0410998	0.0389239	0.0318589	0.125354	0.266491	0.136792	0	0.362623	0.234094	0	-0.176754	-0.362501	-0.0633782	530	989	829	90	415	76	386	12435	15750	0.210476	132	0.0909685	0.136512	0.239258	0.160012	0.121838	0.15528	0.124399	0.00494128	0.156688	0.163222	0.169737	397	486	4
SRR1316815	Cortex	GTEX-1399T	male	60-69	6.7	Fast_death_of_natural_causes	7.66079	5.60538	5.26005	0.0475389	2.23065	0.0441722	0.0486453	0.0391323	0.151883	0.238511	0.157003	0.00760842	0.330391	0.266486	0	-0.0926431	-0.318595	-0.0492753	639	1285	1085	123	534	106	583	14413	18768	0.232044	178	0.0867689	0.136412	0.239883	0.147738	0.125488	0.165945	0.122589	0.00480072	0.1527	0.166932	0.169039	441	597	5
SRR1332796	Cortex	GTEX-11GSO	male	60-69	6.8	Fast_death_of_natural_causes	7.79705	5.88188	5.38462	0.0399111	2.33738	0.0420115	0.0423705	0.036865	0.143019	0.25082	0.140969	0	0.360987	0.236016	0.0112083	0.313434	-0.298001	-0.00890302	511	1014	870	96	403	78	406	9020	12398	0.272463	185	0.0847845	0.135488	0.246197	0.155115	0.119956	0.157	0.119436	0.00410303	0.155396	0.16466	0.169437	256	461	4
SRR615213	Cortex	GTEX-R55F	male	50-59	6.2	Slow_death	7.85722	6.127	5.15875	0.0362693	2.1646	0.0386564	0.0442774	0.03274	0.131242	0.245871	0.156825	0	0.315546	0.281758	0	0.250497	-0.693703	-0.251822	15	48	63	6	18	3	13	295	461	0.360087	338	0.0243382	0.0668845	0.170129	0.150486	0.0539302	0.06652	0.0596055	0.000802832	0.102959	0.0893659	0.111685	3	76	0
SRR1391922	Cortex	GTEX-ZVT3	female	60-69	6.9	Fast_death_of_natural_causes	7.78446	5.43791	4.74607	0.0422621	2.03695	0.0416266	0.0508115	0.0362226	0.149535	0.269404	0.130866	0	0.40307	0.19666	0	-0.308101	-0.80143	-0.00614618	570	1159	1020	106	538	106	463	14043	18005	0.22005	358	0.0793196	0.125848	0.24456	0.143414	0.124022	0.180602	0.13163	0.00469972	0.148285	0.168758	0.175052	357	540	6
SRR1452292	Cortex	GTEX-13FLW	male	50-59	6.8	Fast_death_of_natural_causes	7.81697	5.62865	4.50811	0.037703	2.18044	0.0400346	0.0428408	0.0348974	0.144824	0.137959	0.106913	0	0.460948	0.141879	0.152301	0.00548494	-0.590205	0.0281544	429	901	793	83	384	93	516	8474	11673	0.274051	249	0.0798251	0.129382	0.224888	0.153792	0.133989	0.183518	0.119873	0.00405367	0.146972	0.167944	0.170518	266	430	5
SRR1444580	Cortex	GTEX-13OW6	male	50-59	6.5	Fast_death_of_natural_causes	8.10958	5.7755	5.80915	0.0449143	2.23626	0.0386781	0.0452735	0.0357947	0.139075	0.215669	0.117126	0	0.410239	0.197829	0.0591368	0.439428	-0.833938	0.237894	741	1591	1220	152	697	136	793	15328	20658	0.258011	188	0.0933659	0.150675	0.247673	0.169105	0.128578	0.176403	0.125968	0.00490724	0.165205	0.175832	0.179787	417	612	4
SRR1480988	Cortex	GTEX-145MF	male	50-59	6.5	Fast_death_of_natural_causes	7.84827	5.66949	4.21552	0.0390152	2.24049	0.0407977	0.0391138	0.0357549	0.139593	0.220633	0.110071	0	0.428736	0.180441	0.0601191	0.13663	-0.519905	0.0812449	627	1283	966	106	511	104	564	10840	15001	0.277382	135	0.0897837	0.147927	0.233229	0.142429	0.125441	0.191129	0.118037	0.0042407	0.153342	0.174431	0.171206	302	490	5
SRR1331335	Cortex	GTEX-14A5I	female	50-59	6.6	Slow_death	7.66515	5.52051	6.14048	0.0328563	1.9408	0.0361239	0.0353055	0.0295303	0.118055	0.296287	0.0892054	0	0.36324	0.251267	0	-0.51982	-0.842959	-0.239971	447	906	847	91	368	79	422	9776	12936	0.24428	219	0.0689779	0.109582	0.223765	0.148194	0.0987473	0.141966	0.11795	0.00395305	0.13763	0.143515	0.157969	252	464	5
SRR1323043	Cortex	GTEX-1128S	female	60-69	6.3	Fast_death_of_natural_causes	7.69442	5.66208	6.03372	0.037066	1.93714	0.0414846	0.0409436	0.0323982	0.134877	0.254966	0.129807	0	0.373791	0.241436	0	-0.431313	-0.891333	-0.303484	641	1206	1028	106	503	104	541	13836	17965	0.229836	170	0.0833287	0.127556	0.23619	0.157511	0.110077	0.166352	0.130541	0.00453812	0.151146	0.160044	0.172649	403	488	5
SRR1417912	Cortex	GTEX-R55F	male	50-59	6.2	Slow_death	7.81291	5.80369	5.0855	0.034537	2.17398	0.0382571	0.0374012	0.0311265	0.123424	0.268778	0.113145	0	0.39896	0.219117	0	0.0721938	-0.607267	-0.0865613	724	1419	1092	125	606	114	534	18399	23013	0.200495	121	0.0913878	0.148451	0.256778	0.185778	0.136964	0.191073	0.14033	0.00562091	0.170599	0.183316	0.19349	561	555	3
SRR1323746	Cortex	GTEX-13OVH	male	70-79	6.3	Fast_death_of_natural_causes	7.83729	5.60354	6.0419	0.0406159	2.12068	0.0395916	0.0480348	0.0369097	0.138928	0.181258	0.123139	0	0.376659	0.242765	0.0761793	-0.0667097	-0.720213	0.0100977	755	1444	1236	132	616	142	860	15395	20580	0.251944	191	0.0914403	0.138463	0.243129	0.145273	0.121463	0.176103	0.140505	0.00478545	0.154576	0.16979	0.176253	435	553	5
SRR1362532	Cortex	GTEX-11DXW	male	40-49	6.6	Fast_death_of_natural_causes	7.82049	5.6258	4.87599	0.0403527	2.26628	0.0445852	0.043245	0.0374682	0.142992	0.24497	0.0959872	0	0.505438	0.115611	0.0379933	0.124065	-0.438835	0.105659	879	1752	1325	127	800	132	679	18771	24465	0.232741	210	0.104842	0.159638	0.26961	0.144151	0.15142	0.165255	0.127783	0.00543737	0.16956	0.186481	0.1767	517	549	3
SRR5125346	Cortex	GTEX-WHSE	male	20-29	6.7	Intermediate_death	8.00741	5.85294	4.87608	0.039841	2.41719	0.040268	0.0419982	0.0363424	0.141082	0.141592	0.143586	0.0190802	0.379106	0.242067	0.0745689	0.618108	-0.393734	0.256796	702	1407	1129	137	643	123	819	17486	22446	0.220975	264	0.0955953	0.15662	0.252651	0.154937	0.155675	0.166848	0.136566	0.00573468	0.164951	0.182949	0.17775	537	601	4
SRR5125347	Cortex	GTEX-WHSE	male	20-29	6.7	Intermediate_death	8.00741	5.85294	4.87608	0.039841	2.41719	0.040268	0.0419982	0.0363424	0.141082	0.141592	0.143586	0.0190802	0.379106	0.242067	0.0745689	0.618108	-0.393734	0.256796	702	1407	1129	137	643	123	819	17486	22446	0.220975	181	0.0955953	0.15662	0.252651	0.154937	0.155675	0.166848	0.136566	0.00573468	0.164951	0.182949	0.17775	537	601	4
SRR816770	Cortex	GTEX-WHSE	male	20-29	6.7	Intermediate_death	8.00741	5.85294	4.87608	0.039841	2.41719	0.040268	0.0419982	0.0363424	0.141082	0.141592	0.143586	0.0190802	0.379106	0.242067	0.0745689	0.618108	-0.393734	0.256796	702	1407	1129	137	643	123	819	17486	22446	0.220975	206	0.0955953	0.15662	0.252651	0.154937	0.155675	0.166848	0.136566	0.00573468	0.164951	0.182949	0.17775	537	601	4
SRR1396595	Cortex	GTEX-145LS	female	60-69	6.8	Slow_death	7.83915	5.73224	4.89369	0.036077	2.40523	0.0390687	0.0396276	0.0331728	0.133153	0.168986	0.167698	0.0392251	0.373739	0.250352	0	0.379407	-0.215077	0.175162	671	1411	1083	119	605	106	562	14319	18876	0.241418	300	0.0945958	0.160533	0.262162	0.159792	0.145619	0.172395	0.146986	0.00516753	0.169271	0.185177	0.185334	357	539	4
SRR1435484	Cortex	GTEX-13PL6	female	40-49	5.7	Intermediate_death	7.58772	5.45569	5.2181	0.0421929	1.96747	0.0408241	0.042383	0.0394655	0.124569	0.249459	0.125943	0	0.446939	0.177658	0	-0.59026	-0.702008	-0.244654	346	737	634	79	335	60	295	8951	11437	0.217365	173	0.0680006	0.11352	0.211326	0.172269	0.103421	0.130994	0.124279	0.00400287	0.141279	0.139815	0.159717	234	468	4
SRR1489137	Cortex	GTEX-13NYC	male	60-69	7.1	Fast_death_of_natural_causes	8.09931	6.25098	5.11054	0.0411577	2.67038	0.041409	0.0462737	0.0362657	0.145965	0.150624	0.150638	0.0714533	0.344846	0.282439	0	1.23376	-0.0642515	0.309814	803	1574	1155	120	686	117	490	18886	23831	0.207503	217	0.120069	0.190133	0.287452	0.192776	0.163539	0.193855	0.148047	0.00638168	0.197607	0.208745	0.205533	488	574	5
SRR615838	Cortex	GTEX-QVJO	female	60-69	6.9	Slow_death	8.00922	5.84387	5.79861	0.136915	2.04862	0.0462792	0.0859597	0.0391256	0.162592	0.204637	0.113253	0.0533957	0.318417	0.310297	0	0.116084	-1.0619	-0.048622	334	632	529	41	240	37	190	6196	8199	0.244298	272	0.0781638	0.117427	0.219143	0.111447	0.11412	0.127203	0.105458	0.00353067	0.131545	0.144473	0.140813	157	414	4
SRR1453702	Cortex	GTEX-12WSH	male	50-59	6.4	Fast_death_of_natural_causes	7.49352	5.69591	4.64927	0.051217	2.06581	0.0422975	0.0677854	0.0391283	0.148507	0.211172	0.138387	0	0.438186	0.192319	0.019936	-0.441667	-0.429671	-0.387275	519	950	827	81	419	78	403	10864	14141	0.231738	87	0.0857534	0.123293	0.228657	0.134298	0.115268	0.164858	0.126718	0.00422706	0.143	0.158019	0.163633	278	528	6
SRR1469904	Cortex	GTEX-YFC4	female	40-49	6.3	Violent_and_fast_death	8.01201	5.82679	4.72472	0.0392705	2.41746	0.0413539	0.040184	0.0368288	0.136504	0.157218	0.11032	0	0.461265	0.172809	0.0983888	0.611166	-0.397032	0.276762	686	1448	1238	146	633	137	786	12589	17663	0.287267	250	0.0928698	0.147217	0.256565	0.148734	0.128904	0.190726	0.128062	0.00461852	0.161346	0.180853	0.181022	402	500	5
SRR1375976	Cortex	GTEX-13X6J	male	50-59	6.2	Fast_death_of_natural_causes	7.42734	5.47962	4.65631	0.0341444	2.24844	0.0366078	0.0359106	0.0290083	0.111609	0.24497	0.117525	0	0.372154	0.265351	0	-0.358266	-0.0109118	-0.158589	540	1063	888	105	420	68	399	10401	13884	0.250864	141	0.0893637	0.136388	0.233466	0.15515	0.127165	0.146651	0.114934	0.00439047	0.153592	0.160917	0.16255	313	458	4
SRR1388480	Cortex	GTEX-12WS9	female	50-59	6.1	Intermediate_death	7.99451	5.58083	5.09727	0.0416558	2.41858	0.0441355	0.0429176	0.0388037	0.153756	0.158545	0.168823	0.0343406	0.381044	0.257248	0	0.483516	-0.360782	0.411301	680	1306	1038	111	532	108	434	13429	17638	0.238632	198	0.0944791	0.141203	0.269993	0.165092	0.118199	0.173772	0.144426	0.00493617	0.167692	0.175792	0.188321	336	532	5
SRR820078	Cortex	GTEX-WZTO	male	40-49	7.9	Violent_and_fast_death	8.05541	6.56913	4.96836	0.0365008	2.24174	0.0387245	0.0403433	0.0328771	0.12579	0.154589	0.200457	0	0.408214	0.236741	0	0.753408	-0.807308	-0.283451	980	1846	1310	138	738	149	602	23714	29477	0.195508	275	0.106018	0.164799	0.271125	0.167387	0.134172	0.217617	0.146787	0.00661212	0.177332	0.196928	0.200729	745	697	6
SRR1418992	Cortex	GTEX-ZYFD	male	50-59	6.7	Intermediate_death	7.90812	5.89553	5.50254	0.0470049	2.46355	0.044372	0.0518012	0.0402061	0.157167	0.173221	0.177759	0	0.44524	0.203193	0.000587837	0.601376	-0.198225	0.185142	733	1477	1106	113	664	121	577	14308	19099	0.250851	216	0.0990128	0.15986	0.257931	0.152147	0.153896	0.17648	0.140311	0.00505292	0.167238	0.187042	0.181717	400	552	6
SRR1392985	Cortex	GTEX-139UC	male	60-69	6.2	Fast_death_of_natural_causes	7.55737	5.74436	4.16849	0.0428463	2.22335	0.0395893	0.0453029	0.0321036	0.130658	0.210748	0.1262	0	0.397702	0.252198	0.0131529	-0.142446	-0.2209	-0.228197	587	1147	925	98	494	86	467	12282	16086	0.236479	168	0.095376	0.146346	0.258917	0.163913	0.132578	0.163941	0.123316	0.00475388	0.166138	0.175446	0.177522	327	554	5
SRR1474951	Cortex	GTEX-144GL	male	50-59	6.7	Fast_death_of_natural_causes	7.89842	5.79915	5.8835	0.0347249	2.1441	0.0382843	0.0375432	0.0327311	0.12442	0.259895	0.0899566	0	0.423626	0.226522	0	0.114811	-0.759321	-0.0357678	746	1539	1258	126	640	130	559	14898	19896	0.251206	306	0.0876033	0.142837	0.258123	0.143663	0.117289	0.172076	0.126459	0.00478161	0.158057	0.172581	0.17508	455	548	5
SRR1486097	Cortex	GTEX-145MG	male	50-59	7.1	Fast_death_of_natural_causes	7.60089	5.77579	5.26915	0.0361287	2.02096	0.0375414	0.0386799	0.0321887	0.135115	0.238946	0.108261	0	0.420785	0.232008	0	-0.359205	-0.638763	-0.381403	448	892	769	78	391	83	341	10785	13787	0.217741	216	0.0800312	0.123488	0.236328	0.174029	0.115984	0.173472	0.116996	0.00454004	0.153469	0.162318	0.175206	319	457	5
SRR1320280	Cortex	GTEX-13O3O	female	60-69	6.3	Intermediate_death	7.62389	5.51605	4.04449	0.0398351	2.05693	0.0392086	0.0464533	0.034609	0.140749	0.214513	0.128699	0	0.447778	0.205258	0.00375179	-0.405511	-0.585248	-0.174246	460	986	769	78	449	69	341	9143	12295	0.256364	190	0.074721	0.129042	0.218356	0.134004	0.113364	0.12273	0.105989	0.00392398	0.139031	0.145873	0.14527	233	447	5
SRR1433971	Cortex	GTEX-1313W	female	50-59	6.9	Fast_death_of_natural_causes	7.90496	5.91879	5.02089	0.0393037	2.29628	0.0406101	0.0428608	0.0381333	0.13558	0.0803916	0.0844346	0	0.47377	0.180457	0.180947	0.382005	-0.498471	0.0265705	569	1166	999	124	464	110	759	9952	14143	0.29633	212	0.0915972	0.141981	0.243904	0.156276	0.125472	0.184886	0.133554	0.00423362	0.15844	0.174061	0.179655	321	516	4
SRR660933	Cortex	GTEX-T6MN	male	50-59	7	Fast_death_of_natural_causes	8.00607	5.94512	5.02947	0.0892826	2.41711	0.0361614	0.0632902	0.0315297	0.120752	0.122375	0.134723	0	0.486703	0.167701	0.0884979	0.658526	-0.39763	0.199872	1027	1971	1476	185	921	169	940	22748	29437	0.227231	338	0.109342	0.169015	0.275684	0.175646	0.157972	0.205432	0.149081	0.00639585	0.182422	0.202026	0.201461	647	662	6
SRR1401424	Cortex	GTEX-ZAK1	female	50-59	7.1	Fast_death_of_natural_causes	7.94012	5.9515	5.28741	0.0339554	2.40485	0.0384623	0.034818	0.032088	0.113396	0.205398	0.130231	0	0.423166	0.241204	0	0.579091	-0.344377	0.129028	812	1560	1194	121	678	122	521	16265	21273	0.235416	246	0.103405	0.156661	0.257151	0.149107	0.136479	0.158495	0.121859	0.0055743	0.166581	0.177196	0.171653	451	526	4
SRR808614	Cortex	GTEX-X4XX	male	60-69	7	Slow_death	8.02561	6.06278	5.45144	0.0358611	2.10146	0.0375517	0.0397165	0.0313159	0.126061	0.201296	0.0967431	0.0357815	0.355461	0.310719	0	0.3035	-0.99773	-0.122026	1048	2027	1534	181	949	150	762	29947	36598	0.181731	281	0.0968483	0.141251	0.259122	0.166959	0.128174	0.173548	0.142863	0.00653245	0.166045	0.175524	0.185623	952	651	5
SRR1310008	Cortex	GTEX-11NUK	male	50-59	7.1	Fast_death_of_natural_causes	7.91176	5.83821	5.62169	0.0417972	2.30991	0.0445129	0.0452963	0.0383258	0.153924	0.233363	0.100247	0	0.373015	0.293374	0	0.37065	-0.477006	0.0926512	816	1766	1410	140	844	152	562	17098	22788	0.249693	241	0.0953511	0.153044	0.274253	0.158649	0.142212	0.193401	0.131688	0.00532663	0.170324	0.190727	0.189498	482	612	6
SRR1373858	Cortex	GTEX-11DXY	male	60-69	7.7	Fast_death_of_natural_causes	7.93234	5.81282	4.3598	0.0403082	2.26421	0.0434714	0.0450195	0.0392596	0.145102	0.161768	0.146751	0.00548508	0.394165	0.272711	0.0191192	0.317667	-0.581839	0.0869154	521	1094	889	94	458	78	441	9775	13350	0.26779	188	0.0861614	0.135495	0.229129	0.156877	0.128695	0.14807	0.11113	0.00426371	0.151916	0.160347	0.161301	288	460	5
SRR810319	Cortex	GTEX-WWYW	female	50-59	6.8	Intermediate_death	8.00527	6.03552	4.37838	0.0350559	2.25574	0.0368625	0.0407261	0.0293103	0.128199	0.139762	0.141723	0.0487797	0.40705	0.262686	0	0.480022	-0.693747	0.00778043	865	1500	1122	137	676	129	579	24583	29591	0.169241	168	0.11276	0.160441	0.277208	0.204337	0.13937	0.215481	0.169741	0.00706558	0.188687	0.198125	0.216692	816	670	4
SRR1416434	Cortex	GTEX-14ASI	male	60-69	6.7	Fast_death_of_natural_causes	8.02565	6.07898	5.28389	0.0353028	2.1683	0.0395718	0.037282	0.0315246	0.121917	0.211384	0.118798	0	0.453733	0.216084	0	0.401526	-0.877818	-0.0751091	653	1362	1072	115	583	117	500	12355	16757	0.262696	144	0.0905033	0.1359	0.237171	0.15893	0.12504	0.172664	0.129738	0.00455789	0.155626	0.167694	0.174626	410	467	4
SRR1480059	Cortex	GTEX-Y8DK	male	60-69	7.1	Fast_death_of_natural_causes	7.6094	5.83158	5.36635	0.0322928	2.23358	0.0339392	0.0372781	0.0295818	0.117238	0.192829	0.136022	0	0.420403	0.250747	0	-0.0371119	-0.267192	-0.227566	652	1223	943	101	477	97	520	17234	21247	0.188874	192	0.0979889	0.142603	0.237814	0.14301	0.121995	0.185115	0.136244	0.00615858	0.155354	0.171882	0.175546	579	590	5
SRR1324371	Cortex	GTEX-13O3Q	male	50-59	6.1	Fast_death_of_natural_causes	7.8082	5.92028	4.98868	0.041067	2.19586	0.0411614	0.0449803	0.0341561	0.14666	0.209764	0.113718	0	0.423093	0.253426	0	0.15012	-0.56897	-0.142509	524	1099	840	88	454	71	332	9805	13213	0.257928	151	0.0875247	0.135829	0.251135	0.162065	0.130891	0.159774	0.134287	0.00423037	0.159138	0.169407	0.176815	285	499	5
SRR1466993	Cortex	GTEX-YJ89	male	60-69	6.3	Fast_death_of_natural_causes	7.65002	5.69206	5.3346	0.0428716	2.13654	0.040735	0.0472298	0.0364267	0.145383	0.238042	0.0837061	0	0.461709	0.216543	0	-0.191585	-0.481394	-0.19067	574	1164	902	83	472	84	333	12394	16006	0.225665	140	0.0906302	0.142711	0.262453	0.140008	0.124866	0.185019	0.117367	0.00474889	0.158951	0.178762	0.176212	365	542	5
SRR1459804	Cortex	GTEX-13SLX	female	50-59	5.7	Fast_death_of_natural_causes	7.81687	5.84356	4.57358	0.0369736	2.2862	0.0407594	0.0392481	0.0345479	0.1346	0.12049	0.158432	0	0.513851	0.174515	0.032712	0.246397	-0.411146	-0.0121242	440	915	672	72	362	67	280	8458	11266	0.249246	213	0.0819145	0.140824	0.226626	0.149066	0.128302	0.16381	0.102131	0.00416335	0.149608	0.16489	0.160408	250	423	5
SRR1327593	Cortex	GTEX-12126	male	20-29	6.9	Violent_and_fast_death	7.83529	6.04603	5.09085	0.045405	2.24468	0.0433959	0.0489315	0.0428185	0.14622	0.137612	0.168982	0	0.438178	0.255227	0	0.300432	-0.519015	-0.153844	804	1647	1200	115	737	128	456	15710	20797	0.244603	387	0.0968822	0.154938	0.250135	0.148976	0.133874	0.179649	0.123685	0.00514617	0.162733	0.179649	0.175611	466	623	5
SRR1357523	Cortex	GTEX-13VXU	male	50-59	6	Fast_death_of_natural_causes	7.9355	5.95631	4.2444	0.0357338	2.27412	0.0378923	0.0400818	0.0314486	0.126555	0.136662	0.158816	0	0.47538	0.218747	0.0103943	0.399426	-0.575791	0.0113295	709	1475	1121	121	620	114	495	13393	18048	0.257923	172	0.0900236	0.150673	0.260706	0.15763	0.128586	0.176395	0.119442	0.00465134	0.164758	0.17909	0.178543	411	478	4
SRR1464451	Cortex	GTEX-11PRG	male	50-59	5.9	Fast_death_of_natural_causes	7.73177	5.79457	4.84233	0.0498262	2.26716	0.0449075	0.0581463	0.041299	0.15299	0.1919	0.112558	0	0.407838	0.287704	0	0.113535	-0.344975	-0.0717045	538	1179	878	89	465	75	300	9467	12991	0.271265	177	0.0827837	0.138969	0.223395	0.156388	0.128024	0.160954	0.113742	0.00421164	0.150384	0.162836	0.16362	240	530	5
SRR1311400	Cortex	GTEX-117XS	male	60-69	6.4	Fast_death_of_natural_causes	7.7635	5.98	5.42877	0.0406511	2.30632	0.0409335	0.0428962	0.0372569	0.133084	0.097779	0.163491	0	0.433323	0.268228	0.0371785	0.282475	-0.321235	-0.123314	851	1545	1199	142	694	116	682	17576	22805	0.229292	127	0.106145	0.157522	0.262653	0.169649	0.15607	0.169624	0.137956	0.00558265	0.173992	0.186467	0.18497	506	653	4
SRR1391769	Cortex	GTEX-14BMV	male	50-59	6.5	Fast_death_of_natural_causes	8.1515	6.13802	5.2008	0.0375931	2.2122	0.0395506	0.0387067	0.0333542	0.135101	0.185473	0.111874	0	0.448605	0.253335	0.000712103	0.613255	-0.946431	0.0344459	621	1264	982	95	561	99	424	10791	14837	0.272697	173	0.0906904	0.142129	0.241904	0.137125	0.130832	0.185649	0.113933	0.00437344	0.152962	0.175129	0.169653	304	438	6
SRR812436	Cortex	GTEX-WL46	male	50-59	7	Fast_death_of_natural_causes	7.98196	6.22668	4.80965	0.0343242	2.23563	0.0374432	0.0385648	0.0324503	0.136109	0.00852652	0.147715	0	0.533248	0.173708	0.136803	0.516362	-0.714306	-0.144776	954	1870	1432	179	830	153	884	23375	29677	0.212353	181	0.106545	0.174358	0.282599	0.181406	0.15588	0.211	0.14375	0.00668334	0.186227	0.205959	0.204689	781	642	6
SRR1399028	Cortex	GTEX-12WSC	male	50-59	6.7	Fast_death_of_natural_causes	7.83248	5.95056	5.13578	0.042956	2.22617	0.0429685	0.0442913	0.0391922	0.143448	0.151404	0.140405	0	0.433465	0.274726	0	0.229175	-0.54379	-0.114256	577	1107	828	83	465	70	324	9393	12847	0.268857	252	0.0895698	0.139145	0.232177	0.141049	0.124834	0.139284	0.108245	0.00411275	0.150485	0.15886	0.155189	254	474	5
SRR1353176	Cortex	GTEX-12ZZX	female	40-49	6.8	Violent_and_fast_death	8.02968	5.99965	5.26543	0.0436337	2.30135	0.0440071	0.0432	0.0383557	0.142446	0.183556	0.102802	0	0.495481	0.217818	0.000342135	0.549882	-0.63725	0.0890615	553	1193	909	91	498	77	376	10628	14325	0.25808	248	0.0816092	0.136809	0.228946	0.147451	0.12884	0.160075	0.113162	0.00446131	0.148704	0.163667	0.162408	324	475	4
SRR1334564	Cortex	GTEX-ZUA1	male	40-49	7.5	Fast_death_of_natural_causes	8.06641	6.23003	5.44445	0.0443544	2.38937	0.0416461	0.0580147	0.0352191	0.143855	0.170725	0.104906	0	0.419825	0.304544	0	0.810484	-0.53348	0.0560236	722	1529	1118	101	659	102	385	12851	17467	0.26427	231	0.0976353	0.153625	0.259545	0.14103	0.129356	0.144048	0.115386	0.00475988	0.162959	0.171644	0.165002	382	545	6
SRR1470175	Cortex	GTEX-13FXS	male	50-59	7	Fast_death_of_natural_causes	8.14961	6.66557	5.08855	0.052525	2.54323	0.0458808	0.0497259	0.0432874	0.156997	0.18277	0.0916263	0	0.431592	0.294011	0	1.29982	-0.375809	-0.00528934	1245	2506	1830	213	1110	201	866	26947	34918	0.228278	227	0.109379	0.174152	0.277079	0.178962	0.148512	0.198071	0.145197	0.00654237	0.184893	0.199454	0.199827	771	721	7
SRR614310	Cortex	GTEX-RNOR	female	50-59	6.2	Violent_and_fast_death	8.05051	6.04366	5.57548	0.0338903	2.31575	0.0362164	0.0412244	0.0282638	0.119835	0.163754	0.0924528	0	0.463846	0.267665	0.0122824	0.610153	-0.63767	0.0925567	833	1686	1227	137	825	144	574	21498	26924	0.20153	164	0.0990601	0.163931	0.261427	0.177455	0.146544	0.175681	0.134774	0.00658814	0.175468	0.186896	0.187334	638	597	5
SRR812012	Cortex	GTEX-T5JC	male	20-29	7	Fast_death_of_natural_causes	7.87141	6.23709	4.75251	0.0351543	2.43584	0.0378753	0.0399825	0.0318179	0.126989	0.110083	0.121778	0	0.452666	0.282318	0.0331547	0.68239	-0.225738	-0.0762228	959	1760	1239	143	828	142	628	23621	29320	0.194372	269	0.117318	0.185509	0.27835	0.191352	0.181021	0.212032	0.143571	0.0073684	0.193132	0.214228	0.206326	694	647	6
SRR1490019	Cortex	GTEX-131YS	female	60-69	6.6	Fast_death_of_natural_causes	7.60128	6.01739	5.25817	0.043428	2.1926	0.0413595	0.0470459	0.0343033	0.126571	0.163851	0.097275	0.000741928	0.390579	0.347553	0	-0.0163502	-0.342633	-0.381538	619	1191	920	92	508	95	385	12070	15880	0.239924	70	0.102222	0.149752	0.252821	0.155711	0.140224	0.185722	0.133196	0.00492976	0.165127	0.18213	0.181863	353	553	6
SRR810877	Cortex	GTEX-WVLH	male	50-59	6.8	Fast_death_of_natural_causes	7.99156	6.13931	4.64519	0.0383977	2.0003	0.038025	0.0421456	0.0314991	0.142997	0.109767	0.124524	0	0.525379	0.213698	0.0266322	0.167205	-1.14594	-0.28323	677	1392	985	106	569	102	496	17033	21360	0.202575	183	0.0925011	0.152637	0.245121	0.14501	0.123966	0.192633	0.124012	0.00545873	0.158817	0.178589	0.176694	569	571	6
SRR1459441	Cortex	GTEX-145MH	male	50-59	6.8	Violent_and_fast_death	7.85178	6.02481	5.08973	0.0351907	2.18567	0.0387937	0.0376597	0.0329699	0.136621	0.157394	0.100633	0	0.470692	0.271281	0	0.227222	-0.643469	-0.176888	770	1580	1141	123	645	120	478	13715	18572	0.261523	168	0.094798	0.151369	0.241903	0.150994	0.133733	0.170256	0.114694	0.00477478	0.159766	0.174315	0.169462	407	519	5
SRR1335400	Cortex	GTEX-11ZUS	male	30-39	6.3	Violent_and_fast_death	7.76514	5.82511	4.84103	0.0400545	2.35485	0.0418033	0.0432785	0.0367448	0.139178	0.0898764	0.109564	0	0.488818	0.291042	0.0206995	0.279544	-0.226462	0.0128219	573	1320	974	90	539	92	444	9973	14005	0.287897	171	0.0835318	0.144906	0.238179	0.142266	0.120647	0.169226	0.121006	0.0042474	0.152221	0.16824	0.167669	272	453	5
SRR660626	Cortex	GTEX-T2IS	female	20-29	7.2	Violent_and_fast_death	7.91974	6.23701	5.20458	0.0628271	2.09723	0.0311095	0.0476799	0.0239651	0.0970233	0.0936282	0.0772988	0	0.450907	0.378166	0	0.271437	-0.893704	-0.321733	932	1846	1277	126	873	145	518	26793	32510	0.175854	158	0.115818	0.179227	0.280921	0.158757	0.159505	0.206049	0.136327	0.00835026	0.183681	0.206426	0.195514	708	783	5
SRR1417047	Cortex	GTEX-Z93S	male	50-59	6.6	Fast_death_of_natural_causes	7.87309	6.12753	4.71313	0.0414126	2.24076	0.0395965	0.045441	0.0345394	0.137593	0.0690363	0.0926598	0	0.574293	0.264011	0	0.369806	-0.574224	-0.173961	528	1069	723	70	460	66	256	11637	14809	0.214194	173	0.0925161	0.15438	0.249488	0.159072	0.146312	0.178364	0.121203	0.0053094	0.163864	0.182136	0.177032	308	507	6
SRR1413562	Frontal_cortex	GTEX-11GSP	female	60-69	6.6	Fast_death_of_natural_causes	7.26951	4.55545	5.72721	0.0341734	2.08054	0.0413427	0.0395067	0.0323258	0.125045	0.334062	0.16372	0	0.241085	0.159939	0.101194	-1.16298	-0.0801912	0.121986	421	805	827	108	313	82	627	11285	14468	0.220003	265	0.072782	0.103572	0.232175	0.160657	0.0976393	0.149593	0.126872	0.00456863	0.142296	0.145745	0.167324	359	458	3
SRR1457503	Frontal_cortex	GTEX-14753	male	60-69	7.2	Slow_death	6.71941	4.11392	5.799	0.0347033	1.99264	0.0383131	0.0386878	0.0303891	0.120716	0.422804	0.138264	0	0.239303	0.186597	0.0130313	-2.03086	0.418333	-0.157921	260	442	460	60	195	37	284	6824	8562	0.20299	292	0.0711854	0.0927322	0.200952	0.178127	0.105163	0.139766	0.135933	0.00390048	0.135749	0.134653	0.163694	195	350	3
SRR1356444	Frontal_cortex	GTEX-13SLW	male	70-79	7	Fast_death_of_natural_causes	7.50408	5.08532	5.50287	0.0329095	1.97151	0.036515	0.0377194	0.0288584	0.115642	0.385459	0.137764	0	0.347025	0.129752	0	-0.836366	-0.577343	-0.0892418	438	842	798	94	356	72	411	13853	16864	0.178546	253	0.0696158	0.104579	0.228746	0.163377	0.109698	0.154892	0.127372	0.00507951	0.141579	0.149479	0.168597	408	436	4
SRR663633	Frontal_cortex	GTEX-RVPU	male	50-59	7	Fast_death_of_natural_causes	7.34545	5.09811	4.93683	0.145026	1.60933	0.0352925	0.0938067	0.0351044	0.127303	0.230725	0.14653	0	0.376501	0.107602	0.138641	-1.47965	-1.05083	-0.54015	336	649	561	61	308	45	388	11220	13568	0.173054	260	0.0758386	0.109028	0.204665	0.149376	0.107508	0.10635	0.104468	0.00500587	0.134727	0.131888	0.141215	332	481	4
SRR1408368	Frontal_cortex	GTEX-12ZZW	male	50-59	6.2	Slow_death	6.93583	4.6701	5.1337	0.0370158	1.94347	0.0417224	0.0415503	0.0337695	0.12901	0.354224	0.110273	0	0.362699	0.141357	0.031447	-1.62922	0.0487837	-0.349884	290	569	539	61	201	39	287	7666	9652	0.20576	150	0.0698188	0.106561	0.23019	0.153377	0.0959052	0.135226	0.131391	0.00404272	0.139987	0.141971	0.162546	223	427	4
SRR604456	Frontal_cortex	GTEX-NL4W	male	50-59	6.1	Slow_death	7.49663	5.54924	4.72469	0.0426079	2.06767	0.0405203	0.0506156	0.0388945	0.14424	0.214908	0.10467	0.171611	0.172768	0.336043	0	-0.502682	-0.421478	-0.294423	398	738	761	79	287	64	376	11490	14193	0.190446	165	0.0697139	0.100963	0.213128	0.13272	0.101761	0.169351	0.127331	0.0045383	0.129131	0.146301	0.160633	303	467	4
SRR1418837	Frontal_cortex	GTEX-13OW8	male	60-69	7.2	Fast_death_of_natural_causes	7.6274	5.73927	5.13917	0.038585	2.47967	0.042346	0.0438257	0.0358531	0.147988	0.313209	0.149684	0	0.343617	0.19349	0	0.272525	0.162495	0.052271	565	1049	902	110	371	87	536	12553	16173	0.22383	144	0.0944325	0.142661	0.256163	0.178202	0.119804	0.184347	0.14428	0.00515366	0.167865	0.175744	0.190748	351	466	5
SRR1084649	Frontal_cortex	GTEX-X261	male	50-59	7.1	Slow_death	7.25452	4.97749	4.15044	0.0361162	1.99181	0.0406877	0.0414396	0.0338365	0.126138	0.230902	0.207399	0.0218567	0.281969	0.257873	0	-1.10651	-0.247656	-0.221095	440	854	799	79	403	64	430	15311	18380	0.166975	220	0.0675894	0.105425	0.217608	0.119695	0.103543	0.107042	0.138795	0.00537675	0.127579	0.133405	0.145785	490	560	4
SRR1500868	Frontal_cortex	GTEX-11WQC	male	60-69	5.9	Fast_death_of_natural_causes	7.30618	5.1281	5.87761	0.039406	1.96895	0.0427002	0.0453953	0.0350324	0.134043	0.354636	0.0901003	0	0.297687	0.249512	0.00806559	-1.0176	-0.356998	-0.287121	330	726	662	79	302	55	349	8371	10874	0.230182	182	0.0649049	0.103685	0.216573	0.154658	0.0952537	0.139321	0.111541	0.00389245	0.134955	0.138708	0.155523	247	402	3
SRR1320115	Frontal_cortex	GTEX-145LU	male	50-59	7	Fast_death_of_natural_causes	7.4363	5.26143	5.66263	0.0351898	1.85141	0.0393334	0.0389386	0.0328937	0.14026	0.273483	0.119409	0	0.406122	0.141236	0.0597494	-0.986733	-0.726768	-0.355639	318	681	590	68	292	42	326	8148	10465	0.221405	160	0.064069	0.107308	0.198825	0.143356	0.106359	0.106868	0.11231	0.00388701	0.12839	0.12984	0.14034	218	409	6
SRR1457482	Frontal_cortex	GTEX-13JUV	female	40-49	5.9	Ventilator_case	7.65558	5.56432	6.03249	0.0414805	2.23311	0.0410413	0.0426086	0.0394108	0.130457	0.28688	0.120668	0.0345389	0.288585	0.269328	0	-0.113153	-0.305789	-0.0268547	505	901	801	86	316	70	415	13809	16903	0.183044	204	0.0838127	0.126852	0.247087	0.16626	0.113428	0.178785	0.142867	0.005255	0.156003	0.166538	0.18375	387	560	4
SRR1447693	Frontal_cortex	GTEX-ZDXO	male	60-69	7.7	Fast_death_of_natural_causes	7.6812	5.69244	5.95273	0.0335722	2.12774	0.0392678	0.0371606	0.0319907	0.120824	0.172885	0.129918	0	0.32511	0.232846	0.139241	-0.17227	-0.533151	-0.171594	557	1052	1023	127	439	126	827	14494	18645	0.222633	141	0.0809098	0.121393	0.230423	0.148951	0.11111	0.183124	0.130421	0.00498763	0.145419	0.161513	0.17323	431	466	6
SRR1442571	Frontal_cortex	GTEX-13FLV	male	50-59	6.5	Fast_death_of_natural_causes	7.62958	5.80982	4.91629	0.0408797	2.21608	0.0382696	0.0420347	0.0375982	0.135241	0.258883	0.157258	0.0011151	0.319812	0.244651	0.0182813	-0.050623	-0.320799	-0.211936	484	959	817	89	363	64	428	10711	13915	0.230255	179	0.0825463	0.125655	0.234341	0.161072	0.109086	0.11663	0.117688	0.0044768	0.150904	0.146428	0.157433	260	484	4
SRR1435293	Frontal_cortex	GTEX-139TS	male	60-69	6.4	Fast_death_of_natural_causes	6.82934	5.09431	5.31928	0.0418736	1.78429	0.041789	0.0496565	0.0311774	0.129776	0.351162	0.0445159	0	0.32892	0.235646	0.0397558	-1.75842	-0.141063	-0.832518	330	625	509	61	244	42	297	10998	13106	0.160842	141	0.0794611	0.11983	0.235728	0.18207	0.117564	0.158992	0.153761	0.00516082	0.154272	0.158028	0.182638	348	504	5
SRR1320963	Frontal_cortex	GTEX-147F4	male	50-59	5.9	Fast_death_of_natural_causes	7.63299	5.41989	5.36471	0.0371393	2.13907	0.0405375	0.0410484	0.0348255	0.13248	0.31271	0.10727	0	0.464427	0.105744	0.00984888	-0.328769	-0.441638	-0.0387018	508	913	837	98	398	70	411	11558	14793	0.218685	122	0.0862341	0.118294	0.235525	0.160767	0.114076	0.132843	0.124938	0.00463738	0.150205	0.150184	0.163518	324	426	5
SRR1387809	Frontal_cortex	GTEX-ZAB4	male	40-49	7.1	Slow_death	7.79755	5.70147	6.28521	0.0335148	2.57184	0.0381269	0.0365291	0.0325519	0.121121	0.22605	0.153101	0	0.372235	0.198821	0.049794	0.549854	0.135817	0.299283	886	1527	1318	158	700	146	855	25086	30676	0.182227	274	0.11063	0.16429	0.289775	0.184702	0.15205	0.20119	0.153769	0.00741654	0.187349	0.201826	0.207359	767	607	7
SRR658307	Frontal_cortex	GTEX-QVUS	female	60-69	7.8	Slow_death	7.84292	5.89134	4.84819	0.0844177	2.11598	0.0350383	0.0591906	0.0239039	0.10252	0.168628	0.174891	0.0805404	0.29934	0.276601	0	0.0632709	-0.75168	-0.162932	731	1293	1131	148	605	130	657	28083	32778	0.143236	137	0.106862	0.154292	0.269067	0.200207	0.149209	0.206021	0.141763	0.00892576	0.182607	0.194647	0.204264	802	726	5
SRR1416754	Frontal_cortex	GTEX-13NZA	male	60-69	6.6	Fast_death_of_natural_causes	6.90282	4.76514	4.77948	0.0415351	2.0288	0.0410286	0.0507513	0.0369503	0.155393	0.250027	0.172581	0	0.353477	0.223915	0	-1.50325	0.235615	-0.363299	361	742	655	59	326	49	240	7993	10425	0.233285	157	0.0716991	0.102144	0.224446	0.135662	0.100442	0.115065	0.121057	0.00386896	0.133488	0.135524	0.149057	171	444	4
SRR1418127	Frontal_cortex	GTEX-13FTZ	male	60-69	8.2	Fast_death_of_natural_causes	7.23781	5.17346	4.90863	0.0426864	1.89873	0.0413719	0.0471889	0.036164	0.126608	0.248509	0.148016	0	0.371101	0.215619	0.0167553	-1.16032	-0.408041	-0.432734	439	900	777	94	394	74	418	10166	13262	0.233449	220	0.0720145	0.107759	0.215062	0.13741	0.108934	0.129782	0.103792	0.00392157	0.133061	0.140384	0.146512	267	464	6
SRR1314163	Frontal_cortex	GTEX-13QJC	female	60-69	7.5	Fast_death_of_natural_causes	7.76047	5.56321	4.20621	0.0329401	1.77247	0.0369741	0.0372237	0.0292239	0.112987	0.180059	0.159291	0.0724988	0.38652	0.200523	0.00110765	-0.633667	-1.2594	-0.326651	466	1020	880	88	491	86	449	13970	17450	0.199427	307	0.0698781	0.112522	0.230187	0.141354	0.10306	0.14569	0.127854	0.00472533	0.138485	0.147865	0.161271	438	463	4
SRR1453341	Frontal_cortex	GTEX-13CZV	male	60-69	7.1	Fast_death_of_natural_causes	7.91906	5.90605	6.33673	0.0433624	2.27368	0.0408785	0.0447833	0.0416877	0.143554	0.16333	0.124083	0	0.470448	0.11708	0.12506	0.359627	-0.554801	0.0272123	692	1340	1139	139	590	136	856	16555	21447	0.228097	53	0.0989255	0.153324	0.27778	0.188206	0.145269	0.202298	0.145617	0.00557225	0.179559	0.194668	0.203475	477	545	4
SRR1444678	Frontal_cortex	GTEX-ZXG5	male	60-69	6.3	Intermediate_death	7.03517	4.8945	5.68458	0.0401022	1.98056	0.03976	0.0483481	0.0340891	0.152206	0.270748	0.0712915	0	0.376291	0.213623	0.068047	-1.37801	-0.0111628	-0.368752	256	510	468	55	166	33	285	5684	7457	0.237763	278	0.0614155	0.101065	0.201234	0.158889	0.0921196	0.137395	0.139917	0.00337717	0.130651	0.132953	0.159359	155	398	4
SRR1356619	Frontal_cortex	GTEX-14BIL	male	50-59	8.7	Fast_death_of_natural_causes	7.85323	5.64765	5.7072	0.0373056	2.1199	0.0410451	0.0392134	0.033671	0.129383	0.246732	0.137513	0	0.442199	0.151585	0.0219708	-0.031843	-0.742471	-0.0035295	603	1266	1127	131	599	120	649	14371	18866	0.238259	177	0.0796729	0.135481	0.250912	0.166211	0.13029	0.160052	0.130291	0.00487094	0.158069	0.169184	0.176866	402	477	4
SRR657777	Frontal_cortex	GTEX-P44H	male	40-49	6.4	Slow_death	7.73133	5.89841	5.89213	0.0788098	1.89467	0.0335781	0.0618219	0.0256617	0.107274	0.198142	0.157614	0.0279699	0.30187	0.300872	0.0135317	-0.34475	-1.02412	-0.450594	323	595	606	57	248	46	271	8483	10629	0.2019	239	0.0711338	0.110241	0.232291	0.138074	0.11548	0.139526	0.117146	0.0044266	0.137935	0.149385	0.156759	209	450	4
SRR1099499	Frontal_cortex	GTEX-XLM4	male	60-69	8	Intermediate_death	8.0728	5.97109	5.33605	0.0414721	2.47811	0.0427496	0.0476621	0.0379864	0.149211	0.178622	0.19101	0.0119556	0.333988	0.271865	0.0125596	0.819511	-0.365481	0.293169	693	1312	1039	112	529	105	637	14733	19160	0.231054	234	0.105812	0.169576	0.275441	0.156474	0.152022	0.19614	0.144957	0.00561986	0.176826	0.198295	0.193253	376	477	5
SRR613627	Frontal_cortex	GTEX-NPJ8	male	40-49	7.8	Slow_death	8.19931	6.05136	5.51428	0.0426717	2.51694	0.0413362	0.0499037	0.0390521	0.15191	0.190974	0.195336	0	0.388213	0.225477	0	1.03468	-0.445243	0.386172	755	1485	1177	140	733	131	680	21687	26788	0.190421	124	0.0986371	0.150074	0.262464	0.16208	0.140781	0.176246	0.151429	0.00635678	0.168314	0.182391	0.188055	679	604	5
SRR1387264	Frontal_cortex	GTEX-13X6I	male	60-69	7.2	Slow_death	7.79985	5.64378	4.64901	0.0374193	2.08729	0.0372125	0.0376739	0.0326124	0.138286	0.174619	0.181507	0.0251085	0.347034	0.267541	0.0041907	-0.131003	-0.73989	-0.07465	469	955	810	95	381	72	465	12491	15738	0.206316	201	0.0742858	0.120679	0.230246	0.155786	0.119741	0.153102	0.141529	0.00499225	0.145249	0.155942	0.170166	430	474	5
SRR1434526	Frontal_cortex	GTEX-13OVL	male	50-59	7.1	Fast_death_of_natural_causes	8.00926	5.85146	5.71905	0.037047	2.12499	0.0403886	0.041492	0.0337569	0.131262	0.196731	0.117672	0	0.387666	0.227744	0.0701866	0.223116	-0.92427	0.0115667	579	1221	1072	126	492	109	711	12242	16552	0.260391	245	0.0813775	0.126635	0.246419	0.150113	0.107531	0.161879	0.125556	0.00442684	0.151136	0.160616	0.170992	402	450	5
SRR1341365	Frontal_cortex	GTEX-13FLW	male	50-59	6.8	Fast_death_of_natural_causes	7.89857	5.80711	5.05442	0.0469989	2.20365	0.0414909	0.0453117	0.0453479	0.155868	0.0593063	0.0970725	0	0.415123	0.207691	0.220808	0.199321	-0.652247	0.0100411	541	1145	1086	142	481	126	951	12812	17284	0.258736	218	0.078722	0.134201	0.242124	0.165358	0.127966	0.177013	0.136822	0.00475888	0.155101	0.170326	0.180329	377	539	5
SRR1468514	Frontal_cortex	GTEX-13FHO	male	60-69	8.5	Ventilator_case	8.12572	5.88395	5.90676	0.0481479	2.51868	0.0413288	0.046741	0.0396848	0.136922	0.21396	0.15987	0	0.384177	0.241993	0	0.887663	-0.347922	0.425633	1190	2179	1629	211	978	194	980	29676	37037	0.198747	241	0.11942	0.193036	0.302465	0.206611	0.170837	0.214223	0.170126	0.0073074	0.205383	0.22014	0.223356	877	784	6
SRR1326179	Frontal_cortex	GTEX-13X6K	female	60-69	9.1	Slow_death	8.22395	5.97747	5.66859	0.0425324	2.25605	0.0422955	0.0450445	0.0371211	0.136118	0.167309	0.123261	0.00451128	0.357783	0.278964	0.0681722	0.671961	-0.941181	0.230808	797	1542	1277	154	639	151	884	21067	26511	0.205349	155	0.0971387	0.157899	0.258805	0.153005	0.14681	0.185822	0.139622	0.00632461	0.166712	0.187334	0.184313	721	700	4
SRR602314	Frontal_cortex	GTEX-NPJ7	female	60-69	7.3	Slow_death	8.13995	5.96699	5.19129	0.0395932	2.32701	0.0381667	0.047347	0.0338534	0.129498	0.178418	0.153727	0.0276707	0.365648	0.274537	0	0.679713	-0.715697	0.225201	614	1300	1060	97	580	100	405	14363	18519	0.224418	183	0.0841588	0.133135	0.253035	0.142563	0.115812	0.166636	0.127122	0.00520229	0.153223	0.167155	0.172339	359	549	5
SRR1421177	Frontal_cortex	GTEX-132Q8	male	60-69	9.1	Slow_death	8.07997	5.94305	5.222	0.041469	2.70755	0.0443047	0.0422854	0.0357035	0.148408	0.188805	0.12355	0.0464917	0.370277	0.270876	0	1.125	0.0428571	0.510769	576	1059	881	101	437	88	444	13111	16697	0.214769	218	0.108705	0.163348	0.277139	0.19029	0.151613	0.190559	0.149661	0.00590743	0.18487	0.195665	0.201912	349	481	5
SRR818033	Frontal_cortex	GTEX-WWYW	female	50-59	8.1	Intermediate_death	8.05838	6.01105	4.74862	0.036283	2.3441	0.0373742	0.0406399	0.031946	0.131081	0.0863965	0.126107	0.033815	0.396644	0.247705	0.109332	0.641621	-0.59358	0.143051	1088	1996	1558	205	950	197	1301	37761	45056	0.16191	396	0.114052	0.169363	0.279229	0.185859	0.149483	0.212988	0.173946	0.00829572	0.187126	0.202766	0.213006	1125	710	5
SRR1454803	Frontal_cortex	GTEX-13NYS	male	60-69	7.3	Slow_death	7.88925	6.01131	3.87224	0.0478657	2.80135	0.0452837	0.0502792	0.0450244	0.17319	0.169326	0.133132	0.0531369	0.392663	0.251742	0	1.09314	0.42776	0.385345	617	1135	769	82	448	71	338	20260	23720	0.145868	156	0.125121	0.184149	0.293911	0.182405	0.16879	0.177274	0.155362	0.00792993	0.196397	0.206031	0.202238	555	616	5
SRR1399779	Frontal_cortex	GTEX-13N1W	male	70-79	8.1	Ventilator_case	7.87923	6.05939	4.21405	0.0391424	2.29421	0.0423642	0.0460696	0.0384604	0.130692	0.115928	0.179238	0	0.506966	0.139648	0.0582204	0.417429	-0.480708	-0.0822151	637	1244	907	102	587	89	527	18308	22401	0.182715	143	0.09598	0.150186	0.250557	0.175308	0.146076	0.164515	0.123248	0.00592483	0.168008	0.177833	0.178407	558	538	5
SRR600361	Frontal_cortex	GTEX-N7MT	female	60-69	6.8	Slow_death	7.82704	5.8648	5.57987	0.0451945	2.38932	0.0417235	0.0540697	0.040265	0.143306	0.0999952	0.153496	0.0451986	0.320924	0.326755	0.0536321	0.405985	-0.237539	0.0711918	665	1239	1046	109	543	97	569	14855	19123	0.223187	366	0.0898415	0.134326	0.256159	0.149677	0.125901	0.180685	0.121284	0.00519512	0.157501	0.174268	0.176951	417	511	5
SRR1440986	Frontal_cortex	GTEX-13OW6	male	50-59	7.3	Fast_death_of_natural_causes	7.99255	6.07961	5.85517	0.0374957	2.17603	0.0391475	0.0429554	0.0346187	0.147121	0.236049	0.114595	0	0.436897	0.212459	0	0.379307	-0.825842	-0.09735	971	1902	1307	154	925	153	653	27458	33523	0.180921	166	0.100066	0.14816	0.264511	0.177142	0.134619	0.20589	0.148602	0.00660453	0.17247	0.188295	0.199036	845	624	5
SRR1487194	Frontal_cortex	GTEX-13S7M	female	60-69	7.6	Fast_death_of_natural_causes	7.99607	5.96856	5.12569	0.0378737	2.0001	0.0376162	0.0433559	0.0332522	0.122264	0.162246	0.105906	0	0.467245	0.18937	0.0752338	0.0938481	-1.14169	-0.176378	738	1369	1201	137	561	135	749	19251	24141	0.20256	139	0.0887436	0.132521	0.245952	0.148568	0.113189	0.182434	0.126326	0.00556216	0.153946	0.168524	0.17582	655	593	5
SRR1402900	Frontal_cortex	GTEX-11H98	male	50-59	8.1	Fast_death_of_natural_causes	7.83381	5.80612	6.07803	0.0387825	2.22721	0.0415492	0.0424512	0.0352739	0.146091	0.244943	0.098174	0	0.379354	0.277529	0	0.166283	-0.535151	-0.0249786	594	1205	962	106	509	80	400	14029	17885	0.2156	184	0.0859612	0.144316	0.252292	0.162712	0.132187	0.135376	0.142104	0.00510166	0.16132	0.166043	0.173121	384	504	4
SRR1341763	Frontal_cortex	GTEX-ZUA1	male	40-49	8.1	Fast_death_of_natural_causes	7.42067	5.69367	5.16184	0.0428882	2.32399	0.0420417	0.0483642	0.0371609	0.152975	0.201047	0.137229	0	0.344071	0.317652	0	-0.165243	0.121123	-0.229587	630	1261	1022	106	478	95	423	14126	18141	0.221322	163	0.087032	0.143473	0.263266	0.164901	0.130539	0.17706	0.134426	0.00523315	0.164668	0.178584	0.184913	467	566	6
SRR1318163	Frontal_cortex	GTEX-13G51	male	60-69	5.9	Fast_death_of_natural_causes	7.68848	5.84051	5.26964	0.0437352	2.22881	0.0401266	0.0440872	0.0402495	0.129162	0.151224	0.131601	0	0.361629	0.303628	0.0519187	0.039268	-0.36722	-0.16913	459	955	759	69	337	62	407	9638	12686	0.240265	196	0.0809512	0.13399	0.237986	0.132163	0.113636	0.154328	0.115766	0.00445976	0.146273	0.159985	0.160061	272	488	4
SRR657635	Frontal_cortex	GTEX-TSE9	female	60-69	7	Ventilator_case	7.61472	5.85206	5.55499	0.0860046	2.05097	0.0309444	0.0626992	0.0259892	0.113623	0.218916	0.0848945	0.0266901	0.352794	0.316706	0	-0.270082	-0.604755	-0.390169	913	1533	1214	128	713	135	591	33970	39197	0.133352	235	0.111962	0.14967	0.284408	0.15359	0.145375	0.212939	0.163837	0.00877815	0.174907	0.198098	0.203693	1141	886	4
SRR1453851	Frontal_cortex	GTEX-ZVZQ	female	60-69	8.6	Violent_and_fast_death	7.76644	5.62115	5.09011	0.0418724	2.02611	0.0395629	0.0469283	0.0369323	0.145144	0.134489	0.107806	0	0.467498	0.20668	0.0835267	-0.257513	-0.810828	-0.141517	559	1063	863	103	435	81	512	14881	18497	0.195491	255	0.0880371	0.137414	0.236093	0.163355	0.125893	0.152953	0.122907	0.00539319	0.156225	0.163088	0.168827	507	532	5
SRR657754	Frontal_cortex	GTEX-QMR6	male	50-59	7.8	Slow_death	8.03963	6.11218	5.52461	0.0678979	2.22057	0.0326731	0.0530699	0.0276064	0.111643	0.198213	0.112455	0.0149367	0.34427	0.330125	0	0.501403	-0.801238	-0.0388606	1073	1927	1521	183	899	174	841	35727	42345	0.156288	212	0.117872	0.177989	0.290401	0.178103	0.166867	0.198416	0.174818	0.00900866	0.191091	0.208418	0.210435	1006	891	4
SRR1361567	Frontal_cortex	GTEX-ZVT3	female	60-69	6.6	Fast_death_of_natural_causes	7.50493	5.56681	4.89226	0.0377679	2.21414	0.0399922	0.0464401	0.0334401	0.148006	0.220638	0.0957065	0	0.394175	0.28948	0	-0.287842	-0.167116	-0.173738	387	745	627	57	332	46	246	8867	11307	0.215796	142	0.0763365	0.115768	0.231819	0.131883	0.10406	0.13535	0.128854	0.00439851	0.138952	0.146749	0.156976	238	404	5
SRR614802	Frontal_cortex	GTEX-QVJO	female	60-69	7.9	Slow_death	8.42228	6.3032	5.58185	0.132037	2.36494	0.0437168	0.077151	0.0375566	0.151488	0.0716305	0.125265	0.0767014	0.348245	0.336103	0.0420551	1.16518	-0.990836	0.296541	490	991	853	73	367	67	357	8658	11856	0.269737	163	0.086695	0.135495	0.24839	0.12814	0.110641	0.124755	0.105288	0.00421849	0.14968	0.15482	0.151643	214	400	5
SRR1485459	Frontal_cortex	GTEX-ZF28	male	60-69	8.1	Slow_death	8.01658	6.11839	5.35697	0.0471025	2.42392	0.0445155	0.0529378	0.0428236	0.160491	0.204452	0.105601	0	0.439965	0.249981	0	0.756944	-0.407329	0.109984	861	1620	1259	135	703	131	556	20423	25688	0.20496	177	0.102264	0.156904	0.271356	0.165645	0.132969	0.178618	0.135825	0.00612521	0.174042	0.184962	0.187861	607	657	5
SRR1437538	Frontal_cortex	GTEX-13O3O	female	60-69	5.7	Intermediate_death	7.62638	5.89493	4.14672	0.0407516	1.87715	0.0375076	0.041967	0.040042	0.123825	0.167454	0.119894	0	0.472025	0.235337	0.00528889	-0.474649	-0.934993	-0.553415	445	923	587	61	467	56	284	13451	16274	0.173467	172	0.0857107	0.124349	0.218371	0.132181	0.114494	0.14493	0.123307	0.00517911	0.140153	0.150536	0.154697	452	490	5
SRR661349	Frontal_cortex	GTEX-S7SE	male	50-59	7.5	Fast_death_of_natural_causes	8.24642	6.33596	5.40524	0.0955323	2.0558	0.0357739	0.0710244	0.0340626	0.123581	0.10802	0.107194	0	0.478269	0.230143	0.0763746	0.585713	-1.34973	-0.136253	929	1793	1345	148	823	141	691	18944	24814	0.23656	197	0.101897	0.161943	0.267304	0.157195	0.15133	0.181058	0.123273	0.00550673	0.172085	0.190409	0.182207	558	637	4
SRR1375571	Frontal_cortex	GTEX-12126	male	20-29	8	Violent_and_fast_death	7.63071	6.19164	5.8164	0.0393577	2.08507	0.0407416	0.0468361	0.0366305	0.133483	0.217225	0.0730642	0	0.419752	0.289958	0	-0.0536527	-0.580928	-0.552704	444	868	702	64	317	47	230	8465	11137	0.239921	316	0.0760823	0.118816	0.222069	0.140562	0.102912	0.147374	0.117982	0.00412642	0.139382	0.147793	0.156997	275	454	5
SRR1464373	Frontal_cortex	GTEX-12WSM	male	60-69	7.8	Fast_death_of_natural_causes	7.96976	6.05426	5.46118	0.0387777	2.15201	0.040814	0.0408366	0.0349755	0.147172	0.215785	0.0741559	0	0.445199	0.26486	0	0.312512	-0.841631	-0.121957	610	1261	1033	109	494	92	425	11751	15775	0.255087	228	0.083818	0.131795	0.242679	0.144891	0.109937	0.141167	0.111763	0.00446163	0.150796	0.156394	0.160125	344	510	6
SRR1328895	Frontal_cortex	GTEX-YFC4	female	40-49	8.4	Violent_and_fast_death	8.12748	6.10104	4.72517	0.0327897	2.48081	0.0385374	0.0365182	0.0318659	0.122404	0.10387	0.0926669	0	0.468544	0.241627	0.0932921	0.936701	-0.430883	0.263886	601	1239	996	111	517	99	542	12954	17059	0.240635	109	0.0913669	0.148999	0.246483	0.148779	0.133155	0.166827	0.110722	0.00523409	0.158907	0.173866	0.168203	402	415	5
SRR1102055	Frontal_cortex	GTEX-X585	male	50-59	7.1	Slow_death	8.4083	6.36047	5.0101	0.0444053	2.94841	0.0462129	0.0427871	0.0413332	0.147797	0	0.133217	0.155104	0.416051	0.295628	0	1.96833	0.0772276	0.744563	831	1473	1062	114	647	101	512	18485	23225	0.20409	119	0.131351	0.198664	0.308973	0.183637	0.176339	0.204967	0.159351	0.00734426	0.205656	0.222236	0.214232	576	511	5
SRR1435020	Frontal_cortex	GTEX-147GR	male	60-69	6.4	Fast_death_of_natural_causes	7.80958	6.00388	4.84666	0.036437	2.04103	0.0377167	0.0385419	0.031322	0.137671	0.201899	0.0861649	0	0.421105	0.29083	0	-0.0204359	-0.855386	-0.323078	643	1223	921	99	500	82	447	15840	19755	0.198178	298	0.0900299	0.133699	0.24641	0.161896	0.124606	0.139942	0.134702	0.0053782	0.158009	0.161164	0.170738	500	543	4
SRR1386708	Frontal_cortex	GTEX-13RTJ	male	60-69	7.5	Slow_death	7.91927	5.91298	4.73367	0.0392609	2.24105	0.0389147	0.0438114	0.0338375	0.120569	0.122607	0.121213	0	0.473421	0.23855	0.0442091	0.318744	-0.614458	-0.00445889	830	1584	1140	127	765	113	597	23021	28177	0.182986	138	0.103381	0.15338	0.276147	0.161429	0.153765	0.186276	0.13074	0.00658845	0.173584	0.192392	0.188648	683	642	5
SRR1348360	Frontal_cortex	GTEX-12WSH	male	50-59	6.8	Fast_death_of_natural_causes	7.67752	6.14678	4.57068	0.0362256	2.19767	0.038132	0.0401093	0.0346525	0.129878	0.155027	0.130433	0	0.469778	0.243089	0.00167394	0.125271	-0.428517	-0.389975	500	1033	799	89	474	79	396	14089	17459	0.193024	120	0.0781167	0.135462	0.241839	0.172423	0.127334	0.176184	0.128925	0.00531917	0.15696	0.170205	0.179843	454	497	5
SRR1474777	Frontal_cortex	GTEX-13FXS	male	50-59	6.2	Fast_death_of_natural_causes	7.76416	6.08094	4.57248	0.0450648	2.10073	0.0399034	0.0449121	0.0354455	0.141284	0.218487	0.0679566	0	0.402449	0.311107	0	0.0502617	-0.699632	-0.358007	766	1555	1068	119	632	92	500	20905	25637	0.184577	370	0.0984068	0.153804	0.261061	0.169436	0.134011	0.161488	0.138617	0.00621843	0.170677	0.177591	0.18265	647	678	6
SRR1468955	Frontal_cortex	GTEX-13OW7	male	50-59	6.3	Fast_death_of_natural_causes	7.62637	6.38547	4.71591	0.0376393	2.17406	0.0399606	0.042509	0.0344125	0.151964	0.161397	0.11834	0	0.529206	0.191057	0	0.150732	-0.426118	-0.598093	592	1214	808	77	575	73	318	14736	18393	0.198826	298	0.0859158	0.149927	0.253475	0.162117	0.138619	0.173484	0.135188	0.00537855	0.162859	0.178876	0.181066	430	456	4
SRR601500	Frontal_cortex	GTEX-P44G	male	30-39	8	Ventilator_case	8.22162	6.1813	5.26315	0.0411955	2.2834	0.0397879	0.0507843	0.0345269	0.142786	0.14318	0.136392	0	0.505767	0.214661	0	0.799317	-0.900721	0.128846	818	1675	1289	129	798	144	568	18220	23641	0.229305	248	0.0905375	0.145911	0.267455	0.142898	0.13466	0.170469	0.125928	0.00549816	0.1617	0.179624	0.176687	578	521	6
SRR1348159	Frontal_cortex	GTEX-145LS	female	60-69	7.2	Slow_death	7.86699	5.91209	4.7466	0.0403304	2.43183	0.0423419	0.0418405	0.0368402	0.146397	0.117051	0.135068	0.0257477	0.403591	0.318542	0	0.524904	-0.209272	0.112945	1005	1965	1398	147	812	144	662	21220	27353	0.224217	232	0.105995	0.158328	0.271447	0.151815	0.135694	0.183029	0.151124	0.00589991	0.171896	0.187124	0.189354	597	594	5
SRR662534	Frontal_cortex	GTEX-T5JC	male	20-29	9.4	Fast_death_of_natural_causes	7.90261	6.33592	5.10323	0.0935254	2.60909	0.0375797	0.0660105	0.0338738	0.130123	0.0821177	0.149183	0.043395	0.378426	0.346878	0	0.99326	0.0460713	0.0377121	868	1648	1183	122	763	128	568	19314	24594	0.214687	170	0.116684	0.183934	0.307193	0.17126	0.17198	0.222364	0.169178	0.00674831	0.194768	0.221368	0.217499	581	638	6
SRR1414897	Frontal_cortex	GTEX-13NYB	male	40-49	7.3	Fast_death_of_natural_causes	7.60258	5.80141	5.1115	0.0456883	2.47285	0.0448808	0.0495482	0.0418627	0.150652	0.155239	0.112477	0	0.430927	0.301357	0	0.266775	0.175109	-0.0123637	598	1222	861	80	515	70	326	13147	16819	0.218325	110	0.091012	0.14566	0.240716	0.148033	0.129534	0.14765	0.117616	0.00530993	0.156355	0.16589	0.163504	397	531	5
SRR1085495	Frontal_cortex	GTEX-X4XX	male	60-69	7.9	Slow_death	8.1506	6.31047	5.31978	0.0407659	2.20491	0.0429923	0.0411294	0.0363377	0.138771	0.133533	0.114227	0.0133661	0.41099	0.323066	0.00481727	0.680816	-0.968465	-0.0766922	599	1191	995	96	485	93	461	13838	17758	0.220746	123	0.0852804	0.135317	0.247641	0.158234	0.115201	0.164271	0.125535	0.00497202	0.156618	0.165608	0.17392	412	435	5
SRR1432123	Frontal_cortex	GTEX-13QIC	female	60-69	7.9	Fast_death_of_natural_causes	8.04457	5.93828	5.0378	0.0401084	2.13323	0.0392838	0.042931	0.0341774	0.128737	0.134186	0.127273	0.00242957	0.432148	0.303964	0	0.308912	-0.954904	-0.00359713	1069	2021	1433	168	1017	151	771	28530	35160	0.188567	150	0.100211	0.153315	0.273655	0.179133	0.140643	0.192594	0.156562	0.00653873	0.176578	0.190052	0.200486	850	698	5
SRR1368772	Frontal_cortex	GTEX-12ZZY	male	60-69	6.7	Fast_death_of_natural_causes	7.66005	5.99056	5.74571	0.0338915	1.72248	0.0374878	0.0352236	0.0278596	0.117333	0.181393	0.0702963	0	0.38416	0.360283	0.00386662	-0.607347	-1.25891	-0.71341	369	635	480	47	262	39	259	10748	12839	0.162863	116	0.0894796	0.141701	0.254444	0.158768	0.147022	0.19816	0.148409	0.00520769	0.161098	0.185332	0.189945	319	467	5
SRR1416477	Frontal_cortex	GTEX-12WSF	male	70-79	8.1	Slow_death	8.03218	6.16281	5.72105	0.040183	2.61012	0.0395599	0.0405807	0.0359862	0.142137	0.11973	0.130918	0	0.448459	0.300893	0	1.04511	-0.091042	0.254379	652	1299	944	100	529	83	389	13370	17366	0.230105	232	0.105746	0.174308	0.286385	0.20363	0.148905	0.179656	0.142782	0.00567478	0.192517	0.197314	0.203113	352	488	4
SRR1390601	Frontal_cortex	GTEX-131XH	male	50-59	7.7	Fast_death_of_natural_causes	8.35808	6.32238	4.56805	0.0449293	2.63465	0.0452415	0.0453379	0.0431618	0.156321	0.172169	0.0736931	0	0.565925	0.184124	0.00408884	1.47559	-0.430355	0.458491	817	1762	1220	108	807	123	526	19235	24598	0.218026	200	0.103076	0.176817	0.274005	0.137468	0.166224	0.208805	0.138123	0.00637418	0.172842	0.206463	0.1896	609	548	6
SRR1315970	Frontal_cortex	GTEX-14ASI	male	60-69	5.9	Fast_death_of_natural_causes	7.98076	6.37212	5.24297	0.0379907	2.0523	0.0396943	0.042907	0.0356896	0.133018	0.18802	0.0611689	0	0.541086	0.209725	0	0.332692	-1.05283	-0.389088	649	1299	944	112	613	86	371	14479	18553	0.219587	276	0.08852	0.135363	0.255922	0.18878	0.13006	0.18093	0.12397	0.00497176	0.167146	0.175569	0.1874	430	485	5
SRR814967	Frontal_cortex	GTEX-WVLH	male	50-59	8.1	Fast_death_of_natural_causes	8.31117	6.47984	4.67598	0.0396006	2.24951	0.0402218	0.0416549	0.0346879	0.149285	0.0480783	0.110266	0	0.515058	0.240283	0.0863156	0.978221	-1.08205	-0.0033977	1269	2441	1780	213	1176	228	1025	29818	37950	0.214282	243	0.11204	0.173209	0.290718	0.177242	0.150265	0.217026	0.144417	0.00690514	0.188302	0.207805	0.207351	963	658	6
SRR1439873	Frontal_cortex	GTEX-12ZZZ	male	60-69	6.6	Fast_death_of_natural_causes	7.81378	6.18168	5.15428	0.038806	2.07967	0.0391685	0.0450732	0.0356326	0.126908	0.131242	0.11234	0	0.434507	0.321911	0	0.116919	-0.800516	-0.394138	758	1351	972	107	596	97	451	20941	25273	0.171408	283	0.0958926	0.145365	0.250105	0.17023	0.134534	0.189624	0.133368	0.00632	0.165398	0.179907	0.185832	678	635	6
SRR1389979	Frontal_cortex	GTEX-YJ89	male	60-69	8.2	Fast_death_of_natural_causes	7.97593	6.17562	5.40247	0.0319951	2.3442	0.0370551	0.0357795	0.0310752	0.125984	0.179356	0.0601141	0	0.513765	0.246765	0	0.63436	-0.508078	-0.0270594	460	966	739	69	384	53	255	10308	13234	0.221097	231	0.087789	0.137487	0.251834	0.165849	0.124185	0.136685	0.118201	0.00497174	0.16074	0.162548	0.168142	282	410	5
SRR1474553	Frontal_cortex	GTEX-Y8DK	male	60-69	8.9	Fast_death_of_natural_causes	7.87037	6.25541	5.20696	0.0350292	2.38154	0.0359708	0.0364936	0.0337896	0.126321	0.0987339	0.111039	0	0.480786	0.298229	0.0112111	0.616058	-0.323799	-0.134217	550	1027	807	78	431	64	293	10017	13267	0.244969	192	0.0995114	0.146439	0.256365	0.157134	0.129078	0.166575	0.108447	0.00481321	0.164862	0.174614	0.17213	313	457	5
SRR1337098	Frontal_cortex	GTEX-131YS	female	60-69	8.5	Fast_death_of_natural_causes	7.90822	6.41351	5.71221	0.0391384	2.37974	0.0410058	0.0407652	0.0369089	0.137389	0.0766472	0.126895	0	0.397129	0.385677	0.0136512	0.723154	-0.379631	-0.198773	625	1177	906	105	427	68	421	11503	15232	0.244814	272	0.0968216	0.145464	0.244679	0.158146	0.127888	0.149963	0.135437	0.00497349	0.161278	0.166998	0.172056	346	484	5
SRR602704	Frontal_cortex	GTEX-Q2AG	female	40-49	8.5	Fast_death_of_natural_causes	8.38698	6.5031	5.43028	0.0856631	2.40269	0.0433258	0.0640631	0.0428865	0.162131	0.120525	0.0935144	0	0.477298	0.307713	0.000950019	1.27199	-0.893457	0.177466	1037	2017	1459	175	954	163	683	22222	28710	0.225984	146	0.103718	0.161826	0.26723	0.175211	0.14861	0.184898	0.130354	0.00616337	0.176996	0.190641	0.189423	730	594	6
SRR1333741	Frontal_cortex	GTEX-Z93S	male	50-59	8.2	Fast_death_of_natural_causes	7.94255	6.28358	5.3733	0.037524	2.31806	0.0387663	0.0419912	0.0328375	0.130693	0.137297	0.0642988	0	0.552178	0.246227	0	0.614711	-0.523188	-0.143097	640	1245	917	96	511	92	348	16394	20243	0.19014	133	0.0959567	0.153532	0.272315	0.165277	0.134109	0.179399	0.136365	0.00626466	0.17177	0.184839	0.188339	496	501	5
SRR595926	Frontal_cortex	GTEX-N7MS	male	60-69	7.1	Fast_death_of_natural_causes	7.91037	6.21338	4.99307	0.08386	2.22567	0.0426667	0.0655683	0.0414614	0.165901	0.0576573	0.137328	0.00470056	0.434246	0.366068	0	0.425495	-0.649281	-0.206627	927	1752	1194	114	792	118	464	21610	26971	0.198769	201	0.101763	0.162862	0.268093	0.166713	0.146004	0.17743	0.134963	0.00614463	0.174858	0.188597	0.1868	659	646	6
SRR1471943	Frontal_cortex	GTEX-145MH	male	50-59	8.2	Violent_and_fast_death	8.20999	6.36923	4.78573	0.0380492	2.24902	0.0404599	0.0384412	0.0351289	0.143849	0.0408613	0.0988609	0	0.530223	0.277138	0.0529168	0.826494	-0.960316	-0.0238284	823	1662	1192	132	717	127	653	15902	21208	0.250189	193	0.100238	0.157466	0.25794	0.151641	0.144619	0.198136	0.125758	0.00522949	0.166821	0.18954	0.183369	493	518	5
SRR1317344	Frontal_cortex	GTEX-12ZZX	female	40-49	8.7	Violent_and_fast_death	8.12378	6.40587	5.13678	0.0427435	2.42083	0.0442903	0.0446834	0.0407125	0.151889	0.125867	0.0649018	0	0.557659	0.251573	0	0.990181	-0.552604	0.0256912	813	1656	1188	111	822	119	420	15810	20939	0.24495	299	0.0971635	0.156408	0.260624	0.15358	0.147424	0.186172	0.12917	0.00554258	0.166944	0.187657	0.182387	449	527	6
SRR1084842	Frontal_cortex	GTEX-WZTO	male	40-49	8.1	Violent_and_fast_death	8.1828	6.20432	4.89982	0.047374	2.37984	0.0473096	0.0488471	0.0453275	0.163119	0.0796119	0.0954694	0	0.535189	0.27733	0.0123993	0.901849	-0.682995	0.163372	1142	2172	1500	175	1002	168	684	24748	31591	0.216612	278	0.11423	0.182127	0.295062	0.181783	0.157153	0.204507	0.140039	0.00678656	0.1933	0.209712	0.205348	814	697	6
SRR1367943	Frontal_cortex	GTEX-13X6J	male	50-59	8.8	Fast_death_of_natural_causes	7.85145	5.95129	4.75696	0.0376344	2.1055	0.0400373	0.0380071	0.0326721	0.127527	0.108015	0.0790308	0	0.515272	0.297682	0	0.0847917	-0.783881	-0.200724	461	885	631	62	359	59	226	9487	12170	0.22046	204	0.0869892	0.134855	0.24156	0.165724	0.133995	0.170405	0.11604	0.00464304	0.157282	0.170204	0.173432	290	422	4
SRR1408208	Frontal_cortex	GTEX-13O3Q	male	50-59	7.4	Fast_death_of_natural_causes	7.97318	6.19543	5.09944	0.0408153	2.25651	0.0400097	0.043953	0.0356082	0.147508	0.11014	0.075767	0	0.455212	0.358881	0	0.521737	-0.664658	-0.115727	855	1712	1155	106	770	119	446	19607	24770	0.208438	207	0.103911	0.1639	0.269831	0.144064	0.143754	0.191181	0.139606	0.0060072	0.170426	0.192167	0.18617	653	628	6
SRR1357478	Frontal_cortex	GTEX-13SLX	female	50-59	6.9	Fast_death_of_natural_causes	7.71484	6.09412	4.04306	0.0459439	2.21035	0.0426343	0.0521347	0.0430183	0.158525	0.0478849	0.135266	0	0.519485	0.297363	0	0.155712	-0.445444	-0.315385	780	1585	926	100	781	92	376	22187	26827	0.17296	250	0.102844	0.158875	0.258232	0.179304	0.153551	0.192961	0.13289	0.00649131	0.174814	0.190905	0.190847	736	679	6
SRR1360563	Frontal_cortex	GTEX-14BIN	female	50-59	6.6	Fast_death_of_natural_causes	7.70323	6.05886	5.21551	0.0369638	2.07625	0.0375427	0.0395535	0.0353712	0.125394	0.12486	0.0574507	0	0.557189	0.2605	0	-0.0536725	-0.672603	-0.41772	653	1285	887	83	586	89	355	16467	20405	0.192992	217	0.090817	0.148715	0.254893	0.161991	0.138641	0.173206	0.134319	0.00554453	0.164104	0.178864	0.181102	520	511	5
SRR1435775	Frontal_cortex	GTEX-12WSC	male	50-59	6.5	Fast_death_of_natural_causes	7.68982	6.1697	4.30476	0.0318698	1.99355	0.0381812	0.0344925	0.0305149	0.111114	0.0051149	0.130872	0.0109155	0.465513	0.372073	0.015512	-0.128804	-0.813131	-0.5663	390	739	559	48	306	48	224	10086	12400	0.186613	236	0.0864809	0.142142	0.248229	0.162234	0.13085	0.17168	0.120499	0.00504772	0.159771	0.173225	0.175661	274	431	5
SRR662233	Frontal_cortex	GTEX-T6MN	male	50-59	8	Fast_death_of_natural_causes	8.19081	6.29396	4.42063	0.0677241	2.3095	0.0339118	0.0499764	0.0286336	0.108195	0.0371014	0.124896	0	0.569702	0.2683	0	0.855186	-0.824561	0.0564547	1334	2529	1681	189	1228	198	745	38879	46783	0.16895	213	0.123282	0.191059	0.320257	0.189578	0.168446	0.228358	0.159083	0.00904311	0.206044	0.22703	0.224319	1283	896	5
SRR818210	Frontal_cortex	GTEX-WL46	male	50-59	7.6	Fast_death_of_natural_causes	8.16492	6.68083	4.55257	0.0403387	2.19058	0.0389001	0.0434192	0.0337772	0.147317	0	0.134064	0	0.587154	0.278782	0	0.843911	-1.0321	-0.300314	1082	2002	1352	135	979	140	517	24904	31111	0.199511	202	0.116329	0.180849	0.28923	0.1799	0.163297	0.200696	0.142038	0.00710632	0.191577	0.208518	0.202966	922	674	6
SRR602516	Frontal_cortex	GTEX-NL3H	male	60-69	7.7	Intermediate_death	8.26206	6.4975	3.52551	0.0488326	2.65171	0.04493	0.0577919	0.0437086	0.157262	0.00364657	0.118487	0	0.608191	0.269675	0	1.4826	-0.299208	0.284734	876	1725	1152	122	888	123	448	24522	29856	0.178658	232	0.115572	0.176465	0.272007	0.190195	0.163473	0.212475	0.14978	0.00742082	0.18856	0.206105	0.206114	803	614	5
SRR1455925	Frontal_cortex	GTEX-12WSE	male	20-29	7.5	Fast_death_of_natural_causes	8.12016	6.49052	4.80124	0.0415635	2.17491	0.0408691	0.0449761	0.0375143	0.141253	0.0676417	0.0294654	0	0.712539	0.190354	0	0.69161	-0.998066	-0.237031	1014	1995	1350	137	1008	154	478	22962	29098	0.210874	175	0.102403	0.162739	0.274658	0.152458	0.150422	0.190011	0.132972	0.00611794	0.173065	0.194458	0.187525	798	662	6
SRR1354446	Frontal_cortex	GTEX-1313W	female	50-59	7.9	Fast_death_of_natural_causes	7.91697	6.36277	4.39621	0.0373425	2.32394	0.0405374	0.0409548	0.0373034	0.135969	0	0.0882304	0	0.570935	0.340835	0	0.633168	-0.487699	-0.20791	609	1235	828	90	541	74	282	11940	15599	0.234566	182	0.0990643	0.154433	0.246998	0.178818	0.14666	0.168338	0.125419	0.0051252	0.169828	0.179107	0.179893	329	509	5
SRR1325964	Hippocampus	GTEX-1212Z	male	60-69	7.2	Fast_death_of_natural_causes	6.7835	3.20694	6.2912	0.0345403	1.95254	0.0380118	0.0418835	0.0308154	0.118728	0.299017	0.243539	0	0.0973464	0.0264154	0.333682	-2.43339	0.324182	0.411072	162	280	705	107	114	91	999	4859	7317	0.33593	171	0.0468544	0.0552672	0.179678	0.130466	0.0608105	0.147673	0.132167	0.00286757	0.103066	0.110857	0.147496	158	354	4
SRR1390516	Hippocampus	GTEX-13QJC	female	60-69	6.7	Fast_death_of_natural_causes	7.02735	3.79519	7.11807	0.0302722	1.75075	0.0344942	0.034582	0.0283392	0.109916	0.209073	0.175076	0.0838493	0.0646394	0.0899144	0.377448	-2.19678	-0.354763	0.0938938	324	508	1055	176	260	157	1744	14601	18825	0.224382	218	0.0509053	0.0665584	0.197042	0.13635	0.0900018	0.176059	0.152401	0.00476926	0.112714	0.132415	0.165463	458	480	3
SRR1440082	Hippocampus	GTEX-13OW8	male	60-69	6.5	Fast_death_of_natural_causes	6.81299	3.66049	5.18918	0.0374204	2.29873	0.0430738	0.043251	0.0350975	0.139673	0.378241	0.248481	0.0642267	0	0.184757	0.124293	-1.72863	0.890389	0.455824	235	389	682	94	149	52	590	7164	9355	0.234206	183	0.0596555	0.0822014	0.212498	0.145017	0.0877482	0.111627	0.133094	0.0039256	0.124843	0.123519	0.150559	209	376	3
SRR1476407	Hippocampus	GTEX-13OVL	male	50-59	7.1	Fast_death_of_natural_causes	7.00538	3.8089	7.17851	0.0332251	2.02126	0.0372813	0.0374286	0.0306524	0.11958	0.214252	0.167125	0.0508051	0.0727197	0.119201	0.375898	-1.84569	0.158941	0.29607	309	458	1045	181	208	129	1673	11219	15222	0.262975	234	0.0635436	0.0682739	0.227501	0.162261	0.0824922	0.167955	0.167559	0.00449841	0.130395	0.136556	0.181319	359	416	5
SRR600724	Hippocampus	GTEX-NPJ8	male	40-49	6.6	Slow_death	7.08762	4.21711	6.33628	0.110822	1.98239	0.0402792	0.0715629	0.0417804	0.15507	0.196878	0.252898	0.10064	0.130573	0.103047	0.215965	-1.63101	-0.0292798	0.0870765	118	209	445	67	78	55	559	3496	5027	0.304555	336	0.0434396	0.063361	0.164769	0.120605	0.0664343	0.164078	0.113411	0.00250612	0.0980436	0.114661	0.140716	123	370	2
SRR1362643	Hippocampus	GTEX-13RTL	male	40-49	6	Slow_death	6.3091	2.85785	4.92074	0.0417025	2.38073	0.0422192	0.0471453	0.0380737	0.139799	0.124381	0.254403	0.0847482	0.136685	0.0992529	0.30053	-2.48415	1.66382	0.577794	287	487	800	137	227	117	1330	11447	14832	0.228223	225	0.0648741	0.0862303	0.221597	0.160956	0.103209	0.182523	0.167407	0.00494024	0.133414	0.14839	0.183121	310	542	5
SRR1473590	Hippocampus	GTEX-13FTY	female	40-49	5.9	Fast_death_of_natural_causes	5.82629	2.59905	3.88063	0.0405149	1.59305	0.0391555	0.0493386	0.0412643	0.143553	0.302799	0.237136	0	0.242633	0	0.217433	-4.1507	0.8089	-0.347973	134	285	309	29	133	33	240	3714	4877	0.238466	178	0.0486966	0.0699926	0.179724	0.122094	0.0874625	0.144039	0.118625	0.00274369	0.105127	0.120305	0.14112	126	349	2
SRR1472770	Hippocampus	GTEX-NPJ8	male	40-49	6.6	Slow_death	7.01859	4.21866	6.51339	0.0350163	2.09195	0.0388521	0.0389135	0.0327551	0.130538	0.198207	0.247061	0.0902569	0.143361	0.0993203	0.221794	-1.55054	0.248124	0.119769	372	582	1053	171	229	133	1483	13448	17471	0.230267	188	0.0628178	0.0790639	0.207437	0.15703	0.0782383	0.153228	0.161871	0.00472594	0.126587	0.129492	0.169892	421	472	4
SRR1312743	Hippocampus	GTEX-11GSO	male	60-69	7.3	Fast_death_of_natural_causes	7.02261	3.73625	6.57619	0.0381708	2.15417	0.040442	0.0465869	0.0340316	0.128723	0.247677	0.169339	0.0486477	0.0415944	0.203352	0.28939	-1.68132	0.3837	0.467428	362	596	1191	220	260	134	1751	12623	17137	0.263407	267	0.0605124	0.0800966	0.232146	0.165922	0.091542	0.149445	0.171464	0.00467055	0.134669	0.138307	0.179744	395	481	6
SRR1328035	Hippocampus	GTEX-144GO	male	60-69	6.1	Slow_death	5.89642	3.22266	5.82598	0.0320755	1.6126	0.0367744	0.0444397	0.0322092	0.126168	0.112329	0.217233	0.121325	0.0922035	0.153749	0.303161	-3.77102	0.72789	-0.647981	88	217	270	35	103	23	251	2671	3658	0.26982	155	0.0398575	0.0660677	0.19061	0.126652	0.0808037	0.127612	0.103188	0.00228641	0.105797	0.116273	0.137016	99	295	2
SRR1440356	Hippocampus	GTEX-13NYS	male	60-69	6.8	Slow_death	7.21341	3.85611	4.44764	0.0402986	2.50206	0.0415539	0.0452026	0.0372292	0.150817	0.233515	0.194807	0.221975	0.116175	0.14428	0.0892467	-0.965112	0.78675	0.853683	314	494	725	99	208	63	657	12539	15099	0.169548	154	0.0796519	0.101603	0.248427	0.157396	0.102426	0.152995	0.157122	0.00572487	0.146769	0.151363	0.178985	312	534	3
SRR1480307	Hippocampus	GTEX-11UD1	female	40-49	8.1	Intermediate_death	6.86206	3.65706	7.23419	0.0356081	1.85128	0.0382255	0.0433203	0.0308656	0.119569	0.190804	0.201951	0.0220099	0.134675	0.145099	0.305461	-2.28793	0.0249325	0.120703	203	375	637	89	150	70	725	7052	9301	0.241802	216	0.0544943	0.0713732	0.186199	0.123935	0.078582	0.129624	0.112567	0.00361334	0.109	0.116445	0.138081	249	409	5
SRR1443979	Hippocampus	GTEX-ZE7O	female	50-59	5.7	Fast_death_of_natural_causes	5.42275	2.49364	4.48823	0.0367421	1.70605	0.0379459	0.0491001	0.0366618	0.128908	0.226823	0.210996	0	0.280606	0	0.281575	-4.44746	1.48306	-0.534849	171	365	377	45	165	35	331	5154	6643	0.224146	345	0.0531747	0.0751868	0.170713	0.125708	0.0749433	0.110566	0.123428	0.00331483	0.106196	0.107852	0.132604	170	348	2
SRR1337431	Hippocampus	GTEX-13FHP	male	50-59	6.3	Slow_death	5.90914	2.78547	5.05948	0.0371504	1.63748	0.0393175	0.0517525	0.0343836	0.1425	0.277716	0.177143	0	0.184418	0.113047	0.247676	-3.92322	0.783346	-0.351834	99	198	267	24	104	27	262	2992	3973	0.246917	124	0.0392685	0.0586423	0.163134	0.0940845	0.076475	0.133153	0.117135	0.00245188	0.0887823	0.107851	0.126877	124	310	2
SRR1467212	Hippocampus	GTEX-13S7M	female	60-69	6.3	Fast_death_of_natural_causes	7.12314	4.48234	5.86114	0.0367984	1.88826	0.03656	0.0434008	0.0332094	0.11922	0.135717	0.177163	0.0547513	0.118758	0.205566	0.308045	-1.60274	-0.255547	-0.122477	465	739	1127	191	273	165	1620	16069	20649	0.221803	202	0.0671932	0.0855622	0.215616	0.147456	0.0873186	0.183439	0.161272	0.00499659	0.128957	0.142984	0.176946	512	544	6
SRR1408113	Hippocampus	GTEX-145LU	male	50-59	5.8	Fast_death_of_natural_causes	5.88355	4.45025	5.44932	0.0373365	1.67337	0.038804	0.0422315	0.0392087	0.162436	0.171794	0.092243	0	0.293935	0.0358428	0.406185	-3.14379	0.782178	-1.3492	149	284	303	40	156	30	312	4598	5872	0.216962	109	0.0549104	0.0881381	0.196028	0.139967	0.109282	0.157464	0.134036	0.00346237	0.119761	0.137728	0.156874	127	323	2
SRR1323196	Hippocampus	GTEX-13OVJ	female	50-59	7.3	Fast_death_of_natural_causes	7.48093	3.93922	5.59188	0.0328493	2.17133	0.0377242	0.0396854	0.0289428	0.116886	0.240357	0.188843	0.170361	0.150476	0.18379	0.0661742	-1.10919	-0.123615	0.752716	335	550	776	119	238	67	610	11655	14350	0.187805	114	0.0657954	0.0817682	0.207422	0.161811	0.0906262	0.130646	0.132504	0.00462217	0.129199	0.127616	0.158096	297	429	2
SRR1489971	Hippocampus	GTEX-132Q8	male	60-69	6.9	Slow_death	6.99893	4.35187	5.79506	0.0387957	2.40223	0.0417741	0.0409494	0.0364461	0.154599	0.172634	0.161952	0.202861	0.0935363	0.246473	0.122544	-1.08894	0.824251	0.285441	306	531	888	127	196	93	838	9939	12918	0.230608	237	0.067665	0.0891723	0.224628	0.154086	0.0863175	0.181603	0.138851	0.00459623	0.133888	0.14543	0.174792	242	461	5
SRR1475803	Hippocampus	GTEX-13CF2	male	60-69	6.5	Fast_death_of_natural_causes	6.11449	3.65638	5.21815	0.0405895	2.05988	0.0387678	0.0428144	0.0416202	0.124246	0.1958	0.20808	0	0.152269	0.192781	0.25107	-2.75029	1.26136	-0.343686	116	224	300	41	106	19	266	3114	4186	0.256092	285	0.0461985	0.0786348	0.165963	0.164635	0.0951711	0.0819709	0.106457	0.002697	0.113858	0.105435	0.129756	110	323	2
SRR1362464	Hippocampus	GTEX-13SLW	male	70-79	6.8	Fast_death_of_natural_causes	6.72189	4.24283	5.01353	0.0323072	1.87459	0.0354079	0.0385367	0.0285093	0.112538	0.271275	0.176616	0.0766305	0.200055	0.154781	0.120642	-2.12988	0.194571	-0.333755	235	485	564	62	222	53	392	7609	9622	0.209208	131	0.0529016	0.0786681	0.193738	0.125661	0.0902481	0.144465	0.102883	0.00377538	0.112742	0.12678	0.141687	207	348	3
SRR659673	Hippocampus	GTEX-QMR6	male	50-59	6.1	Slow_death	7.18331	4.7335	6.20028	0.0648971	1.83835	0.0324952	0.0525726	0.0269779	0.114898	0.177732	0.129323	0.0882368	0.165086	0.199751	0.239871	-1.49635	-0.429381	-0.264884	363	619	903	123	345	115	1072	27051	30591	0.11572	312	0.102197	0.144748	0.299896	0.223086	0.168358	0.251666	0.219057	0.0169431	0.192482	0.216167	0.248426	809	596	3
SRR1323536	Hippocampus	GTEX-145LS	female	60-69	6.5	Slow_death	7.17368	4.33046	6.43613	0.0335626	2.30315	0.037055	0.0359896	0.0321977	0.122365	0.116072	0.186243	0.123414	0.112277	0.255479	0.206516	-1.05889	0.445451	0.364367	331	550	951	147	198	134	1224	9633	13168	0.268454	185	0.0624679	0.0853575	0.217916	0.149855	0.0861946	0.188117	0.154852	0.00423548	0.128899	0.144396	0.177685	284	467	5
SRR1358826	Hippocampus	GTEX-13FHO	male	60-69	7.2	Ventilator_case	7.36286	4.18438	6.16375	0.0461296	2.28111	0.0436095	0.0499628	0.0384402	0.139197	0.25789	0.172736	0.0984378	0.111994	0.256059	0.102883	-0.966619	0.196563	0.596327	476	861	1107	170	325	140	922	15464	19465	0.205548	236	0.0753034	0.106479	0.253033	0.179862	0.103603	0.202763	0.155029	0.00527135	0.153669	0.166469	0.197672	389	574	5
SRR1485167	Hippocampus	GTEX-ZVZQ	female	60-69	6.2	Violent_and_fast_death	6.10395	4.02805	5.07071	0.0378028	1.91937	0.0382624	0.0482204	0.0343819	0.137378	0.12635	0.187656	0.0155864	0.144922	0.23069	0.294796	-2.78245	0.998021	-0.696397	121	285	322	42	124	33	302	3382	4611	0.266537	197	0.0486713	0.0735552	0.171116	0.125684	0.0807364	0.144679	0.108448	0.00271943	0.104757	0.117522	0.137482	108	302	5
SRR1383612	Hippocampus	GTEX-13PDP	male	60-69	7.1	Slow_death	6.5708	3.92074	4.89848	0.04056	1.93005	0.0403334	0.0476949	0.0356133	0.127174	0.232864	0.244486	0	0.366261	0.0178233	0.138566	-2.35156	0.486992	-0.221821	282	575	591	79	278	54	469	10776	13104	0.177656	250	0.0593911	0.0912647	0.200933	0.13216	0.101565	0.142743	0.115686	0.00450028	0.120937	0.134126	0.14788	305	482	4
SRR1479681	Hippocampus	GTEX-13N1W	male	70-79	8.2	Ventilator_case	7.4229	4.41733	5.17526	0.042331	2.14484	0.0465759	0.0481606	0.0381335	0.140745	0.0976432	0.188103	0.134504	0.195281	0.191397	0.193072	-0.985727	-0.13225	0.391587	451	786	1113	171	350	140	1445	17580	22036	0.202215	283	0.0691308	0.093107	0.227441	0.162427	0.102759	0.181808	0.163716	0.00534197	0.138026	0.151279	0.183848	530	530	5
SRR1446762	Hippocampus	GTEX-ZUA1	male	40-49	7.9	Fast_death_of_natural_causes	7.03301	4.341	6.28211	0.0392332	2.12168	0.039661	0.0431002	0.0337163	0.138683	0.209416	0.153784	0.0423137	0.118296	0.275382	0.200809	-1.44029	0.278296	0.0834266	363	663	952	155	223	102	986	10305	13749	0.250491	171	0.0632445	0.0892967	0.209678	0.171443	0.0866097	0.15052	0.139696	0.00417904	0.133416	0.134026	0.167834	325	452	6
SRR819370	Hippocampus	GTEX-WZTO	male	40-49	7.2	Violent_and_fast_death	7.4078	4.57718	6.78405	0.0352727	2.09131	0.0375171	0.0387769	0.0318193	0.120503	0.168565	0.144556	0	0.18623	0.21773	0.282918	-1.00072	-0.220878	0.236677	591	978	1500	249	383	215	2112	21738	27766	0.2171	150	0.0727956	0.109242	0.265003	0.189475	0.107404	0.220825	0.191822	0.00635248	0.159129	0.175619	0.216781	688	577	5
SRR1432067	Hippocampus	GTEX-13N2G	male	60-69	7.3	Fast_death_of_natural_causes	7.17789	4.60627	6.00471	0.0401955	2.0926	0.0389486	0.0425277	0.035606	0.1422	0.210555	0.135055	0.0718251	0.198539	0.207967	0.176059	-1.21485	0.043984	0.0228617	435	808	1094	160	323	130	1267	15900	20117	0.209624	213	0.0693346	0.0950439	0.235754	0.156427	0.0956725	0.183206	0.165371	0.00508586	0.13914	0.152419	0.18519	472	524	5
SRR1473979	Hippocampus	GTEX-13G51	male	60-69	8	Fast_death_of_natural_causes	7.69972	5.92549	6.40939	0.0458346	2.28764	0.0412764	0.043358	0.0439738	0.138442	0.152558	0.0989496	0.101099	0.21029	0.200091	0.237012	0.168835	-0.278606	-0.160955	482	902	1231	194	349	159	1598	15902	20817	0.236105	252	0.0744282	0.112912	0.238235	0.158616	0.105224	0.175028	0.162123	0.0052911	0.146048	0.15785	0.183501	381	525	4
SRR818086	Hippocampus	GTEX-P44H	male	40-49	6.5	Slow_death	7.49776	4.70045	6.76732	0.0350831	2.00444	0.0382527	0.0403153	0.0311763	0.120756	0.185223	0.168464	0.000721752	0.20954	0.202591	0.233461	-0.972868	-0.488453	0.165771	626	1110	1498	238	489	205	2048	25760	31974	0.194345	183	0.0736915	0.106237	0.254106	0.170989	0.115232	0.192248	0.191442	0.0064451	0.151256	0.166956	0.202196	853	599	6
SRR5125535	Hippocampus	GTEX-X4XX	male	60-69	7.8	Slow_death	7.47819	4.8903	6.51848	0.0410255	1.97944	0.0408758	0.0459006	0.0360143	0.144574	0.186595	0.110913	0.157424	0.140434	0.274191	0.130442	-0.940028	-0.52207	0.0130725	606	1034	1258	187	425	177	1423	22785	27895	0.183187	293	0.0705803	0.0972081	0.223783	0.156211	0.103551	0.201274	0.154219	0.00559299	0.136946	0.156454	0.183872	736	616	5
SRR5125536	Hippocampus	GTEX-X4XX	male	60-69	7.8	Slow_death	7.47819	4.8903	6.51848	0.0410255	1.97944	0.0408758	0.0459006	0.0360143	0.144574	0.186595	0.110913	0.157424	0.140434	0.274191	0.130442	-0.940028	-0.52207	0.0130725	606	1034	1258	187	425	177	1423	22785	27895	0.183187	151	0.0705803	0.0972081	0.223783	0.156211	0.103551	0.201274	0.154219	0.00559299	0.136946	0.156454	0.183872	736	616	5
SRR817856	Hippocampus	GTEX-X4XX	male	60-69	7.8	Slow_death	7.47819	4.8903	6.51848	0.0410255	1.97944	0.0408758	0.0459006	0.0360143	0.144574	0.186595	0.110913	0.157424	0.140434	0.274191	0.130442	-0.940028	-0.52207	0.0130725	606	1034	1258	187	425	177	1423	22785	27895	0.183187	186	0.0705803	0.0972081	0.223783	0.156211	0.103551	0.201274	0.154219	0.00559299	0.136946	0.156454	0.183872	736	616	5
SRR1378155	Hippocampus	GTEX-WVLH	male	50-59	5.9	Fast_death_of_natural_causes	6.98258	4.98058	4.81366	0.0365263	2.12433	0.0411376	0.0437464	0.0372909	0.162369	0.244129	0.213261	0	0.236424	0.18585	0.120337	-1.19639	0.30436	-0.344027	578	1099	1087	152	477	112	898	22848	27251	0.161572	215	0.0758713	0.111166	0.233503	0.177882	0.113345	0.154862	0.148362	0.00647313	0.149606	0.153219	0.178652	696	613	3
SRR613735	Hippocampus	GTEX-QVJO	female	60-69	7.6	Slow_death	7.65732	4.67319	6.35759	0.137994	2.24908	0.0471882	0.0848432	0.0408609	0.166802	0.194358	0.125374	0.169772	0.172395	0.253531	0.0845705	-0.494594	-0.227804	0.526571	190	349	494	61	132	32	381	5380	7019	0.233509	158	0.0528374	0.0823894	0.1893	0.11328	0.0872936	0.0939452	0.115335	0.00346639	0.109452	0.113232	0.127965	131	345	3
SRR1319539	Hippocampus	GTEX-131YS	female	60-69	6.3	Fast_death_of_natural_causes	6.94717	4.69154	5.60195	0.0377493	2.19516	0.0422315	0.0453805	0.0349932	0.138512	0.174962	0.160302	0.139911	0.121859	0.309936	0.0930308	-1.26695	0.489731	-0.139738	286	484	611	77	154	50	477	6943	9082	0.235521	196	0.0667452	0.092724	0.208541	0.133614	0.0877759	0.151866	0.1323	0.00385482	0.125406	0.135227	0.15658	171	398	5
SRR1387032	Hippocampus	GTEX-ZF28	male	60-69	6.1	Slow_death	5.93838	3.35977	4.69842	0.0346863	1.84907	0.0414623	0.0452375	0.0351084	0.129918	0.214937	0.183723	0.0209686	0.191299	0.244943	0.144129	-3.34633	1.09948	-0.494347	148	348	324	43	158	24	230	4299	5574	0.228741	293	0.0473566	0.0797959	0.167506	0.145745	0.0948907	0.113848	0.114586	0.00302806	0.110101	0.11401	0.135421	140	328	1
SRR1414424	Hippocampus	GTEX-11ONC	male	60-69	5.9	Fast_death_of_natural_causes	6.89031	5.23323	4.93846	0.0426351	2.20978	0.0447835	0.0487927	0.0372289	0.142642	0.18073	0.19591	0.0549855	0.214258	0.230954	0.123162	-1.0577	0.550452	-0.503425	249	492	565	69	188	45	372	5327	7307	0.270973	195	0.0599924	0.0884323	0.192068	0.146812	0.0916843	0.127783	0.102891	0.00313206	0.121826	0.124992	0.142388	134	366	4
SRR1476186	Hippocampus	GTEX-1399T	male	60-69	7.8	Fast_death_of_natural_causes	6.59015	4.90191	5.43201	0.038191	2.00381	0.0409455	0.0480614	0.0371901	0.161017	0.158273	0.15651	0.0984872	0.172748	0.273656	0.140327	-1.78654	0.541894	-0.735481	203	426	422	53	165	36	339	5735	7379	0.222794	127	0.0594041	0.0981389	0.20473	0.149024	0.0950336	0.145325	0.124975	0.00351936	0.127824	0.135807	0.156014	190	349	4
SRR1339387	Hippocampus	GTEX-ZAB4	male	40-49	7.7	Slow_death	7.74097	5.29054	6.99409	0.032306	2.37795	0.0370553	0.0348906	0.0306374	0.116207	0.190636	0.145147	0.00483332	0.204465	0.243121	0.211797	0.0439327	-0.12626	0.334637	448	787	1016	142	302	127	1137	14071	18030	0.219578	134	0.0764342	0.121779	0.242357	0.170718	0.116131	0.178833	0.166678	0.00558181	0.152822	0.164775	0.189646	403	422	6
SRR1430972	Hippocampus	GTEX-13OW7	male	50-59	6.8	Fast_death_of_natural_causes	6.78438	5.42413	4.9777	0.0346857	2.21957	0.0393249	0.0425934	0.0323418	0.139819	0.151923	0.193086	0.00701182	0.277798	0.171515	0.198666	-1.06326	0.678945	-0.701388	337	699	704	77	296	53	496	9853	12515	0.212705	147	0.0700013	0.106087	0.2248	0.134373	0.103919	0.12114	0.106035	0.00450947	0.133815	0.138986	0.146587	255	398	2
SRR1442195	Hippocampus	GTEX-12WSM	male	60-69	6.3	Fast_death_of_natural_causes	6.76439	5.18677	4.83791	0.0358374	1.84274	0.0370681	0.0433373	0.0320682	0.13842	0.154184	0.157653	0	0.300885	0.150454	0.236824	-1.7019	0.0340001	-0.894579	247	527	515	67	232	54	464	7476	9582	0.219787	224	0.0592776	0.0906231	0.189465	0.135848	0.102965	0.160039	0.103722	0.00379143	0.118803	0.135773	0.147268	229	370	3
SRR1498616	Hippocampus	GTEX-N7MT	female	60-69	7	Slow_death	7.37905	5.68741	6.00382	0.0343292	2.1551	0.0382684	0.0383241	0.0323129	0.123309	0.110352	0.141515	0.107401	0.204653	0.256297	0.179782	-0.438527	-0.136139	-0.404701	466	946	1067	137	334	114	1111	13683	17858	0.233789	272	0.0698845	0.11521	0.232517	0.145621	0.10871	0.159357	0.142098	0.00479908	0.140808	0.153948	0.169898	400	457	4
SRR1487295	Hippocampus	GTEX-YJ89	male	60-69	8	Fast_death_of_natural_causes	6.10189	4.0166	4.83928	0.0331054	1.99026	0.0365824	0.0415611	0.0295062	0.142605	0.0703522	0.181805	0.0638593	0.182202	0.287347	0.214434	-2.6936	1.12926	-0.631156	210	458	527	69	165	48	418	6586	8481	0.223441	224	0.0602904	0.0885592	0.179477	0.137247	0.0834308	0.146661	0.109644	0.00377084	0.116393	0.124532	0.143257	186	379	4
SRR1319158	Hippocampus	GTEX-14ASI	male	60-69	5.9	Fast_death_of_natural_causes	7.23254	5.07836	5.39745	0.0347002	1.92986	0.0370712	0.0384188	0.0310984	0.118052	0.173307	0.166527	0	0.261348	0.215494	0.183324	-1.16656	-0.340222	-0.353407	388	813	886	119	317	106	794	11904	15327	0.223331	166	0.0590604	0.0937989	0.20067	0.135767	0.0890412	0.153457	0.119971	0.00441426	0.122324	0.134242	0.152466	382	411	5
SRR660733	Hippocampus	GTEX-QDT8	female	30-39	6.2	Slow_death	7.89048	5.03593	6.67041	0.0692145	2.23284	0.0317444	0.0545728	0.0302096	0.136791	0.206185	0.128807	0.0705256	0.195527	0.283663	0.115292	-0.119497	-0.545917	0.493777	285	531	657	67	182	61	486	7765	10034	0.226131	138	0.0717346	0.112404	0.225653	0.120651	0.11172	0.171027	0.12546	0.00442672	0.132611	0.155201	0.160698	190	442	5
SRR1358501	Hippocampus	GTEX-13OW6	male	50-59	7.1	Fast_death_of_natural_causes	7.86605	5.51994	7.08741	0.03414	2.18226	0.035891	0.0386619	0.0320991	0.132424	0.138774	0.148019	0	0.238653	0.240672	0.233882	0.00745917	-0.637078	0.137498	551	1017	1168	184	361	131	1454	14170	19036	0.255621	185	0.079263	0.118318	0.236161	0.163596	0.108137	0.163399	0.161985	0.00495036	0.149335	0.156504	0.181285	406	411	5
SRR817758	Hippocampus	GTEX-NPJ7	female	60-69	6.7	Slow_death	7.03697	5.48114	4.89192	0.070638	1.88634	0.0313596	0.0574315	0.0281697	0.110152	0.133044	0.133727	0.138212	0.201383	0.27858	0.115055	-1.23746	-0.217287	-0.801516	341	636	734	79	240	66	536	11036	13668	0.192567	185	0.0679666	0.100603	0.212282	0.129932	0.0957443	0.131427	0.117347	0.00463328	0.127696	0.135014	0.147747	301	480	4
SRR658977	Hippocampus	GTEX-S7SE	male	50-59	6.7	Fast_death_of_natural_causes	7.10701	5.61323	4.56446	0.0957483	1.88884	0.0377374	0.0790759	0.0357708	0.130868	0.227012	0.14844	0	0.296826	0.188407	0.139315	-1.10427	-0.300834	-0.819079	380	760	790	92	306	70	466	10161	13025	0.219885	221	0.0705232	0.10706	0.218371	0.150134	0.105161	0.130606	0.115121	0.00428287	0.136522	0.1403	0.153558	272	453	4
SRR1490524	Hippocampus	GTEX-12WSH	male	50-59	6	Fast_death_of_natural_causes	7.06912	4.55336	5.48622	0.0340414	1.82312	0.0366036	0.036586	0.0326185	0.142093	0.102776	0.117955	0.0499196	0.228465	0.264859	0.236027	-1.71261	-0.315355	-0.266971	228	409	457	57	161	35	404	7548	9299	0.1883	236	0.0685728	0.100046	0.203711	0.122521	0.10558	0.133906	0.126833	0.00416148	0.123713	0.135811	0.146743	234	397	5
SRR1318067	Hippocampus	GTEX-13JUV	female	40-49	7.5	Ventilator_case	7.77894	6.44489	4.96451	0.0442773	2.35846	0.0426024	0.0442549	0.0420543	0.148296	0.0587585	0.168249	0.126243	0.283571	0.214672	0.148506	0.579732	-0.271349	-0.346737	569	984	1080	147	355	130	1241	17993	22499	0.200276	258	0.0840916	0.124626	0.246259	0.175816	0.111861	0.197364	0.176251	0.00593448	0.157698	0.170027	0.198923	478	585	4
SRR1380680	Hippocampus	GTEX-13NYB	male	40-49	6.3	Fast_death_of_natural_causes	7.10945	4.81467	5.57541	0.0430266	2.28077	0.0420046	0.0512314	0.0396376	0.154232	0.173297	0.185256	0	0.341868	0.156809	0.14277	-0.933242	0.451023	-0.00226734	283	539	500	54	212	42	319	7259	9208	0.211664	256	0.0715476	0.107567	0.217034	0.148676	0.113389	0.162841	0.129958	0.00430069	0.136206	0.150208	0.164627	245	405	4
SRR1472323	Hippocampus	GTEX-ZDXO	male	60-69	8.1	Fast_death_of_natural_causes	7.35833	5.23348	5.87067	0.0336709	2.15304	0.0380511	0.0379649	0.0302521	0.124184	0.243004	0.118443	0.0267183	0.219479	0.281558	0.110798	-0.668182	-0.0900274	-0.149976	474	796	926	117	316	85	706	14467	17887	0.1912	123	0.07812	0.109212	0.233657	0.148298	0.110684	0.144555	0.123708	0.00529638	0.142322	0.149527	0.162555	428	454	6
SRR1370797	Hippocampus	GTEX-13X6I	male	60-69	6.9	Slow_death	7.32746	5.75582	5.61011	0.0387044	2.08613	0.0380008	0.04235	0.033476	0.131981	0.076585	0.155218	0.119588	0.217133	0.284605	0.146871	-0.552373	-0.205531	-0.54878	478	998	1003	119	394	111	884	15902	19889	0.200463	160	0.0709599	0.112065	0.228251	0.141099	0.107213	0.161803	0.139533	0.0053007	0.138094	0.152333	0.167672	497	534	5
SRR1475386	Hippocampus	GTEX-13112	male	50-59	6.7	Fast_death_of_natural_causes	6.56519	5.043	5.08892	0.0371129	1.85608	0.0374905	0.0398149	0.0396944	0.127276	0.109883	0.151315	0	0.297067	0.206949	0.234786	-1.9476	0.295291	-0.967381	280	544	545	71	193	52	404	7939	10028	0.208317	186	0.0661106	0.0993421	0.207455	0.153304	0.0998267	0.15013	0.109535	0.00410812	0.131553	0.139188	0.155106	247	368	3
SRR1096851	Hippocampus	GTEX-XOTO	male	50-59	7.1	Fast_death_of_natural_causes	7.47212	5.152	6.05329	0.0363496	2.04852	0.0403504	0.0437701	0.0341763	0.127384	0.159246	0.158198	0.0148227	0.188077	0.320708	0.158947	-0.733513	-0.405166	-0.0916827	547	1003	1031	146	337	105	1022	15387	19578	0.214067	143	0.0771389	0.116702	0.238902	0.157724	0.0961302	0.160761	0.144179	0.0051063	0.147617	0.153124	0.175392	433	519	4
SRR660969	Hippocampus	GTEX-T6MN	male	50-59	6.4	Fast_death_of_natural_causes	7.56782	5.11977	6.01389	0.0642285	2.03134	0.0312188	0.0512119	0.0269302	0.104105	0.0647792	0.144111	0.0432243	0.296695	0.21558	0.235611	-0.6761	-0.544372	-0.0046386	624	1186	1237	184	495	154	1419	25644	30943	0.17125	214	0.0882782	0.133687	0.266204	0.171697	0.127204	0.193054	0.175195	0.00808322	0.164967	0.180037	0.201537	823	744	5
SRR1329090	Hippocampus	GTEX-12WSD	female	60-69	7.2	Fast_death_of_natural_causes	7.37008	5.35715	5.94026	0.0379456	1.93393	0.0398483	0.0431033	0.0329637	0.128644	0.137563	0.146563	0	0.307556	0.211271	0.197047	-0.897356	-0.506915	-0.400354	408	788	796	99	354	92	642	11436	14615	0.217516	195	0.0707831	0.0990114	0.221078	0.142728	0.111345	0.166296	0.114629	0.00461673	0.1334	0.149433	0.161183	366	447	5
SRR1334440	Hippocampus	GTEX-139T8	male	60-69	6.6	Slow_death	6.23059	5.19495	3.88912	0.0375082	2.1856	0.0417583	0.0488009	0.0361835	0.162594	0.151866	0.258854	0	0.389479	0.131344	0.0684575	-1.76521	1.26708	-1.06703	199	463	338	32	184	34	156	5242	6648	0.211492	286	0.0695823	0.105225	0.186752	0.152846	0.103497	0.155267	0.115406	0.00373936	0.128601	0.137685	0.152568	115	328	2
SRR1488367	Hippocampus	GTEX-12WSF	male	70-79	8.2	Slow_death	7.35312	4.95978	6.81703	0.0365623	2.21736	0.0389523	0.0387661	0.0348573	0.143966	0.0448633	0.191075	0.0304039	0.301637	0.230664	0.201357	-0.710511	0.0479843	0.0654403	387	674	747	111	240	82	716	8836	11793	0.250742	105	0.0841069	0.116846	0.233339	0.176192	0.117125	0.177293	0.126603	0.00439049	0.152621	0.161151	0.178357	267	399	3
SRR656564	Hippocampus	GTEX-TSE9	female	60-69	6.4	Ventilator_case	7.12133	5.23531	5.45917	0.103088	1.81905	0.0364473	0.074739	0.0336196	0.151308	0.191684	0.195285	0.0143705	0.254408	0.284823	0.0594289	-1.35631	-0.421833	-0.637626	240	503	477	53	208	44	274	6883	8682	0.20721	251	0.0673288	0.100035	0.200553	0.146145	0.112958	0.133529	0.102655	0.00379896	0.128515	0.136769	0.145721	194	440	5
SRR1366579	Hippocampus	GTEX-Y8DK	male	60-69	7.1	Fast_death_of_natural_causes	6.65358	6.07011	4.79804	0.0355158	2.11192	0.0367408	0.0426977	0.036016	0.124495	0.11758	0.114444	0	0.417499	0.12849	0.221987	-1.04608	0.597512	-1.29519	426	936	718	73	378	73	412	10633	13649	0.220969	229	0.0784637	0.11732	0.23121	0.147438	0.111778	0.149947	0.122054	0.00459051	0.143608	0.152564	0.162662	337	416	5
SRR661779	Hippocampus	GTEX-PVOW	male	40-49	6.7	Fast_death_of_natural_causes	7.22435	5.03968	5.38687	0.0665646	1.84013	0.0328425	0.0518443	0.025687	0.108412	0.120934	0.152312	0	0.284034	0.269453	0.173266	-1.31395	-0.490879	-0.413144	354	658	717	67	248	67	568	13005	15684	0.170811	120	0.0869039	0.117602	0.239244	0.147668	0.101274	0.149896	0.144828	0.00697182	0.147854	0.152004	0.170409	346	532	5
SRR602169	Hippocampus	GTEX-Q2AG	female	40-49	8.3	Fast_death_of_natural_causes	7.61694	5.15808	5.39257	0.0805926	1.91479	0.0388271	0.0600521	0.0377738	0.153121	0.108253	0.119816	0	0.333198	0.224365	0.214367	-0.767777	-0.813811	-0.0844322	566	1101	1205	175	470	149	1323	17543	22532	0.221418	189	0.0725814	0.108753	0.231208	0.160218	0.105836	0.173239	0.154349	0.0050663	0.14319	0.154759	0.179753	586	526	5
SRR662007	Hippocampus	GTEX-T5JC	male	20-29	8.3	Fast_death_of_natural_causes	7.52449	6.2819	5.23394	0.100018	2.72476	0.0415766	0.0706227	0.0408517	0.154852	0.10104	0.159171	0.104861	0.241542	0.31944	0.073946	0.748782	0.692896	-0.156132	176	389	360	29	104	22	175	2983	4238	0.29613	209	0.0630793	0.111431	0.198025	0.117427	0.0954853	0.10756	0.118759	0.00277718	0.122491	0.128125	0.135443	63	318	6
SRR1388305	Hippocampus	GTEX-139TT	male	60-69	6.9	Fast_death_of_natural_causes	7.31866	6.10527	5.30105	0.0367356	1.97945	0.0380343	0.0414002	0.033206	0.144051	0.12351	0.126048	0	0.365607	0.200307	0.184528	-0.54701	-0.40839	-0.857895	409	767	711	79	291	65	449	12016	14787	0.187394	203	0.0806008	0.116527	0.229051	0.149004	0.110924	0.172728	0.104144	0.00490098	0.143796	0.157307	0.163732	361	430	5
SRR1097978	Hippocampus	GTEX-NL3H	male	60-69	6.7	Intermediate_death	6.49249	4.38681	4.31419	0.040605	2.04465	0.0443729	0.0561428	0.0397379	0.152878	0.121398	0.228023	0	0.307532	0.258542	0.0845055	-2.06248	0.757528	-0.473462	191	389	325	43	163	30	194	5205	6540	0.204128	258	0.0649744	0.0828598	0.192245	0.168428	0.0901858	0.151368	0.103032	0.00352693	0.127127	0.129165	0.153768	162	338	3
SRR1362888	Hippocampus	GTEX-13FXS	male	50-59	6.9	Fast_death_of_natural_causes	7.23067	5.22512	4.90566	0.0465357	1.83044	0.0410202	0.0494955	0.0370788	0.15661	0.151262	0.114752	0.0025989	0.312295	0.254136	0.164956	-1.23654	-0.526301	-0.527968	414	856	754	93	390	78	558	16512	19655	0.159908	160	0.0682302	0.100519	0.213928	0.162199	0.107464	0.153103	0.131121	0.00548153	0.136219	0.143754	0.165088	578	530	5
SRR1348339	Hippocampus	GTEX-1313W	female	50-59	7.2	Fast_death_of_natural_causes	7.52832	5.30954	5.54895	0.0374178	2.16991	0.0381325	0.0382981	0.0372361	0.134957	0.0443602	0.100881	0.0678552	0.26022	0.310424	0.21626	-0.441377	-0.25923	-0.0357296	454	827	840	102	291	91	690	12374	15669	0.210288	204	0.0795217	0.122882	0.236385	0.158621	0.113142	0.187212	0.134055	0.00527808	0.149352	0.164905	0.179068	370	514	5
SRR598768	Hippocampus	GTEX-P44G	male	30-39	7.3	Ventilator_case	7.52445	5.60798	5.55229	0.0440958	2.17187	0.0426404	0.0539905	0.0388713	0.157377	0.286245	0.138423	0	0.402338	0.172993	0	-0.307006	-0.26837	-0.217696	510	1019	919	91	491	94	445	14144	17713	0.20149	223	0.0774572	0.115068	0.240893	0.148756	0.124374	0.163197	0.145938	0.00496974	0.145544	0.160883	0.174696	361	468	5
SRR1475969	Hippocampus	GTEX-YFC4	female	40-49	8.6	Violent_and_fast_death	7.27641	5.77848	4.69916	0.0357804	2.09163	0.0385571	0.0434778	0.0327827	0.139931	0.131759	0.138708	0	0.326201	0.252444	0.150888	-0.585476	-0.138218	-0.601619	678	1202	1163	132	506	117	914	21251	25963	0.181489	134	0.0904996	0.126508	0.254054	0.149165	0.126044	0.158725	0.139731	0.00601931	0.155057	0.166333	0.175419	619	556	6
SRR819134	Hippocampus	GTEX-WL46	male	50-59	6.6	Fast_death_of_natural_causes	7.67397	5.97082	6.21592	0.036348	2.26338	0.0386094	0.0426827	0.0344323	0.144437	0.0672454	0.136071	0.0190396	0.3084	0.285231	0.184012	0.130882	-0.295488	-0.231009	624	1141	1120	170	438	124	1009	17561	22187	0.2085	303	0.0872945	0.133663	0.242466	0.170952	0.116589	0.173759	0.144677	0.00622713	0.158594	0.166619	0.182964	539	521	6
SRR5125370	Hippocampus	GTEX-WHSE	male	20-29	6.9	Intermediate_death	7.78081	6.83895	4.92204	0.0453749	2.49017	0.0439872	0.047843	0.0418296	0.158545	0.110976	0.180085	0.0179706	0.325831	0.272221	0.0929173	0.939184	-0.0578873	-0.471562	924	1723	1350	164	729	157	951	28828	34826	0.172228	290	0.110464	0.170331	0.274177	0.16238	0.157853	0.195909	0.14841	0.00715056	0.179338	0.199568	0.195219	775	699	6
SRR5125371	Hippocampus	GTEX-WHSE	male	20-29	6.9	Intermediate_death	7.78081	6.83895	4.92204	0.0453749	2.49017	0.0439872	0.047843	0.0418296	0.158545	0.110976	0.180085	0.0179706	0.325831	0.272221	0.0929173	0.939184	-0.0578873	-0.471562	924	1723	1350	164	729	157	951	28828	34826	0.172228	231	0.110464	0.170331	0.274177	0.16238	0.157853	0.195909	0.14841	0.00715056	0.179338	0.199568	0.195219	775	699	6
SRR817715	Hippocampus	GTEX-WHSE	male	20-29	6.9	Intermediate_death	7.78081	6.83895	4.92204	0.0453749	2.49017	0.0439872	0.047843	0.0418296	0.158545	0.110976	0.180085	0.0179706	0.325831	0.272221	0.0929173	0.939184	-0.0578873	-0.471562	924	1723	1350	164	729	157	951	28828	34826	0.172228	308	0.110464	0.170331	0.274177	0.16238	0.157853	0.195909	0.14841	0.00715056	0.179338	0.199568	0.195219	775	699	6
SRR1349013	Hippocampus	GTEX-13O3Q	male	50-59	6.8	Fast_death_of_natural_causes	6.79031	4.58448	4.86266	0.039453	1.8815	0.0392181	0.0465696	0.0335352	0.157789	0.202393	0.126842	0.0003402	0.338139	0.27251	0.059775	-1.89714	0.108854	-0.475586	615	1235	934	105	542	88	559	23828	27906	0.146133	417	0.0789847	0.123552	0.242587	0.158252	0.119944	0.169093	0.146862	0.00623398	0.150844	0.163794	0.179198	858	671	4
SRR608456	Hippocampus	GTEX-N7MS	male	60-69	7.3	Fast_death_of_natural_causes	7.46885	6.56639	5.44739	0.0858348	2.22048	0.0432637	0.0645608	0.0438374	0.16856	0.0355909	0.139626	0.0119415	0.321501	0.289542	0.201799	0.138902	-0.171519	-0.803251	601	1136	980	115	422	98	706	17207	21265	0.19083	183	0.0896199	0.132824	0.2346	0.159491	0.115025	0.16609	0.129033	0.00558021	0.154134	0.162135	0.172303	458	534	6
SRR614814	Hippocampus	GTEX-R55E	male	20-29	6.2	Violent_and_fast_death	7.75778	5.81681	6.0721	0.0670973	2.31425	0.0448161	0.0648914	0.0411508	0.154522	0.147576	0.132944	0.0612939	0.254671	0.359023	0.0444925	0.2134	-0.290963	-0.0228998	398	794	783	88	262	69	440	8994	11828	0.239601	362	0.068022	0.109308	0.221827	0.132835	0.0946235	0.153411	0.113403	0.004155	0.132998	0.144792	0.155369	258	422	4
SRR1375308	Hippocampus	GTEX-131XH	male	50-59	9.2	Fast_death_of_natural_causes	8.01015	6.89165	4.52146	0.0376823	2.6425	0.0418819	0.0390891	0.0359238	0.130211	0.211663	0.0888112	0	0.420231	0.195068	0.0842268	1.39817	-0.0489496	-0.177421	759	1470	1172	117	585	118	568	17818	22607	0.211837	214	0.0992597	0.152018	0.254881	0.151206	0.135229	0.168488	0.126556	0.00615143	0.164341	0.177654	0.175283	465	494	6
SRR1377927	Hippocampus	GTEX-12WSE	male	20-29	7.7	Fast_death_of_natural_causes	7.17167	5.46547	5.17698	0.032678	1.94267	0.0385349	0.0348066	0.0304457	0.137985	0.152591	0.113793	0	0.464384	0.152379	0.116853	-1.03399	-0.269306	-0.628679	412	865	729	83	361	74	384	13406	16314	0.178252	242	0.0765291	0.115387	0.228445	0.153307	0.108682	0.162457	0.119545	0.00518029	0.143417	0.153743	0.165938	389	450	4
SRR1088389	Hippocampus	GTEX-X585	male	50-59	8	Slow_death	7.65371	5.47134	5.72719	0.0412848	2.21144	0.0435891	0.0426116	0.0366185	0.136901	0.0278739	0.135928	0.144327	0.294355	0.323215	0.0743011	-0.186625	-0.337506	0.00934863	414	873	788	99	320	77	579	12820	15970	0.197245	132	0.0762816	0.122694	0.243651	0.177512	0.105944	0.17531	0.147236	0.00520509	0.155035	0.1619	0.185927	380	452	4
SRR1357021	Hippocampus	GTEX-13FLW	male	50-59	6.3	Fast_death_of_natural_causes	7.32218	5.4245	5.04577	0.0455878	2.07486	0.0406163	0.0453294	0.0414217	0.156956	0.164313	0.0924897	0	0.366905	0.252695	0.123597	-0.723414	-0.200829	-0.362689	358	719	640	73	300	54	387	10441	12972	0.195113	211	0.0716509	0.107276	0.218895	0.155155	0.117436	0.136922	0.115792	0.00482003	0.138244	0.145132	0.156691	309	468	4
SRR817751	Hippocampus	GTEX-WWYW	female	50-59	7.8	Intermediate_death	8.04252	5.96184	5.2964	0.0442598	2.52628	0.0439051	0.0485713	0.0414317	0.171511	0.101717	0.135862	0.0650318	0.322692	0.301269	0.0734292	0.850446	-0.243036	0.313606	1065	1960	1532	196	847	186	1063	31613	38462	0.178072	209	0.106993	0.165529	0.286803	0.189214	0.142584	0.214719	0.174217	0.00772093	0.187135	0.202409	0.216238	968	776	5
SRR1398411	Hippocampus	GTEX-13O3O	female	60-69	6.9	Intermediate_death	7.48484	6.93513	4.41846	0.0353259	2.06618	0.035896	0.0407848	0.0305811	0.119979	0.0716858	0.122008	0	0.418871	0.251178	0.136257	0.113139	-0.490108	-1.14312	470	901	692	60	344	50	390	14107	17014	0.170859	227	0.0900246	0.128598	0.223814	0.145208	0.107831	0.115835	0.113181	0.00553718	0.146911	0.144019	0.149509	427	445	6
SRR1458134	Hippocampus	GTEX-RNOR	female	50-59	6.3	Violent_and_fast_death	7.84373	6.02388	5.91451	0.038996	2.41543	0.0391265	0.0394448	0.0349129	0.134903	0.073544	0.117712	0.00434361	0.345378	0.362442	0.0965799	0.53028	-0.218621	0.0115386	748	1433	1147	132	567	113	636	15895	20671	0.231048	144	0.0954781	0.15598	0.267919	0.16484	0.135072	0.20127	0.124312	0.00564538	0.171054	0.19006	0.189585	549	530	6
SRR1476676	Hippocampus	GTEX-145MH	male	50-59	6.8	Violent_and_fast_death	7.67145	5.9941	5.93962	0.0394036	2.23361	0.04066	0.0435806	0.0355774	0.140067	0.13608	0.109489	0.00552928	0.336846	0.402731	0.00932466	0.0985871	-0.347772	-0.272471	787	1495	1149	114	626	127	596	19947	24841	0.197013	181	0.0927819	0.143416	0.247811	0.1385	0.130657	0.195529	0.140526	0.00602374	0.155627	0.179353	0.180592	624	642	4
SRR1468141	Hypothalamus	GTEX-139UC	male	60-69	6.3	Fast_death_of_natural_causes	7.04399	4.19397	4.40952	0.03643	2.17851	0.040186	0.0416952	0.0319794	0.125215	0.212539	0.161754	0.182909	0.0138022	0.238803	0.190194	-1.41909	0.376889	0.229867	290	453	740	112	176	72	666	8643	11152	0.224982	174	0.0686527	0.0841592	0.209429	0.149257	0.0899286	0.14089	0.121742	0.00416768	0.127874	0.131102	0.15533	261	445	5
SRR820256	Hypothalamus	GTEX-WWYW	female	50-59	6.1	Intermediate_death	7.51951	4.26124	5.25803	0.0322858	2.18383	0.0365192	0.0383819	0.0302518	0.132033	0.190973	0.160782	0.122753	0.0145555	0.255434	0.255502	-0.907518	-0.16381	0.601864	568	848	1256	190	344	164	1533	23842	28745	0.170569	314	0.0834162	0.110534	0.237014	0.168649	0.119376	0.194456	0.172615	0.00694006	0.149903	0.165345	0.193183	710	670	4
SRR1435901	Hypothalamus	GTEX-11GSP	female	60-69	6.5	Fast_death_of_natural_causes	7.25646	4.54758	4.92631	0.0345046	2.23282	0.0392067	0.0374278	0.0316238	0.120949	0.276312	0.195759	0.0927136	0.0433676	0.238754	0.153093	-0.97312	0.210664	0.244619	508	794	1003	135	332	107	836	17126	20841	0.178254	231	0.0831075	0.111739	0.237512	0.158809	0.121959	0.173668	0.147515	0.00586944	0.147792	0.161219	0.179376	482	566	5
SRR1347688	Hypothalamus	GTEX-13OVJ	female	50-59	7.2	Fast_death_of_natural_causes	7.28602	4.99424	4.89577	0.038528	2.1785	0.0430705	0.0465494	0.0354665	0.133791	0.266651	0.283236	0.0827818	0.0499665	0.249476	0.0678889	-0.814398	0.0528398	-0.0459181	428	636	770	104	209	60	495	12154	14856	0.181879	279	0.0854326	0.110007	0.238199	0.17556	0.104262	0.158619	0.14409	0.00489794	0.1523	0.152772	0.179117	381	491	5
SRR1382532	Hypothalamus	GTEX-1445S	male	60-69	7	Intermediate_death	7.3848	3.56458	5.24477	0.0374655	1.96902	0.0378121	0.0430591	0.0329145	0.123011	0.292758	0.186644	0.198522	0.0144833	0.29886	0.00873251	-1.64945	-0.357543	0.72506	368	619	794	102	251	74	525	13640	16373	0.166921	211	0.0621779	0.0787323	0.208146	0.138838	0.0886183	0.15339	0.145198	0.00514954	0.121974	0.132222	0.161393	368	533	4
SRR1317494	Hypothalamus	GTEX-13OW8	male	60-69	6.7	Fast_death_of_natural_causes	6.81966	4.14019	4.12022	0.0350964	2.06532	0.0401474	0.0428338	0.0331076	0.135538	0.289907	0.292378	0	0.0654743	0.260856	0.0913847	-1.82049	0.433072	-0.0261309	256	437	516	58	150	42	308	6432	8199	0.215514	107	0.0720959	0.0929136	0.213623	0.168674	0.100031	0.144234	0.133347	0.00392263	0.136827	0.1377	0.164969	202	371	3
SRR1355635	Hypothalamus	GTEX-ZAB4	male	40-49	7.5	Slow_death	7.45341	5.40548	6.77035	0.0317448	2.37174	0.0379506	0.034659	0.0314037	0.115293	0.178837	0.159871	0.065457	0.0446971	0.281752	0.269386	-0.198797	0.186376	0.0131146	622	958	1303	206	352	162	1726	19669	24998	0.213177	215	0.0865438	0.128157	0.253861	0.165637	0.11703	0.191573	0.179364	0.00628364	0.15855	0.172655	0.197609	585	528	5
SRR1468974	Hypothalamus	GTEX-131XW	female	50-59	7.1	Slow_death	6.365	3.88986	3.54652	0.034155	1.90086	0.0398903	0.0443511	0.0328808	0.137627	0.326836	0.156049	0	0.135302	0.191775	0.190037	-2.61021	0.672471	-0.404539	175	319	373	39	98	28	204	4258	5494	0.224973	194	0.0625121	0.0835054	0.191399	0.134753	0.0886717	0.136923	0.112635	0.0031787	0.118042	0.125125	0.143928	125	325	3
SRR1394343	Hypothalamus	GTEX-ZF28	male	60-69	6.2	Slow_death	6.61256	4.21451	4.9178	0.0409972	2.21345	0.041735	0.0544083	0.0362982	0.141352	0.236921	0.209289	0.150229	0.018335	0.309371	0.0758549	-1.79226	0.934719	-0.123218	244	386	515	47	155	36	302	7245	8930	0.18869	237	0.0632381	0.0872896	0.199147	0.114416	0.09359	0.110587	0.123106	0.00406719	0.116023	0.122653	0.136814	201	442	1
SRR1316963	Hypothalamus	GTEX-13FLW	male	50-59	6.4	Fast_death_of_natural_causes	7.09774	5.19402	4.71213	0.0448287	2.06128	0.0387204	0.0463779	0.0352376	0.135563	0.149439	0.181921	0	0.106393	0.237815	0.324433	-1.07016	0.0457416	-0.42758	490	807	944	127	285	109	900	17277	20939	0.174889	138	0.0857612	0.117882	0.234469	0.160504	0.122996	0.194848	0.145837	0.00583294	0.149654	0.167549	0.183915	628	591	6
SRR1330656	Hypothalamus	GTEX-13NZ8	female	60-69	6.3	Slow_death	6.90087	4.71722	4.48642	0.0425961	2.08015	0.0405188	0.0499484	0.0398257	0.14914	0.239008	0.296551	0	0.198085	0.162146	0.10421	-1.45735	0.333462	-0.2925	265	507	460	57	176	34	236	8048	9783	0.177348	227	0.0704059	0.110049	0.20692	0.138402	0.105783	0.114795	0.112135	0.00417552	0.131444	0.134387	0.143063	183	442	2
SRR1332317	Hypothalamus	GTEX-11WQK	male	50-59	6.4	Fast_death_of_natural_causes	6.85696	3.74429	3.35933	0.0407854	1.8839	0.044846	0.0504964	0.0348301	0.133584	0.283164	0.259929	0	0.065289	0.295049	0.0965676	-2.20915	0.0847797	0.0912759	147	270	269	27	119	25	137	4222	5216	0.190567	207	0.0573257	0.0956613	0.205975	0.156094	0.10808	0.134372	0.109514	0.00317739	0.128764	0.136022	0.151489	115	345	2
SRR820379	Hypothalamus	GTEX-WVLH	male	50-59	6	Fast_death_of_natural_causes	7.10854	4.58944	4.08526	0.0358992	2.00381	0.0372874	0.040586	0.0311253	0.127479	0.101138	0.282498	0.118533	0.0746779	0.294136	0.129018	-1.41197	-0.0359363	-0.101765	384	609	820	97	226	71	571	13445	16223	0.171238	269	0.0712985	0.0930037	0.215882	0.144326	0.0952453	0.154482	0.124733	0.00523935	0.131128	0.139653	0.159856	438	527	5
SRR1488349	Hypothalamus	GTEX-13NYS	male	60-69	6.6	Slow_death	7.57486	4.93561	4.05664	0.043009	2.57994	0.0433772	0.0461967	0.0394598	0.158096	0.256598	0.20873	0.113178	0.0685743	0.305174	0.0477457	-0.00896715	0.450317	0.577729	431	711	702	85	256	53	422	14198	16858	0.157789	145	0.0966904	0.14016	0.25386	0.191389	0.135103	0.15303	0.169152	0.00645997	0.170525	0.170538	0.191858	365	586	5
SRR1416410	Hypothalamus	GTEX-13QJC	female	60-69	6.3	Fast_death_of_natural_causes	6.89729	4.24443	5.78885	0.0318041	1.87539	0.0357217	0.0375994	0.0294615	0.113815	0.239033	0.137151	0.0791653	0.0438607	0.332986	0.167804	-1.95329	-0.0056362	-0.183487	265	561	687	87	223	64	425	7501	9813	0.235606	263	0.0529779	0.079989	0.196678	0.133631	0.0860622	0.131028	0.112114	0.00356294	0.115819	0.123439	0.143363	220	381	4
SRR1429725	Hypothalamus	GTEX-ZVT3	female	60-69	6.6	Fast_death_of_natural_causes	7.4592	4.7828	4.66512	0.0400473	2.3351	0.0420361	0.0460969	0.0347517	0.138458	0.209742	0.126471	0.129591	0.0542816	0.326495	0.153421	-0.525581	0.149189	0.363229	382	653	827	108	267	76	587	12128	15028	0.192973	201	0.0686179	0.101516	0.22755	0.152278	0.111319	0.153796	0.126174	0.00508752	0.13749	0.148545	0.164949	356	456	5
SRR1346670	Hypothalamus	GTEX-13JVG	male	60-69	6.8	Fast_death_of_natural_causes	7.62533	4.6278	5.67217	0.0358172	1.98437	0.0381242	0.0426666	0.0330189	0.120106	0.178644	0.279863	0.0313562	0.0462294	0.339511	0.124397	-0.905975	-0.667182	0.30214	385	704	868	111	266	82	627	9825	12868	0.236478	201	0.0652001	0.0997248	0.222769	0.156447	0.0950126	0.138307	0.128836	0.00410241	0.136035	0.138953	0.16159	280	500	4
SRR1421198	Hypothalamus	GTEX-YJ89	male	60-69	7.1	Fast_death_of_natural_causes	7.34597	4.81886	5.80572	0.0323587	2.37538	0.0392952	0.0350783	0.0312931	0.115168	0.173632	0.132605	0.0948206	0.0697776	0.31729	0.211875	-0.567412	0.35009	0.278401	431	725	888	117	280	78	649	14362	17530	0.180719	251	0.080135	0.103388	0.21872	0.147045	0.105077	0.153256	0.129446	0.005774	0.137322	0.14511	0.162117	442	474	4
SRR614083	Hypothalamus	GTEX-R55E	male	20-29	6.6	Violent_and_fast_death	7.9776	5.01859	6.99958	0.0663126	2.34687	0.0427012	0.0604424	0.0393001	0.148954	0.10711	0.0815238	0.130007	0.0255758	0.368202	0.287581	0.114028	-0.438797	0.675687	369	694	1108	174	224	119	1367	10349	14404	0.281519	248	0.0621129	0.0968695	0.231247	0.152723	0.0925105	0.154615	0.15656	0.0043701	0.135738	0.143811	0.173786	317	498	4
SRR1475909	Hypothalamus	GTEX-13SLX	female	50-59	6.7	Fast_death_of_natural_causes	7.63581	5.24955	5.27531	0.041748	2.16081	0.042397	0.0493086	0.0370402	0.142581	0.218048	0.181954	0	0.0636559	0.330651	0.205691	-0.373868	-0.395793	0.0850658	665	1115	1114	149	389	113	990	21702	26237	0.172848	233	0.0955614	0.142633	0.253351	0.150571	0.129718	0.190811	0.14892	0.00633068	0.160529	0.179128	0.185913	696	696	6
SRR1320916	Hypothalamus	GTEX-11WQC	male	60-69	7.5	Fast_death_of_natural_causes	8.08233	4.62624	5.25225	0.0366592	2.06977	0.0393387	0.0451893	0.0334926	0.129411	0.16566	0.137822	0.0918144	0.0544638	0.342235	0.208004	-0.335547	-1.03782	0.767719	351	669	813	109	244	65	602	11933	14786	0.192953	278	0.0650018	0.0976286	0.215738	0.15292	0.0983576	0.126244	0.117423	0.0047747	0.132822	0.134492	0.153081	388	467	4
SRR1083100	Hypothalamus	GTEX-XOTO	male	50-59	6.4	Fast_death_of_natural_causes	7.7678	5.4984	5.86607	0.0413872	2.1915	0.0469252	0.052565	0.0378843	0.148719	0.210019	0.19794	0	0.124476	0.273996	0.193569	-0.0876993	-0.506223	0.0740148	813	1296	1287	170	445	134	1123	19892	25160	0.20938	222	0.101629	0.140984	0.256024	0.167995	0.127445	0.190317	0.141487	0.00586416	0.166658	0.178692	0.188956	548	643	5
SRR1431345	Hypothalamus	GTEX-13X6I	male	60-69	6.7	Slow_death	7.69516	5.38337	5.53452	0.0384435	2.03974	0.0381948	0.0416089	0.0318433	0.122327	0.169627	0.17828	0.141305	0.0276407	0.371206	0.111941	-0.41808	-0.69064	-0.0474778	514	827	1011	133	292	98	825	18457	22157	0.16699	132	0.0800711	0.112567	0.230145	0.15066	0.108797	0.170996	0.144982	0.00592633	0.143361	0.155626	0.174196	580	615	6
SRR1359649	Hypothalamus	GTEX-147F4	male	50-59	5.9	Fast_death_of_natural_causes	7.71043	4.34041	5.15356	0.0338878	1.9529	0.0379166	0.0411413	0.0317228	0.126556	0.336197	0.170345	0	0.125911	0.274155	0.0933924	-0.994407	-0.805425	0.522136	377	749	738	94	272	68	439	10982	13719	0.199504	162	0.066988	0.100052	0.219387	0.151622	0.0996224	0.153401	0.136376	0.00459671	0.134512	0.143116	0.165197	332	428	4
SRR1313426	Hypothalamus	GTEX-11ZTS	female	60-69	6.3	Fast_death_of_natural_causes	7.0808	4.48517	4.52807	0.0379751	2.09789	0.0396726	0.0467995	0.0342826	0.140223	0.287171	0.165283	0	0.0740645	0.333861	0.139621	-1.35943	0.172089	0.0171787	296	554	591	60	205	48	335	7144	9233	0.226254	140	0.0694657	0.103093	0.230026	0.152468	0.107279	0.142259	0.130379	0.00393457	0.138763	0.145664	0.163783	222	405	3
SRR665502	Hypothalamus	GTEX-T6MN	male	50-59	6.7	Fast_death_of_natural_causes	7.81376	5.22524	6.10525	0.0653134	2.21822	0.0331129	0.0525027	0.0284258	0.109435	0.105974	0.136049	0.0676999	0.0800246	0.331528	0.278725	-0.129767	-0.495059	0.301153	605	904	1084	174	389	152	1158	26089	30555	0.146163	232	0.112583	0.142148	0.270677	0.197268	0.15046	0.228362	0.176085	0.0102718	0.180669	0.197912	0.218098	798	751	4
SRR5125349	Hypothalamus	GTEX-WHSE	male	20-29	6.8	Intermediate_death	8.05618	5.40239	5.88878	0.0430486	2.21561	0.0416543	0.047695	0.0386394	0.147207	0.0765967	0.180415	0.129585	0.0854849	0.33571	0.192209	0.188714	-0.788523	0.399973	776	1199	1298	191	445	156	1371	26131	31567	0.172205	234	0.100716	0.139357	0.259499	0.173757	0.124554	0.207759	0.171965	0.00675213	0.168332	0.182792	0.203245	763	700	6
SRR5125350	Hypothalamus	GTEX-WHSE	male	20-29	6.8	Intermediate_death	8.05618	5.40239	5.88878	0.0430486	2.21561	0.0416543	0.047695	0.0386394	0.147207	0.0765967	0.180415	0.129585	0.0854849	0.33571	0.192209	0.188714	-0.788523	0.399973	776	1199	1298	191	445	156	1371	26131	31567	0.172205	168	0.100716	0.139357	0.259499	0.173757	0.124554	0.207759	0.171965	0.00675213	0.168332	0.182792	0.203245	763	700	6
SRR818348	Hypothalamus	GTEX-WHSE	male	20-29	6.8	Intermediate_death	8.05618	5.40239	5.88878	0.0430486	2.21561	0.0416543	0.047695	0.0386394	0.147207	0.0765967	0.180415	0.129585	0.0854849	0.33571	0.192209	0.188714	-0.788523	0.399973	776	1199	1298	191	445	156	1371	26131	31567	0.172205	150	0.100716	0.139357	0.259499	0.173757	0.124554	0.207759	0.171965	0.00675213	0.168332	0.182792	0.203245	763	700	6
SRR1394755	Hypothalamus	GTEX-13FLV	male	50-59	7.3	Fast_death_of_natural_causes	7.82753	5.62264	4.29981	0.0437455	2.19912	0.041144	0.0457864	0.0407669	0.141109	0.234096	0.189674	0.000896879	0.0893524	0.337902	0.148078	0.0385922	-0.568211	0.056676	435	715	804	114	257	77	593	11147	14142	0.211781	218	0.082296	0.113161	0.231995	0.170873	0.114225	0.177889	0.133564	0.00478821	0.149581	0.159318	0.17858	317	535	5
SRR1468574	Hypothalamus	GTEX-132Q8	male	60-69	6	Slow_death	7.26257	5.60148	5.84212	0.0396316	2.4064	0.043597	0.0434662	0.0356415	0.149903	0.181	0.132631	0.183743	0.0541573	0.376278	0.0721907	-0.25292	0.457137	-0.239719	277	423	520	56	151	42	342	7012	8823	0.205259	192	0.0857739	0.105249	0.215685	0.154113	0.110962	0.155633	0.13136	0.0044006	0.140205	0.146882	0.164198	183	399	3
SRR1328599	Hypothalamus	GTEX-145LS	female	60-69	7.9	Slow_death	8.11178	6.09731	6.3105	0.0420792	2.5766	0.0401516	0.0421924	0.0371834	0.131723	0.121928	0.127026	0.134029	0.103453	0.327164	0.186401	1.04924	-0.239383	0.333865	953	1657	1768	292	642	241	1908	33425	40886	0.182483	186	0.098233	0.144695	0.272436	0.189535	0.125722	0.232567	0.193152	0.007725	0.176225	0.193855	0.221922	1022	727	5
SRR659013	Hypothalamus	GTEX-TSE9	female	60-69	6.8	Ventilator_case	7.78067	5.22508	5.58108	0.0977544	2.03683	0.0353202	0.0676093	0.0310656	0.127078	0.176024	0.156906	0.0217223	0.0821164	0.357852	0.20538	-0.408735	-0.785085	0.119074	314	545	622	78	200	63	544	9655	12021	0.196822	134	0.0813547	0.113663	0.22707	0.145281	0.114129	0.158451	0.131516	0.00484889	0.141842	0.153328	0.165579	258	523	4
SRR1334847	Hypothalamus	GTEX-13OW5	male	60-69	6.5	Intermediate_death	7.5783	5.31253	4.20052	0.0379585	2.13764	0.0407627	0.0470237	0.0371492	0.139427	0.176504	0.257909	0.0363171	0.0875806	0.367634	0.0740551	-0.433974	-0.375199	-0.0219896	402	701	593	69	245	49	294	9866	12219	0.192569	307	0.0916685	0.121642	0.22501	0.15241	0.129651	0.152007	0.120178	0.00483175	0.147683	0.157077	0.162401	274	413	2
SRR1333587	Hypothalamus	GTEX-11ONC	male	60-69	7.6	Fast_death_of_natural_causes	7.80657	5.36061	5.40385	0.0388348	2.30003	0.0413815	0.0409707	0.0354925	0.132951	0.214617	0.113326	0.0938137	0.0612002	0.394543	0.122499	0.0354837	-0.346585	0.282549	527	958	932	126	366	91	622	13419	17041	0.212546	267	0.0920742	0.127324	0.242534	0.183092	0.130169	0.190299	0.146395	0.00508849	0.161256	0.172581	0.19058	417	543	5
SRR1315949	Hypothalamus	GTEX-145LU	male	50-59	6.5	Fast_death_of_natural_causes	7.85521	5.18762	6.02924	0.0392792	1.91477	0.037772	0.0416048	0.0341867	0.127029	0.117918	0.194624	0	0.117793	0.338066	0.231598	-0.516959	-1.08935	0.102218	544	916	998	139	309	108	947	17746	21707	0.182476	243	0.0785568	0.11392	0.227819	0.155519	0.110258	0.16602	0.13558	0.00560126	0.143954	0.154504	0.171235	587	625	6
SRR1325927	Hypothalamus	GTEX-13O3O	female	60-69	5.7	Intermediate_death	7.58962	5.1055	4.75604	0.0422814	2.1686	0.0399787	0.0413892	0.0401996	0.12807	0.225442	0.152458	0.0562488	0.057898	0.400688	0.107266	-0.474767	-0.320346	0.139056	481	843	882	100	334	76	560	15475	18751	0.174711	197	0.0758378	0.106	0.214768	0.142895	0.108705	0.156292	0.132585	0.00554684	0.134875	0.146441	0.161635	452	512	5
SRR1071880	Hypothalamus	GTEX-X261	male	50-59	7.4	Slow_death	7.9427	6.18659	5.82384	0.0371114	2.31178	0.0398067	0.0395171	0.0338648	0.130285	0.181931	0.232237	0.0928911	0.10813	0.354175	0.0306363	0.562279	-0.529169	-0.0896941	686	1092	1110	121	373	100	689	20446	24617	0.169436	190	0.0955271	0.133713	0.265947	0.17072	0.115488	0.190422	0.157829	0.00641698	0.166477	0.176393	0.19623	597	702	6
SRR598862	Hypothalamus	GTEX-Q2AG	female	40-49	6.5	Fast_death_of_natural_causes	7.63688	5.3893	5.60479	0.0829013	2.13169	0.0410694	0.0600327	0.0393436	0.155359	0.157819	0.106427	0.0421647	0.0558754	0.408502	0.229212	-0.348796	-0.457705	-0.0231403	459	797	944	117	257	105	784	11692	15155	0.228505	219	0.0724254	0.106618	0.218925	0.140688	0.0993022	0.164062	0.125653	0.00454568	0.134664	0.147227	0.162332	362	483	5
SRR1490613	Hypothalamus	GTEX-13PDP	male	60-69	6.7	Slow_death	7.21457	4.6692	4.70584	0.0401348	2.18694	0.0410426	0.0498082	0.0367657	0.133758	0.243747	0.241491	0	0.124201	0.341557	0.0490041	-1.02181	0.16885	0.0962973	514	925	831	114	349	65	440	17137	20375	0.15892	179	0.0818738	0.118429	0.234975	0.171044	0.11561	0.146157	0.144124	0.00572485	0.15158	0.153793	0.174075	457	576	4
SRR1467455	Hypothalamus	GTEX-YFC4	female	40-49	7.4	Violent_and_fast_death	7.87301	5.07958	5.21991	0.0329994	2.42739	0.0384031	0.0344173	0.0301314	0.116536	0.190021	0.113419	0.0351674	0.0760534	0.390166	0.195174	0.14669	-0.176487	0.617329	524	874	975	144	312	100	786	16104	19819	0.187446	172	0.0924209	0.129576	0.242171	0.184392	0.127221	0.185955	0.14561	0.00607979	0.16214	0.171231	0.189532	500	492	5
SRR1336069	Hypothalamus	GTEX-ZDXO	male	60-69	7.8	Fast_death_of_natural_causes	7.72867	5.12364	4.96384	0.0331232	2.33113	0.0403626	0.0371068	0.0298374	0.122777	0.319634	0.147251	0.0216766	0.076848	0.391994	0.0425967	-0.107627	-0.187235	0.385221	428	734	789	91	233	64	416	11591	14346	0.19204	229	0.084726	0.112711	0.226956	0.159988	0.10092	0.162139	0.146041	0.00509576	0.146095	0.150681	0.173781	302	434	6
SRR661445	Hypothalamus	GTEX-P44H	male	40-49	6.9	Slow_death	7.95577	5.48857	6.29883	0.0775756	1.94219	0.0330224	0.0605	0.0270032	0.11329	0.185501	0.144668	0.011848	0.116539	0.355383	0.186061	-0.242885	-1.17259	0.0299393	715	1296	1344	189	469	154	1120	30649	35936	0.147123	327	0.0932233	0.144362	0.271504	0.176564	0.129279	0.20713	0.155105	0.00833265	0.171413	0.188069	0.202576	885	771	6
SRR1349829	Hypothalamus	GTEX-13X6J	male	50-59	7.4	Fast_death_of_natural_causes	7.55698	5.09928	5.4027	0.0381087	2.15714	0.040098	0.0399536	0.0341087	0.131975	0.175674	0.120476	0.0237199	0.1283	0.353678	0.198151	-0.525653	-0.3032	0.105081	372	692	798	116	238	73	609	10106	13004	0.222855	121	0.0705243	0.105587	0.211482	0.157107	0.107341	0.164733	0.120079	0.00450502	0.136175	0.147286	0.16335	312	426	5
SRR1080172	Hypothalamus	GTEX-QVJO	female	60-69	5.9	Slow_death	7.94753	5.81305	6.05088	0.0397997	2.23058	0.0423535	0.0434682	0.0370094	0.142641	0.0757331	0.125059	0.190926	0.0854154	0.406149	0.116718	0.287302	-0.660143	0.0712991	463	744	787	98	249	64	595	11752	14752	0.203362	283	0.0916741	0.128021	0.240841	0.166368	0.11913	0.151081	0.156615	0.00504149	0.156726	0.159768	0.178726	328	509	5
SRR602193	Hypothalamus	GTEX-NL4W	male	50-59	6.5	Slow_death	8.12433	5.60361	4.41392	0.0421049	2.11761	0.0394981	0.0507733	0.0372589	0.14148	0.0896001	0.184979	0.185621	0.0870624	0.407584	0.0451532	0.215178	-1.05562	0.253823	512	927	979	114	342	87	561	13665	17187	0.204922	204	0.0735955	0.107829	0.224659	0.164471	0.106793	0.17213	0.133777	0.0048632	0.142639	0.152853	0.173759	388	532	5
SRR1320342	Hypothalamus	GTEX-12WSM	male	60-69	7.6	Fast_death_of_natural_causes	7.55937	4.89277	4.74554	0.0410983	2.17841	0.0431688	0.0453266	0.0381834	0.149047	0.281187	0.136255	0.069166	0.113906	0.390248	0.00923908	-0.588252	-0.255644	0.249928	419	835	878	101	308	82	455	12622	15700	0.196051	154	0.0713378	0.108914	0.230007	0.153479	0.0997688	0.162454	0.145088	0.00485964	0.140934	0.150286	0.172757	404	486	5
SRR1440517	Hypothalamus	GTEX-131XH	male	50-59	6.9	Fast_death_of_natural_causes	8.32999	6.47282	4.68592	0.0372766	2.26967	0.0404805	0.0393934	0.0346354	0.128269	0.225173	0.119328	0.00226927	0.128322	0.376593	0.148314	1.02112	-1.0668	0.034091	480	822	720	94	257	61	491	14501	17426	0.167853	219	0.0938136	0.1418	0.234598	0.164452	0.125597	0.166654	0.13525	0.00629217	0.158666	0.167162	0.175238	507	526	6
SRR1413454	Hypothalamus	GTEX-ZXG5	male	60-69	7.6	Intermediate_death	7.20802	4.49771	4.99238	0.0379849	2.00741	0.0393083	0.0470972	0.0329399	0.130698	0.172459	0.182548	0.036329	0.0731865	0.444613	0.090864	-1.34964	-0.138491	0.0420974	859	1570	1481	186	597	159	905	27661	33418	0.172272	263	0.0764078	0.116945	0.237501	0.149935	0.106996	0.180132	0.143727	0.00606548	0.145197	0.160393	0.177824	913	732	5
SRR1325332	Hypothalamus	GTEX-13CF2	male	60-69	8.2	Fast_death_of_natural_causes	8.03354	5.16217	4.7475	0.0362906	2.19015	0.036643	0.0427424	0.0316616	0.121578	0.239735	0.108772	0.0927187	0.107196	0.414103	0.0374752	0.0225113	-0.794772	0.5041	353	654	676	71	221	58	351	9518	11902	0.200302	102	0.0718318	0.110399	0.21436	0.140371	0.107564	0.156188	0.133104	0.00458317	0.13424	0.147128	0.161006	232	471	4
SRR1417111	Hypothalamus	GTEX-13OVL	male	50-59	6.5	Fast_death_of_natural_causes	7.5418	5.09871	5.49835	0.0370221	2.2982	0.0408481	0.0417232	0.0322469	0.131729	0.181703	0.122195	0	0.165739	0.359514	0.170849	-0.349798	-0.0306016	0.211973	385	719	753	75	209	63	440	8630	11274	0.234522	206	0.0832701	0.116875	0.235256	0.141671	0.095921	0.179776	0.12813	0.00429535	0.144268	0.156957	0.171208	258	424	5
SRR613354	Hypothalamus	GTEX-RU72	female	50-59	7.4	Fast_death_of_natural_causes	8.15606	5.58217	5.12408	0.0793118	2.13631	0.0467033	0.0725526	0.0413321	0.14991	0.175202	0.141469	0.101429	0.0989505	0.430478	0.0524719	0.262389	-1.05705	0.309857	210	397	419	46	119	23	183	4126	5523	0.252942	144	0.054239	0.0918865	0.185204	0.12514	0.0871092	0.100925	0.103876	0.00280177	0.114117	0.116281	0.128786	110	360	4
SRR1429162	Hypothalamus	GTEX-13IVO	male	70-79	7.3	Slow_death	7.47582	5.30578	4.1255	0.0365557	2.10434	0.0386264	0.0446406	0.0341329	0.136293	0.185126	0.221459	0.0620722	0.126775	0.404568	0	-0.584294	-0.317274	-0.134104	326	572	498	50	203	39	195	8283	10166	0.185225	277	0.0792064	0.113855	0.227108	0.148907	0.110107	0.152914	0.123296	0.00425627	0.142269	0.150996	0.163056	211	446	4
SRR608574	Hypothalamus	GTEX-NPJ7	female	60-69	7.1	Slow_death	8.61005	5.94231	5.76788	0.0459581	2.45885	0.0409899	0.0521959	0.0385662	0.141536	0.0684133	0.120077	0.114842	0.0953379	0.436362	0.164968	1.31564	-1.01607	0.755354	477	841	941	113	277	91	697	10924	14361	0.239329	167	0.0831692	0.130999	0.244558	0.149893	0.119979	0.163316	0.134572	0.00483621	0.152155	0.164713	0.173085	326	451	5
SRR1316535	Hypothalamus	GTEX-13OVH	male	70-79	6.1	Fast_death_of_natural_causes	7.951	5.7511	5.48356	0.0377268	2.07922	0.0375221	0.0444291	0.0336959	0.119299	0.198825	0.12998	0.0506848	0.0717466	0.461913	0.0868503	0.0574227	-0.934327	-0.0166027	738	1380	1011	119	548	102	621	25626	30145	0.149909	244	0.0916313	0.13135	0.238285	0.144899	0.126652	0.173303	0.135047	0.00656449	0.151541	0.167398	0.172883	760	651	6
SRR1464327	Hypothalamus	GTEX-Z93S	male	50-59	7.2	Fast_death_of_natural_causes	8.19926	6.0614	5.06266	0.0346839	2.36298	0.037553	0.0380882	0.0317949	0.124955	0.0987141	0.099719	0	0.173999	0.368508	0.259059	0.830467	-0.724222	0.249553	606	1103	939	106	335	86	661	15725	19561	0.196104	131	0.100333	0.159803	0.269294	0.166667	0.134573	0.194919	0.154808	0.00609194	0.174024	0.189647	0.196422	420	532	6
SRR1356036	Hypothalamus	GTEX-12ZZX	female	40-49	8.1	Violent_and_fast_death	8.20355	5.74616	5.12069	0.0387557	2.42941	0.0422791	0.040674	0.0356654	0.138404	0.225844	0.135738	0	0.131193	0.411459	0.095766	0.781586	-0.590925	0.500002	559	1018	986	114	323	86	481	11770	15337	0.232575	228	0.086363	0.142333	0.251616	0.185929	0.119338	0.161823	0.139706	0.00506362	0.16656	0.168778	0.184769	308	476	6
SRR1080835	Hypothalamus	GTEX-X4XX	male	60-69	6.9	Slow_death	8.20863	5.5567	5.19014	0.0401092	2.44649	0.0423676	0.0409508	0.035936	0.137863	0.0730824	0.0887267	0.201672	0.113693	0.429946	0.0928799	0.723742	-0.555	0.63332	606	1058	1085	147	398	106	786	17460	21646	0.193384	133	0.0833713	0.127994	0.244868	0.179213	0.12011	0.202436	0.15549	0.0058322	0.158862	0.173852	0.195502	470	539	5
SRR1442022	Hypothalamus	GTEX-13CIG	male	50-59	7.7	Fast_death_of_natural_causes	8.18661	5.28079	3.74174	0.0421517	2.16109	0.0408466	0.0411289	0.0396131	0.130899	0.252117	0.140748	0.0627063	0.154147	0.390282	0	0.189522	-1.03004	0.539178	453	815	734	90	262	56	344	12902	15656	0.175907	351	0.088151	0.13139	0.255823	0.18914	0.119803	0.165025	0.161427	0.00540171	0.166126	0.16801	0.192854	366	601	4
SRR1488562	Hypothalamus	GTEX-ZUA1	male	40-49	7.8	Fast_death_of_natural_causes	7.61528	6.57813	6.47403	0.0438875	2.52767	0.041217	0.0467923	0.0372802	0.147701	0.0283076	0.198501	0.0516606	0.124089	0.42897	0.168471	0.706612	0.215134	-0.424258	593	1007	798	93	290	67	457	10443	13748	0.240399	139	0.105203	0.155611	0.238451	0.146134	0.129905	0.178263	0.125883	0.00486067	0.16135	0.175558	0.172183	338	486	5
SRR1471773	Hypothalamus	GTEX-145MH	male	50-59	6.4	Violent_and_fast_death	7.96273	6.68319	4.56919	0.0355523	2.21258	0.0403948	0.0373729	0.032551	0.13339	0.162426	0.158614	0.0303351	0.132193	0.421145	0.0952863	0.67335	-0.760065	-0.456622	420	738	675	67	222	50	340	9045	11557	0.217357	260	0.0840715	0.131585	0.224593	0.158431	0.115874	0.171713	0.117918	0.00458764	0.14967	0.160941	0.168164	277	417	5
SRR1315721	Hypothalamus	GTEX-13N1W	male	70-79	7.8	Ventilator_case	8.38955	5.92589	3.99546	0.0423972	2.46994	0.0442809	0.0464003	0.0410326	0.14179	0.187558	0.157644	0.0402992	0.118913	0.440032	0.0555534	1.10352	-0.741689	0.585421	771	1261	1076	111	436	105	589	21052	25401	0.171214	263	0.102378	0.1508	0.254981	0.155807	0.129778	0.208104	0.154015	0.00642758	0.165992	0.185916	0.193227	611	652	5
SRR614539	Hypothalamus	GTEX-R55F	male	50-59	7.5	Slow_death	8.15068	5.84362	3.89236	0.0315274	2.31912	0.0347141	0.0396477	0.0300304	0.122421	0.15402	0.189289	0.0754906	0.151136	0.409794	0.0202696	0.62366	-0.735211	0.30225	298	524	530	53	191	42	273	10063	11974	0.159596	195	0.0761906	0.108106	0.203861	0.130034	0.0987332	0.128933	0.141664	0.00619994	0.129548	0.134908	0.151123	290	368	2
SRR1394566	Hypothalamus	GTEX-ZVZQ	female	60-69	7.5	Violent_and_fast_death	7.40739	4.95418	4.22748	0.0435056	2.12291	0.0414992	0.0492652	0.039297	0.144894	0.22465	0.0991507	0	0.0856378	0.475443	0.115119	-0.787019	-0.184887	0.0353405	491	942	856	98	340	75	434	12506	15742	0.205565	261	0.0817624	0.119499	0.232662	0.152227	0.121347	0.165366	0.142356	0.00490365	0.146538	0.159718	0.173153	402	506	5
SRR1072504	Hypothalamus	GTEX-WZTO	male	40-49	7.4	Violent_and_fast_death	8.58452	6.05456	5.6419	0.044641	2.50246	0.0463529	0.0466601	0.0417297	0.148615	0.130547	0.11304	0	0.143861	0.417476	0.195076	1.40032	-0.914299	0.702587	1071	1808	1597	229	620	157	1260	28004	34746	0.194037	152	0.115212	0.168118	0.29178	0.205702	0.14381	0.211383	0.174919	0.0072969	0.195203	0.203773	0.220946	879	741	6
SRR1435536	Hypothalamus	GTEX-13SLW	male	70-79	8	Fast_death_of_natural_causes	8.23193	5.25497	5.49771	0.0336563	2.20353	0.0378622	0.0365253	0.0287845	0.112754	0.297133	0.0955352	0.0451611	0.122806	0.439365	0	0.280483	-1.0039	0.629651	604	1086	1081	114	403	83	522	17483	21376	0.18212	156	0.086305	0.125161	0.25664	0.165704	0.115683	0.165086	0.157939	0.00569808	0.158452	0.165642	0.186342	470	510	5
SRR1319837	Hypothalamus	GTEX-1313W	female	50-59	6.8	Fast_death_of_natural_causes	8.26075	6.15903	5.01824	0.0397495	2.35533	0.0426249	0.0445477	0.0412986	0.144379	0.126403	0.129007	0.0228905	0.128082	0.441242	0.152376	0.925712	-0.814321	0.236858	546	906	853	99	288	73	510	12756	16031	0.204292	166	0.0995861	0.144707	0.26696	0.179417	0.129824	0.170438	0.15194	0.00540419	0.172668	0.177982	0.192189	362	505	4
SRR1446092	Hypothalamus	GTEX-13RTJ	male	60-69	7.6	Slow_death	8.33794	5.77496	5.13066	0.0426182	2.37922	0.0413259	0.0464053	0.0345927	0.13015	0.187999	0.107004	0.0789159	0.116106	0.459605	0.0503713	0.860536	-0.837777	0.555414	914	1605	1386	150	568	123	797	24656	30199	0.183549	286	0.105579	0.158225	0.279458	0.159822	0.127704	0.180708	0.163222	0.00651305	0.175771	0.186524	0.195802	613	679	6
SRR1320873	Hypothalamus	GTEX-13OW6	male	50-59	7.7	Fast_death_of_natural_causes	8.73497	6.09065	5.78909	0.0386482	2.70875	0.041191	0.0416247	0.0351528	0.142512	0.231572	0.116054	0	0.179651	0.401365	0.0713579	1.84632	-0.716173	0.984795	1076	1991	1637	207	662	167	941	25595	32276	0.206996	286	0.117076	0.172702	0.284386	0.180409	0.1437	0.214173	0.163854	0.00701299	0.188643	0.20374	0.210705	597	608	6
SRR661179	Hypothalamus	GTEX-S7SE	male	50-59	7.5	Fast_death_of_natural_causes	8.54812	6.21173	5.34162	0.0963053	2.20025	0.037562	0.0746326	0.0343657	0.128447	0.14447	0.116204	0	0.126013	0.46193	0.151382	1.02573	-1.42808	0.320202	568	1101	1072	122	348	101	602	11164	15078	0.259583	239	0.0821973	0.134184	0.241522	0.154991	0.114361	0.180844	0.123414	0.00453235	0.153224	0.167728	0.175193	303	534	5
SRR1401276	Hypothalamus	GTEX-13NYB	male	40-49	7	Fast_death_of_natural_causes	8.47524	6.07663	4.97501	0.044879	2.42159	0.0443593	0.0486015	0.0401348	0.146728	0.218493	0.110872	0	0.227252	0.361914	0.0814684	1.19183	-0.936252	0.526906	672	1318	1001	107	403	83	478	16609	20671	0.196507	239	0.103638	0.168349	0.265352	0.162462	0.129118	0.185243	0.153063	0.00604835	0.17495	0.187016	0.19153	519	599	6
SRR1317596	Hypothalamus	GTEX-13O3Q	male	50-59	8.7	Fast_death_of_natural_causes	8.55286	5.61633	4.79373	0.0425238	2.28488	0.0414669	0.0445411	0.0359869	0.14216	0.176644	0.0839306	0.0865617	0.144876	0.444404	0.0635832	0.87472	-1.24629	0.755741	886	1620	1403	163	577	122	793	23838	29402	0.189239	299	0.0981673	0.149432	0.275964	0.168558	0.135661	0.180646	0.165119	0.00626366	0.17303	0.185426	0.197572	710	701	6
SRR1311182	Hypothalamus	GTEX-11OF3	male	60-69	7.6	Fast_death_of_natural_causes	8.32448	5.6906	4.72686	0.0433224	2.43016	0.0431492	0.0496482	0.0387817	0.154512	0.173275	0.109305	0.0135406	0.163507	0.427262	0.113111	0.877868	-0.725341	0.638012	754	1377	1171	137	457	91	605	19533	24125	0.190342	299	0.101496	0.159488	0.275925	0.159975	0.140074	0.161938	0.148317	0.0063418	0.174221	0.184356	0.186539	591	600	5
SRR1432823	Hypothalamus	GTEX-13X6K	female	60-69	9.2	Slow_death	8.74258	5.62582	5.09876	0.0395423	2.28778	0.0391202	0.0409712	0.0350279	0.124497	0.172503	0.115245	0.1023	0.142368	0.448619	0.018965	1.072	-1.45963	0.915305	863	1536	1380	161	546	133	753	24774	30146	0.178199	265	0.0991755	0.14776	0.267979	0.171373	0.139581	0.178547	0.15674	0.00683412	0.171572	0.183467	0.19366	777	767	3
SRR1446892	Hypothalamus	GTEX-13NZA	male	60-69	6.9	Fast_death_of_natural_causes	8.15564	5.30758	3.46854	0.0420555	2.70853	0.0416393	0.0451069	0.0367184	0.138654	0.185618	0.156533	0.0581698	0.14975	0.444414	0.00551536	0.913028	-0.00588872	0.96048	634	1235	1087	125	416	85	515	16327	20424	0.200597	265	0.0930687	0.149845	0.270772	0.187096	0.123502	0.160638	0.168197	0.00597653	0.175195	0.176189	0.196676	357	608	4
SRR1334717	Hypothalamus	GTEX-14ASI	male	60-69	6.9	Fast_death_of_natural_causes	8.21176	5.63325	5.25759	0.0398228	2.18913	0.0402032	0.0422971	0.0356767	0.134448	0.175102	0.115021	0.00423341	0.167696	0.43067	0.107277	0.412723	-1.02845	0.371592	785	1487	1321	153	571	130	778	20336	25561	0.204413	239	0.088067	0.131481	0.24652	0.160435	0.116966	0.188753	0.146085	0.0056353	0.156626	0.17093	0.185448	624	557	5
SRR1354013	Hypothalamus	GTEX-13QIC	female	60-69	7.1	Fast_death_of_natural_causes	8.06982	5.26764	4.88653	0.0417492	2.29603	0.0414715	0.0479262	0.0364252	0.142976	0.167066	0.114052	0.0138952	0.157252	0.442168	0.105568	0.250129	-0.651012	0.561273	742	1365	1159	142	512	106	677	23797	28500	0.165018	239	0.100125	0.153698	0.279083	0.179313	0.140552	0.197082	0.152994	0.00693034	0.178055	0.192604	0.202118	760	718	5
SRR1316921	Hypothalamus	GTEX-13FXS	male	50-59	7.8	Fast_death_of_natural_causes	7.95028	5.58324	4.35789	0.0461523	2.2021	0.0415365	0.049222	0.0377687	0.139482	0.2197	0.0789443	0.0619073	0.164424	0.437388	0.0376362	0.147037	-0.701642	0.188365	699	1333	1018	123	532	92	520	21614	25931	0.16648	299	0.0898933	0.141986	0.244335	0.179093	0.131711	0.180385	0.145418	0.00633224	0.163827	0.174604	0.187308	668	630	5
SRR661995	Hypothalamus	GTEX-QVUS	female	60-69	7.6	Slow_death	8.4876	6.16099	4.66361	0.0693836	2.23642	0.0325101	0.0556056	0.0251162	0.104005	0.0992249	0.114644	0.164082	0.148336	0.473713	0	0.991416	-1.2902	0.329577	725	1265	1080	139	422	107	562	22751	27051	0.158959	299	0.108394	0.163949	0.280459	0.232533	0.14529	0.24723	0.180135	0.00743494	0.196334	0.209232	0.235089	633	704	5
SRR1319970	Hypothalamus	GTEX-1399T	male	60-69	6.8	Fast_death_of_natural_causes	8.36651	5.75893	4.26938	0.0372049	2.37586	0.0407911	0.0425996	0.0326277	0.129477	0.200882	0.0832885	0.0787175	0.105969	0.520052	0.0110904	0.877154	-0.875776	0.586764	634	1216	1047	103	403	94	467	16291	20255	0.195705	380	0.0930795	0.149256	0.269585	0.153542	0.127187	0.185135	0.153443	0.00566494	0.166366	0.182791	0.190426	457	570	6
SRR1329334	Hypothalamus	GTEX-13OW7	male	50-59	6.7	Fast_death_of_natural_causes	8.48329	6.42625	5.23984	0.0388903	2.70524	0.0435969	0.0422934	0.0347128	0.140834	0.2173	0.116656	0	0.182061	0.453544	0.0304387	1.74324	-0.452526	0.563042	914	1624	1196	146	513	105	559	20542	25599	0.197547	380	0.122715	0.185465	0.281674	0.22747	0.147589	0.200167	0.17677	0.00669805	0.204331	0.203724	0.22152	551	580	5
SRR661433	Nucleus_Accumbens	GTEX-RVPU	male	50-59	7.2	Fast_death_of_natural_causes	5.62682	1.81591	4.23043	0.143999	1.3475	0.0317932	0.0907406	0.0291769	0.11289	0.0515414	0.347156	0	0.1	0	0.501303	-5.03813	0.638925	-0.254182	17	15	85	7	15	10	159	797	1105	0.278733	358	0.0308082	0.0289579	0.152482	0.0552879	0.0552857	0.0981633	0.084967	0.00129465	0.066884	0.0837222	0.0977251	61	245	1
SRR1432765	Nucleus_Accumbens	GTEX-131XW	female	50-59	5.8	Slow_death	6.15734	2.46854	2.8665	0.031914	1.76998	0.0365754	0.0432648	0.031394	0.133824	0.517365	0.217064	0	0.107737	0	0.157835	-3.64026	0.755927	0.164998	76	155	241	30	97	20	208	2837	3664	0.22571	236	0.0467104	0.0689863	0.172767	0.151008	0.102563	0.16223	0.129252	0.00275713	0.109868	0.126637	0.153814	113	294	2
SRR1470111	Nucleus_Accumbens	GTEX-145MI	female	60-69	6	Fast_death_of_natural_causes	7.01341	3.19698	4.91347	0.0404585	2.07308	0.0426885	0.0457591	0.0360925	0.138634	0.454457	0.368203	0	0.117014	0	0.0603273	-2.04541	0.278547	0.716607	228	310	519	74	132	36	404	8166	9869	0.172561	236	0.0706234	0.0813663	0.207942	0.161088	0.097085	0.122877	0.124249	0.00419822	0.130255	0.127318	0.154039	237	456	2
SRR1321552	Nucleus_Accumbens	GTEX-139TS	male	60-69	6.4	Fast_death_of_natural_causes	6.00689	2.62284	3.81824	0.0467785	1.78643	0.0437884	0.0555479	0.0380534	0.156583	0.434583	0.23879	0.0293638	0.1	0.0657461	0.131517	-3.69777	0.949727	-0.0434171	168	310	371	50	157	31	275	6036	7398	0.184104	390	0.0605414	0.0774182	0.182182	0.160138	0.0975629	0.149	0.116709	0.00380326	0.12007	0.126541	0.152007	174	392	3
SRR1336887	Nucleus_Accumbens	GTEX-14753	male	60-69	5.8	Slow_death	5.10062	1.75138	4.68313	0.0515536	1.87442	0.0558368	0.0996359	0.0565133	0.266764	0.628815	0.118971	0	0.20369	0	0.0485233	-4.87737	2.20034	-0.220154	110	253	215	28	139	16	103	4431	5295	0.163173	270	0.0472339	0.100136	0.221166	0.154629	0.107738	0.125576	0.115032	0.00383942	0.130791	0.138654	0.154101	119	323	1
SRR1082759	Nucleus_Accumbens	GTEX-X261	male	50-59	5.9	Slow_death	6.56432	3.39954	4.17377	0.0373169	1.91704	0.0408902	0.0449625	0.0336252	0.132976	0.395989	0.2521	0.0292338	0.128486	0.113274	0.0809168	-2.61243	0.500809	0.0764877	206	362	485	58	174	34	338	8814	10471	0.158247	152	0.0567509	0.0782292	0.199876	0.127574	0.097565	0.119922	0.132446	0.00455833	0.115608	0.123898	0.144954	244	456	2
SRR1354577	Nucleus_Accumbens	GTEX-13PDP	male	60-69	6.5	Slow_death	6.15493	3.44905	4.52219	0.0389171	1.9595	0.0413586	0.0536376	0.0377631	0.142284	0.269792	0.336488	0	0.266144	0	0.127576	-2.94029	1.04523	-0.26881	220	393	413	51	208	42	263	8212	9802	0.162212	254	0.0682014	0.0905479	0.190462	0.12534	0.100083	0.158968	0.112287	0.00468587	0.118638	0.135015	0.146764	235	402	1
SRR1103048	Nucleus_Accumbens	GTEX-X4XY	male	60-69	6.2	Ventilator_case	5.24353	2.6285	3.59719	0.042619	2.33753	0.0454198	0.0543995	0.0430345	0.162069	0.209687	0.489221	0	0.29554	0	0.00555227	-3.70864	2.82339	-0.234838	82	213	225	23	120	14	107	2529	3313	0.236644	262	0.0469543	0.0709478	0.188387	0.131242	0.0933681	0.108509	0.103264	0.00288335	0.109383	0.115303	0.132851	102	323	3
SRR1455698	Nucleus_Accumbens	GTEX-ZVT3	female	60-69	7.5	Fast_death_of_natural_causes	6.57916	3.48921	3.55727	0.0400807	1.96351	0.0417801	0.0483534	0.0346381	0.144479	0.394451	0.242214	0	0.23425	0.0778644	0.0512202	-2.4939	0.56264	0.0744409	181	363	442	59	174	34	291	6599	8143	0.189611	136	0.0551509	0.0818097	0.18646	0.14668	0.0931415	0.139983	0.124772	0.00385444	0.117525	0.125349	0.149474	177	405	3
SRR655923	Nucleus_Accumbens	GTEX-P44H	male	40-49	6.5	Slow_death	7.68841	4.56726	6.65504	0.0760295	1.96685	0.0315657	0.0581957	0.0254407	0.106817	0.17572	0.177385	0.123731	0.124813	0.205529	0.192822	-0.894375	-0.767893	0.378003	535	897	1331	214	413	166	1294	29037	33887	0.143123	244	0.0709314	0.102101	0.242104	0.18425	0.106386	0.187514	0.164283	0.00807686	0.149847	0.159526	0.194538	802	683	5
SRR1329885	Nucleus_Accumbens	GTEX-ZF28	male	60-69	6.7	Slow_death	7.09984	4.26568	5.55318	0.0329014	2.27797	0.0379778	0.0379511	0.0312812	0.117736	0.112325	0.240498	0.182923	0.1	0.250073	0.11418	-1.19603	0.488481	0.318792	331	520	770	92	205	78	611	11742	14349	0.181685	155	0.0710705	0.0902355	0.222089	0.137178	0.0953426	0.178747	0.138041	0.00495109	0.130143	0.146604	0.169014	348	480	2
SRR1329551	Nucleus_Accumbens	GTEX-YFC4	female	40-49	7.7	Violent_and_fast_death	7.45017	4.69495	6.03223	0.028728	2.1299	0.0358268	0.0341335	0.0260737	0.113062	0.0880074	0.155355	0.0543566	0.109702	0.306131	0.286448	-0.852685	-0.206531	0.234604	581	894	1336	223	349	183	1774	19601	24941	0.214105	154	0.0825774	0.109924	0.246696	0.178248	0.111666	0.202495	0.178899	0.00594131	0.154361	0.167695	0.201584	628	559	6
SRR1375203	Nucleus_Accumbens	GTEX-1445S	male	60-69	7.4	Intermediate_death	7.10664	3.73956	5.23372	0.0366856	2.06595	0.039214	0.0404653	0.034501	0.130411	0.30471	0.174252	0.0812726	0.198161	0.240661	0.000942041	-1.71571	0.12738	0.462765	260	504	614	75	208	42	311	8539	10553	0.190846	159	0.0599213	0.0876002	0.217436	0.14911	0.101083	0.128199	0.127952	0.00425718	0.128517	0.13358	0.155674	245	427	3
SRR656167	Nucleus_Accumbens	GTEX-QVUS	female	60-69	6.4	Slow_death	7.44437	5.0282	6.06755	0.0735521	2.17228	0.0353256	0.0570007	0.0277888	0.123145	0.21643	0.140346	0.14432	0.185748	0.266261	0.046894	-0.649623	-0.142326	0.0642065	234	379	483	59	166	41	317	7324	9003	0.186493	176	0.0722103	0.0985895	0.218745	0.162367	0.121883	0.158426	0.128367	0.00446674	0.137978	0.149411	0.166976	197	426	3
SRR1079281	Nucleus_Accumbens	GTEX-XOTO	male	50-59	6.7	Fast_death_of_natural_causes	7.24295	4.71382	5.40948	0.0379541	2.06965	0.0435802	0.044467	0.0353548	0.135525	0.155672	0.19409	0	0.257964	0.196475	0.195799	-1.13228	-0.0784574	-0.00573382	352	623	818	102	279	68	817	10732	13791	0.221811	259	0.0696712	0.0995433	0.220923	0.141705	0.104446	0.119692	0.132858	0.00453497	0.132961	0.136151	0.153795	312	466	5
SRR612731	Nucleus_Accumbens	GTEX-RU72	female	50-59	7.4	Fast_death_of_natural_causes	7.50555	4.83245	5.03801	0.0798114	1.97346	0.045113	0.0705076	0.0419362	0.147734	0.202588	0.197478	0	0.252809	0.205709	0.141417	-0.947149	-0.561011	0.0664349	166	304	437	47	145	35	313	4288	5735	0.25231	311	0.0526561	0.076065	0.183262	0.114026	0.0930355	0.109151	0.0946214	0.00294657	0.106502	0.115378	0.125265	125	358	4
SRR1444876	Nucleus_Accumbens	GTEX-13OVH	male	70-79	5.7	Fast_death_of_natural_causes	7.23538	4.25697	6.01272	0.0423908	2.12174	0.0398579	0.043966	0.0410853	0.123503	0.185202	0.133107	0.101087	0.192232	0.283415	0.104958	-1.27673	0.0506743	0.307946	359	715	799	85	321	90	579	12678	15626	0.18866	102	0.0677227	0.102186	0.218156	0.130799	0.102366	0.151227	0.124428	0.00490662	0.129716	0.143484	0.156152	350	511	3
SRR1332275	Nucleus_Accumbens	GTEX-ZAB4	male	40-49	6.8	Slow_death	7.52552	5.31067	6.8968	0.0315856	2.3704	0.0375221	0.0357134	0.030695	0.115005	0.0621871	0.136192	0.0797434	0.153614	0.326592	0.241672	-0.171839	0.106528	0.13115	425	650	998	151	231	110	1136	11675	15376	0.2407	158	0.0726644	0.102564	0.224182	0.149758	0.0945678	0.164984	0.138524	0.00491724	0.137292	0.146574	0.169362	342	414	5
SRR1410656	Nucleus_Accumbens	GTEX-12WSB	female	60-69	7.7	Slow_death	7.06546	3.81017	5.15746	0.0335462	1.86076	0.0383655	0.0377483	0.0301763	0.137288	0.192767	0.0743762	0.119925	0.208163	0.291972	0.112797	-2.00285	-0.200447	0.210812	204	296	353	49	166	31	280	8692	10071	0.136928	252	0.0852132	0.105564	0.255489	0.20588	0.137185	0.175143	0.1674	0.00530092	0.163037	0.168345	0.200978	233	481	4
SRR1340301	Nucleus_Accumbens	GTEX-145LU	male	50-59	5.9	Fast_death_of_natural_causes	7.0245	4.46278	4.84584	0.0344994	2.08542	0.0382261	0.0408984	0.0338848	0.134169	0.223314	0.169312	0	0.321786	0.179275	0.106313	-1.44261	0.215509	-0.0281864	212	452	435	46	221	44	268	6594	8272	0.202853	198	0.0593874	0.097	0.203759	0.138561	0.110802	0.170319	0.117683	0.00398337	0.124677	0.14547	0.15758	183	342	3
SRR1313642	Nucleus_Accumbens	GTEX-13SLW	male	70-79	6.4	Fast_death_of_natural_causes	6.90654	3.88727	4.24926	0.0390076	2.12124	0.0403321	0.0468002	0.0332955	0.123193	0.302025	0.19367	0	0.293096	0.211209	0	-1.77303	0.448864	0.248643	572	1148	1003	117	514	108	550	22314	26326	0.152397	223	0.0773046	0.115096	0.226477	0.15389	0.123265	0.164379	0.154504	0.00622425	0.143192	0.157304	0.174812	634	570	3
SRR1500405	Nucleus_Accumbens	GTEX-ZE7O	female	50-59	6.9	Fast_death_of_natural_causes	6.79757	4.41506	4.79436	0.0383465	2.09879	0.0423732	0.0512357	0.0350931	0.138831	0.248824	0.13504	0	0.257802	0.248715	0.10962	-1.67226	0.503227	-0.182788	293	609	536	68	276	46	317	8259	10404	0.206171	121	0.0690892	0.0992207	0.200908	0.166348	0.120715	0.146084	0.134998	0.004282	0.133891	0.141732	0.162085	251	393	3
SRR1353285	Nucleus_Accumbens	GTEX-YJ89	male	60-69	7	Fast_death_of_natural_causes	7.16483	4.4627	6.05174	0.0319576	2.28627	0.0367907	0.0392017	0.0302958	0.130004	0.118635	0.132949	0.0388195	0.247576	0.265831	0.196189	-1.03052	0.417504	0.262571	523	1013	1133	153	439	127	947	21352	25687	0.168762	288	0.0749615	0.113401	0.238036	0.158331	0.109184	0.171124	0.147034	0.00657477	0.146182	0.157936	0.178631	690	590	6
SRR613438	Nucleus_Accumbens	GTEX-R55E	male	20-29	7.7	Violent_and_fast_death	8.06924	5.50218	6.06782	0.0646858	2.34409	0.0421828	0.0612853	0.0398527	0.153274	0.160827	0.112805	0.0780936	0.261717	0.293922	0.0926354	0.421249	-0.576894	0.459809	460	674	951	138	268	91	830	11641	15053	0.226666	196	0.0802437	0.0992583	0.227586	0.163376	0.100032	0.14181	0.140556	0.00498763	0.142616	0.142172	0.168332	308	511	4
SRR1381632	Nucleus_Accumbens	GTEX-144GO	male	60-69	5.8	Slow_death	7.50369	5.00489	6.41436	0.0329989	2.03447	0.0378751	0.0400293	0.031082	0.121199	0.240624	0.109212	0.0531305	0.270213	0.288015	0.0388064	-0.787942	-0.458423	0.0123828	379	713	674	83	342	56	369	14126	16742	0.156254	114	0.0699304	0.100119	0.221786	0.151406	0.115132	0.138994	0.126948	0.00546066	0.13581	0.144008	0.159784	476	472	3
SRR1099168	Nucleus_Accumbens	GTEX-XMD1	male	60-69	7.4	Slow_death	7.90842	4.92927	6.61383	0.0427267	2.75437	0.045747	0.0528356	0.0419148	0.165142	0.174278	0.140647	0.117759	0.254443	0.312873	0	0.556991	0.382832	1.01572	520	947	984	128	416	89	526	14870	18480	0.195346	253	0.0897582	0.131367	0.25456	0.172434	0.138333	0.163647	0.149034	0.00600577	0.16203	0.171977	0.184919	330	536	4
SRR662546	Nucleus_Accumbens	GTEX-P44G	male	30-39	7.4	Ventilator_case	8.08763	5.34732	5.24626	0.0952954	2.42509	0.0381892	0.0722289	0.0350697	0.129588	0.136527	0.177715	0.0536302	0.310018	0.265675	0.0564349	0.479055	-0.442634	0.637827	577	1094	1197	161	475	129	822	17807	22262	0.200117	306	0.0810276	0.12751	0.25397	0.178853	0.121795	0.181672	0.146182	0.00594383	0.16034	0.171237	0.190169	432	624	4
SRR601122	Nucleus_Accumbens	GTEX-NL4W	male	50-59	7.2	Slow_death	7.86299	4.98098	4.46621	0.0462331	2.38969	0.0449851	0.0542555	0.040837	0.150204	0.164695	0.124516	0.0715201	0.272846	0.306425	0.059998	0.0407905	-0.227504	0.636339	628	1227	1246	144	567	130	791	21877	26610	0.177865	316	0.0757821	0.115518	0.229561	0.137602	0.117438	0.146995	0.131397	0.00615617	0.139616	0.152378	0.161389	597	636	4
SRR598196	Nucleus_Accumbens	GTEX-N7MT	female	60-69	7.5	Slow_death	8.10626	5.46338	6.08826	0.0476984	2.67084	0.0452616	0.0569004	0.0430525	0.155095	0.132817	0.142752	0.0895471	0.245629	0.340886	0.0483702	0.883521	-0.026238	0.792026	871	1602	1565	201	726	180	1038	27214	33397	0.185136	205	0.101799	0.148079	0.292187	0.184189	0.148154	0.198672	0.170957	0.00712003	0.181563	0.196773	0.211501	768	708	5
SRR1333767	Nucleus_Accumbens	GTEX-ZE9C	male	60-69	7.6	Fast_death_of_natural_causes	7.57162	4.94973	3.44966	0.0391725	2.52003	0.0435507	0.0449458	0.0368497	0.143992	0.243351	0.133566	0.0330532	0.2863	0.30373	0	-0.0870057	0.344885	0.515636	499	1028	939	110	413	80	510	17887	21466	0.166729	184	0.0811012	0.1305	0.264393	0.161569	0.122948	0.173278	0.160863	0.00644809	0.159391	0.17278	0.190026	472	585	4
SRR1076072	Nucleus_Accumbens	GTEX-X4XX	male	60-69	7.6	Slow_death	7.91471	5.47685	5.55346	0.0438244	2.4124	0.0451671	0.0460391	0.0401946	0.151481	0.197217	0.114363	0.0416044	0.288076	0.314724	0.0440158	0.348384	-0.274298	0.400393	491	877	983	109	354	94	619	14806	18333	0.192385	253	0.0787935	0.110195	0.239478	0.136474	0.113427	0.158364	0.132783	0.00558724	0.141235	0.155366	0.166775	414	508	5
SRR1400997	Nucleus_Accumbens	GTEX-147GR	male	60-69	7.8	Fast_death_of_natural_causes	7.75153	5.21211	5.43449	0.0379355	2.33418	0.0401827	0.0404942	0.0332608	0.137213	0.158295	0.0989778	0.0320419	0.279229	0.327185	0.10427	-0.0405149	-0.21305	0.353978	411	752	846	97	336	78	518	10881	13919	0.218263	189	0.0760538	0.116986	0.250086	0.164202	0.117478	0.155342	0.128768	0.0048096	0.151832	0.159973	0.174599	315	398	3
SRR1396123	Nucleus_Accumbens	GTEX-13O3O	female	60-69	7.8	Intermediate_death	7.82158	5.56639	4.10067	0.039438	2.27	0.0398791	0.0452682	0.0345093	0.133277	0.197382	0.170005	0	0.31569	0.301678	0.0152446	0.103197	-0.429961	0.145639	920	1679	1463	197	787	164	911	29189	35310	0.17335	207	0.0928879	0.136229	0.256501	0.17006	0.130943	0.167645	0.147709	0.00681905	0.163919	0.172829	0.185479	826	672	5
SRR1486608	Nucleus_Accumbens	GTEX-13NYS	male	60-69	7.2	Slow_death	8.13264	5.22586	3.79726	0.0440816	3.23151	0.0447071	0.0447612	0.0413129	0.156996	0.200418	0.124827	0.05639	0.319533	0.298832	0	1.56204	0.971102	1.43346	757	1299	1098	132	575	126	540	26354	30881	0.146595	177	0.131546	0.187837	0.300424	0.188286	0.187177	0.247974	0.178912	0.0092241	0.202023	0.230853	0.228899	618	764	4
SRR655134	Nucleus_Accumbens	GTEX-T6MN	male	50-59	8	Fast_death_of_natural_causes	8.12962	5.6916	5.03066	0.0665223	2.37786	0.0333558	0.048549	0.0270228	0.107362	0.169292	0.117581	0	0.354224	0.264419	0.0944834	0.613252	-0.59606	0.425824	930	1656	1532	214	696	176	1159	35772	42135	0.151015	223	0.109198	0.159635	0.289158	0.191236	0.139232	0.217244	0.176793	0.00929927	0.187307	0.201317	0.218608	1050	848	3
SRR1408769	Nucleus_Accumbens	GTEX-139UC	male	60-69	7.7	Fast_death_of_natural_causes	7.59887	5.27727	3.49243	0.0376902	2.41569	0.0410137	0.0467772	0.0376587	0.158807	0.217642	0.10637	0.0557097	0.252986	0.367292	0	-0.052515	0.106065	0.252681	377	737	735	84	286	51	367	10397	13034	0.202317	243	0.0776036	0.11876	0.230511	0.177132	0.113725	0.146853	0.141544	0.00493221	0.151002	0.152462	0.17401	295	454	4
SRR607141	Nucleus_Accumbens	GTEX-NPJ8	male	40-49	7.8	Slow_death	8.26783	5.55378	5.25248	0.0869063	2.56918	0.0422271	0.0625774	0.0424907	0.160647	0.134147	0.15342	0.0882649	0.309571	0.314597	0	0.947742	-0.400964	0.789898	949	1694	1532	214	793	184	954	34881	41201	0.153394	204	0.0954414	0.140805	0.266914	0.179062	0.131354	0.217629	0.170904	0.00782764	0.170556	0.189175	0.208627	981	847	4
SRR598253	Nucleus_Accumbens	GTEX-Q2AG	female	40-49	8.3	Fast_death_of_natural_causes	8.09394	5.80874	4.55061	0.0827459	2.35595	0.0408035	0.0617633	0.0406641	0.158494	0.149531	0.124165	0.0127129	0.299379	0.328129	0.086083	0.601202	-0.601404	0.305843	825	1546	1484	193	703	177	1119	27657	33704	0.179415	116	0.0859545	0.139322	0.26631	0.16395	0.137342	0.198797	0.149772	0.00697197	0.163884	0.185443	0.194707	870	649	6
SRR1432343	Nucleus_Accumbens	GTEX-ZXG5	male	60-69	7.9	Intermediate_death	7.63105	5.02001	5.61843	0.0437252	2.41356	0.0436472	0.0490037	0.0387613	0.153694	0.209265	0.107496	0	0.306199	0.323263	0.0537776	-0.140218	0.0799852	0.43392	973	1760	1614	224	821	193	1027	31671	38283	0.172714	156	0.0950692	0.137783	0.264125	0.168783	0.133197	0.205758	0.154791	0.00719307	0.16644	0.185216	0.198364	926	758	5
SRR1385080	Nucleus_Accumbens	GTEX-12WSM	male	60-69	8.4	Fast_death_of_natural_causes	7.15062	4.82136	4.59652	0.0388913	2.23691	0.0420971	0.0430575	0.0357602	0.150718	0.210757	0.0940365	0	0.325422	0.307742	0.0620418	-0.948655	0.324003	-0.00815729	492	955	861	105	401	81	505	15484	18884	0.180047	260	0.0793387	0.114686	0.234592	0.144842	0.112286	0.156673	0.148748	0.00555899	0.143365	0.154559	0.171214	450	514	3
SRR1313951	Nucleus_Accumbens	GTEX-1399T	male	60-69	7.1	Fast_death_of_natural_causes	7.84245	5.2589	5.70386	0.0354587	2.18752	0.0388137	0.0429505	0.0333719	0.139857	0.0884109	0.0936589	0.0727106	0.24136	0.394245	0.109615	-0.127515	-0.58548	0.279407	493	951	959	97	373	78	589	12179	15719	0.225205	185	0.0805537	0.11939	0.238575	0.129544	0.116188	0.130953	0.128119	0.00467407	0.142016	0.151277	0.156798	354	462	5
SRR1324431	Nucleus_Accumbens	GTEX-13G51	male	60-69	7.1	Fast_death_of_natural_causes	7.88544	5.63002	5.52385	0.042024	2.38126	0.0387003	0.0398173	0.0383346	0.123147	0.167858	0.0682537	0.0204671	0.278869	0.356934	0.107618	0.346587	-0.305762	0.256331	444	787	763	85	297	65	479	12437	15357	0.190141	158	0.0825239	0.126282	0.238341	0.142203	0.119859	0.182225	0.136651	0.00551468	0.147337	0.166677	0.174855	334	502	4
SRR613042	Nucleus_Accumbens	GTEX-R55F	male	50-59	7.5	Slow_death	7.60669	5.16225	3.03735	0.0319096	2.33557	0.03487	0.0390463	0.0305801	0.122733	0.238804	0.0954098	0.0273244	0.308784	0.329678	0	-0.205607	-0.0412387	0.260964	497	871	744	87	435	80	425	23112	26251	0.119576	199	0.092616	0.125485	0.229753	0.17304	0.115735	0.169333	0.152366	0.00946771	0.155224	0.160077	0.181123	627	551	2
SRR1087031	Nucleus_Accumbens	GTEX-X585	male	50-59	7.4	Slow_death	7.82453	5.67337	5.05977	0.045038	2.61878	0.0456171	0.0450934	0.0417494	0.148574	-0.00212998	0.144499	0.174124	0.27042	0.376467	0.0366194	0.627605	0.191329	0.379205	446	873	777	87	348	68	450	14498	17547	0.173762	179	0.0866602	0.138194	0.247869	0.154937	0.131546	0.173463	0.148815	0.0063359	0.156915	0.172768	0.181271	454	482	4
SRR1325986	Nucleus_Accumbens	GTEX-13FXS	male	50-59	7.1	Fast_death_of_natural_causes	7.99895	5.75361	5.26622	0.0406652	2.42205	0.0423378	0.044253	0.0380639	0.154771	0.105409	0.0891182	0.0286079	0.247253	0.404222	0.12539	0.571131	-0.369539	0.313663	675	1265	1274	169	444	135	881	15458	20301	0.23856	235	0.0852656	0.136334	0.243779	0.147269	0.10973	0.176041	0.140618	0.00519224	0.153162	0.166471	0.176927	429	545	5
SRR1318372	Nucleus_Accumbens	GTEX-13FLV	male	50-59	7.8	Fast_death_of_natural_causes	7.85866	5.41399	3.48035	0.0465132	2.23051	0.0443412	0.0531971	0.0403452	0.157487	0.221212	0.124516	0	0.365739	0.285919	0.00261376	0.0173703	-0.535256	0.236066	512	1025	858	88	464	71	414	16424	19856	0.172844	193	0.084917	0.13424	0.257395	0.156075	0.13352	0.176548	0.144197	0.00588622	0.158157	0.175426	0.183554	519	590	5
SRR1335254	Nucleus_Accumbens	GTEX-14ASI	male	60-69	6.9	Fast_death_of_natural_causes	7.7551	5.36175	4.9964	0.0408887	2.32686	0.0422367	0.0433942	0.037847	0.140947	0.155779	0.116343	0	0.373601	0.28129	0.0729877	0.0211003	-0.238976	0.260426	553	1099	1050	114	527	89	577	15446	19455	0.206065	152	0.0824311	0.118323	0.237141	0.147049	0.122192	0.152293	0.134099	0.00539603	0.146236	0.157487	0.167646	471	468	4
SRR1323130	Nucleus_Accumbens	GTEX-13S7M	female	60-69	6.4	Fast_death_of_natural_causes	7.36495	4.96977	4.20749	0.0420048	2.23935	0.0416394	0.0505964	0.0382209	0.143108	0.124283	0.117698	0	0.320271	0.351452	0.0862965	-0.664365	0.0735843	0.0882003	772	1478	1241	177	634	153	755	22738	27948	0.186418	185	0.0869595	0.122334	0.230871	0.165048	0.11637	0.180419	0.129249	0.00603485	0.151303	0.162498	0.176397	625	617	4
SRR655649	Nucleus_Accumbens	GTEX-QMR6	male	50-59	8.1	Slow_death	8.25208	5.87264	4.9828	0.0651789	2.51862	0.0306891	0.0512729	0.025719	0.103397	0.111788	0.155782	0	0.348485	0.327573	0.0563722	1.00835	-0.492596	0.540866	1626	2774	2255	337	1304	315	1663	79333	89607	0.114656	259	0.137458	0.199696	0.32995	0.23306	0.181425	0.260468	0.203375	0.0140624	0.225041	0.242885	0.256713	2240	1268	5
SRR1314998	Nucleus_Accumbens	GTEX-13FHO	male	60-69	5.8	Ventilator_case	7.51684	4.89181	4.56223	0.0506522	2.65462	0.0470562	0.051275	0.0478551	0.160529	0.0999275	0.21961	0	0.32721	0.353253	0	0.014566	0.65456	0.617702	482	981	844	93	434	76	415	15583	18908	0.175851	305	0.095545	0.142688	0.267994	0.164208	0.15065	0.14614	0.16511	0.00637371	0.167609	0.176868	0.185863	396	569	4
SRR600348	Nucleus_Accumbens	GTEX-NPJ7	female	60-69	7.7	Slow_death	8.06023	5.78972	4.64723	0.0433678	2.60702	0.0420736	0.0541147	0.0386749	0.144637	0.109539	0.142144	0.0643059	0.298731	0.385279	0	0.899383	-0.107478	0.501247	831	1548	1370	161	700	128	651	23828	29217	0.184447	277	0.0949515	0.141199	0.27078	0.17279	0.138723	0.173988	0.152376	0.00675629	0.16993	0.181173	0.192484	648	685	5
SRR1340700	Nucleus_Accumbens	GTEX-145MH	male	50-59	6.6	Violent_and_fast_death	8.2023	5.50287	5.58171	0.0423171	2.34285	0.0424584	0.0433557	0.0385275	0.149746	0.203988	0.0692011	0.0372842	0.329122	0.360405	0	0.552472	-0.732088	0.572548	1054	1959	1566	219	800	191	979	42098	48866	0.138501	190	0.101061	0.15597	0.278377	0.172387	0.151687	0.219434	0.171006	0.00927971	0.176949	0.201367	0.210301	1647	1013	5
SRR1353157	Nucleus_Accumbens	GTEX-13O3Q	male	50-59	8.4	Fast_death_of_natural_causes	8.08756	5.65133	4.63207	0.0440867	2.47232	0.0432933	0.0476373	0.0394651	0.162012	0.178163	0.095658	0.00302453	0.361263	0.338737	0.023154	0.681117	-0.37458	0.494127	539	1121	990	98	464	84	513	15228	19037	0.200084	144	0.0856275	0.141653	0.265328	0.140632	0.137063	0.159743	0.150346	0.00572118	0.15831	0.175947	0.179012	442	551	4
SRR1313361	Nucleus_Accumbens	GTEX-12WSH	male	50-59	8.4	Fast_death_of_natural_causes	7.55026	5.49892	3.5158	0.04468	2.3242	0.0426018	0.0515912	0.039424	0.156761	0.183998	0.11041	0.00206492	0.36392	0.339607	0	-0.124299	-0.0162491	-0.000515584	696	1270	977	104	593	85	462	25904	30091	0.139145	136	0.0937223	0.145035	0.26261	0.139146	0.134659	0.187078	0.144541	0.00754802	0.160128	0.182345	0.183344	758	746	4
SRR600560	Nucleus_Accumbens	GTEX-N7MS	male	60-69	7.6	Fast_death_of_natural_causes	8.31052	5.98478	5.01465	0.0865748	2.59936	0.0444102	0.0646003	0.044879	0.170545	0.0716302	0.116119	0.0298188	0.327837	0.380933	0.073662	1.22699	-0.42016	0.591725	927	1734	1449	190	746	161	849	27959	34015	0.178039	256	0.106912	0.159588	0.287303	0.191438	0.144166	0.209514	0.15575	0.00750776	0.18631	0.200143	0.211001	805	689	5
SRR1096966	Nucleus_Accumbens	GTEX-XLM4	male	60-69	8.6	Intermediate_death	8.64172	5.72074	4.90221	0.0481921	2.99084	0.0478384	0.0519191	0.0457377	0.169671	0.125519	0.111762	0.0473188	0.33949	0.375911	0	1.96781	-0.0775944	1.36739	1105	2035	1588	201	808	168	864	28920	35689	0.189666	311	0.126494	0.185216	0.310603	0.194547	0.172152	0.207619	0.18805	0.00821204	0.204215	0.218897	0.225205	731	719	6
SRR1322555	Nucleus_Accumbens	GTEX-131XH	male	50-59	6.7	Fast_death_of_natural_causes	8.63124	6.11493	4.84727	0.0383562	2.34464	0.0377167	0.0412197	0.0319311	0.116415	0.159018	0.105306	0	0.400729	0.319847	0.0150997	1.26034	-1.2569	0.572433	738	1436	1182	146	563	126	662	18898	23751	0.204328	175	0.0966494	0.14876	0.255382	0.175646	0.136442	0.177518	0.136611	0.00571546	0.169109	0.179526	0.186289	545	386	4
SRR1070986	Nucleus_Accumbens	GTEX-WZTO	male	40-49	7.5	Violent_and_fast_death	8.67695	6.2962	6.08673	0.0348694	2.18224	0.0389504	0.0387422	0.032838	0.122039	0.13521	0.107572	0	0.355951	0.369254	0.0320127	1.16806	-1.61353	0.364478	738	1315	1131	135	539	111	700	17829	22498	0.20753	121	0.0898983	0.13484	0.251046	0.143023	0.125688	0.167342	0.132432	0.00541198	0.154702	0.169729	0.173461	504	440	4
SRR1474065	Nucleus_Accumbens	GTEX-13VXU	male	50-59	9	Fast_death_of_natural_causes	8.40318	5.83374	4.22709	0.0419954	2.71797	0.0431615	0.0426754	0.0384208	0.145621	0.153893	0.0767549	0.00999331	0.377052	0.382307	0	1.41151	-0.303456	0.863061	903	1716	1407	162	673	143	649	24929	30582	0.184847	200	0.100985	0.154311	0.285376	0.169403	0.14547	0.191304	0.163491	0.00736562	0.177519	0.194115	0.202394	812	633	5
SRR1321183	Nucleus_Accumbens	GTEX-12WSD	female	60-69	5.8	Fast_death_of_natural_causes	8.36142	5.5545	4.53398	0.0476459	2.43633	0.0455951	0.0515754	0.0419316	0.146703	0.067873	0.124653	0.0301148	0.265997	0.50549	0.00587195	0.861214	-0.748828	0.757175	1066	2028	1669	197	765	163	850	30497	37235	0.180959	318	0.101978	0.163051	0.271431	0.179619	0.144686	0.193086	0.174647	0.00706232	0.17902	0.193063	0.204696	916	769	6
SRR1457551	Putamen	GTEX-ZE7O	female	50-59	6	Fast_death_of_natural_causes	6.28314	2.83727	4.84907	0.0370583	1.83616	0.0391737	0.0498917	0.0347376	0.134376	0.453422	0.163107	0	0.103056	0	0.280416	-3.25768	0.709907	0.1063	177	312	380	55	144	36	366	6362	7832	0.187692	210	0.0586038	0.0843203	0.212043	0.160734	0.0968805	0.139943	0.139121	0.00422114	0.128925	0.133297	0.16296	191	363	3
SRR1366961	Putamen	GTEX-ZF28	male	60-69	6.3	Slow_death	6.35089	3.36795	5.04703	0.0341437	1.9587	0.0404893	0.0410148	0.0322729	0.12672	0.468128	0.224625	0	0.0110696	0.106383	0.189795	-2.78295	0.823243	-0.0522974	173	301	426	54	147	42	344	6376	7863	0.189114	302	0.0552637	0.0797436	0.18008	0.136453	0.0898833	0.167163	0.11157	0.00395149	0.112885	0.129217	0.148816	172	392	1
SRR1429641	Putamen	GTEX-13OW8	male	60-69	7	Fast_death_of_natural_causes	6.96007	4.27292	4.71073	0.0354199	2.02661	0.0413119	0.0437033	0.0334443	0.133969	0.370586	0.239989	0	0.12281	0.0219121	0.244704	-1.67278	0.19408	-0.0186293	321	540	776	106	243	79	746	10911	13722	0.204854	179	0.0724623	0.092825	0.231931	0.153407	0.105284	0.143624	0.124122	0.00487458	0.137656	0.143416	0.163271	355	427	4
SRR1440246	Putamen	GTEX-12WSE	male	20-29	5.9	Fast_death_of_natural_causes	5.74709	3.19901	4.48814	0.031763	1.89236	0.0379147	0.0380201	0.0316137	0.126049	0.348438	0.186296	0	0.0852526	0.0652056	0.314808	-3.55127	1.40682	-0.524707	63	109	200	29	68	13	193	1900	2575	0.262136	190	0.0444189	0.0569885	0.178863	0.156899	0.0938893	0.0832532	0.115739	0.00215581	0.109292	0.103248	0.133689	81	255	1
SRR1345478	Putamen	GTEX-13CZV	male	60-69	6.9	Fast_death_of_natural_causes	6.80912	4.087	6.54966	0.0406577	2.0142	0.0406774	0.042991	0.0381753	0.131773	0.385509	0.20097	0.0599807	0.0143377	0.15313	0.186072	-1.92447	0.355772	-0.0463795	226	378	538	74	165	49	445	7724	9599	0.195333	172	0.0689572	0.0869084	0.208361	0.163695	0.102669	0.143292	0.122396	0.00436727	0.13198	0.135308	0.159436	213	440	3
SRR1455305	Putamen	GTEX-13FHP	male	50-59	6.7	Slow_death	6.4058	3.69437	4.50371	0.0425641	1.8311	0.0446962	0.0487033	0.0410135	0.135472	0.447801	0.181642	0	0.0819541	0.0969584	0.191645	-2.75296	0.510632	-0.310552	132	253	312	37	130	23	271	3976	5134	0.225555	328	0.0557639	0.0736064	0.181636	0.133393	0.0921015	0.121914	0.117711	0.00309535	0.1111	0.117314	0.138663	138	348	2
SRR1416096	Putamen	GTEX-ZXG5	male	60-69	6.7	Intermediate_death	6.5044	3.77864	5.95548	0.0375911	1.90139	0.0399994	0.0454323	0.0333402	0.134929	0.359019	0.169387	0	0.000535028	0.187443	0.283616	-2.52112	0.519618	-0.217247	185	322	539	77	158	44	521	5864	7710	0.239429	220	0.0488349	0.0705361	0.178788	0.132872	0.0896551	0.105804	0.109748	0.00330126	0.107758	0.111196	0.131803	183	410	4
SRR1320012	Putamen	GTEX-11WQC	male	60-69	7	Fast_death_of_natural_causes	6.38913	3.64154	4.88835	0.035485	1.73626	0.0405623	0.0498444	0.0329679	0.130254	0.35476	0.244582	0	0.0498373	0.150738	0.200082	-2.92214	0.361282	-0.373332	134	252	361	50	129	29	291	4159	5405	0.230527	209	0.0496118	0.0646081	0.174081	0.130401	0.0877936	0.124229	0.106324	0.00295964	0.104675	0.112678	0.133759	155	349	2
SRR1491293	Putamen	GTEX-13JVG	male	60-69	5.9	Fast_death_of_natural_causes	6.87537	4.18559	4.3732	0.0397413	2.15742	0.0409122	0.0469131	0.0377318	0.135865	0.452149	0.250695	0	0.0816627	0.126138	0.0893555	-1.61951	0.533016	0.0723193	340	658	605	85	288	48	425	12641	15090	0.162293	117	0.0779718	0.116731	0.230747	0.16712	0.124894	0.13011	0.128089	0.00568384	0.148142	0.15062	0.164016	401	490	3
SRR1406976	Putamen	GTEX-Y8DK	male	60-69	8.2	Fast_death_of_natural_causes	6.93165	4.75836	5.88382	0.032344	2.2033	0.0345017	0.0358948	0.0306077	0.11773	0.398965	0.173694	0	0.12024	0.0940869	0.213014	-1.24102	0.51846	-0.186532	322	514	690	87	210	69	604	9895	12391	0.201437	341	0.0776609	0.0989904	0.204311	0.135797	0.107257	0.151967	0.121407	0.00481352	0.12919	0.140631	0.15337	292	436	3
SRR1499630	Putamen	GTEX-1445S	male	60-69	7.5	Intermediate_death	7.19746	4.33081	5.58545	0.0357237	1.95071	0.0397067	0.0395855	0.0332704	0.122907	0.338216	0.223681	0.039308	0.0445467	0.186282	0.167967	-1.51286	-0.219327	0.0857943	233	430	599	81	191	53	508	7873	9968	0.210173	103	0.0624508	0.0845628	0.201787	0.138098	0.105062	0.127484	0.114831	0.00418751	0.121725	0.129724	0.14555	241	392	3
SRR1475022	Putamen	GTEX-ZDXO	male	60-69	6.5	Fast_death_of_natural_causes	6.88252	4.10899	4.07587	0.0311182	1.97206	0.0391055	0.0399524	0.0310839	0.126274	0.466647	0.214677	0	0.120391	0.119329	0.0789556	-1.89849	0.193937	-0.0323913	213	400	460	54	188	34	269	6775	8393	0.19278	103	0.06591	0.0871176	0.198286	0.143543	0.0965027	0.129172	0.109311	0.00401015	0.123714	0.12777	0.145078	212	356	3
SRR1343281	Putamen	GTEX-144GL	male	50-59	6.8	Fast_death_of_natural_causes	7.2359	4.8203	5.2429	0.042471	2.12035	0.0408715	0.0455806	0.0386029	0.138666	0.360075	0.185721	0.0251261	0.0827768	0.174107	0.172195	-1.02219	0.0152371	-0.0331358	358	596	812	105	242	70	686	10017	12886	0.222645	158	0.0673421	0.0906052	0.213546	0.140594	0.0978504	0.12783	0.1199	0.00436487	0.128022	0.132458	0.150468	284	463	5
SRR1384030	Putamen	GTEX-13PVQ	male	50-59	6.7	Fast_death_of_natural_causes	7.31151	4.62042	4.75869	0.041806	2.11864	0.0430941	0.0446549	0.0380346	0.141319	0.291873	0.264266	0.0491481	0.0755524	0.182419	0.136742	-1.03997	-0.0632838	0.151075	349	604	794	109	272	78	828	11081	14115	0.214949	171	0.0695009	0.0961652	0.212116	0.134419	0.106197	0.142464	0.134738	0.00439007	0.12805	0.139236	0.155934	356	440	4
SRR1478946	Putamen	GTEX-13OW5	male	60-69	7.3	Intermediate_death	7.25867	4.25424	3.87922	0.040691	2.06932	0.0437251	0.0475908	0.0382281	0.145302	0.371715	0.24893	0.0434922	0.067421	0.191683	0.0767586	-1.32585	-0.0707572	0.285143	397	739	827	119	308	73	574	14936	17973	0.168976	194	0.0712362	0.103287	0.218224	0.151222	0.10392	0.13507	0.122777	0.00531382	0.135992	0.140125	0.156823	388	514	3
SRR600533	Putamen	GTEX-NL3H	male	60-69	7	Intermediate_death	6.64818	4.48525	3.95149	0.0829494	2.18015	0.0448892	0.0747131	0.0482149	0.169385	0.411303	0.192371	0.0440904	0.051361	0.215791	0.0850836	-1.67892	0.818031	-0.284449	229	352	456	71	172	40	337	6864	8521	0.194461	200	0.0649438	0.0753178	0.17979	0.148324	0.0932212	0.157391	0.129253	0.00396504	0.117094	0.12643	0.15369	182	407	3
SRR817775	Putamen	GTEX-WVLH	male	50-59	7	Fast_death_of_natural_causes	6.99478	4.80475	3.86272	0.0357495	2.01043	0.0382106	0.0414833	0.0325011	0.136269	0.362743	0.219101	0.0106424	0.0673503	0.200056	0.140107	-1.41853	0.094422	-0.323876	413	704	898	122	316	89	769	15196	18507	0.178905	105	0.0760005	0.0970518	0.214945	0.151675	0.108916	0.155989	0.12572	0.00540919	0.134918	0.144225	0.162082	452	528	2
SRR1409534	Putamen	GTEX-147GR	male	60-69	7.2	Fast_death_of_natural_causes	6.94419	4.71548	5.20908	0.0369082	2.15048	0.0398451	0.0388199	0.0317084	0.130487	0.39474	0.165825	0.000875049	0.0400481	0.231221	0.16729	-1.31962	0.410991	-0.194638	216	364	466	66	154	30	393	5958	7647	0.220871	243	0.0649805	0.0907991	0.197426	0.141421	0.0959984	0.100672	0.120244	0.00383345	0.123657	0.121224	0.139941	203	327	3
SRR1458044	Putamen	GTEX-12WSA	male	60-69	6	Slow_death	7.09536	4.92756	5.03498	0.0357201	2.06385	0.0391884	0.0384757	0.0334777	0.122205	0.38372	0.162677	0	0.102624	0.174382	0.176597	-1.1901	0.0684082	-0.266458	218	441	441	54	186	37	323	9091	10791	0.157539	187	0.0715331	0.111068	0.228978	0.145227	0.131353	0.165867	0.129818	0.00527334	0.139202	0.159316	0.167472	272	390	4
SRR614515	Putamen	GTEX-RU72	female	50-59	6.4	Fast_death_of_natural_causes	6.68544	4.33259	4.05603	0.0778332	1.79658	0.0454492	0.0916576	0.0413787	0.165179	0.396077	0.19476	0	0.149938	0.134141	0.125085	-2.23117	0.0902333	-0.485392	110	220	246	32	108	19	186	3226	4147	0.222088	356	0.0436849	0.0700594	0.155008	0.120014	0.0719873	0.108106	0.109932	0.00267827	0.0971916	0.10129	0.123265	98	323	2
SRR1431717	Putamen	GTEX-13NYB	male	40-49	7.1	Fast_death_of_natural_causes	7.31653	5.04621	5.60257	0.0394283	2.37078	0.0422576	0.0453549	0.0380885	0.136101	0.297189	0.203511	0	0.11087	0.190888	0.197542	-0.499703	0.362564	0.111872	439	774	850	118	311	75	721	15388	18676	0.176055	221	0.0861486	0.118126	0.242786	0.145259	0.111989	0.137756	0.128556	0.00604603	0.14808	0.152664	0.163589	528	543	4
SRR1394713	Putamen	GTEX-145MG	male	50-59	6.8	Fast_death_of_natural_causes	6.84559	4.70751	4.29169	0.0429715	2.01813	0.0434062	0.0503424	0.0394121	0.15187	0.343949	0.168438	0	0.141931	0.186672	0.15901	-1.60093	0.285378	-0.386648	360	660	721	86	312	64	477	11082	13762	0.194739	117	0.0679869	0.0926562	0.207099	0.131674	0.111524	0.128427	0.111683	0.00472986	0.124854	0.134927	0.144721	365	458	5
SRR818971	Putamen	GTEX-WWYW	female	50-59	7.3	Intermediate_death	7.83325	4.79675	5.05352	0.03452	2.36057	0.0377975	0.0391173	0.0306426	0.129732	0.223784	0.158618	0.134191	0.106249	0.223448	0.15371	-0.112005	-0.235422	0.69744	721	1053	1289	192	476	161	1332	32237	37461	0.139452	213	0.099815	0.127708	0.258669	0.184243	0.135473	0.223057	0.176384	0.00820571	0.167609	0.186227	0.210588	980	782	4
SRR1479759	Putamen	GTEX-14BIN	female	50-59	8	Fast_death_of_natural_causes	7.06396	5.22849	5.44112	0.0381573	2.11262	0.0408787	0.0399876	0.0363263	0.133142	0.323945	0.169116	0	0.14964	0.184415	0.172884	-1.01856	0.175451	-0.433887	243	462	576	66	208	51	439	7149	9194	0.222428	195	0.0613987	0.0897572	0.193987	0.141498	0.102633	0.115364	0.10879	0.0038774	0.12166	0.125435	0.13991	224	351	2
SRR1324043	Putamen	GTEX-13OW6	male	50-59	8	Fast_death_of_natural_causes	7.74493	5.64097	6.09119	0.0382191	2.17088	0.0407911	0.0418653	0.0357549	0.146723	0.302828	0.17877	0	0.149798	0.188795	0.17981	-0.0736699	-0.525416	-0.0492346	402	712	905	129	272	78	851	11972	15321	0.218589	149	0.0778258	0.107114	0.23598	0.15428	0.102213	0.134769	0.131925	0.00482736	0.1438	0.145019	0.164238	332	439	4
SRR659780	Putamen	GTEX-TSE9	female	60-69	7.3	Ventilator_case	6.95378	4.90243	5.12406	0.105679	2.03898	0.0384445	0.0748434	0.0344104	0.148886	0.304758	0.20492	0.00656008	0.133466	0.209792	0.140504	-1.37629	0.187579	-0.393869	274	513	569	75	214	47	432	8589	10713	0.198264	259	0.0717155	0.107075	0.205717	0.134696	0.108976	0.124477	0.10909	0.004347	0.129801	0.136561	0.143495	219	498	4
SRR608368	Putamen	GTEX-P44G	male	30-39	7.5	Ventilator_case	7.42994	4.78108	5.34702	0.046149	2.26848	0.0451949	0.056081	0.0405199	0.159008	0.302403	0.217322	0	0.176513	0.167719	0.136042	-0.645834	0.0624157	0.282684	422	760	909	121	333	95	819	13349	16808	0.205795	331	0.0698161	0.103822	0.217806	0.141552	0.109435	0.146713	0.132508	0.00508968	0.133249	0.144444	0.159645	353	467	4
SRR1467011	Putamen	GTEX-YFC4	female	40-49	7.9	Violent_and_fast_death	7.02523	4.73207	3.81288	0.0325527	2.1964	0.0386217	0.0403716	0.0304773	0.129477	0.363103	0.160791	0.0276804	0.0738336	0.270507	0.104085	-1.16908	0.399949	-0.0961778	426	734	892	105	332	79	663	15635	18866	0.17126	260	0.0760711	0.106978	0.229739	0.142437	0.123736	0.141	0.127031	0.00569268	0.138806	0.150363	0.160052	449	483	5
SRR1436106	Putamen	GTEX-132Q8	male	60-69	5.7	Slow_death	7.26294	4.768	4.97564	0.0468203	2.35307	0.0433355	0.0486541	0.0422688	0.145862	0.307333	0.184824	0.138345	0.0822081	0.263033	0.0242568	-0.703499	0.408067	0.218949	1263	2089	1582	268	1006	211	1318	74502	82239	0.0940795	116	0.116118	0.162341	0.283614	0.20505	0.164079	0.234401	0.173372	0.0119401	0.191781	0.211109	0.224109	2300	1456	5
SRR1348861	Putamen	GTEX-YJ89	male	60-69	7.3	Fast_death_of_natural_causes	6.65122	4.13653	4.80125	0.0323982	2.09197	0.0380536	0.0426503	0.0306227	0.140382	0.319148	0.144076	0	0.143364	0.203002	0.19041	-1.95387	0.675054	-0.145907	331	651	685	87	285	60	505	11977	14581	0.178589	88	0.0708152	0.102315	0.216513	0.132828	0.106472	0.132884	0.132615	0.0051593	0.130618	0.139546	0.15371	338	458	4
SRR1472301	Putamen	GTEX-12WSF	male	70-79	7.1	Slow_death	6.93875	5.15948	5.90055	0.0386237	2.25973	0.0414431	0.042543	0.037235	0.146147	0.198538	0.207216	0.113643	0.106304	0.242543	0.131757	-0.975214	0.58937	-0.374945	323	569	586	74	231	58	486	9882	12209	0.190597	127	0.0810203	0.1079	0.220194	0.136938	0.110705	0.170927	0.130057	0.00491165	0.136513	0.152431	0.164529	342	456	3
SRR1341521	Putamen	GTEX-13FLV	male	50-59	7.9	Fast_death_of_natural_causes	7.54914	5.26269	4.26599	0.0353048	2.04003	0.0393534	0.0445709	0.0345411	0.144776	0.28058	0.184526	0.0275716	0.13852	0.21358	0.155223	-0.618002	-0.515368	-0.0996553	394	725	816	105	331	82	698	12263	15414	0.204425	223	0.0758945	0.106179	0.229998	0.138877	0.113144	0.159963	0.134287	0.00479936	0.137737	0.152321	0.165781	381	445	4
SRR1400269	Putamen	GTEX-13X6K	female	60-69	8.2	Slow_death	7.62077	5.26009	4.90168	0.04251	2.18686	0.0431262	0.0458425	0.0385929	0.137474	0.300369	0.183905	0.0276067	0.0966353	0.257965	0.133518	-0.348748	-0.331995	0.0878725	887	1531	1581	214	671	189	1306	32974	39353	0.162097	169	0.0881347	0.128112	0.262393	0.151893	0.129761	0.197138	0.143686	0.00715857	0.157633	0.179351	0.188777	1007	784	4
SRR1364739	Putamen	GTEX-ZE9C	male	60-69	6.7	Fast_death_of_natural_causes	7.26833	4.66089	3.92707	0.0367446	2.24102	0.039944	0.0434112	0.0341874	0.137401	0.309382	0.193853	0.0261475	0.114404	0.241165	0.115049	-0.898687	0.205363	0.193315	349	622	652	88	313	59	446	13646	16175	0.156352	178	0.0801702	0.111081	0.232989	0.179502	0.130352	0.180186	0.15045	0.00582299	0.150936	0.163652	0.185782	398	498	3
SRR1391598	Putamen	GTEX-13FHO	male	60-69	6.1	Ventilator_case	7.40165	4.92757	5.53127	0.0439472	2.5024	0.0408465	0.0426437	0.04161	0.132633	0.303337	0.252183	0	0.137762	0.220171	0.0865469	-0.290341	0.509589	0.36819	394	742	790	99	310	81	578	12883	15877	0.188575	159	0.0799402	0.118276	0.24292	0.168708	0.120598	0.148408	0.155021	0.00555906	0.152461	0.157551	0.178764	330	502	4
SRR1334741	Putamen	GTEX-12ZZX	female	40-49	8.4	Violent_and_fast_death	7.34778	5.12628	5.1224	0.0400899	2.27629	0.0436788	0.0434624	0.0384947	0.146202	0.31947	0.184455	0.00960791	0.105232	0.254686	0.12655	-0.560294	0.151163	0.0102219	305	537	704	96	213	63	533	8440	10891	0.225048	158	0.0714279	0.0965273	0.221418	0.150721	0.10263	0.137282	0.124289	0.00432652	0.135024	0.139464	0.158427	219	425	4
SRR1472663	Putamen	GTEX-12WSM	male	60-69	7.7	Fast_death_of_natural_causes	6.77865	4.53409	4.38359	0.0382607	1.97143	0.0422039	0.044591	0.0360354	0.15187	0.367473	0.141806	0.0111958	0.113062	0.246958	0.119505	-1.80971	0.287801	-0.37891	288	567	603	68	250	46	417	9725	11964	0.187145	43	0.0638046	0.0980878	0.211331	0.130183	0.109202	0.146928	0.117984	0.00453787	0.125852	0.141387	0.151607	266	451	4
SRR1480479	Putamen	GTEX-13X6I	male	60-69	6.5	Slow_death	7.79378	5.15549	4.98955	0.0375684	2.34475	0.0408937	0.0397708	0.0349058	0.141048	0.311207	0.203692	0.0164789	0.09755	0.262669	0.108403	-0.00982254	-0.239251	0.433401	449	845	997	133	347	101	844	12896	16612	0.223694	95	0.0713605	0.10795	0.227602	0.139877	0.125868	0.14197	0.142859	0.00502361	0.136697	0.150848	0.163077	360	454	4
SRR1075898	Putamen	GTEX-WZTO	male	40-49	7.9	Violent_and_fast_death	7.4718	5.47547	5.75716	0.0425857	2.32882	0.0442553	0.0447843	0.0394322	0.14316	0.245409	0.154739	0	0.143804	0.22267	0.233378	-0.206878	0.0836086	-0.0497798	564	932	1137	172	353	126	1349	17237	21870	0.211843	69	0.0829647	0.120576	0.240583	0.177405	0.116282	0.174208	0.166382	0.00589569	0.155382	0.162912	0.189645	500	573	6
SRR1339530	Putamen	GTEX-13FXS	male	50-59	8.1	Fast_death_of_natural_causes	7.42516	5.60116	4.72662	0.0390469	2.13033	0.0404892	0.0443023	0.0347671	0.144864	0.322889	0.147463	0.0170636	0.0792935	0.291514	0.141776	-0.465358	-0.228998	-0.33402	407	708	960	122	261	84	801	9967	13310	0.251165	128	0.0703095	0.0992474	0.223809	0.136794	0.09558	0.11972	0.127054	0.00418606	0.13254	0.134589	0.151844	295	430	4
SRR614155	Putamen	GTEX-R55E	male	20-29	7.3	Violent_and_fast_death	7.74759	5.4406	6.29139	0.0659168	2.28019	0.0436475	0.0626051	0.0417787	0.151916	0.240881	0.109913	0.0977939	0.107897	0.270949	0.172566	-0.0138481	-0.319284	0.166776	277	503	719	111	193	69	791	7607	10270	0.259299	28	0.0584639	0.0882606	0.189338	0.128598	0.0883471	0.117818	0.118567	0.00386916	0.116165	0.120941	0.13858	214	424	4
SRR1316127	Putamen	GTEX-12ZZY	male	60-69	7.8	Fast_death_of_natural_causes	7.7003	5.56933	5.68079	0.0369834	2.41426	0.0396411	0.0367702	0.0333933	0.130967	0.268444	0.150416	0.0259608	0.114368	0.264528	0.176283	0.179278	-0.0298492	0.162064	518	858	1111	162	302	117	1094	13994	18156	0.229236	258	0.0833889	0.122315	0.245973	0.178632	0.109076	0.179	0.155479	0.00529242	0.157577	0.164091	0.189771	410	467	6
SRR1332048	Putamen	GTEX-12ZZW	male	50-59	7	Slow_death	6.84239	4.27207	4.72156	0.0445886	2.17116	0.0468313	0.0514828	0.0402696	0.16256	0.435898	0.106659	0	0.161483	0.218148	0.0778113	-1.59445	0.590806	0.00341624	227	463	472	52	209	37	241	6040	7741	0.219739	116	0.0643354	0.0977401	0.222743	0.147819	0.10439	0.12276	0.113647	0.00369097	0.133159	0.136908	0.151742	171	383	2
SRR1420215	Putamen	GTEX-13O3O	female	60-69	7.6	Intermediate_death	7.42145	5.57043	4.74987	0.0386104	2.00413	0.0398075	0.0459632	0.0352962	0.133575	0.287477	0.190194	0	0.151086	0.229678	0.141564	-0.654105	-0.451219	-0.42561	579	1039	1086	156	445	99	953	19525	23882	0.182439	214	0.0772065	0.107826	0.218505	0.138668	0.105164	0.121633	0.126295	0.00558964	0.135551	0.138282	0.151275	623	584	5
SRR1474684	Putamen	GTEX-13VXU	male	50-59	8.3	Fast_death_of_natural_causes	7.56276	5.76217	4.69949	0.0368897	2.35771	0.0391276	0.0408286	0.035855	0.134515	0.256519	0.168402	0.014802	0.113745	0.271409	0.175122	0.0531694	0.014884	-0.120432	567	957	1179	181	352	127	1171	15622	20156	0.224945	42	0.0792805	0.111874	0.234878	0.152066	0.107392	0.154636	0.140862	0.00526786	0.144525	0.152195	0.17061	468	482	5
SRR1419714	Putamen	GTEX-13S7M	female	60-69	7	Fast_death_of_natural_causes	7.09297	4.9815	4.39913	0.0399459	2.11061	0.0393891	0.0478102	0.0353765	0.130139	0.280836	0.15143	0	0.11627	0.273828	0.177636	-1.10459	0.152625	-0.261462	533	980	1054	132	411	119	870	17396	21495	0.190696	128	0.0764655	0.106761	0.227065	0.14071	0.106881	0.16471	0.131685	0.00544441	0.13775	0.151354	0.166042	490	531	4
SRR1476279	Putamen	GTEX-139UC	male	60-69	6.1	Fast_death_of_natural_causes	7.5684	5.47319	4.58584	0.0380352	2.44333	0.0408998	0.0417866	0.0331865	0.132541	0.272442	0.155587	0.044965	0.0952703	0.295719	0.136016	0.0435977	0.179827	0.13159	477	858	1049	126	359	113	871	14838	18691	0.206142	139	0.0763154	0.116371	0.248708	0.152565	0.114264	0.172724	0.141807	0.0055942	0.14849	0.163017	0.178951	431	524	5
SRR598276	Putamen	GTEX-N7MS	male	60-69	6.4	Fast_death_of_natural_causes	7.31501	5.44233	5.24946	0.0812555	2.06883	0.0398109	0.0644853	0.0392245	0.15274	0.22641	0.17252	0.03973	0.0771844	0.317799	0.166357	-0.730637	-0.204525	-0.384723	269	454	587	69	201	40	410	7060	9090	0.223322	120	0.0624808	0.0845088	0.193239	0.131182	0.0927711	0.0930944	0.105884	0.00368069	0.117853	0.115903	0.13085	182	413	6
SRR1457597	Putamen	GTEX-12WSD	female	60-69	7.9	Fast_death_of_natural_causes	7.62478	4.59479	5.24911	0.0384511	2.1729	0.0429555	0.0409418	0.034751	0.135868	0.324677	0.163402	0	0.243808	0.152955	0.115157	-0.665911	-0.323679	0.481432	342	665	744	84	275	58	425	9322	11915	0.217625	352	0.0662894	0.100221	0.208813	0.132264	0.105946	0.129435	0.120278	0.00448886	0.126897	0.136104	0.147697	274	428	4
SRR1392637	Putamen	GTEX-13112	male	50-59	8.7	Fast_death_of_natural_causes	7.6011	5.05007	5.27684	0.0394086	2.27053	0.0402791	0.0410974	0.0370965	0.136808	0.29616	0.156139	0	0.200978	0.196114	0.150609	-0.35032	-0.146016	0.268804	506	937	1057	145	395	106	769	13591	17506	0.223638	131	0.0815034	0.114209	0.230468	0.16276	0.123747	0.149052	0.13002	0.00505235	0.147235	0.154369	0.168075	398	528	3
SRR1330675	Putamen	GTEX-12ZZZ	male	60-69	8.1	Fast_death_of_natural_causes	7.42038	5.28076	4.98597	0.0376886	2.12955	0.0422034	0.0420478	0.0359895	0.134381	0.312761	0.165667	0	0.146903	0.258618	0.116051	-0.616732	-0.206541	-0.145198	386	689	764	101	289	63	491	11504	14287	0.194792	390	0.0755698	0.100038	0.233619	0.166862	0.11191	0.160235	0.12756	0.00490277	0.144022	0.15145	0.172069	315	451	5
SRR1466069	Putamen	GTEX-14ABY	male	50-59	5.7	Fast_death_of_natural_causes	7.50352	5.66066	5.46412	0.035492	2.37348	0.0391771	0.035529	0.0315948	0.129646	0.243492	0.121171	0.0089447	0.12038	0.285819	0.220194	-0.0305892	0.117314	-0.0965841	517	859	1062	147	337	114	1149	14244	18429	0.227088	409	0.0906477	0.120328	0.243938	0.166226	0.11369	0.186266	0.163114	0.00542574	0.155285	0.166055	0.189886	482	448	6
SRR1085662	Putamen	GTEX-XOTO	male	50-59	7.7	Fast_death_of_natural_causes	7.33082	5.46759	4.83752	0.0402885	2.1285	0.0442942	0.0461668	0.0399233	0.146001	0.285288	0.187548	0.0043938	0.137998	0.276685	0.108088	-0.622507	-0.116227	-0.33583	528	907	961	128	401	95	749	15240	19009	0.198275	301	0.0800279	0.115297	0.230996	0.16455	0.122604	0.163631	0.129131	0.00529338	0.147718	0.158132	0.172077	381	532	4
SRR1417505	Putamen	GTEX-13FLW	male	50-59	7.5	Fast_death_of_natural_causes	7.44307	5.23091	4.65001	0.0397488	2.24791	0.0406816	0.0446305	0.0373414	0.147935	0.256065	0.127461	0.0255352	0.138223	0.283324	0.169392	-0.456286	-0.0156785	0.0047411	389	703	900	114	302	91	778	10570	13847	0.236658	192	0.0713024	0.106796	0.23029	0.140755	0.11398	0.165988	0.138883	0.00451379	0.137286	0.154263	0.168979	297	453	4
SRR1409351	Putamen	GTEX-11GSP	female	60-69	7.8	Fast_death_of_natural_causes	7.76907	5.35307	5.14199	0.0443754	2.50129	0.0457578	0.0499203	0.0382096	0.147799	0.292329	0.174991	0.019147	0.177834	0.245619	0.0900787	0.267554	0.0609409	0.425523	553	962	1048	132	423	92	808	15442	19460	0.206475	295	0.0845159	0.125594	0.240832	0.158493	0.132653	0.141994	0.141668	0.00562211	0.152359	0.160268	0.170747	415	541	5
SRR602540	Putamen	GTEX-Q2AG	female	40-49	8.8	Fast_death_of_natural_causes	7.55274	5.71238	4.97546	0.0805211	2.17086	0.0394635	0.0612288	0.0383961	0.150729	0.185665	0.138975	0.0301321	0.0987938	0.328065	0.218369	-0.232757	-0.308683	-0.257346	576	937	1200	166	390	125	1285	16151	20830	0.224628	283	0.0753892	0.0968314	0.2228	0.143344	0.0986099	0.128175	0.144224	0.00496445	0.134591	0.136604	0.159636	466	530	6
SRR601287	Putamen	GTEX-N7MT	female	60-69	7.3	Slow_death	7.78764	5.60241	5.71485	0.0448589	2.4093	0.0420375	0.0565979	0.0410932	0.148645	0.19993	0.186733	0.0739499	0.115346	0.321782	0.102259	0.274609	-0.141089	0.212836	604	1007	1055	117	472	105	758	17283	21401	0.192421	290	0.0869171	0.120039	0.234273	0.129697	0.12833	0.157662	0.130935	0.00571268	0.142732	0.160076	0.163142	509	536	5
SRR1403831	Putamen	GTEX-13X6J	male	50-59	8.7	Fast_death_of_natural_causes	7.57788	5.6856	4.88879	0.0394571	2.31302	0.0407799	0.0401233	0.0371379	0.136208	0.211852	0.123934	0	0.163315	0.274438	0.226461	-0.0271455	-0.0789315	-0.099082	449	738	914	123	298	86	894	12290	15792	0.221758	414	0.0767519	0.107965	0.221002	0.135747	0.114865	0.132419	0.13415	0.00509782	0.135366	0.144063	0.15583	368	452	5
SRR1434934	Putamen	GTEX-13RTJ	male	60-69	9.1	Slow_death	8.03837	5.93761	5.93383	0.0439206	2.58791	0.0423866	0.0455352	0.0397127	0.137786	0.235055	0.155289	0.0242164	0.14065	0.30325	0.14154	0.918874	-0.125406	0.376934	936	1545	1525	231	661	192	1601	27131	33822	0.19783	175	0.10111	0.143402	0.265028	0.185641	0.137738	0.210851	0.178146	0.0070095	0.173795	0.189255	0.209917	763	685	5
SRR1470397	Putamen	GTEX-11OF3	male	60-69	7.8	Fast_death_of_natural_causes	7.39681	5.62685	4.82914	0.0418232	2.41987	0.0421098	0.0486393	0.036708	0.15148	0.21544	0.133523	0.0214994	0.139132	0.306464	0.183942	-0.0893773	0.325777	-0.128412	495	855	902	112	339	80	748	14144	17675	0.199774	460	0.0883421	0.125651	0.240183	0.157003	0.124198	0.136573	0.13059	0.00568844	0.152795	0.156651	0.166087	410	501	5
SRR1388979	Putamen	GTEX-13N1W	male	70-79	7.1	Ventilator_case	7.7191	5.67142	3.51397	0.0411799	2.22334	0.0466506	0.0494252	0.0375558	0.135905	0.236456	0.187614	0.1134	0.155744	0.290677	0.0161095	-0.0144506	-0.402614	-0.045329	444	749	637	82	322	56	438	14723	17451	0.156323	293	0.0873781	0.130626	0.221459	0.15585	0.130523	0.160645	0.139665	0.00581009	0.148828	0.160813	0.169405	504	533	5
[truncated: 128 more rows]
[truncated: 453 more columns]

## Sheet: Thresholds
	Number of detected RNA editing sites at varying detection thresholds per region
Region	0.1	0.2	0.3	0.4	0.5	0.6	0.7	0.8	0.9
ACC	38375	22934	16302	11955	9113	6679	4857	3069	1697
[truncated: 42 more rows]

## Sheet: Sites at 90%
x	ACC	Amygdala	Basal_ganglia	Cerebellar_hemisphere	Cerebellum	Cortex	Frontal_cortex	Hippocampus	Hypothalamus	Nucleus_Accumbens	Putamen	Spinal_cord	Substantia_nigra
[truncated: 2,682 more rows]

[truncated: 2 more sheets: Sites at 10%, Overlap of sites across regions]
