# Supplementary material for: Cellular and genetic drivers of RNA editing variation in the human brain
Source: Nat Commun. 2022 May 30;13:2997. doi: 10.1038/s41467-022-30531-0 (PMC9151768; doi:10.1038/s41467-022-30531-0)
Supplement: Supplementary file 13 — Supplementary Data 10 [file 41467_2022_30531_MOESM13_ESM.xlsx]

## Sheet: Sheet1
Sheets	Description
Sites per genic region in GTEx	A list of sites identified by genic region following 10% and 90% sample threholds per brain region

## Sheet: Sites per genic region in GTEx
Number of sites specific to a genic region post 10% filter	Number of sites specific to a genic region post 00% filter	Genic region	Brain region	Total sites post 10% filter	Total sites post 90% filter	Fraction of all sites detected post 10% filter	Fraction of all sites detected post 90% filter	Fold-change	Delta		Data points used to populate Figure 6F
962	28	downstream	ACC	38375	1697	0.0250684	0.0164997	-0.519324	-0.0085687		Region	N	Delta	sd	se	ci
797	31	downstream	Amygdala	34060	1246	0.0233999	0.0248796	0.0594757	0.00147973		intronic	13	-22.5786	3.46492	0.960995	2.09383
1008	30	downstream	Basal_ganglia	43619	1816	0.0231092	0.0165198	-0.398877	-0.00658937		UTR3	13	-19.5831	7.73156	2.14435	4.67213
3911	21	downstream	Cerebellar_hemisphere	147955	7126	0.0264337	0.00294695	-7.96984	-0.0234868		ncRNA_intronic	13	-9.02342	1.03119	0.286002	0.623144
2860	26	downstream	Cerebellum	119205	6980	0.0239923	0.00372493	-5.441	-0.0202674		intergenic	13	-7.1736	3.17512	0.88062	1.91871
905	36	downstream	Cortex	38061	2168	0.0237776	0.0166052	-0.431941	-0.00717245		ncRNA_exonic	13	-4.96775	1.27969	0.354921	0.773306
1134	36	downstream	Frontal_cortex	45265	2241	0.0250525	0.0160643	-0.559516	-0.00898821		upstream	13	-1.01076	0.128311	0.0355871	0.0775377
905	34	downstream	Hippocampus	39716	1242	0.0227868	0.0273752	0.167612	0.00458842		UTR5	13	-0.260608	0.15243	0.0422766	0.0921127
998	32	downstream	Hypothalamus	42186	1804	0.0236571	0.0177384	-0.333671	-0.00591878		splicing	13	-0.0159764	0.06573	0.0182302	0.0397202
815	12	downstream	Nucleus_Accumbens	35879	17	0.0227152	0.705882	0.96782	0.683167		exonic	13	1.33593	0.999959	0.277339	0.604269
842	35	downstream	Putamen	35163	1596	0.0239456	0.0219298	-0.0919205	-0.0020158		downstream	13	4.69021	19.1356	5.30726	11.5635
946	40	downstream	Spinal_cord	45049	1635	0.0209994	0.0244648	0.141651	0.00346548		Cellspecific	13	23.4603	13.9192	3.86048	8.41126
978	40	downstream	Substantia_nigra	41944	1713	0.0233168	0.0233508	0.0014579	3.40431e-05
606	49	exonic	ACC	38375	1697	0.0157915	0.0288745	0.453097	0.013083
548	40	exonic	Amygdala	34060	1246	0.0160893	0.0321027	0.49882	0.0160135
688	48	exonic	Basal_ganglia	43619	1816	0.0157729	0.0264317	0.403257	0.0106588
1381	86	exonic	Cerebellar_hemisphere	147955	7126	0.00933392	0.0120685	0.226587	0.00273456
1190	89	exonic	Cerebellum	119205	6980	0.0099828	0.0127507	0.217079	0.00276791
637	63	exonic	Cortex	38061	2168	0.0167363	0.029059	0.424059	0.0123227
685	55	exonic	Frontal_cortex	45265	2241	0.0151331	0.0245426	0.383395	0.00940951
579	42	exonic	Hippocampus	39716	1242	0.0145785	0.0338164	0.568893	0.0192379
658	49	exonic	Hypothalamus	42186	1804	0.0155976	0.0271619	0.425754	0.0115643
571	1	exonic	Nucleus_Accumbens	35879	17	0.0159146	0.0588235	0.729452	0.0429089
580	39	exonic	Putamen	35163	1596	0.0164946	0.0244361	0.32499	0.00794148
631	45	exonic	Spinal_cord	45049	1635	0.014007	0.0275229	0.49108	0.013516
619	45	exonic	Substantia_nigra	41944	1713	0.0147578	0.0262697	0.438221	0.0115119
6	2	exonic;splicing	ACC	38375	1697	0.000156352	0.00117855	0.867336	0.0010222
6	1	exonic;splicing	Amygdala	34060	1246	0.00017616	0.000802568	0.780505	0.000626409
6	2	exonic;splicing	Basal_ganglia	43619	1816	0.000137555	0.00110132	0.8751	0.000963767
6	4	exonic;splicing	Cerebellar_hemisphere	147955	7126	4.05529e-05	0.000561325	0.927755	0.000520772
7	4	exonic;splicing	Cerebellum	119205	6980	5.87224e-05	0.000573066	0.897529	0.000514344
6	2	exonic;splicing	Cortex	38061	2168	0.000157642	0.000922509	0.829116	0.000764868
6	3	exonic;splicing	Frontal_cortex	45265	2241	0.000132553	0.00133869	0.900983	0.00120614
6	1	exonic;splicing	Hippocampus	39716	1242	0.000151073	0.000805153	0.812368	0.00065408
6	1	exonic;splicing	Hypothalamus	42186	1804	0.000142227	0.000554324	0.743422	0.000412096
6	0	exonic;splicing	Nucleus_Accumbens	35879	17	0.000167229	0	0	-0.000167229
6	1	exonic;splicing	Putamen	35163	1596	0.000170634	0.000626566	0.727668	0.000455933
6	1	exonic;splicing	Spinal_cord	45049	1635	0.000133188	0.000611621	0.782237	0.000478432
6	1	exonic;splicing	Substantia_nigra	41944	1713	0.000143048	0.000583771	0.754959	0.000440723
4085	22	intergenic	ACC	38375	1697	0.10645	0.0129641	-7.21113	-0.0934855
3345	37	intergenic	Amygdala	34060	1246	0.098209	0.029695	-2.30726	-0.068514
4578	42	intergenic	Basal_ganglia	43619	1816	0.104954	0.0231278	-3.53802	-0.0818265
21492	193	intergenic	Cerebellar_hemisphere	147955	7126	0.14526	0.0270839	-4.36334	-0.118176
15979	208	intergenic	Cerebellum	119205	6980	0.134046	0.0297994	-3.49829	-0.104247
3746	36	intergenic	Cortex	38061	2168	0.098421	0.0166052	-4.92713	-0.0818158
4956	40	intergenic	Frontal_cortex	45265	2241	0.109489	0.0178492	-5.1341	-0.0916394
3747	44	intergenic	Hippocampus	39716	1242	0.0943448	0.0354267	-1.6631	-0.0589181
4098	36	intergenic	Hypothalamus	42186	1804	0.0971412	0.0199557	-3.86786	-0.0771856
4036	2	intergenic	Nucleus_Accumbens	35879	17	0.112489	0.117647	0.0438418	0.00515786
3696	47	intergenic	Putamen	35163	1596	0.10511	0.0294486	-2.56928	-0.0756619
3720	72	intergenic	Spinal_cord	45049	1635	0.0825767	0.0440367	-0.87518	-0.0385401
3544	63	intergenic	Substantia_nigra	41944	1713	0.0844936	0.0367776	-1.29742	-0.047716
8386	36	intronic	ACC	38375	1697	0.218528	0.0212139	-9.30115	-0.197314
7526	22	intronic	Amygdala	34060	1246	0.220963	0.0176565	-11.5145	-0.203307
10450	39	intronic	Basal_ganglia	43619	1816	0.239574	0.0214758	-10.1556	-0.218099
60961	844	intronic	Cerebellar_hemisphere	147955	7126	0.412024	0.11844	-2.47877	-0.293584
50794	1100	intronic	Cerebellum	119205	6980	0.426106	0.157593	-1.70384	-0.268513
10069	146	intronic	Cortex	38061	2168	0.264549	0.0673432	-2.92837	-0.197206
10286	63	intronic	Frontal_cortex	45265	2241	0.22724	0.0281124	-7.08324	-0.199127
9805	29	intronic	Hippocampus	39716	1242	0.246878	0.0233494	-9.57318	-0.223528
9914	47	intronic	Hypothalamus	42186	1804	0.235007	0.0260532	-8.02026	-0.208954
7939	0	intronic	Nucleus_Accumbens	35879	17	0.221271	0	NA	-0.221271
7316	37	intronic	Putamen	35163	1596	0.20806	0.023183	-7.97468	-0.184877
14583	72	intronic	Spinal_cord	45049	1635	0.323714	0.0440367	-6.35101	-0.279677
10889	34	intronic	Substantia_nigra	41944	1713	0.259608	0.0198482	-12.0797	-0.23976
2903	41	ncRNA_exonic	ACC	38375	1697	0.0756482	0.0241603	-2.1311	-0.0514879
2658	28	ncRNA_exonic	Amygdala	34060	1246	0.0780388	0.0224719	-2.47272	-0.0555668
3336	38	ncRNA_exonic	Basal_ganglia	43619	1816	0.0764804	0.0209251	-2.65496	-0.0555553
7523	159	ncRNA_exonic	Cerebellar_hemisphere	147955	7126	0.0508465	0.0223127	-1.27882	-0.0285339
6239	177	ncRNA_exonic	Cerebellum	119205	6980	0.0523384	0.0253582	-1.06397	-0.0269802
2872	68	ncRNA_exonic	Cortex	38061	2168	0.0754578	0.0313653	-1.40577	-0.0440925
3357	61	ncRNA_exonic	Frontal_cortex	45265	2241	0.0741633	0.02722	-1.72459	-0.0469433
3004	33	ncRNA_exonic	Hippocampus	39716	1242	0.075637	0.02657	-1.8467	-0.049067
3156	49	ncRNA_exonic	Hypothalamus	42186	1804	0.0748115	0.0271619	-1.75429	-0.0476497
2804	0	ncRNA_exonic	Nucleus_Accumbens	35879	17	0.0781516	0	NA	-0.0781516
2811	38	ncRNA_exonic	Putamen	35163	1596	0.079942	0.0238095	-2.35756	-0.0561325
3138	32	ncRNA_exonic	Spinal_cord	45049	1635	0.0696575	0.0195719	-2.55906	-0.0500856
3163	34	ncRNA_exonic	Substantia_nigra	41944	1713	0.0754101	0.0198482	-2.79934	-0.0555619
4342	51	ncRNA_intronic	ACC	38375	1697	0.113147	0.030053	-2.7649	-0.0830935
3883	34	ncRNA_intronic	Amygdala	34060	1246	0.114005	0.0272873	-3.17794	-0.0867174
5198	43	ncRNA_intronic	Basal_ganglia	43619	1816	0.119168	0.0236784	-4.03278	-0.0954898
18777	208	ncRNA_intronic	Cerebellar_hemisphere	147955	7126	0.12691	0.0291889	-3.34789	-0.0977213
15000	240	ncRNA_intronic	Cerebellum	119205	6980	0.125834	0.034384	-2.65966	-0.0914497
4314	84	ncRNA_intronic	Cortex	38061	2168	0.113344	0.0387454	-1.92536	-0.074599
5214	63	ncRNA_intronic	Frontal_cortex	45265	2241	0.115188	0.0281124	-3.09741	-0.0870759
4585	33	ncRNA_intronic	Hippocampus	39716	1242	0.115445	0.02657	-3.34492	-0.0888746
5013	58	ncRNA_intronic	Hypothalamus	42186	1804	0.118831	0.0321508	-2.69605	-0.0866801
4204	0	ncRNA_intronic	Nucleus_Accumbens	35879	17	0.117172	0	NA	-0.117172
4154	35	ncRNA_intronic	Putamen	35163	1596	0.118136	0.0219298	-4.38698	-0.0962057
5080	42	ncRNA_intronic	Spinal_cord	45049	1635	0.112766	0.0256881	-3.38982	-0.087078
4666	52	ncRNA_intronic	Substantia_nigra	41944	1713	0.111244	0.0303561	-2.66462	-0.0808875
17	4	splicing	ACC	38375	1697	0.000442997	0.0023571	0.812059	0.0019141
18	0	splicing	Amygdala	34060	1246	0.000528479	0	NA	-0.000528479
20	0	splicing	Basal_ganglia	43619	1816	0.000458516	0	NA	-0.000458516
42	0	splicing	Cerebellar_hemisphere	147955	7126	0.00028387	0	NA	-0.00028387
36	0	splicing	Cerebellum	119205	6980	0.000302001	0	NA	-0.000302001
15	1	splicing	Cortex	38061	2168	0.000394104	0.000461255	0.145582	6.71504e-05
20	0	splicing	Frontal_cortex	45265	2241	0.000441842	0	NA	-0.000441842
16	0	splicing	Hippocampus	39716	1242	0.00040286	0	NA	-0.00040286
16	0	splicing	Hypothalamus	42186	1804	0.000379273	0	NA	-0.000379273
15	0	splicing	Nucleus_Accumbens	35879	17	0.000418072	0	NA	-0.000418072
18	0	splicing	Putamen	35163	1596	0.000511902	0	NA	-0.000511902
21	1	splicing	Spinal_cord	45049	1635	0.000466159	0.000611621	0.23783	0.000145462
20	0	splicing	Substantia_nigra	41944	1713	0.000476826	0	NA	-0.000476826
472	0	upstream	ACC	38375	1697	0.0122997	0	NA	-0.0122997
413	1	upstream	Amygdala	34060	1246	0.0121257	0.000802568	-14.1086	-0.0113231
465	2	upstream	Basal_ganglia	43619	1816	0.0106605	0.00110132	-8.67973	-0.00955917
1829	14	upstream	Cerebellar_hemisphere	147955	7126	0.0123619	0.00196464	-5.29219	-0.0103972
1451	14	upstream	Cerebellum	119205	6980	0.0121723	0.00200573	-5.06877	-0.0101666
467	6	upstream	Cortex	38061	2168	0.0122698	0.00276753	-3.43348	-0.00950225
534	6	upstream	Frontal_cortex	45265	2241	0.0117972	0.00267738	-3.40625	-0.00911982
433	4	upstream	Hippocampus	39716	1242	0.0109024	0.00322061	-2.3852	-0.0076818
482	1	upstream	Hypothalamus	42186	1804	0.0114256	0.000554324	-19.6118	-0.0108713
411	0	upstream	Nucleus_Accumbens	35879	17	0.0114552	0	NA	-0.0114552
419	2	upstream	Putamen	35163	1596	0.0119159	0.00125313	-8.50892	-0.0106628
403	1	upstream	Spinal_cord	45049	1635	0.00894581	0.000611621	-13.6264	-0.00833419
445	1	upstream	Substantia_nigra	41944	1713	0.0106094	0.000583771	-17.1739	-0.0100256
16369	379	UTR3	ACC	38375	1697	0.426554	0.223335	-0.909925	-0.203218
14668	280	UTR3	Amygdala	34060	1246	0.430652	0.224719	-0.9164	-0.205933
17594	384	UTR3	Basal_ganglia	43619	1816	0.403356	0.211454	-0.907539	-0.191903
31290	809	UTR3	Cerebellar_hemisphere	147955	7126	0.211483	0.113528	-0.86283	-0.0979553
24991	797	UTR3	Cerebellum	119205	6980	0.209647	0.114183	-0.836057	-0.0954639
14747	447	UTR3	Cortex	38061	2168	0.387457	0.206181	-0.87921	-0.181276
18805	462	UTR3	Frontal_cortex	45265	2241	0.415442	0.206158	-1.01517	-0.209284
16399	289	UTR3	Hippocampus	39716	1242	0.412907	0.232689	-0.774498	-0.180217
17590	372	UTR3	Hypothalamus	42186	1804	0.416963	0.206208	-1.02205	-0.210755
14861	0	UTR3	Nucleus_Accumbens	35879	17	0.414198	0	NA	-0.414198
15112	344	UTR3	Putamen	35163	1596	0.42977	0.215539	-0.993933	-0.214231
16189	357	UTR3	Spinal_cord	45049	1635	0.359364	0.218349	-0.645828	-0.141016
17341	365	UTR3	Substantia_nigra	41944	1713	0.413432	0.213076	-0.9403	-0.200356
206	4	UTR5	ACC	38375	1697	0.00536808	0.0023571	-1.27741	-0.00301098
181	2	UTR5	Amygdala	34060	1246	0.00531415	0.00160514	-2.31072	-0.00370902
258	4	UTR5	Basal_ganglia	43619	1816	0.00591485	0.00220264	-1.68534	-0.00371221
695	21	UTR5	Cerebellar_hemisphere	147955	7126	0.00469737	0.00294695	-0.593976	-0.00175042
614	25	UTR5	Cerebellum	119205	6980	0.00515079	0.00358166	-0.438101	-0.00156913
261	11	UTR5	Cortex	38061	2168	0.00685741	0.0050738	-0.351534	-0.00178361
246	4	UTR5	Frontal_cortex	45265	2241	0.00543466	0.00178492	-2.04477	-0.00364975
216	4	UTR5	Hippocampus	39716	1242	0.00543861	0.00322061	-0.68869	-0.002218
235	6	UTR5	Hypothalamus	42186	1804	0.00557057	0.00332594	-0.674884	-0.00224463
202	0	UTR5	Nucleus_Accumbens	35879	17	0.00563003	0	NA	-0.00563003
196	3	UTR5	Putamen	35163	1596	0.00557404	0.0018797	-1.96539	-0.00369434
308	12	UTR5	Spinal_cord	45049	1635	0.006837	0.00733945	0.0684588	0.00050245
255	8	UTR5	Substantia_nigra	41944	1713	0.00607953	0.00467017	-0.30178	-0.00140937
7393	616	Cellspecific	ACC	38375	1697	0.192651	0.362994	0.46927	0.170342
6312	476	Cellspecific	Amygdala	34060	1246	0.18532	0.382022	0.514898	0.196702
7854	632	Cellspecific	Basal_ganglia	43619	1816	0.180059	0.348018	0.482615	0.167958
16294	2360	Cellspecific	Cerebellar_hemisphere	147955	7126	0.110128	0.331182	0.667469	0.221054
15361	2682	Cellspecific	Cerebellum	119205	6980	0.128862	0.384241	0.664632	0.255379
8401	900	Cellspecific	Cortex	38061	2168	0.220725	0.415129	0.468299	0.194405
8571	794	Cellspecific	Frontal_cortex	45265	2241	0.189352	0.354306	0.465571	0.164955
7770	513	Cellspecific	Hippocampus	39716	1242	0.195639	0.413043	0.526348	0.217404
7726	651	Cellspecific	Hypothalamus	42186	1804	0.183141	0.360865	0.492493	0.177723
6919	15	Cellspecific	Nucleus_Accumbens	35879	17	0.192843	0.882353	0.781445	0.68951
6421	581	Cellspecific	Putamen	35163	1596	0.182607	0.364035	0.498382	0.181428
8568	675	Cellspecific	Spinal_cord	45049	1635	0.190193	0.412844	0.539311	0.222651
7761	643	Cellspecific	Substantia_nigra	41944	1713	0.185032	0.375365	0.50706	0.190332
