# Supplementary material for: Cellular and genetic drivers of RNA editing variation in the human brain
Source: Nat Commun. 2022 May 30;13:2997. doi: 10.1038/s41467-022-30531-0 (PMC9151768; doi:10.1038/s41467-022-30531-0)
Supplement: Supplementary file 14 — Supplementary Data 11 [file 41467_2022_30531_MOESM14_ESM.xlsx]

## Sheet: description
Sheet	Description
edQTL overview	Overview of total number of significant SNPs and sites with edQTLs per region under varying p-value thresholds (matrixQTL was used to compute edQTLs and corrected for multiple tests across the genome using the Benjamini-Hochberg method - see Methods for details)
edQTL summary	Max-edQTLs for each site used in the cis-edQTL analysis per region
13,438 eSites	All unique eSites with annotation across brain regions
Brain promoters-enhancers	Summary of SNPs enriched in brain promoters and enhancers from the FANTOM project. A permutation-based approach with 1,000 random permutations was used to determine statistical significance of the overlap between edSNP coordinates and enhancer regions using the R package regioneR.
Overlap with previous edQTLs	Brain edQTLs that overlap with Park et al., 2021.

## Sheet: edQTL overview
		Total number of cis-edQTLs tested that underwent FDR adjustment	Number of SNPs with edQTLs under varying P-value threholds				Number of sites with edQTLs under varying P-value threholds				Average expression and neuronal content per region				Standard error of expression and neuronal content per region
Brain region	Sample size	Number of associations tested for cis-edQTLs	FDR p<0.05	FDR p<0.01	FDR p<0.001	FDR < 5 × 10−8	FDR p<0.05	FDR p<0.01	FDR p<0.001	FDR < 5 × 10−8	ADAR1_AVE	ADAR2_AVE	ADAR3_AVE	Neuron_AVE	ADAR1_SE	ADAR2_SE	ADAR3_SE	Neuron_SE	Number eSites from Park et al., 2021
ACC	81	43404722	28676	18020	10867	2638	1243	576	342	123	7.49131	5.49029	5.3652	0.601325	0.0575582	0.0875553	0.0655999	0.015692	86
Amygdala	71	35378046	23166	13909	8030	2047	1045	487	281	90	7.21815	4.57353	5.63907	0.414772	0.0591474	0.102135	0.0771864	0.0144868	51
Basal_ganglia	124	48090133	57694	37213	23747	7412	1982	945	526	202	7.43858	4.98582	4.91899	0.471366	0.048784	0.0882121	0.0718037	0.0140524	137
Cerebellar_hemisphere	100	177544588	122783	78627	50471	15102	4696	2068	1111	399	8.09079	7.61828	3.75328	0.75084	0.0276261	0.0301349	0.0656652	0.00678153	319
Cerebellum	133	151503314	165534	110478	73394	22575	5080	2250	1198	483	8.08003	7.49635	4.31158	0.676684	0.0168646	0.0231253	0.0655046	0.0061402	321
Cortex	113	47098032	53082	32464	20543	5717	1785	837	511	201	7.74817	5.59179	5.25258	0.587427	0.0241588	0.0420787	0.0567629	0.00976256	129
Frontal_cortex	90	51095530	50877	29729	17722	4952	1764	815	461	189	7.81948	5.89202	5.14229	0.677338	0.0373133	0.0504631	0.0584407	0.0112631	374
Hippocampus	87	37017445	40960	22930	10943	2819	1361	607	317	114	7.12006	4.91148	5.57642	0.45122	0.0605833	0.108029	0.0840375	0.0142751	75
Hypothalamus	81	46726359	42868	27836	17218	4254	1414	633	380	136	7.80297	5.295	5.08162	0.470181	0.0574767	0.0737767	0.0835534	0.0107616	95
Nucleus_Accumbens	60	17129541	11480	7162	3957	1214	609	312	169	53	7.5023	4.81728	4.9157	0.53538	0.101318	0.136495	0.120275	0.0222846	144
Putamen	78	39981764	29677	17088	9733	2630	1347	624	352	110	7.32231	5.07615	4.99969	0.362822	0.0545624	0.0836125	0.0726142	0.0122652	81
Spinal_cord	54	47802608	16375	9902	4880	1330	858	529	275	85	6.98598	3.73282	6.44446	0.090409	0.0543004	0.0961077	0.0946564	0.0125711	212
Substantia_nigra	57	41851474	18619	9791	5685	1418	778	438	236	80	7.16916	4.65535	6.11547	0.253029	0.0692642	0.139951	0.0924627	0.016564	48

## Sheet: edQTL summary
RNAsite	statistic	pvalue	FDR	beta	snp_chr	snp_pos	SE	Region	Distance (bp)	Expected P	Grouping
chr19_34469074	152.493	2.40754e-116	1.21584e-108	0.503958	19	34957365	0.00330479	Cerebellum	2614	4.7853e-05	GABA-GLU-OLIG
chr11_72003032	235.772	1.25699e-110	5.07118e-103	0.502708	11	71700908	0.00213218	Cerebellar_Hemisphere	13170	4.06625e-05	GABA-GLU-OLIG
chr3_3150092	129.957	8.47544e-109	8.1517e-102	0.598581	3	3170792	0.00460598	Basal_Ganglia	20984	0.00015599	GABA-GLU-OLIG
chr1_944307	108.714	1.75132e-101	9.21946e-95	0.473894	1	887801	0.0043591	Basal_Ganglia	-8114	0.000259983	REDIunique
chr2_159748757	95.1549	8.15982e-97	5.64662e-90	0.577565	2	160595465	0.00606973	Cerebellum	9803	7.9755e-05	GABA-GLU-OLIG
chr2_180872861	-1099.45	2.7001e-97	1.13003e-89	-0.0620117	2	180751868	5.64025e-05	Substantia_Nigra	985720	0.000177473	OLIG
chr2_218264337	-326.49	2.22128e-96	8.88108e-89	-0.579626	2	218161944	0.00177533	Putamen	967116	0.000188182	REDIunique
chr8_42330456	92.056	1.89343e-95	1.19526e-88	0.599803	8	42186491	0.00651564	Cerebellum	1483	0.000111657	REDIunique
chr19_34469074	137.636	6.63927e-93	9.06743e-86	0.500585	19	34957365	0.00363701	Cerebellar_Hemisphere	2614	6.77709e-05	GABA-GLU-OLIG
chr11_72003032	147.27	5.11338e-90	4.55065e-83	0.515604	11	71700908	0.00350109	Frontal_Cortex	13170	0.000144914	GABA-GLU-OLIG
chr3_3150092	114.659	6.63932e-87	7.59968e-80	0.62073	3	3169423	0.00541371	Cerebellar_Hemisphere	22353	9.48792e-05	GABA-GLU-OLIG
chr9_33798019	-218.371	2.94734e-86	6.39643e-79	-0.523784	9	33199066	0.0023986	ACC	598951	0.000171174	REDIunique
chr11_72003032	187.359	2.09976e-82	3.03799e-75	0.449698	11	71700908	0.00240019	ACC	13170	0.00028529	GABA-GLU-OLIG
chr1_944307	91.741	1.34819e-79	1.04072e-72	0.495993	1	886006	0.00540645	Cerebellar_Hemisphere	-6319	0.000121988	REDIunique
chr3_9841346	91.4369	1.73133e-79	1.28078e-72	0.583592	3	9885022	0.00638246	Cerebellar_Hemisphere	-1992	0.000149096	REDIunique
chr10_118310099	-157.041	5.75286e-78	1.15005e-70	-0.492946	10	119589811	0.00313896	Putamen	479800	0.000313637	GABA-GLU-OLIG
chr3_3150092	128.002	7.51316e-75	4.38828e-68	0.628125	3	3170792	0.00490716	Hypothalamus	20984	0.000160548	GABA-GLU-OLIG
chr7_64898019	54.6441	3.99604e-74	1.23554e-67	0.505982	7	64351384	0.00925959	Cerebellum	7013	0.000143559	GABA-GLU
chr1_944307	68.0061	1.46067e-74	1.83017e-67	0.485886	1	887801	0.00714474	Cortex	-8114	0.000158831	REDIunique
chr3_9841346	54.0757	1.05674e-73	3.20199e-67	0.582363	3	9885022	0.0107694	Cerebellum	-1992	0.000175461	REDIunique
chr7_38723460	66.3367	1.10772e-73	7.45304e-67	0.433255	7	38761510	0.00653115	Cortex	1550	0.000264718	GABA-GLU
chr3_9841346	84.944	3.77683e-73	1.37842e-66	0.550528	3	9885022	0.00648107	Frontal_Cortex	-1992	0.000241523	REDIunique
chr11_72003032	97.4791	3.46311e-72	4.39845e-66	0.458457	11	71700908	0.00470313	Hippocampus	13170	0.000201207	GABA-GLU-OLIG
chr19_34469074	60.8353	1.26726e-70	5.96853e-64	0.486934	19	34957365	0.00800413	Cortex	2614	0.000370606	GABA-GLU-OLIG
chr3_3150092	87.9754	2.59252e-69	1.71372e-63	0.558217	3	3170792	0.00634515	Hippocampus	20984	0.000335345	GABA-GLU-OLIG
chr11_72003032	105.498	7.79927e-70	1.91806e-63	0.496129	11	71700908	0.00470274	Hypothalamus	13170	0.00026758	GABA-GLU-OLIG
chr13_19673031	300.441	1.05992e-68	4.22232e-63	0.582796	13	20973915	0.0019398	Nucleus_Accumbens	-726744	0.00042735	GLU-OLIG
chr1_155915321	48.5081	2.48545e-69	7.24143e-63	0.455152	1	155901307	0.009383	Cerebellum	-16195	0.000207363	GABA-GLU-OLIG
chr9_136977596	149.587	4.41243e-69	2.60172e-62	0.541178	9	139868888	0.0036178	Amygdala	3160	0.000211446	GABA-GLU-OLIG
chr11_72003032	109.164	7.74543e-69	3.18697e-62	0.504266	11	71750917	0.00461934	Putamen	-36839	0.000439092	GABA-GLU-OLIG
chr10_249013	97.583	8.17746e-68	1.36465e-61	0.520698	10	190851	0.00533594	Hypothalamus	104102	0.000374612	GABA-GLU-OLIG
chr7_849077	45.6586	6.53951e-67	1.83474e-60	0.444825	7	922558	0.0097424	Cerebellum	-33844	0.000239265	REDIunique
chr7_135165717	-215.19	7.62783e-67	5.3206e-60	-0.873757	7	135804375	0.00406039	Substantia_Nigra	-953906	0.000295788	OLIG
chr17_42992530	-89.348	1.56507e-65	2.28531e-59	-0.475939	17	41357155	0.0053268	Hypothalamus	-212608	0.000481644	REDIunique
chr1_944307	64.7856	6.67437e-65	1.70515e-58	0.507794	1	888639	0.00783808	Frontal_Cortex	-8952	0.000338132	REDIunique
chr3_9841346	51.8849	4.93814e-65	1.78905e-58	0.536061	3	9885022	0.0103317	Cortex	-1992	0.000476493	REDIunique
chr9_136977596	329.08	3.2273e-64	2.48828e-58	0.558245	9	139868888	0.00169638	Spinal_Cord	3160	0.000155941	GABA-GLU-OLIG
chr1_944307	71.7869	1.2482e-63	7.70088e-58	0.494944	1	888639	0.00689463	Hippocampus	-8952	0.000469484	REDIunique
chr3_3150092	86.6892	4.57709e-63	1.10371e-56	0.561026	3	3170792	0.0064717	ACC	20984	0.000399407	GABA-GLU-OLIG
chr16_29819105	-55.5461	2.75999e-63	1.36117e-56	-0.639496	16	29667029	0.0115129	Cerebellar_Hemisphere	163397	0.000176204	REDIunique
chr8_27735698	55.4603	3.34749e-60	4.5011e-54	0.510174	8	27589315	0.00919891	Frontal_Cortex	3900	0.000434741	GLU
chr8_27735698	50.5478	2.96582e-60	7.36772e-54	0.475739	8	27589315	0.00941167	Cerebellar_Hemisphere	3900	0.000203313	GLU
chr8_27735698	61.7219	1.99394e-59	8.89285e-54	0.479518	8	27589315	0.00776901	Hippocampus	3900	0.000603622	GLU
chr2_218264337	-244.468	1.42447e-59	1.06396e-53	-0.512975	2	218698323	0.00209833	Spinal_Cord	430737	0.000259902	REDIunique
chr9_136977596	174.658	2.75914e-59	1.07415e-53	0.537337	9	139868888	0.00307652	Nucleus_Accumbens	3160	0.000712251	GABA-GLU-OLIG
chr1_944307	76.0833	8.30854e-60	2.76825e-53	0.52121	1	887801	0.00685051	Putamen	-8114	0.000564546	REDIunique
chr7_38723460	53.6131	3.50869e-59	4.10151e-53	0.428663	7	38748276	0.00799548	Frontal_Cortex	14784	0.00053135	GABA-GLU
chr21_28873018	-48.9167	3.33314e-59	7.49089e-53	-0.0708496	21	30928714	0.00144837	Cerebellar_Hemisphere	-683374	0.000230421	GABA-GLU-OLIG
chr3_149519815	68.8924	8.02199e-59	1.01308e-52	0.500827	3	149251152	0.0072697	Hypothalamus	-13550	0.000588676	REDIunique
chr7_64898019	52.0926	2.57393e-58	2.3073e-52	0.52799	7	64351384	0.0101356	Frontal_Cortex	7013	0.000627959	GABA-GLU
chr1_2021813	36.8258	1.98058e-58	4.28664e-52	0.426177	1	1952782	0.0115728	Cerebellum	470	0.000271167	REDIunique
chr3_3150092	91.6591	2.83374e-58	7.16087e-52	0.667416	3	3170792	0.00728151	Amygdala	20984	0.00035241	GABA-GLU-OLIG
chr10_118310099	-216.552	1.11727e-57	8.21668e-52	-0.531878	10	119237397	0.00245612	Spinal_Cord	832214	0.000363863	GABA-GLU-OLIG
chr9_81652232	50.8183	1.42756e-57	1.25762e-51	0.580774	9	84275095	0.0114284	Frontal_Cortex	-7948	0.000724568	GLU
chr1_155915321	46.7463	9.40201e-58	1.91871e-51	0.527908	1	155873960	0.011293	Cerebellar_Hemisphere	11152	0.000257529	GABA-GLU-OLIG
chr9_128229264	36.1415	1.06365e-57	2.23814e-51	0.489739	9	130987606	0.0135506	Cerebellum	3937	0.000303069	GABA-GLU
chr3_56593020	35.5135	5.09558e-57	7.08254e-51	0.549803	3	56591065	0.0154815	Cerebellum	35983	0.000334971	GABA-GLU-OLIG
chr9_81652232	55.4484	1.86134e-56	7.65579e-51	0.541736	9	84275095	0.00977008	Hippocampus	-7948	0.00073776	GLU
chr14_20450086	35.3862	7.02127e-57	9.0148e-51	0.414423	14	20920360	0.0117114	Cerebellum	-2115	0.000366873	REDIunique
chr4_107720144	34.7735	3.33064e-56	3.50419e-50	0.554221	4	108640880	0.0159381	Cerebellum	420	0.000398775	GABA-GLU-OLIG
chr6_44277373	-142.058	1.05679e-55	4.02274e-50	-0.0385789	6	44089912	0.000271572	Nucleus_Accumbens	155198	0.000997151	GABA-GLU
chr3_3150092	46.7099	4.78036e-55	3.22822e-49	0.560498	3	3170792	0.0119996	Frontal_Cortex	20984	0.000821177	GABA-GLU-OLIG
chr11_72003032	79.3562	4.19577e-55	5.25261e-49	0.510289	11	71700908	0.00643037	Amygdala	13170	0.000493375	GABA-GLU-OLIG
chr19_34469074	79.7886	3.18699e-55	5.25261e-49	0.51488	19	34957365	0.00645305	Amygdala	2614	0.000634339	GABA-GLU-OLIG
chr19_53989192	45.9965	1.37738e-54	8.68864e-49	0.460305	19	54489970	0.0100074	Frontal_Cortex	2476	0.000917786	GABA-GLU
chr16_88577597	32.8007	5.89289e-54	5.65058e-48	0.476635	16	88643457	0.0145312	Cerebellum	548	0.000430677	GABA-GLU-OLIG
chr15_75353371	-32.4582	1.48643e-53	1.40749e-47	-0.409458	15	75802154	0.0126149	Cerebellum	-156442	0.000462579	GABA-GLU
chr10_249013	121.349	5.68706e-53	1.74915e-47	0.542333	10	171117	0.00446919	Nucleus_Accumbens	123836	0.00128205	GABA-GLU-OLIG
chr3_3150092	59.3342	1.26968e-53	2.11517e-47	0.626854	3	3170792	0.0105648	Putamen	20984	0.000690001	GABA-GLU-OLIG
chr7_135165717	156.964	1.18661e-52	8.46614e-47	0.627885	7	134811482	0.00400019	Spinal_Cord	38987	0.000467824	OLIG
chr16_75443816	56.0582	3.23732e-52	7.02576e-46	0.526132	16	75481215	0.00938546	ACC	-3501	0.000513523	REDIunique
chr9_129890057	-67.7243	1.26169e-51	1.43988e-45	-0.532706	9	132582116	0.00786581	Amygdala	70220	0.000775303	GABA-GLU-OLIG
chr8_27735698	-30.653	2.23851e-51	1.96036e-45	-0.495464	8	27692367	0.0161636	Cerebellum	-99152	0.000494481	GLU
chr7_64898019	38.2025	2.31741e-51	3.95619e-45	0.515309	7	64351384	0.0134889	Cerebellar_Hemisphere	7013	0.000284638	GABA-GLU
chr4_87480464	34.6977	3.55186e-51	6.19577e-45	0.468854	4	88400110	0.0135125	Cortex	1506	0.00058238	GABA-GLU-OLIG
chr1_205768653	53.255	5.99989e-51	9.30592e-45	0.565676	1	205735486	0.010622	ACC	2295	0.000627639	REDIunique
chr1_10457216	29.9703	1.58891e-50	1.35239e-44	0.387561	1	10500936	0.0129315	Cerebellum	16337	0.000526383	OLIG
chr22_45340886	37.2782	1.35822e-50	2.27495e-44	0.757794	22	45713020	0.0203281	Cerebellar_Hemisphere	23747	0.000311746	REDIunique
chr1_944307	98.0765	2.76447e-49	7.63776e-44	0.521511	1	893461	0.00531739	Nucleus_Accumbens	-13774	0.00156695	REDIunique
chr16_75443816	97.1035	4.11254e-49	1.02096e-43	0.553947	16	75490409	0.00570471	Nucleus_Accumbens	-12695	0.00185185	REDIunique
chr1_944307	29.1508	1.75288e-49	1.40512e-43	0.458904	1	887801	0.0157424	Cerebellum	-8114	0.000558285	REDIunique
chr7_135165717	50.3003	1.5345e-49	2.2723e-43	0.536545	7	134811482	0.0106668	Putamen	38987	0.000815456	OLIG
chr11_111726718	46.8721	5.6927e-49	4.58619e-43	0.568884	11	112226163	0.0121369	Hypothalamus	-628721	0.000695708	GABA-GLU-OLIG
chr19_52797992	35.622	3.57064e-49	5.77936e-43	0.636827	19	53302453	0.0178773	Cerebellar_Hemisphere	-1208	0.000338854	REDIunique
chr11_72003032	92.6903	2.62203e-48	6.4163e-43	0.509237	11	71655373	0.00549396	Nucleus_Accumbens	58705	0.00213675	GABA-GLU-OLIG
chr1_944307	59.8677	6.29105e-49	6.95516e-43	0.541465	1	887801	0.00904436	Amygdala	-8114	0.000916267	REDIunique
chr7_38723460	28.5841	9.51892e-49	7.32055e-43	0.340306	7	38761510	0.0119054	Cerebellum	1550	0.000590187	GABA-GLU
chr9_15472413	45.7679	2.29038e-48	1.64648e-42	0.483065	9	15442875	0.0105547	Hypothalamus	29536	0.00080274	GABA-GLU-OLIG
chr9_128229264	34.9251	1.47175e-48	2.27218e-42	0.505309	9	130987606	0.0144684	Cerebellar_Hemisphere	3937	0.000365963	GABA-GLU
chr8_30678463	28.6977	1.34716e-48	2.31375e-42	0.327891	8	30536581	0.0114257	Basal_Ganglia	-601	0.000363977	GABA
chr9_81652232	57.8526	3.51773e-48	2.44021e-42	0.536891	9	84275095	0.00928032	Amygdala	-7948	0.00105723	GLU
chr3_408149	113.866	1.21034e-47	8.50846e-42	0.484003	3	457282	0.00425064	Spinal_Cord	-7450	0.000571785	GABA-GLU
chr14_24124905	27.2715	5.31695e-47	3.44246e-41	0.417705	14	24591892	0.0153165	Cerebellum	2222	0.000622089	REDIunique
chr3_149519815	27.7396	2.41311e-47	3.74344e-41	0.476644	3	149248524	0.0171828	Basal_Ganglia	-10922	0.00046797	REDIunique
chr3_56593020	33.3645	3.84946e-47	5.5565e-41	0.50838	3	56616264	0.0152371	Cerebellar_Hemisphere	10784	0.000393071	GABA-GLU-OLIG
chr10_12122386	26.9188	1.60787e-46	9.47852e-41	0.468442	10	12167536	0.017402	Cerebellum	-3151	0.000653991	REDIunique
chr11_72003032	70.9846	3.34664e-46	1.80994e-40	0.49424	11	71641093	0.00696264	Substantia_Nigra	72985	0.000414103	GABA-GLU-OLIG
chr3_3150092	72.3211	1.51048e-46	1.80994e-40	0.570466	3	3170792	0.00788796	Substantia_Nigra	20984	0.000532418	GABA-GLU-OLIG
chr15_75353371	-32.5209	2.37717e-46	3.27173e-40	-0.405816	15	75831449	0.0124786	Cerebellar_Hemisphere	-185737	0.000420179	GABA-GLU
chr9_81652232	44.0825	2.66756e-46	3.40543e-40	0.570657	9	84275095	0.0129452	ACC	-7948	0.000741755	GLU
chr7_66158142	31.7955	1.17579e-45	1.38249e-39	0.466308	7	65264524	0.0146658	Cerebellar_Hemisphere	358605	0.000447288	REDIunique
chr3_9841346	26.4827	1.19892e-45	1.47836e-39	0.494626	3	9885022	0.0186773	Basal_Ganglia	-1992	0.000571963	REDIunique
chr14_50246079	31.5728	1.93264e-45	2.15805e-39	0.455723	14	50691438	0.014434	Cerebellar_Hemisphere	21359	0.000474396	REDIunique
chr16_87403158	-25.6647	9.0159e-45	4.96705e-39	-0.383444	16	87436463	0.0149405	Cerebellum	301	0.000685893	GABA-GLU-OLIG
chr17_42403872	41.7624	5.58524e-45	6.20299e-39	0.512389	17	40554956	0.0122691	Putamen	934	0.000940911	REDIunique
chr2_127843916	28.8755	4.66289e-45	6.40052e-39	0.398697	2	128600514	0.0138075	Cortex	976	0.000688268	REDIunique
chr12_68843608	39.6003	1.02893e-44	6.77159e-39	0.505832	12	69208578	0.0127735	Hypothalamus	28810	0.000909772	GABA-GLU-OLIG
chr2_131513959	-25.5214	1.44224e-44	7.85985e-39	-0.276731	2	132272917	0.0108431	Cerebellum	-1385	0.000717795	GABA-GLU-OLIG
chr6_70589235	32.3834	2.92007e-44	1.40757e-38	0.31582	6	71299051	0.00975252	Frontal_Cortex	-113	0.00101439	REDIunique
chr10_12122386	25.6678	1.6282e-44	1.95751e-38	0.450374	10	12167536	0.0175462	Basal_Ganglia	-3151	0.000675957	REDIunique
chr17_77094744	38.353	6.53305e-44	4.18172e-38	0.540618	17	75088462	0.0140958	Hypothalamus	2364	0.0010168	REDIunique
chr3_3150092	28.0881	3.74831e-44	4.20329e-38	0.550347	3	3194587	0.0195936	Cortex	-2811	0.000794155	GABA-GLU-OLIG
chr7_135165717	-47.2416	8.97469e-44	4.47193e-38	-0.534411	7	135804375	0.0113123	Amygdala	-953906	0.0011982	OLIG
chr3_3150092	68.3491	4.76196e-43	6.42285e-38	0.587903	3	3174963	0.00860147	Nucleus_Accumbens	16813	0.00242165	GABA-GLU-OLIG
chr17_30794616	24.6395	2.70949e-43	1.11246e-37	0.413746	17	29094253	0.016792	Cerebellum	27381	0.000749697	GABA-GLU
chr16_75443816	-24.9183	1.89669e-43	2.073e-37	-0.527781	16	75334609	0.0211805	Basal_Ganglia	143105	0.00077995	REDIunique
chr9_129890057	33.6712	7.35502e-43	2.32704e-37	0.536623	9	132647041	0.0159372	Hippocampus	5295	0.000871898	GABA-GLU-OLIG
chr17_31879407	-24.3385	7.50448e-43	3.04813e-37	-0.445562	17	30223252	0.0183068	Cerebellum	-16826	0.000781599	GABA-GLU
chr8_27735698	-24.6834	4.14017e-43	3.06309e-37	-0.470348	8	27618541	0.0190553	Basal_Ganglia	-25326	0.000883943	GLU
chr2_207602426	24.438	9.41088e-43	6.75478e-37	0.440803	2	208483986	0.0180376	Basal_Ganglia	-16836	0.000987937	GLU
chr20_25214873	82.7687	1.12497e-42	7.79372e-37	0.466384	20	25094306	0.00563478	Spinal_Cord	101203	0.000675746	GABA-GLU-OLIG
chr17_30794616	28.6664	1.69646e-42	1.05381e-36	0.4524	17	28970318	0.0157815	Cerebellar_Hemisphere	151316	0.000501505	GABA-GLU
chr7_849077	28.5791	2.09825e-42	1.05381e-36	0.406778	7	922558	0.0142334	Cerebellar_Hemisphere	-33844	0.000528613	REDIunique
chr12_133061174	-43.8192	3.79597e-42	1.44004e-36	-0.509159	12	133685278	0.0116195	Amygdala	-47518	0.00133916	REDIunique
chr9_129890057	30.1139	3.59524e-42	1.65496e-36	0.46791	9	132649857	0.015538	Frontal_Cortex	2479	0.001111	GABA-GLU-OLIG
chr6_31271074	28.2266	4.97376e-42	1.71469e-36	0.541957	6	31237449	0.0192003	Cerebellar_Hemisphere	1402	0.000555721	GLU-OLIG
chr3_9841346	35.6508	4.3665e-42	2.68462e-36	0.538528	3	9885022	0.0151056	Hypothalamus	-1992	0.00112384	REDIunique
chr1_116389509	28.0055	8.58541e-42	2.84668e-36	0.0612122	1	117782060	0.00218572	Cerebellar_Hemisphere	-849929	0.00058283	REDIunique
chr7_38723460	27.9087	1.09135e-41	3.5882e-36	0.313488	7	38761510	0.0112326	Cerebellar_Hemisphere	1550	0.000609938	GABA-GLU
chr9_129890057	36.8677	5.95383e-42	5.66773e-36	0.518909	9	132647041	0.0140749	Putamen	5295	0.00106637	GABA-GLU-OLIG
chr7_100212490	23.2519	3.20714e-41	9.816e-36	0.428233	7	99840461	0.0184171	Cerebellum	-30348	0.000813501	GABA-GLU-OLIG
chr12_4692947	23.2181	3.61161e-41	1.09653e-35	0.465416	12	4785017	0.0200454	Cerebellum	17096	0.000845403	REDIunique
chr14_20450086	27.4325	3.59258e-41	1.15342e-35	0.407231	14	20919712	0.0148448	Cerebellar_Hemisphere	-1467	0.000637046	REDIunique
chr8_27735698	73.3013	8.69696e-41	3.49359e-35	0.490775	8	27589315	0.0066953	Spinal_Cord	3900	0.000779707	GLU
chr10_249013	22.8396	2.30414e-40	8.14752e-35	0.445563	10	200964	0.0195083	Basal_Ganglia	93989	0.00109193	GABA-GLU-OLIG
chr17_77094744	40.0705	3.20085e-40	1.14384e-34	0.560103	17	75088462	0.0139779	Amygdala	2364	0.00148012	REDIunique
chr8_27735698	39.8892	4.00552e-40	1.24305e-34	0.48557	8	27589315	0.012173	Amygdala	3900	0.00162109	GLU
chr10_12122543	55.6952	1.57778e-39	1.88997e-34	0.497282	10	12167536	0.00892864	Nucleus_Accumbens	-2994	0.00270655	GABA-GLU-OLIG
chr12_50980467	27.8511	6.00888e-40	2.55856e-34	0.412652	12	51405635	0.0148163	Frontal_Cortex	-31385	0.00120761	REDIunique
chr3_149519815	54.5066	3.69849e-39	4.39954e-34	0.597875	3	149232239	0.0109689	Nucleus_Accumbens	5363	0.00299145	REDIunique
chr1_205768653	27.4713	1.46794e-39	5.03389e-34	0.488406	1	205689227	0.0177787	Frontal_Cortex	48554	0.00130422	REDIunique
chr3_14944928	24.4884	9.77587e-40	8.37135e-34	0.298986	3	14981262	0.0122093	Cortex	5173	0.000900042	GABA
chr3_9819369	31.9876	2.11961e-39	1.25369e-33	0.499703	3	9858891	0.0156218	Hypothalamus	2162	0.00123087	GABA-GLU-OLIG
chr9_81652232	22.0509	3.84308e-39	1.26585e-33	0.506722	9	84252807	0.0229796	Basal_Ganglia	14340	0.00119592	GLU
chr11_72003032	21.8468	4.96429e-39	1.31948e-33	0.423989	11	71677950	0.0194074	Cerebellum	36128	0.000877305	GABA-GLU-OLIG
chr3_3150092	21.7457	7.19643e-39	1.87334e-33	0.531735	3	3194587	0.0244524	Cerebellum	-2811	0.000909207	GABA-GLU-OLIG
chr19_6441851	-24.1365	2.80835e-39	2.32049e-33	-0.0568021	19	6441821	0.00235337	Cortex	41	0.00100593	GABA
chr12_68843608	21.539	1.54285e-38	3.07967e-33	0.46584	12	69223766	0.0216278	Cerebellum	13622	0.000941109	GABA-GLU-OLIG
chr10_249013	23.9509	4.92283e-39	3.23546e-33	0.443253	10	163707	0.0185068	Cortex	131246	0.00111182	GABA-GLU-OLIG
chr6_70589235	23.9485	4.95875e-39	3.23546e-33	0.308541	6	71299568	0.0128835	Cortex	-630	0.0012177	REDIunique
chr1_10457216	25.1032	1.572e-38	4.41614e-33	0.393006	1	10508136	0.0156556	Cerebellar_Hemisphere	9137	0.000664155	OLIG
chr8_30678463	23.8086	7.58606e-39	4.58062e-33	0.29876	8	30539971	0.0125484	Cortex	-3991	0.00132359	GABA
chr9_129890057	21.3702	2.88528e-38	5.70666e-33	0.499661	9	132647041	0.0233812	Cerebellum	5295	0.000973011	GABA-GLU-OLIG
chr17_56998221	21.3569	3.03177e-38	5.96524e-33	0.346248	17	55075928	0.0162125	Cerebellum	-346	0.00100491	REDIunique
chr3_3150092	63.3833	1.56756e-38	5.99469e-33	0.465702	3	3930363	0.00734739	Spinal_Cord	-738587	0.000883668	GABA-GLU-OLIG
chr9_129890057	46.6629	1.8111e-38	8.47268e-33	0.54524	9	132647041	0.0116847	Substantia_Nigra	5295	0.000650734	GABA-GLU-OLIG
chr2_127843916	24.707	4.62436e-38	1.26312e-32	0.320577	2	128606062	0.0129752	Cerebellar_Hemisphere	-4572	0.000691263	REDIunique
chr8_27735698	29.9689	8.44126e-38	1.2642e-32	0.458035	8	27582162	0.0152837	Hypothalamus	11053	0.0013379	GLU
chr9_132375854	-30.4986	3.14431e-38	1.2642e-32	-0.0343718	9	135851156	0.001127	Hypothalamus	-599915	0.00144493	REDIunique
chr17_75041097	21.0191	1.07293e-37	2.04631e-32	0.394434	17	73033629	0.0187655	Cerebellum	3563	0.00103681	REDIunique
chr9_15165034	21.0043	1.13436e-37	2.15362e-32	0.444401	9	15168496	0.0211576	Cerebellum	-3464	0.00106872	GABA-GLU
chr8_11842864	-23.2508	4.21161e-38	2.3065e-32	-0.184129	8	11701330	0.00791927	Cortex	-957	0.00142948	REDIunique
chr1_10457216	21.1815	9.26219e-38	2.40768e-32	0.359881	1	10503489	0.0169904	Basal_Ganglia	13784	0.00129992	OLIG
chr7_129488024	20.8971	1.69849e-37	3.12669e-32	0.242346	7	129081647	0.0115971	Cerebellum	46218	0.00110062	GABA-GLU
chr19_34469074	59.9863	1.11833e-37	3.49404e-32	0.51182	19	34962061	0.00853228	Spinal_Cord	-2082	0.000987629	GABA-GLU-OLIG
chr10_124984415	-20.7488	2.97704e-37	5.00635e-32	-0.474891	10	126675532	0.0228876	Cerebellum	-2548	0.00113252	REDIunique
chr10_249013	20.732	3.17335e-37	5.28904e-32	0.304218	10	244328	0.0146738	Cerebellum	50625	0.00116442	GABA-GLU-OLIG
chr1_10457216	28.9348	6.06851e-37	8.66823e-32	0.395435	1	10508136	0.0136664	Hypothalamus	9137	0.00155196	OLIG
chr6_138792976	-58.0584	3.58265e-37	1.11208e-31	-0.492521	6	138862935	0.00848319	Spinal_Cord	251178	0.00109159	GABA-GLU
chr9_128730571	-57.9075	3.93072e-37	1.16707e-31	-0.380625	9	131850202	0.00657298	Spinal_Cord	-357352	0.00119555	GABA-GLU-OLIG
chr2_159748757	43.2998	4.22981e-37	1.92417e-31	0.546707	2	160668072	0.0126261	Substantia_Nigra	-62804	0.000769049	GABA-GLU-OLIG
chr3_149519815	30.401	2.49135e-37	2.03283e-31	0.553828	3	149248524	0.0182174	Putamen	-10922	0.00119182	REDIunique
chr11_72003032	22.447	5.25555e-37	2.04567e-31	0.444658	11	71750917	0.0198092	Cortex	-36839	0.00153537	GABA-GLU-OLIG
chr17_42403872	20.2477	2.02029e-36	3.14898e-31	0.46267	17	40554956	0.0228505	Cerebellum	934	0.00119632	REDIunique
chr2_159748757	-30.1603	3.84546e-37	3.47731e-31	-0.555861	2	160674334	0.0184302	ACC	-69066	0.000855871	GABA-GLU-OLIG
chr21_33450322	20.1958	2.46794e-36	3.83882e-31	0.4568	21	34822150	0.0226186	Cerebellum	479	0.00122823	GABA
chr11_72003032	55.3432	1.97228e-36	4.17169e-31	0.510513	11	71650241	0.00922449	Spinal_Cord	63837	0.00129951	GABA-GLU-OLIG
chr17_42403872	54.7923	2.81578e-36	5.34133e-31	0.528157	17	40554956	0.00963926	Spinal_Cord	934	0.00140347	REDIunique
chr17_77094744	23.1369	3.81013e-36	6.62555e-31	0.455766	17	75088462	0.0196987	Cerebellar_Hemisphere	2364	0.000718371	REDIunique
chr17_44799497	23.1336	3.84695e-36	6.68303e-31	0.451369	17	42876340	0.0195114	Cerebellar_Hemisphere	525	0.00074548	REDIunique
chr17_42403872	20.037	6.97512e-36	8.66756e-31	0.478584	17	40554261	0.0238851	Basal_Ganglia	1629	0.00140391	REDIunique
chr10_124984415	-23	5.65852e-36	9.50463e-31	-0.481449	10	126619884	0.0209326	Cerebellar_Hemisphere	53100	0.000772588	REDIunique
chr10_249013	41.3946	2.80137e-36	1.0107e-30	0.459905	10	292927	0.0111103	Substantia_Nigra	2026	0.000887364	GABA-GLU-OLIG
chr7_100212727	19.8891	8.10038e-36	1.22969e-30	0.293698	7	99813285	0.0147668	Cerebellum	-2935	0.00126013	GABA-GLU
chr19_57430768	22.8606	8.47934e-36	1.36118e-30	0.435593	19	57926728	0.0190543	Cerebellar_Hemisphere	15408	0.000799696	REDIunique
chr7_129488121	19.8547	1.40784e-35	1.72273e-30	0.234714	7	129126885	0.0118216	Basal_Ganglia	1077	0.0015079	REDIunique
chr17_42403872	32.7712	6.235e-36	1.77889e-30	0.486659	17	40554261	0.0148502	Amygdala	1629	0.00176205	REDIunique
chr4_87480464	19.7347	1.47964e-35	2.19345e-30	0.405998	4	88400110	0.0205728	Cerebellum	1506	0.00129203	GABA-GLU-OLIG
chr9_81652232	19.7306	1.5035e-35	2.22663e-30	0.461639	9	84252807	0.0233971	Cerebellum	14340	0.00132393	GLU
chr19_34469074	19.7328	2.2579e-35	2.61945e-30	0.429763	19	34957365	0.0217791	Basal_Ganglia	2614	0.0016119	GABA-GLU-OLIG
chr12_133061174	-19.6431	2.11804e-35	3.1215e-30	-0.522918	12	133832593	0.0266209	Cerebellum	-194833	0.00135583	REDIunique
chr2_127843916	19.6289	3.38053e-35	3.84326e-30	0.385936	2	128602341	0.0196616	Basal_Ganglia	-851	0.00171589	REDIunique
chr4_87480464	32.1448	1.59565e-35	4.09065e-30	0.48364	4	88405301	0.0150457	Amygdala	-3685	0.00190302	GABA-GLU-OLIG
chr12_124913241	21.4735	1.22114e-35	4.63819e-30	0.0273287	12	125398039	0.00127267	Cortex	-252	0.00164125	GABA-GLU-OLIG
chr3_14944928	23.4802	3.40841e-35	6.64711e-30	0.300045	3	14981262	0.0127787	Frontal_Cortex	5173	0.00140083	GABA
chr17_75041097	22.195	6.00012e-35	9.39408e-30	0.402248	17	73039929	0.0181234	Cerebellar_Hemisphere	-2737	0.000826805	REDIunique
chr9_15165077	19.3387	7.03221e-35	9.54663e-30	0.442271	9	15168496	0.0228697	Cerebellum	-3421	0.00138774	GABA-GLU
chr1_21577774	-31.3144	5.69123e-35	1.39823e-29	-0.540047	1	21904529	0.017246	Amygdala	-262	0.00204398	REDIunique
chr4_87480464	19.26	1.43297e-34	1.52798e-29	0.421366	4	88400110	0.0218778	Basal_Ganglia	1506	0.00181988	GABA-GLU-OLIG
chr9_136977596	19.1008	1.81057e-34	2.12641e-29	0.437965	9	139868888	0.0229291	Cerebellum	3160	0.00141964	GABA-GLU-OLIG
chr10_12122543	27.7478	3.55664e-35	2.73463e-29	0.560557	10	12165551	0.0202019	Putamen	-1009	0.00131728	GABA-GLU-OLIG
chr16_23414264	19.015	2.55111e-34	2.98456e-29	0.347415	16	23415898	0.0182706	Cerebellum	9687	0.00145154	REDIunique
chr8_30678463	18.9897	2.82282e-34	3.29735e-29	0.253311	8	30539971	0.0133394	Cerebellum	-3991	0.00148344	GABA
chr11_78068781	21.6748	2.8546e-34	3.82216e-29	0.569191	11	77790863	0.0262606	Cerebellar_Hemisphere	-11036	0.000853913	REDIunique
chr10_12122543	-27.6033	4.71415e-35	4.01208e-29	-0.293837	10	11761198	0.010645	ACC	403344	0.000969987	GABA-GLU-OLIG
chr3_14944928	18.9809	4.32003e-34	4.50652e-29	0.242809	3	14981262	0.0127923	Basal_Ganglia	5173	0.00192388	GABA
chr3_9841346	37.7551	1.3212e-34	4.60785e-29	0.503369	3	9885022	0.0133325	Substantia_Nigra	-1992	0.00100568	REDIunique
chr1_155915321	20.705	1.57121e-34	5.52244e-29	0.494198	1	155931266	0.0238685	Cortex	-46154	0.00174714	GABA-GLU-OLIG
chr3_9819369	18.8299	5.36047e-34	6.14784e-29	0.431745	3	9842742	0.0229287	Cerebellum	18311	0.00151534	GABA-GLU-OLIG
chr7_64898019	27.2196	1.00275e-34	6.68196e-29	0.612547	7	64351384	0.0225039	Putamen	7013	0.00144273	GABA-GLU
chr7_129488121	18.8013	6.01439e-34	6.84085e-29	0.240277	7	129081647	0.0127798	Cerebellum	46315	0.00154725	REDIunique
chr9_136977596	22.5904	3.84628e-34	7.12057e-29	0.478113	9	139868888	0.0211644	Frontal_Cortex	3160	0.00149744	GABA-GLU-OLIG
chr12_68843608	18.7915	9.1838e-34	9.31751e-29	0.429658	12	69223766	0.0228644	Basal_Ganglia	13622	0.00202787	GABA-GLU-OLIG
chr10_12122543	-18.6232	1.23462e-33	1.38452e-28	-0.487515	10	12165546	0.0261779	Cerebellum	-1004	0.00157915	GABA-GLU-OLIG
chr12_68843608	-36.7162	4.23338e-34	1.42882e-28	-0.532304	12	69188752	0.0144978	Substantia_Nigra	48636	0.00112399	GABA-GLU-OLIG
chr2_127843916	18.6018	1.34625e-33	1.50636e-28	0.295722	2	128601602	0.0158975	Cerebellum	-112	0.00161105	REDIunique
chr5_55424396	21.2103	1.1758e-33	1.50836e-28	0.484425	5	54769926	0.0228391	Cerebellar_Hemisphere	-49702	0.000881021	REDIunique
chr1_10457216	26.6459	3.15243e-34	1.84906e-28	0.396742	1	10508136	0.0148894	ACC	9137	0.0010841	OLIG
chr18_35307969	25.1416	1.4775e-33	1.95576e-28	0.560362	18	32871882	0.0222882	Hypothalamus	16051	0.001659	REDIunique
chr8_13028705	21.0941	1.68171e-33	2.14515e-28	0.297972	8	12882914	0.0141259	Cerebellar_Hemisphere	3300	0.00090813	REDIunique
chr1_32680900	-18.4996	2.03792e-33	2.25696e-28	-0.444791	1	33105452	0.0240433	Cerebellum	41049	0.00164295	GABA-GLU-OLIG
chr2_171868791	-18.4741	2.26029e-33	2.48506e-28	-0.463473	2	172538530	0.0250877	Cerebellum	186771	0.00167485	GABA-GLU-OLIG
chr1_32680900	-26.4343	4.8361e-34	2.69115e-28	-0.469091	1	33139680	0.0177456	ACC	6821	0.00119822	GABA-GLU-OLIG
chr16_88577597	-20.9989	2.2564e-33	2.86766e-28	-0.510038	16	88649094	0.0242888	Cerebellar_Hemisphere	-5089	0.000935238	GABA-GLU-OLIG
chr19_37632892	-18.3969	3.09557e-33	3.32145e-28	-0.461389	19	38228211	0.0250797	Cerebellum	-104418	0.00170676	REDIunique
chr9_129890057	20.918	2.89967e-33	3.66943e-28	0.476071	9	132647041	0.022759	Cerebellar_Hemisphere	5295	0.000962346	GABA-GLU-OLIG
chr2_207602426	-18.3539	3.68869e-33	3.94668e-28	-0.380077	2	208373267	0.0207082	Cerebellum	93883	0.00173866	GLU
chr4_107720144	45.3453	2.32785e-33	4.03179e-28	0.511388	4	108640880	0.0112777	Spinal_Cord	420	0.00150743	GABA-GLU-OLIG
chr17_77094744	18.328	4.10135e-33	4.37584e-28	0.437252	17	75088462	0.0238571	Cerebellum	2364	0.00177056	REDIunique
chr10_12122386	38.0312	5.04075e-33	5.13963e-28	0.61968	10	12167536	0.016294	Nucleus_Accumbens	-3151	0.00327635	REDIunique
chr7_100212727	20.7963	4.23267e-33	5.33348e-28	0.311043	7	99813285	0.0149567	Cerebellar_Hemisphere	-2935	0.000989455	GABA-GLU
chr1_10457216	26.158	8.49211e-34	5.38936e-28	0.387232	1	10516290	0.0148036	Putamen	983	0.00156818	OLIG
chr20_45850666	18.2693	5.21238e-33	5.52619e-28	0.357957	20	44480606	0.0195933	Cerebellum	-1301	0.00180246	GABA-GLU
chr3_9841346	37.8692	5.95204e-33	6.03289e-28	0.581947	3	9885022	0.0153673	Nucleus_Accumbens	-1992	0.00356125	REDIunique
chr19_52618585	18.1927	7.13693e-33	7.4932e-28	0.237453	19	53121502	0.0130522	Cerebellum	336	0.00183436	OLIG
chr17_42403872	20.5901	8.06316e-33	9.9761e-28	0.444974	17	40554956	0.021611	Cerebellar_Hemisphere	934	0.00101656	REDIunique
chr7_44802289	-21.6052	6.13326e-33	1.04114e-27	-0.405639	7	44771000	0.0187751	Frontal_Cortex	70888	0.00159405	REDIunique
chr3_14944928	18.0883	1.09598e-32	1.10476e-27	0.240984	3	14981262	0.0133227	Cerebellum	5173	0.00186627	GABA
chr16_31121789	18.0843	1.11379e-32	1.12196e-27	0.347444	16	31126535	0.0192124	Cerebellum	6575	0.00189817	REDIunique
chr22_45340886	18.0409	1.33194e-32	1.3281e-27	0.643183	22	45723584	0.0356514	Cerebellum	13183	0.00193007	REDIunique
chr17_40818360	17.9994	1.58057e-32	1.56409e-27	0.352699	17	39008798	0.019595	Cerebellum	-34186	0.00196197	REDIunique
chr8_13028705	17.9824	1.69575e-32	1.63222e-27	0.292197	8	12882914	0.0162491	Cerebellum	3300	0.00199387	REDIunique
chr17_77094744	34.552	5.30685e-33	1.7627e-27	0.541312	17	75088462	0.0156666	Substantia_Nigra	2364	0.00124231	REDIunique
chr16_87403158	-43.2572	1.23325e-32	2.10545e-27	-0.476445	16	87452208	0.0110142	Spinal_Cord	-15444	0.00161139	GABA-GLU-OLIG
chr11_27368542	25.3579	4.46275e-33	2.62395e-27	0.0298521	11	26480005	0.00117723	Putamen	910084	0.00169364	GABA-GLU-OLIG
chr3_14944928	20.2216	2.58127e-32	2.64602e-27	0.258154	3	14981262	0.0127663	Cerebellar_Hemisphere	5173	0.00104367	GABA
chr6_70589235	20.1373	3.37474e-32	3.36053e-27	0.270355	6	71299568	0.0134256	Cerebellar_Hemisphere	-630	0.00107078	REDIunique
chr17_42403872	24.8862	1.21187e-32	4.12079e-27	0.452075	17	40554956	0.0181657	ACC	934	0.00131234	REDIunique
chr7_5476948	17.7029	5.40338e-32	4.85834e-27	0.28316	7	5522178	0.0159951	Cerebellum	-5599	0.00202578	REDIunique
chr8_30678463	19.926	6.63311e-32	6.45301e-27	0.263181	8	30536581	0.0132079	Cerebellar_Hemisphere	-601	0.00109789	GABA
chr17_77094744	17.7079	7.49533e-32	6.5656e-27	0.461923	17	75088462	0.0260857	Basal_Ganglia	2364	0.00213186	REDIunique
chr1_10457216	33.4295	2.08901e-32	6.88411e-27	0.426528	1	10508136	0.012759	Substantia_Nigra	9137	0.00136062	OLIG
chr8_30678463	20.8934	4.81024e-32	7.80322e-27	0.301069	8	30536581	0.0144098	Frontal_Cortex	-601	0.00169066	GABA
chr9_136977596	17.6083	1.13152e-31	9.89365e-27	0.427433	9	139868888	0.0242745	Basal_Ganglia	3160	0.00223586	GABA-GLU-OLIG
chr1_10457216	20.7689	6.93274e-32	1.11394e-26	0.38785	1	10514330	0.0186746	Frontal_Cortex	2943	0.00178727	OLIG
chr3_14944928	22.1457	5.48461e-32	1.29316e-26	0.292112	3	14981262	0.0131904	Hippocampus	5173	0.00100604	GABA
chr6_106559711	-17.4572	1.50909e-31	1.31549e-26	-0.393415	6	106998354	0.022536	Cerebellum	9232	0.00205768	REDIunique
chr6_13788020	24.2969	4.31699e-32	1.38798e-26	0.387148	6	13772858	0.0159341	ACC	15394	0.00142645	REDIunique
chr5_80142356	-40.9443	8.58088e-32	1.45457e-26	-0.0843493	5	79627329	0.0020601	Spinal_Cord	-189150	0.00171536	OLIG
chr9_136977596	19.0115	5.52558e-32	1.53991e-26	0.448364	9	139868888	0.0235838	Cortex	3160	0.00185303	GABA-GLU-OLIG
chr8_30678463	22.0331	7.35121e-32	1.7223e-26	0.285216	8	30536581	0.0129449	Hippocampus	-601	0.00114017	GABA
chr3_14944928	24.41	3.37603e-32	1.90112e-26	0.260115	3	14981262	0.0106561	Putamen	5173	0.00181909	GABA
chr1_1729665	-17.3619	2.25206e-31	1.93751e-26	-0.259611	1	1590291	0.0149529	Cerebellum	70813	0.00208958	REDIunique
chr9_15472413	17.3121	2.77685e-31	2.37283e-26	0.358832	9	15442875	0.0207272	Cerebellum	29536	0.00212148	GABA-GLU-OLIG
chr8_13028693	-19.5147	2.50619e-31	2.40649e-26	-0.261351	8	12886203	0.0133925	Cerebellar_Hemisphere	-1	0.001125	REDIunique
chr7_129488121	24.0533	7.35265e-32	3.58502e-26	0.239166	7	129081647	0.00994319	Putamen	46315	0.00194455	REDIunique
chr2_203429689	19.3838	3.84044e-31	3.66783e-26	0.416635	2	204301750	0.0214939	Cerebellar_Hemisphere	-7338	0.0011521	GLU
chr21_33450329	17.1645	5.17945e-31	4.31868e-26	0.45345	21	34822150	0.0264179	Cerebellum	486	0.00215338	GABA
chr12_124913241	22.6475	4.32758e-31	5.52492e-26	0.0272354	12	125394828	0.00120258	Hypothalamus	2959	0.00176603	GABA-GLU-OLIG
chr6_13788020	20.2049	3.70376e-31	5.66603e-26	0.385079	6	13782620	0.0190587	Frontal_Cortex	5632	0.00188388	REDIunique
chr14_24124905	19.228	6.40177e-31	6.06834e-26	0.41032	14	24591892	0.0213397	Cerebellar_Hemisphere	2222	0.00117921	REDIunique
chr12_124913241	19.1574	8.07621e-31	7.63112e-26	0.0278772	12	125394828	0.00145517	Cerebellar_Hemisphere	2959	0.00120632	GABA-GLU-OLIG
chr1_11654924	-22.4556	6.83853e-31	8.61293e-26	-0.0165694	1	11419811	0.000737876	Hypothalamus	295170	0.00187306	GABA-GLU-OLIG
chr12_133061174	-38.8173	5.61828e-31	9.42345e-26	-0.649718	12	133792436	0.0167379	Spinal_Cord	-154676	0.00181932	REDIunique
chr17_44799497	16.9305	1.39941e-30	1.08782e-25	0.422756	17	42876340	0.0249701	Cerebellum	525	0.00218529	REDIunique
chr12_124913241	16.981	1.56023e-30	1.30717e-25	0.0250709	12	125398039	0.00147641	Basal_Ganglia	-252	0.00233985	GABA-GLU-OLIG
chr14_74296668	18.9756	1.47276e-30	1.38057e-25	0.379484	14	74776859	0.0199985	Cerebellar_Hemisphere	-13488	0.00123343	GABA-GLU-OLIG
chr22_45340886	16.9474	1.79808e-30	1.47812e-25	0.614376	22	45736153	0.0362519	Basal_Ganglia	614	0.00244384	REDIunique
chr21_33450322	18.9344	1.68866e-30	1.58046e-25	0.425953	21	34822150	0.0224963	Cerebellar_Hemisphere	479	0.00126054	GABA
chr4_87480464	32.7559	1.64992e-30	1.60582e-25	0.472569	4	88400110	0.014427	Nucleus_Accumbens	1506	0.00384615	GABA-GLU-OLIG
chr19_13773511	16.8321	2.13002e-30	1.62818e-25	0.169719	19	13885614	0.0100831	Cerebellum	-1289	0.00221719	REDIunique
chr8_30678463	22.0423	1.8514e-30	2.29467e-25	0.336515	8	30536581	0.0152668	Hypothalamus	-601	0.00198009	GABA
chr10_12122386	18.789	2.74028e-30	2.4937e-25	0.406854	10	12167536	0.0216538	Cerebellar_Hemisphere	-3151	0.00128765	REDIunique
chr6_31271074	16.7252	3.36614e-30	2.55629e-25	0.484797	6	31237449	0.0289861	Cerebellum	1402	0.00224909	GLU-OLIG
chr8_11843176	-16.7997	3.36121e-30	2.71666e-25	-0.212333	8	11701330	0.0126391	Basal_Ganglia	-645	0.00254784	REDIunique
chr2_159748757	25.3738	1.37122e-30	2.84728e-25	0.516364	2	160595465	0.0203503	Amygdala	9803	0.00218495	GABA-GLU-OLIG
chr2_171868791	-18.1494	1.24323e-30	3.1312e-25	-0.492238	2	172594026	0.0271214	Cortex	131275	0.00195892	GABA-GLU-OLIG
chr17_56998221	18.6613	4.20036e-30	3.74373e-25	0.358499	17	55075928	0.0192108	Cerebellar_Hemisphere	-346	0.00131476	REDIunique
chr9_136977596	22.732	1.42997e-30	4.05668e-25	0.492769	9	139868888	0.0216773	ACC	3160	0.00154057	GABA-GLU-OLIG
chr3_141922696	16.5562	6.96001e-30	5.19697e-25	0.483348	3	141650645	0.0291944	Cerebellum	-9107	0.00228099	REDIunique
chr2_171868791	-18.551	6.08278e-30	5.40522e-25	-0.442193	2	172840869	0.0238365	Cerebellar_Hemisphere	-115568	0.00134186	GABA-GLU-OLIG
chr2_203429689	16.4475	1.11284e-29	8.20431e-25	0.379357	2	204309325	0.0230647	Cerebellum	-14913	0.00231289	GLU
chr4_87480464	18.422	9.39951e-30	8.26973e-25	0.420352	4	88400110	0.0228179	Cerebellar_Hemisphere	1506	0.00136897	GABA-GLU-OLIG
chr8_11843176	-17.838	3.91374e-30	9.12522e-25	-0.156607	8	11701330	0.00877941	Cortex	-645	0.0020648	REDIunique
chr17_42951921	-21.4678	7.57598e-30	9.31574e-25	-0.403831	17	41357155	0.018811	Hypothalamus	-253217	0.00208712	GABA-GLU-OLIG
chr17_42403872	17.8217	4.15708e-30	9.36796e-25	0.397879	17	40554956	0.0223255	Cortex	934	0.00217069	REDIunique
chr20_62851923	21.4539	7.84228e-30	9.61788e-25	0.447877	20	61491057	0.0208762	Hypothalamus	-7782	0.00219416	REDIunique
chr12_124913241	19.209	7.75341e-30	1.09136e-24	0.0261364	12	125394828	0.00136063	Frontal_Cortex	2959	0.00198048	GABA-GLU-OLIG
chr6_70589235	20.4593	4.99465e-30	1.09472e-24	0.269112	6	71299051	0.0131535	Hippocampus	-113	0.00127431	REDIunique
chr4_87480464	22.3697	3.30523e-30	1.3084e-24	0.449167	4	88405301	0.0200792	Putamen	-3685	0.00207	GABA-GLU-OLIG
chr3_10153300	-16.4135	1.74882e-29	1.38097e-24	-0.0909499	3	10191943	0.00554118	Basal_Ganglia	3041	0.00265183	REDIunique
chr12_50980467	-21.292	1.17283e-29	1.42344e-24	-0.516075	12	51325298	0.0242379	Hypothalamus	48952	0.00230119	REDIunique
chr8_27735698	29.035	6.95639e-30	1.65418e-24	0.476512	8	27589315	0.0164116	Substantia_Nigra	3900	0.00147894	GLU
chr6_89358330	18.2126	1.91302e-29	1.65439e-24	0.199808	6	90070055	0.0109709	Cerebellar_Hemisphere	-2006	0.00139608	REDIunique
chr14_55368509	16.2548	2.56591e-29	1.85736e-24	0.269862	14	55854208	0.016602	Cerebellum	-18981	0.0023448	REDIunique
chr1_10457216	24.3451	9.66356e-30	1.90993e-24	0.389603	1	10500936	0.0160034	Amygdala	16337	0.00232591	OLIG
chr1_944307	21.9798	8.24567e-30	2.20926e-24	0.47894	1	880238	0.02179	ACC	-551	0.00165468	REDIunique
chr21_44769443	18.1236	2.59122e-29	2.23546e-24	0.484163	21	46213081	0.0267145	Cerebellar_Hemisphere	-23723	0.00142319	REDIunique
chr10_12122386	17.5819	1.01404e-29	2.24222e-24	0.367781	10	12167536	0.0209181	Cortex	-3151	0.00227658	REDIunique
chr8_30678463	22.0455	7.06151e-30	2.74108e-24	0.335908	8	30536581	0.015237	Putamen	-601	0.00219546	GABA
chr12_68843608	21.8505	1.11967e-29	2.9454e-24	0.422163	12	69223766	0.0193205	ACC	13622	0.0017688	GABA-GLU-OLIG
chr7_135165717	-21.8184	1.2081e-29	3.1553e-24	-0.617598	7	135760154	0.0283062	ACC	-909685	0.00188292	OLIG
chr17_30783355	17.998	3.9826e-29	3.41589e-24	0.312445	17	29065449	0.01736	Cerebellar_Hemisphere	44924	0.0014503	GABA-GLU
chr17_54952515	17.9778	4.26801e-29	3.63439e-24	0.369296	17	53021372	0.0205417	Cerebellar_Hemisphere	8504	0.00147741	REDIunique
chr3_40537324	15.9889	8.18979e-29	5.7417e-24	0.390226	3	40581013	0.024406	Cerebellum	-2198	0.0023767	OLIG
chr9_81652232	17.3193	2.71464e-29	5.86488e-24	0.462428	9	84252807	0.0267002	Cortex	14340	0.00238247	GLU
chr5_146113343	17.7874	8.22476e-29	6.83963e-24	0.437909	5	145516246	0.0246191	Cerebellar_Hemisphere	-23340	0.00150451	REDIunique
chr16_88577597	17.2391	3.67298e-29	7.86318e-24	0.417698	16	88643457	0.0242297	Cortex	548	0.00248835	GABA-GLU-OLIG
chr19_52618598	17.7169	1.04953e-28	8.62679e-24	0.341316	19	53121171	0.019265	Cerebellar_Hemisphere	680	0.00153162	OLIG
chr9_129890057	-17.1458	5.22665e-29	1.11387e-23	-0.46522	9	132587201	0.0271331	Cortex	65135	0.00259424	GABA-GLU-OLIG
chr12_121778130	15.7043	2.86424e-28	1.92095e-23	0.431663	12	122212659	0.0274869	Cerebellum	3377	0.0024086	REDIunique
chr6_89358330	15.6718	3.30659e-28	2.20882e-23	0.177371	6	90092217	0.0113179	Cerebellum	-24168	0.0024405	REDIunique
chr1_32680900	-15.736	3.30334e-28	2.38168e-23	-0.358466	1	33145948	0.02278	Basal_Ganglia	553	0.00275582	GABA-GLU-OLIG
chr20_62851923	16.8841	1.41443e-28	2.84688e-23	0.383167	20	61491057	0.022694	Cortex	-7782	0.00270013	REDIunique
chr5_146113343	15.5823	4.91516e-28	3.23064e-23	0.421372	5	145488565	0.0270417	Cerebellum	4341	0.0024724	REDIunique
chr2_127843916	18.0049	3.5488e-28	3.29088e-23	0.370649	2	128616001	0.020586	Frontal_Cortex	-14511	0.00207709	REDIunique
chr3_149519815	32.6133	2.50405e-28	3.90608e-23	0.498982	3	149232239	0.0153	Spinal_Cord	5363	0.00192328	REDIunique
chr14_24124905	15.6168	5.57347e-28	3.97669e-23	0.34652	14	24600390	0.022189	Basal_Ganglia	-6276	0.00285982	REDIunique
chr5_72207964	17.2668	5.05189e-28	4.04025e-23	0.282777	5	71595178	0.0163769	Cerebellar_Hemisphere	-91387	0.00155873	REDIunique
chr17_21000918	15.5958	6.11155e-28	4.35415e-23	0.402285	17	20901001	0.0257944	Basal_Ganglia	3230	0.00296381	GABA-GLU-OLIG
chr3_14944928	19.8306	4.95577e-28	4.92692e-23	0.298313	3	15012710	0.015043	Hypothalamus	-26275	0.00240822	GABA
chr1_7700832	-15.4806	7.71819e-28	4.98012e-23	-0.360856	1	7761446	0.0233101	Cerebellum	-554	0.00250431	OLIG
chr7_129488149	15.5558	7.28678e-28	5.1457e-23	0.135797	7	129111850	0.00872962	Basal_Ganglia	16140	0.0030678	REDIunique
chr5_146113343	15.5238	8.39083e-28	5.89148e-23	0.441999	5	145516246	0.0284723	Basal_Ganglia	-23340	0.0031718	REDIunique
chr1_10457216	16.6841	3.04481e-28	5.9504e-23	0.356118	1	10514330	0.0213448	Cortex	2943	0.00280601	OLIG
chr9_131508679	15.4249	9.89219e-28	6.35581e-23	0.32621	9	134380473	0.0211483	Cerebellum	3593	0.00253621	GABA-GLU-OLIG
chr17_21000918	17.0945	9.2802e-28	7.35557e-23	0.430845	17	20897952	0.0252037	Cerebellar_Hemisphere	6279	0.00158584	GABA-GLU-OLIG
chr16_87403158	-22.3903	4.82327e-28	8.66183e-23	-0.431253	16	87436463	0.0192608	Amygdala	301	0.00246687	GABA-GLU-OLIG
chr16_88577597	-17.6395	1.1706e-27	1.05489e-22	-0.538602	16	88649094	0.0305339	Frontal_Cortex	-5089	0.0021737	GABA-GLU-OLIG
chr4_87480464	17.5961	1.35018e-27	1.20819e-22	0.41475	4	88400110	0.0235706	Frontal_Cortex	1506	0.00227031	GABA-GLU-OLIG
chr8_27735698	-16.4825	6.62691e-28	1.22398e-22	-0.480955	8	27692367	0.0291797	Cortex	-99152	0.0029119	GLU
chr12_124913241	15.2522	2.1378e-27	1.3323e-22	0.0242618	12	125398039	0.00159071	Cerebellum	-252	0.00256811	GABA-GLU-OLIG
chr1_11654924	-15.2947	2.31041e-27	1.53252e-22	-0.00331123	1	12006802	0.000216495	Basal_Ganglia	-291821	0.00327579	GABA-GLU-OLIG
chr7_42884281	-16.8117	2.53783e-27	1.91409e-22	-0.162951	7	42255082	0.0096927	Cerebellar_Hemisphere	668798	0.00161295	REDIunique
chr6_70589235	15.1353	3.60966e-27	2.21138e-22	0.261509	6	71301248	0.0172781	Cerebellum	-2310	0.00260001	REDIunique
chr3_14944928	19.967	1.1415e-27	2.24192e-22	0.313704	3	14981262	0.0157112	ACC	5173	0.00199703	GABA
chr3_52414897	16.7601	3.05255e-27	2.29645e-22	0.267642	3	52480446	0.015969	Cerebellar_Hemisphere	-31533	0.00164006	REDIunique
chr17_4159247	-15.0852	4.5219e-27	2.75133e-22	-0.162886	17	3502381	0.0107978	Cerebellum	560160	0.00263191	REDIunique
chr17_75227771	-15.066	4.92852e-27	2.98675e-22	-0.448941	17	73986285	0.0297983	Cerebellum	-762419	0.00266382	REDIunique
chr16_8642171	-16.6519	4.50076e-27	3.34066e-22	-0.248043	16	8016000	0.0148958	Cerebellar_Hemisphere	720028	0.00166716	GABA-GLU-OLIG
chr19_3540289	15.0237	5.96275e-27	3.60198e-22	0.331701	19	3535582	0.0220786	Cerebellum	4705	0.00269572	REDIunique
chr9_129890057	15.0912	5.71331e-27	3.62951e-22	0.397592	9	132647041	0.0263459	Basal_Ganglia	5295	0.00337978	GABA-GLU-OLIG
chr7_135165717	15.0526	6.78629e-27	4.28849e-22	0.406278	7	134811482	0.0269905	Basal_Ganglia	38987	0.00348378	OLIG
chr19_34469074	17.1985	5.04667e-27	4.43825e-22	0.420005	19	34957365	0.024421	Frontal_Cortex	2614	0.00236692	GABA-GLU-OLIG
chr22_20890652	14.9716	7.54056e-27	4.47657e-22	0.441454	22	21177580	0.0294862	Cerebellum	67360	0.00272762	REDIunique
chr10_133420574	-19.8496	1.5394e-27	4.62766e-22	-0.578126	10	134522700	0.0291254	Putamen	711378	0.00232091	OLIG
chr7_38723460	15.0286	7.55475e-27	4.76159e-22	0.330878	7	38761510	0.0220165	Basal_Ganglia	1550	0.00358777	GABA-GLU
chr2_131514986	-14.9418	8.62326e-27	5.10333e-22	-0.28673	2	132272917	0.0191898	Cerebellum	-358	0.00275952	GABA
chr7_129488024	15.0088	8.2531e-27	5.19493e-22	0.214606	7	129130564	0.0142986	Basal_Ganglia	-2699	0.00369176	GABA-GLU
chr4_107720144	16.5049	7.6441e-27	5.39845e-22	0.412565	4	108658139	0.0249965	Cerebellar_Hemisphere	-16839	0.00169427	GABA-GLU-OLIG
chr19_52617468	14.9197	9.53057e-27	5.61834e-22	0.157901	19	53121569	0.0105834	Cerebellum	-848	0.00279142	GABA-GLU-OLIG
chr9_128730571	16.4784	8.41451e-27	5.82187e-22	0.172065	9	131514682	0.0104419	Cerebellar_Hemisphere	-21832	0.00172138	GABA-GLU-OLIG
chr7_846746	16.4608	8.96673e-27	5.96253e-22	0.382954	7	873104	0.0232646	Cerebellar_Hemisphere	13279	0.00174849	GABA-GLU-OLIG
chr7_44833301	19.5747	3.11694e-27	5.98627e-22	0.31764	7	44872911	0.0162271	ACC	-11	0.00211115	REDIunique
chr2_159748757	-18.1728	3.57149e-27	6.57749e-22	-0.474175	2	160675214	0.0260925	Hippocampus	-69946	0.00140845	GABA-GLU-OLIG
chr8_13028693	-14.8719	1.18275e-26	6.92122e-22	-0.236485	8	12886137	0.0159015	Cerebellum	65	0.00282333	REDIunique
chr10_12122386	-19.4872	3.90742e-27	6.92246e-22	-0.266082	10	11762016	0.0136542	ACC	402369	0.00222527	REDIunique
chr7_129488024	16.4085	1.08354e-26	7.16487e-22	0.238211	7	129107516	0.0145175	Cerebellar_Hemisphere	20349	0.0017756	GABA-GLU
chr2_55540994	-17.0215	9.13298e-27	7.71329e-22	-0.401157	2	55948027	0.0235677	Frontal_Cortex	-179897	0.00246353	GABA-GLU
chr12_8241432	-21.3225	4.6031e-27	7.98277e-22	-0.626408	12	7987761	0.0293777	Amygdala	406267	0.00260784	GABA-GLU
chr6_32662070	29.7732	5.93593e-27	8.27269e-22	0.7781	6	32668054	0.0261342	Spinal_Cord	-38207	0.00202724	REDIunique
chr2_171868791	-16.9916	1.00976e-26	8.45808e-22	-0.445627	2	172840869	0.0262263	Frontal_Cortex	-115568	0.00256014	GABA-GLU-OLIG
chr17_77094744	16.9647	1.10566e-26	9.21602e-22	0.424208	17	75088462	0.0250054	Frontal_Cortex	2364	0.00265675	REDIunique
chr17_31879407	16.2834	1.70749e-26	1.10803e-21	0.407415	17	30201774	0.0250203	Cerebellar_Hemisphere	4652	0.00180271	GABA-GLU
chr17_4160729	-16.2529	1.90791e-26	1.2291e-21	-0.237579	17	3635203	0.0146177	Cerebellar_Hemisphere	428820	0.00182981	GABA
chr2_159748757	16.2449	1.96418e-26	1.25986e-21	0.38411	2	160595465	0.023645	Cerebellar_Hemisphere	9803	0.00185692	GABA-GLU-OLIG
chr12_4692947	16.2396	2.00279e-26	1.28324e-21	0.439522	12	4795044	0.0270649	Cerebellar_Hemisphere	7069	0.00188403	REDIunique
chr7_44833301	-15.8132	9.09456e-27	1.40438e-21	-0.283905	7	44851411	0.0179536	Cortex	21489	0.00301779	REDIunique
chr10_12122386	19.3612	5.41892e-27	1.43482e-21	0.452196	10	12167536	0.0233557	Putamen	-3151	0.00244637	REDIunique
chr19_18781924	-15.8021	9.50288e-27	1.45787e-21	-0.113686	19	18892728	0.00719436	Cortex	6	0.00312368	REDIunique
chr1_233057690	-14.6394	3.3943e-26	1.87204e-21	-0.286968	1	233193423	0.0196024	Cerebellum	13	0.00285523	GABA-GLU
chr8_30678463	20.8573	1.26569e-26	2.13227e-21	0.324727	8	30536581	0.015569	Amygdala	-601	0.0027488	GABA
chr9_127795301	14.6079	3.91751e-26	2.15276e-21	0.340842	9	130559285	0.0233327	Cerebellum	-1705	0.00288713	REDIunique
chr11_10506936	-18.393	2.41767e-26	2.19357e-21	-0.690286	11	11351269	0.0375298	Hypothalamus	-822786	0.00251525	OLIG
chr3_149519815	20.8375	1.32197e-26	2.20608e-21	0.544118	3	149232239	0.0261125	Amygdala	5363	0.00288977	REDIunique
chr17_17224789	14.5703	4.65041e-26	2.5518e-21	0.229033	17	17122327	0.0157192	Cerebellum	5776	0.00291903	GABA-GLU
chr3_47490745	16.0369	4.20497e-26	2.63992e-21	0.261022	3	47016058	0.0162764	Cerebellar_Hemisphere	516177	0.00191114	REDIunique
chr18_35307969	14.6278	4.57634e-26	2.64515e-21	0.396985	18	32892932	0.0271392	Basal_Ganglia	-4999	0.00379576	REDIunique
chr19_44902261	-14.5316	5.54811e-26	3.02794e-21	-0.240024	19	45410444	0.0165174	Cerebellum	-4926	0.00295093	REDIunique
chr1_32680900	-15.9984	4.84284e-26	3.0286e-21	-0.343994	1	33157864	0.0215018	Cerebellar_Hemisphere	-11363	0.00193825	GABA-GLU-OLIG
chr6_31271074	15.5996	2.12358e-26	3.19354e-21	0.487532	6	31237449	0.0312528	Cortex	1402	0.00322956	GLU-OLIG
chr1_32684997	14.5011	6.3744e-26	3.46642e-21	0.268629	1	33158885	0.0185247	Cerebellum	-8287	0.00298284	GABA
chr19_13773511	15.903	6.88273e-26	4.26375e-21	0.169469	19	13884312	0.0106564	Cerebellar_Hemisphere	13	0.00196536	REDIunique
chr16_87403158	-14.5158	7.59424e-26	4.26645e-21	-0.43053	16	87451617	0.0296594	Basal_Ganglia	-14853	0.00389975	GABA-GLU-OLIG
chr16_87403158	-18.0938	5.57918e-26	4.92807e-21	-0.44099	16	87436463	0.0243724	Hypothalamus	301	0.00262228	GABA-GLU-OLIG
chr1_10457216	17.481	2.91808e-26	5.21835e-21	0.365629	1	10485609	0.0209158	Hippocampus	31664	0.00154259	OLIG
chr8_11843054	23.7495	2.38978e-26	5.23642e-21	0.560238	8	11789048	0.0235895	Substantia_Nigra	-88485	0.00159726	REDIunique
chr11_767854	15.4511	3.84248e-26	5.451e-21	0.081593	11	757286	0.00528073	Cortex	10568	0.00333545	REDIunique
chr17_4160729	-14.3855	1.08152e-25	5.8104e-21	-0.209726	17	3496450	0.014579	Cerebellum	567573	0.00301474	GABA
chr6_13788020	15.7662	1.14148e-25	6.93344e-21	0.363684	6	13776619	0.0230674	Cerebellar_Hemisphere	11633	0.00199246	REDIunique
chr12_124913241	17.3538	4.31939e-26	7.33453e-21	0.0245408	12	125398039	0.00141414	Hippocampus	-252	0.00167673	GABA-GLU-OLIG
chr1_32680900	-24.5026	1.05684e-25	7.73182e-21	-0.384855	1	33087437	0.0157067	Nucleus_Accumbens	59064	0.00413105	GABA-GLU-OLIG
chr8_27735698	24.5553	9.7489e-26	7.73182e-21	0.491474	8	27589315	0.020015	Nucleus_Accumbens	3900	0.00441595	GLU
chr20_62851923	18.6838	3.22917e-26	7.87244e-21	0.417164	20	61491057	0.0223276	Putamen	-7782	0.00257182	REDIunique
chr7_135165717	-24.4248	1.19092e-25	8.32651e-21	-0.593962	7	135804375	0.024318	Nucleus_Accumbens	-953906	0.00470085	OLIG
chr17_77094744	15.3263	6.33904e-26	8.67897e-21	0.421695	17	75088462	0.0275146	Cortex	2364	0.00344134	REDIunique
chr5_146113343	16.2285	1.36435e-25	1.07085e-20	0.446249	5	145513782	0.0274979	Frontal_Cortex	-20876	0.00275336	REDIunique
chr6_31271074	14.2868	2.15027e-25	1.17775e-20	0.436069	6	31242089	0.0305224	Basal_Ganglia	-3238	0.00400374	GLU-OLIG
chr16_88577597	18.5005	5.27667e-26	1.241e-20	0.563081	16	88658881	0.030436	Putamen	-14876	0.00269728	GABA-GLU-OLIG
chr8_22039056	-14.204	2.48929e-25	1.31269e-20	-0.11124	8	21896972	0.00783165	Cerebellum	-405	0.00304664	GABA
chr17_75230105	-14.2013	2.52036e-25	1.32769e-20	-0.417927	17	73986285	0.0294289	Cerebellum	-760085	0.00307854	REDIunique
chr1_1729660	-14.2002	2.53273e-25	1.33374e-20	-0.17893	1	1590291	0.0126005	Cerebellum	70808	0.00311044	REDIunique
chr1_7700832	-15.5177	2.87752e-25	1.71611e-20	-0.322215	1	7761446	0.0207643	Cerebellar_Hemisphere	-554	0.00201957	OLIG
chr7_129488121	15.486	3.23976e-25	1.92956e-20	0.231067	7	129111850	0.014921	Cerebellar_Hemisphere	16112	0.00204668	REDIunique
chr6_70589235	14.1666	3.72277e-25	2.01382e-20	0.235739	6	71299051	0.0166404	Basal_Ganglia	-113	0.00410774	REDIunique
chr7_44833301	-27.0968	1.53052e-25	2.08441e-20	-0.340563	7	44851411	0.0125684	Spinal_Cord	21489	0.0021312	REDIunique
chr21_33450329	-15.4454	3.77262e-25	2.24091e-20	-0.418298	21	34842725	0.0270824	Cerebellar_Hemisphere	-20089	0.00207379	GABA
chr12_124913241	18.0752	1.67126e-25	2.48426e-20	0.0279769	12	125394828	0.00154781	ACC	2959	0.00233938	GABA-GLU-OLIG
chr3_14944928	19.7265	1.59693e-25	2.51095e-20	0.275258	3	15012710	0.0139537	Amygdala	-26275	0.00303073	GABA
chr19_57793241	15.3675	5.05279e-25	2.98138e-20	0.274233	19	58298032	0.017845	Cerebellar_Hemisphere	6577	0.0021009	REDIunique
chr14_24440156	13.9919	6.62278e-25	3.39666e-20	0.398584	14	24916945	0.0284868	Cerebellum	-7583	0.00314235	GABA-GLU-OLIG
chr1_29081633	15.3227	5.97869e-25	3.40547e-20	0.452025	1	29407230	0.0295003	Cerebellar_Hemisphere	915	0.00212801	REDIunique
chr7_44833301	16.8146	2.32537e-25	3.54235e-20	0.308256	7	44872911	0.0183326	Hippocampus	-11	0.00181087	REDIunique
chr10_12122386	15.8116	5.8311e-25	4.39444e-20	0.432398	10	12167536	0.0273468	Frontal_Cortex	-3151	0.00284997	REDIunique
chr21_44769443	13.9173	9.35472e-25	4.73054e-20	0.386363	21	46195243	0.0277614	Cerebellum	-5885	0.00317425	REDIunique
chr20_25214873	-15.2256	8.62267e-25	4.77067e-20	-0.387789	20	25533873	0.0254696	Cerebellar_Hemisphere	-338364	0.00215511	GABA-GLU-OLIG
chr8_6444897	-15.7835	6.43614e-25	4.84327e-20	-0.197181	8	6214922	0.0124928	Frontal_Cortex	87496	0.00294658	GABA-GLU-OLIG
chr3_154274086	15.219	8.83965e-25	4.85591e-20	0.458439	3	153956857	0.0301229	Cerebellar_Hemisphere	35018	0.00218222	REDIunique
chr2_159748757	17.945	2.38774e-25	5.45521e-20	0.43983	2	160605487	0.0245099	Putamen	-219	0.00282273	GABA-GLU-OLIG
chr6_89360313	15.1774	1.03422e-24	5.65682e-20	0.21217	6	90070055	0.0139793	Cerebellar_Hemisphere	-23	0.00220933	REDIunique
chr1_1729665	-14.8476	4.40149e-25	5.75838e-20	-0.252787	1	1590291	0.0170254	Cortex	70813	0.00354723	REDIunique
chr22_24541519	17.9122	2.61248e-25	5.93475e-20	0.451278	22	24947664	0.0251938	Putamen	-10177	0.00294819	REDIunique
chr12_14882147	13.9091	1.21386e-24	6.13826e-20	0.267989	12	15012892	0.0192673	Basal_Ganglia	22189	0.00421173	REDIunique
chr12_133061174	-17.1983	7.22506e-25	6.17186e-20	-0.490303	12	133792436	0.0285089	Hypothalamus	-154676	0.00272932	REDIunique
chr9_131508679	-15.1455	1.16685e-24	6.35874e-20	-0.43662	9	134306610	0.0288283	Cerebellar_Hemisphere	77456	0.00223644	GABA-GLU-OLIG
chr9_81652232	17.1657	7.94372e-25	6.7365e-20	0.445891	9	84252807	0.0259757	Hypothalamus	14340	0.00283635	GLU
chr17_82389652	-15.1188	1.29128e-24	7.02821e-20	-0.249009	17	80347766	0.0164702	Cerebellar_Hemisphere	-238	0.00226355	GABA-GLU
chr3_3147595	13.8225	1.4526e-24	7.16617e-20	0.330726	3	3184925	0.0239267	Cerebellum	4354	0.00320615	GABA-GLU-OLIG
chr5_55424396	13.8109	1.53276e-24	7.52492e-20	0.360656	5	54753300	0.0261139	Cerebellum	-33076	0.00323805	REDIunique
chr1_1729594	-13.809	1.5463e-24	7.57172e-20	-0.240663	1	1590291	0.0174279	Cerebellum	70742	0.00326995	REDIunique
chr4_55423612	26.0725	5.73901e-25	7.66311e-20	0.552709	4	56233552	0.0211989	Spinal_Cord	56227	0.00223516	OLIG
chr22_23766569	13.832	1.73121e-24	8.67229e-20	0.317546	22	24108412	0.0229573	Basal_Ganglia	344	0.00431572	REDIunique
chr17_42403872	16.5018	6.27323e-25	9.17861e-20	0.449718	17	40554261	0.0272526	Hippocampus	1629	0.001945	REDIunique
chr16_8642171	-15.5824	1.30832e-24	9.52272e-20	-0.240153	16	8016000	0.0154118	Frontal_Cortex	720028	0.00304318	GABA-GLU-OLIG
chr2_20623964	-25.8533	7.66211e-25	1.02025e-19	-0.567636	2	20280314	0.0219561	Spinal_Cord	543410	0.00233912	GABA
chr2_131513959	-15.0152	1.91325e-24	1.02904e-19	-0.244788	2	132251961	0.0163027	Cerebellar_Hemisphere	19571	0.00229066	GABA-GLU-OLIG
chr11_767854	13.7884	2.11682e-24	1.05163e-19	0.10858	11	749452	0.00787469	Basal_Ganglia	18402	0.00441972	REDIunique
chr1_32685117	-13.7029	2.53436e-24	1.19132e-19	-0.288736	1	32206556	0.0210712	Cerebellum	944162	0.00330186	GABA-GLU
chr9_128737788	13.6764	2.86743e-24	1.34041e-19	0.296107	9	131502440	0.021651	Cerebellum	-2373	0.00333376	GABA-GLU-OLIG
chr1_1729608	-13.6665	3.0017e-24	1.39972e-19	-0.202866	1	1590291	0.014844	Cerebellum	70756	0.00336566	REDIunique
chr14_24124905	14.6137	1.14673e-24	1.44796e-19	0.381734	14	24591892	0.0261216	Cortex	2222	0.00365311	REDIunique
chr7_129488024	15.4439	2.13843e-24	1.5411e-19	0.267403	7	129126885	0.0173144	Frontal_Cortex	980	0.00313979	GABA-GLU
chr9_136977596	14.8895	3.08764e-24	1.63542e-19	0.41173	9	139868888	0.0276523	Cerebellar_Hemisphere	3160	0.00231776	GABA-GLU-OLIG
chr7_5477654	13.5502	5.16929e-24	2.36249e-19	0.395257	7	5527170	0.0291699	Cerebellum	-9885	0.00339756	REDIunique
chr2_203429689	13.5886	5.33928e-24	2.4571e-19	0.349796	2	204301750	0.0257419	Basal_Ganglia	-7338	0.00452371	GLU
chr7_64898019	-13.5731	5.73826e-24	2.62813e-19	-0.410218	7	64215997	0.0302229	Basal_Ganglia	142400	0.0046277	GABA-GLU
chr16_87403158	-14.4495	2.2551e-24	2.62898e-19	-0.319173	16	87436463	0.0220889	Cortex	301	0.003759	GABA-GLU-OLIG
chr17_42403872	16.6764	3.34997e-24	2.63522e-19	0.492637	17	40554261	0.0295409	Hypothalamus	1629	0.00294338	REDIunique
chr9_129890057	22.1477	4.58742e-24	2.91039e-19	0.556743	9	132649857	0.0251378	Nucleus_Accumbens	2479	0.00498575	GABA-GLU-OLIG
chr5_72207964	13.5427	6.60729e-24	3.01466e-19	0.247165	5	71496904	0.0182508	Basal_Ganglia	6887	0.0047317	REDIunique
chr1_32684997	18.6213	2.12568e-24	3.04463e-19	0.473225	1	33187046	0.0254131	Amygdala	-36448	0.00317169	GABA
chr4_87480464	21.3488	1.64455e-24	3.29315e-19	0.489333	4	88413093	0.0229209	Substantia_Nigra	-11477	0.00171557	GABA-GLU-OLIG
chr1_32684997	13.5092	7.72049e-24	3.5159e-19	0.272095	1	33144070	0.0201415	Basal_Ganglia	6528	0.00483569	GABA
chr7_64898019	14.3602	3.26317e-24	3.64262e-19	0.335207	7	64351384	0.0233429	Cortex	7013	0.00386489	GABA-GLU
chr22_20890652	-13.49	8.43999e-24	3.78267e-19	-0.347024	22	21234301	0.0257244	Basal_Ganglia	10639	0.00493968	REDIunique
chr6_32659970	24.8643	2.90188e-24	3.83198e-19	0.730211	6	32668054	0.0293679	Spinal_Cord	-40307	0.00244308	REDIunique
chr18_35307969	21.2289	2.05267e-24	3.90082e-19	0.460177	18	32871882	0.0216769	Substantia_Nigra	16051	0.00183389	REDIunique
chr16_87403158	-15.168	5.73368e-24	3.91142e-19	-0.376717	16	87436463	0.0248363	Frontal_Cortex	301	0.0032364	GABA-GLU-OLIG
chr2_171868791	-17.1565	2.15462e-24	3.96984e-19	-0.523527	2	172812833	0.0305149	Putamen	-87532	0.00307364	GABA-GLU-OLIG
chr14_24439866	13.4287	9.12883e-24	4.10766e-19	0.322798	14	24915978	0.0240378	Cerebellum	-6906	0.00342946	GABA-GLU-OLIG
chr4_70816687	-24.7085	3.59427e-24	4.55722e-19	-0.66718	4	71636633	0.027002	Spinal_Cord	45771	0.00254704	REDIunique
chr7_38723460	21.1186	2.5194e-24	4.62458e-19	0.424453	7	38761510	0.0200986	Substantia_Nigra	1550	0.0019522	GABA-GLU
chr12_121778130	14.587	9.85612e-24	4.89072e-19	0.431909	12	122210497	0.0296091	Cerebellar_Hemisphere	5539	0.00234487	REDIunique
chr11_244171	13.3824	1.13443e-23	5.07439e-19	0.367551	11	244490	0.0274651	Cerebellum	-319	0.00346137	GABA-GLU-OLIG
chr8_30678463	16.958	3.78908e-24	5.30529e-19	0.308439	8	30536581	0.0181884	ACC	-601	0.0024535	GABA
chr19_17287460	13.3718	1.19237e-23	5.32099e-19	0.324272	19	17395055	0.0242504	Cerebellum	3214	0.00349327	REDIunique
chr1_1729665	-14.5619	1.08593e-23	5.36303e-19	-0.240381	1	1590291	0.0165075	Cerebellar_Hemisphere	70813	0.00237198	REDIunique
chr16_23414264	14.5543	1.11836e-23	5.51705e-19	0.328748	16	23434512	0.0225877	Cerebellar_Hemisphere	-8927	0.00239909	REDIunique
chr2_55540994	-13.3953	1.31176e-23	5.71402e-19	-0.367862	2	55890031	0.027462	Basal_Ganglia	-121901	0.00504368	GABA-GLU
chr11_72003032	13.3754	1.43965e-23	6.22598e-19	0.316111	11	71750917	0.0236337	Basal_Ganglia	-36839	0.00514767	GABA-GLU-OLIG
chr6_31271074	15.8649	4.90725e-24	6.39627e-19	0.449361	6	31237449	0.0283242	Hippocampus	1402	0.00207914	GLU-OLIG
chr3_10153300	-16.3579	8.67657e-24	6.54967e-19	-0.0746994	3	10184956	0.00456655	Hypothalamus	10028	0.00305041	REDIunique
chr3_52414897	-13.3516	1.6085e-23	6.91268e-19	-0.260087	3	52378540	0.0194798	Basal_Ganglia	70373	0.00525166	REDIunique
chr2_127843916	16.3249	9.58232e-24	7.12619e-19	0.384108	2	128600514	0.0235289	Hypothalamus	976	0.00315744	REDIunique
chr1_32684997	-16.3128	9.94053e-24	7.34944e-19	-0.410224	1	33093929	0.0251475	Hypothalamus	56669	0.00326448	GABA
chr16_87403158	-14.4626	1.59453e-23	7.73074e-19	-0.41931	16	87436463	0.0289928	Cerebellar_Hemisphere	301	0.0024262	GABA-GLU-OLIG
chr7_64898019	18.1996	5.88515e-24	7.94675e-19	0.514699	7	64222591	0.0282808	Amygdala	135806	0.00331266	GABA-GLU
chr19_52618585	14.4523	1.659e-23	8.01488e-19	0.237586	19	53121502	0.0164393	Cerebellar_Hemisphere	336	0.00245331	OLIG
chr7_44833300	-13.303	2.01832e-23	8.61237e-19	-0.293843	7	44872911	0.0220884	Basal_Ganglia	-12	0.00535566	REDIunique
chr7_38723460	16.7753	6.39699e-24	8.75897e-19	0.370105	7	38761510	0.0220626	ACC	1550	0.00256761	GABA-GLU
chr8_13025496	-14.4238	1.85319e-23	8.88771e-19	-0.182129	8	12482614	0.012627	Cerebellar_Hemisphere	400391	0.00248041	GLU
chr15_45156495	13.23	2.32333e-23	9.26783e-19	0.212948	15	45457519	0.0160958	Cerebellum	-8826	0.00352517	REDIunique
chr20_25214873	-13.2797	2.25016e-23	9.58463e-19	-0.346893	20	25533873	0.0261219	Basal_Ganglia	-338364	0.00545965	GABA-GLU-OLIG
chr7_32921411	14.9038	1.48795e-23	1.00036e-18	0.389975	7	32954032	0.0261662	Frontal_Cortex	6991	0.00333301	GABA-GLU-OLIG
chr14_92118861	14.3834	2.1672e-23	1.03488e-18	0.264184	14	92587277	0.0183673	Cerebellar_Hemisphere	-2072	0.00250752	REDIunique
chr17_30783355	13.1989	2.69117e-23	1.06706e-18	0.309662	17	29062730	0.0234612	Cerebellum	47643	0.00355707	GABA-GLU
chr17_42403872	14.8708	1.67689e-23	1.12443e-18	0.429057	17	40554261	0.0288523	Frontal_Cortex	1629	0.00342962	REDIunique
chr9_81652232	14.3603	2.37105e-23	1.12863e-18	0.468103	9	84252807	0.0325971	Cerebellar_Hemisphere	14340	0.00253463	GLU
chr3_9841346	16.7424	7.03245e-24	1.17644e-18	0.570299	3	9885022	0.0340632	Putamen	-1992	0.0031991	REDIunique
chr7_100212727	14.0132	1.3829e-23	1.40673e-18	0.301362	7	99810425	0.0215055	Cortex	-75	0.00397078	GABA-GLU
chr1_32684997	-14.3008	2.98759e-23	1.40698e-18	-0.407919	1	33083221	0.0285241	Cerebellar_Hemisphere	67377	0.00256174	GABA
chr8_11843176	-14.8	2.16896e-23	1.44055e-18	-0.157493	8	11701330	0.0106414	Frontal_Cortex	-645	0.00352623	REDIunique
chr6_32659996	23.8406	1.21144e-23	1.50026e-18	0.756161	6	32667946	0.0317173	Spinal_Cord	-40173	0.002651	REDIunique
chr12_124913220	23.825	1.23865e-23	1.52999e-18	0.0770852	12	125890896	0.00323547	Spinal_Cord	-493130	0.00275496	REDIunique
chr1_111726044	14.7755	2.37121e-23	1.56738e-18	0.41975	1	112187778	0.0284085	Frontal_Cortex	80888	0.00362284	GLU
chr11_78068781	13.1098	4.09736e-23	1.57235e-18	0.456792	11	77773419	0.0348436	Cerebellum	6408	0.00358897	REDIunique
chr16_29819105	13.1037	4.21754e-23	1.61724e-18	0.336145	16	29817998	0.0256527	Cerebellum	12428	0.00362088	REDIunique
chr2_207602426	-21.1249	2.6287e-23	1.61973e-18	-0.577643	2	208447640	0.0273442	Nucleus_Accumbens	19510	0.00527066	GLU
chr14_24440156	16.5482	1.2329e-23	1.62655e-18	0.380067	14	24926201	0.0229673	ACC	-16839	0.00268173	GABA-GLU-OLIG
chr1_150308768	-13.0805	4.70697e-23	1.79176e-18	-0.190527	1	150493925	0.0145658	Cerebellum	-212722	0.00365278	REDIunique
chr3_141922696	14.2086	4.28015e-23	1.99349e-18	0.455986	3	141650645	0.0320922	Cerebellar_Hemisphere	-9107	0.00258885	REDIunique
chr11_93730166	14.2081	4.28885e-23	1.99702e-18	0.468234	11	93419395	0.0329554	Cerebellar_Hemisphere	43937	0.00261596	REDIunique
chr3_49015786	14.1953	4.50794e-23	2.08971e-18	0.401827	3	48837182	0.0283069	Cerebellar_Hemisphere	216037	0.00264306	GABA-GLU-OLIG
chr8_22039056	-14.1833	4.72534e-23	2.1729e-18	-0.114007	8	21896968	0.00803813	Cerebellar_Hemisphere	-401	0.00267017	GABA
chr12_68843608	13.8976	2.24524e-23	2.21227e-18	0.38014	12	69223766	0.027353	Cortex	13622	0.00407666	GABA-GLU-OLIG
chr19_47457958	14.1657	5.06116e-23	2.3017e-18	0.376693	19	47946514	0.0265918	Cerebellar_Hemisphere	14701	0.00269728	GLU
chr12_131918616	-13.0256	6.10016e-23	2.30358e-18	-0.149443	12	131490712	0.011473	Cerebellum	912449	0.00368468	GABA-GLU-OLIG
chr16_81387748	14.1401	5.59473e-23	2.52302e-18	0.427882	16	81421590	0.0302602	Cerebellar_Hemisphere	-237	0.00272439	GABA
chr4_87480464	15.4087	2.20856e-23	2.78079e-18	0.413953	4	88400110	0.0268649	Hippocampus	1506	0.00221328	GABA-GLU-OLIG
chr8_11842864	-14.6021	4.46804e-23	2.83598e-18	-0.16758	8	11701330	0.0114765	Frontal_Cortex	-957	0.00371945	REDIunique
chr7_32921411	16.3835	1.99159e-23	3.19789e-18	0.436711	7	32954032	0.0266555	Putamen	6991	0.00332455	GABA-GLU-OLIG
chr5_663091	13.7973	3.42291e-23	3.23071e-18	0.374676	5	662906	0.0271558	Cortex	300	0.00418255	GABA-GLU-OLIG
chr16_87403158	-15.3468	2.71351e-23	3.40499e-18	-0.395205	16	87436463	0.0257516	Hippocampus	301	0.00234742	GABA-GLU-OLIG
chr20_62851923	15.3454	2.72682e-23	3.41013e-18	0.399021	20	61491057	0.0260027	Hippocampus	-7782	0.00248156	REDIunique
chr19_21285479	13.0025	8.25986e-23	3.45707e-18	0.372366	19	21469687	0.0286381	Basal_Ganglia	-1406	0.00556364	OLIG
chr22_24541519	12.9008	1.10253e-22	4.0105e-18	0.315422	22	24959968	0.0244498	Cerebellum	-22481	0.00371658	REDIunique
chr2_127843916	15.2933	3.24358e-23	4.01569e-18	0.380072	2	128600514	0.0248521	Hippocampus	976	0.00261569	REDIunique
chr3_40537324	13.7386	4.38291e-23	4.07152e-18	0.336649	3	40568324	0.0245038	Cortex	10491	0.00428844	OLIG
chr1_1732166	12.8726	1.26017e-22	4.38997e-18	0.415138	1	1669228	0.0322496	Cerebellum	-5623	0.00374848	GABA
chr7_44832822	-16.1994	3.41677e-23	4.40071e-18	-0.270723	7	44872977	0.0167119	ACC	-556	0.00279585	REDIunique
chr16_1801147	13.9853	1.02679e-22	4.56667e-18	0.471653	16	1848748	0.0337249	Cerebellar_Hemisphere	2400	0.0027515	REDIunique
chr4_54295350	-20.5081	7.79847e-23	4.75389e-18	-6.33297	4	55809040	0.308803	Nucleus_Accumbens	-647523	0.00555556	OLIG
chr1_150308768	13.9719	1.08255e-22	4.80983e-18	0.184164	1	150282977	0.0131811	Cerebellar_Hemisphere	-1774	0.00277861	REDIunique
chr14_53037075	12.8488	1.41119e-22	4.86997e-18	0.346565	14	53635647	0.0269725	Cerebellum	-131854	0.00378039	GABA-GLU-OLIG
chr8_11842864	-12.9173	1.2336e-22	5.13182e-18	-0.165633	8	11701330	0.0128226	Basal_Ganglia	-957	0.00566764	REDIunique
chr1_32680900	-14.4298	8.41449e-23	5.28185e-18	-0.375873	1	33145948	0.0260483	Frontal_Cortex	553	0.00381606	GABA-GLU-OLIG
chr11_65773782	-12.8205	1.6146e-22	5.54059e-18	-0.250511	11	65715786	0.0195399	Cerebellum	-174533	0.00381229	REDIunique
chr16_75443816	13.6546	6.24877e-23	5.59515e-18	0.447132	16	75481215	0.0327458	Cortex	-3501	0.00439432	REDIunique
chr20_62851923	12.8925	1.38631e-22	5.74722e-18	0.342218	20	61491057	0.0265439	Basal_Ganglia	-7782	0.00577163	REDIunique
chr19_52617468	13.9205	1.32554e-22	5.80235e-18	0.165759	19	53121502	0.0119076	Cerebellar_Hemisphere	-781	0.00280571	GABA-GLU-OLIG
chr19_1372530	12.81	1.69692e-22	5.81517e-18	0.262156	19	1370526	0.0204649	Cerebellum	2003	0.00384419	REDIunique
chr19_39491806	12.7983	1.79468e-22	6.13769e-18	0.28202	19	39943005	0.0220358	Cerebellum	39441	0.00387609	REDIunique
chr6_106559711	13.8861	1.51792e-22	6.6216e-18	0.303607	6	107042863	0.0218641	Cerebellar_Hemisphere	-35277	0.00283282	REDIunique
chr8_27735698	-16.0666	5.05671e-23	7.2464e-18	-0.500071	8	27618541	0.0311249	Putamen	-25326	0.00345001	GLU
chr5_663081	13.588	8.28353e-23	7.27869e-18	0.268698	5	662955	0.0197747	Cortex	241	0.00450021	GABA-GLU-OLIG
chr10_124988117	-12.7596	2.15736e-22	7.32348e-18	-0.294367	10	126597696	0.0230703	Cerebellum	78990	0.00390799	REDIunique
chr5_176598937	-12.7544	2.21168e-22	7.5062e-18	-0.190057	5	175158301	0.0149013	Cerebellum	867637	0.0039399	GABA-GLU
chr1_233057690	-13.8327	1.87419e-22	8.10009e-18	-0.30828	1	233193423	0.0222863	Cerebellar_Hemisphere	13	0.00285993	GABA-GLU
chr16_2095274	12.7128	2.69606e-22	9.04877e-18	0.108208	16	2145280	0.00851172	Cerebellum	-5	0.0039718	REDIunique
chr8_11843176	-15.4614	1.34876e-22	9.28171e-18	-0.193623	8	11701330	0.012523	Hypothalamus	-645	0.00337151	REDIunique
chr4_88261979	-15.9323	7.53155e-23	9.61484e-18	-0.478038	4	89181841	0.0300044	ACC	1290	0.00290996	REDIunique
chr16_1801147	12.6938	2.95151e-22	9.86897e-18	0.446889	16	1848748	0.0352053	Cerebellum	2400	0.0040037	REDIunique
chr9_136977596	15.4398	1.4429e-22	9.90033e-18	0.45761	9	139868888	0.0296384	Hypothalamus	3160	0.00347854	GABA-GLU-OLIG
chr6_32165769	-12.6843	3.08782e-22	1.03111e-17	-0.199549	6	32132727	0.0157319	Cerebellum	819	0.0040356	REDIunique
chr1_32685117	13.4572	1.44304e-22	1.23797e-17	0.189901	1	33139043	0.0141114	Cortex	11675	0.0046061	GABA-GLU
chr14_24439866	13.6992	3.18011e-22	1.34752e-17	0.347896	14	24923007	0.0253953	Cerebellar_Hemisphere	-13935	0.00288704	GABA-GLU-OLIG
chr1_32680900	-16.9164	1.4565e-22	1.62622e-17	-0.470977	1	33090550	0.0278415	Amygdala	55951	0.00345362	GABA-GLU-OLIG
chr7_44833300	-13.6269	4.23791e-22	1.77415e-17	-0.291412	7	44872911	0.021385	Cerebellar_Hemisphere	-12	0.00291415	REDIunique
chr4_87480464	15.227	2.80885e-22	1.84595e-17	0.406367	4	88400110	0.0266874	Hypothalamus	1506	0.00358557	GABA-GLU-OLIG
chr9_137102842	12.555	5.72484e-22	1.85844e-17	0.227697	9	139995065	0.0181359	Cerebellum	2229	0.0040675	GABA-GLU-OLIG
chr9_129890057	-15.2231	2.84329e-22	1.86596e-17	-0.505606	9	132651936	0.0332131	Hypothalamus	400	0.0036926	GABA-GLU-OLIG
chr20_49634694	12.5477	5.92957e-22	1.92325e-17	0.343576	20	48322730	0.0273816	Cerebellum	-71499	0.00409941	REDIunique
chr22_50624025	12.5457	5.9856e-22	1.94018e-17	0.104592	22	51062222	0.00833685	Cerebellum	231	0.00413131	REDIunique
chr19_53989192	15.6894	1.55652e-22	1.94139e-17	0.422491	19	54489970	0.0269284	ACC	2476	0.00302408	GABA-GLU
chr1_155915321	12.6238	4.94185e-22	1.94321e-17	0.425088	1	155929496	0.0336735	Basal_Ganglia	-44384	0.00587562	GABA-GLU-OLIG
chr1_21577774	-13.5988	4.73971e-22	1.96019e-17	-0.394344	1	21908062	0.0289984	Cerebellar_Hemisphere	-3795	0.00294126	REDIunique
chr9_136977596	14.8064	1.67396e-22	1.97974e-17	0.417108	9	139868888	0.0281708	Hippocampus	3160	0.00274983	GABA-GLU-OLIG
chr1_39682184	12.5063	7.228e-22	2.33042e-17	0.269194	1	40139771	0.0215246	Cerebellum	8085	0.00416321	GABA-GLU
chr1_28579137	13.5429	5.9224e-22	2.4357e-17	0.344149	1	28735707	0.0254117	Cerebellar_Hemisphere	169942	0.00296836	REDIunique
chr10_12122543	-21.9191	2.06342e-22	2.45366e-17	-0.464996	10	12440628	0.0212142	Spinal_Cord	-276086	0.00285893	GABA-GLU-OLIG
chr17_21000918	14.7354	2.13174e-22	2.50513e-17	0.425257	17	20940652	0.0288595	Hippocampus	-36421	0.00288397	GABA-GLU-OLIG
chr2_207602426	-16.666	2.77884e-22	2.64334e-17	-0.44255	2	208392132	0.026554	Amygdala	75018	0.00359459	GLU
chr7_44802289	-13.2655	3.26832e-22	2.64942e-17	-0.338191	7	44771000	0.0254941	Cortex	70888	0.00471199	REDIunique
chr9_742342	-13.9557	4.9021e-22	2.83986e-17	-0.0213177	9	871650	0.00152753	Frontal_Cortex	-129308	0.00391267	OLIG
chr4_774626	12.4505	9.44312e-22	2.97869e-17	0.300156	4	753807	0.024108	Cerebellum	14607	0.00419511	GABA-GLU-OLIG
chr21_44769443	12.523	7.97701e-22	3.0862e-17	0.396917	21	46213081	0.0316951	Basal_Ganglia	-23723	0.00597962	REDIunique
chr18_35307969	12.4414	9.86341e-22	3.09836e-17	0.316707	18	32892932	0.0254559	Cerebellum	-4999	0.00422701	REDIunique
chr6_139178865	13.4693	7.94617e-22	3.24024e-17	0.399704	6	139519359	0.0296752	Cerebellar_Hemisphere	-19357	0.00299547	REDIunique
chr1_1729665	-13.9162	5.68318e-22	3.25544e-17	-0.252466	1	1590291	0.0181419	Frontal_Cortex	70813	0.00400927	REDIunique
chr7_129488149	15.5312	2.50713e-22	3.36374e-17	0.13743	7	129126885	0.00884861	Putamen	1105	0.00357546	REDIunique
chr1_225786970	13.4232	9.55362e-22	3.87524e-17	0.144893	1	225984238	0.0107942	Cerebellar_Hemisphere	-9566	0.00302258	REDIunique
chr20_63402040	13.8372	7.64668e-22	4.37037e-17	0.0691083	20	62033587	0.00499437	Frontal_Cortex	-194	0.00410588	REDIunique
chr16_31121789	13.3693	1.18612e-21	4.77853e-17	0.311712	16	31126535	0.0233156	Cerebellar_Hemisphere	6575	0.00304969	REDIunique
chr17_47056286	13.8016	8.74343e-22	4.98605e-17	0.40717	17	45081159	0.0295016	Frontal_Cortex	52493	0.00420249	REDIunique
chr6_70589235	15.3661	4.13586e-22	5.07107e-17	0.279497	6	71299051	0.0181892	ACC	-113	0.00313819	REDIunique
chr8_42330456	-21.4298	4.39615e-22	5.17605e-17	-0.515455	8	42282598	0.0240532	Spinal_Cord	-94624	0.00296289	REDIunique
chr3_10153300	-13.0865	7.03715e-22	5.43337e-17	-0.0603334	3	10191219	0.00461035	Cortex	3765	0.00481787	REDIunique
chr3_154274185	-12.3166	1.7954e-21	5.48736e-17	-0.480858	3	153657588	0.0390416	Cerebellum	334386	0.00425892	REDIunique
chr5_72207964	12.3163	1.79719e-21	5.49062e-17	0.236996	5	71528390	0.0192424	Cerebellum	-24599	0.00429082	REDIunique
chr14_24439866	14.4421	5.82814e-22	5.50365e-17	0.333154	14	24912755	0.0230683	Hippocampus	-3683	0.00301811	GABA-GLU-OLIG
chr13_28700495	13.3326	1.37399e-21	5.52285e-17	0.352035	13	28589662	0.0264041	Cerebellar_Hemisphere	684970	0.0030768	REDIunique
chr19_37632892	13.7615	1.01698e-21	5.78651e-17	0.499754	19	38077661	0.0363153	Frontal_Cortex	46132	0.0042991	REDIunique
chr19_18781924	-12.3778	1.5916e-21	6.00788e-17	-0.103287	19	18892728	0.00834452	Basal_Ganglia	6	0.00608361	REDIunique
chr12_50980467	-13.2993	1.57101e-21	6.2906e-17	-0.376118	12	51319700	0.0282811	Cerebellar_Hemisphere	54550	0.00310391	REDIunique
chr9_131509126	12.2845	2.09456e-21	6.36958e-17	0.354457	9	134375798	0.028854	Cerebellum	8715	0.00432272	REDIunique
chr17_42992530	-12.2796	2.14484e-21	6.51987e-17	-0.33744	17	40348264	0.0274798	Cerebellum	796283	0.00435462	REDIunique
chr9_15468482	12.279	2.15079e-21	6.53666e-17	0.334084	9	15443430	0.0272078	Cerebellum	25050	0.00438652	REDIunique
chr11_308290	14.7737	1.18258e-21	7.13921e-17	0.343274	11	307244	0.0232355	Hypothalamus	1046	0.00379964	REDIunique
chr19_13773384	-12.254	2.42532e-21	7.33567e-17	-0.176688	19	13883635	0.0144188	Cerebellum	563	0.00441843	GABA-GLU-OLIG
chr5_663081	12.3187	2.10992e-21	7.89007e-17	0.302905	5	663027	0.024589	Basal_Ganglia	169	0.0061876	GABA-GLU-OLIG
chr19_39491806	13.2335	2.04682e-21	8.14803e-17	0.313532	19	39982081	0.0236923	Cerebellar_Hemisphere	365	0.00313101	REDIunique
chr14_20450938	12.2202	2.85367e-21	8.58671e-17	0.28518	14	20923149	0.0233368	Cerebellum	-4052	0.00445033	REDIunique
chr19_55039439	13.6513	1.5427e-21	8.71957e-17	0.316198	19	55529375	0.0231625	Frontal_Cortex	21432	0.00439571	REDIunique
chr18_79968594	13.211	2.24117e-21	8.88188e-17	0.35232	18	77738025	0.0266688	Cerebellar_Hemisphere	-9431	0.00315812	REDIunique
chr2_131514986	-13.2085	2.26332e-21	8.95766e-17	-0.274943	2	132233063	0.0208156	Cerebellar_Hemisphere	39496	0.00318523	GABA
chr7_44833300	-13.6285	1.68159e-21	9.42125e-17	-0.296334	7	44872900	0.0217437	Frontal_Cortex	-1	0.00449232	REDIunique
chr8_43081737	12.1801	3.46035e-21	1.02775e-16	0.345683	8	42934658	0.0283808	Cerebellum	2222	0.00448223	OLIG
chr1_1729613	-12.179	3.47979e-21	1.03312e-16	-0.117694	1	1590291	0.00966372	Cerebellum	70761	0.00451413	REDIunique
chr22_24541519	12.2568	2.83605e-21	1.04993e-16	0.350305	22	24939289	0.0285804	Basal_Ganglia	-1802	0.0062916	REDIunique
chr7_32921411	12.2441	3.01389e-21	1.10135e-16	0.329223	7	32954032	0.0268883	Basal_Ganglia	6991	0.00639559	GABA-GLU-OLIG
chr22_23766569	13.5784	2.03318e-21	1.13166e-16	0.31	22	24108412	0.0228303	Frontal_Cortex	344	0.00458893	REDIunique
chr7_100212490	-20.8276	1.13849e-21	1.16787e-16	-0.444309	7	99775683	0.0213327	Spinal_Cord	34430	0.00306685	GABA-GLU-OLIG
chr20_25214873	-14.6108	1.99486e-21	1.19503e-16	-0.367537	20	25533873	0.0251552	Hypothalamus	-338364	0.00390667	GABA-GLU-OLIG
chr16_88577597	15.8746	2.24154e-21	1.31511e-16	0.528582	16	88643457	0.0332974	Amygdala	548	0.00373555	GABA-GLU-OLIG
chr17_4160729	14.5594	2.35405e-21	1.4066e-16	0.35533	17	3447130	0.0244055	Hypothalamus	616893	0.0040137	GABA
chr3_154274086	12.1073	4.91544e-21	1.43375e-16	0.438851	3	153968846	0.0362468	Cerebellum	23029	0.00454603	REDIunique
chr20_62851923	18.1868	8.256e-22	1.45791e-16	0.433545	20	61491057	0.0238384	Substantia_Nigra	-7782	0.00207052	REDIunique
chr19_53984846	13.4938	2.80492e-21	1.53941e-16	0.351493	19	54484792	0.0260485	Frontal_Cortex	3308	0.00468554	GABA-GLU
chr7_25119565	12.8234	2.18826e-21	1.5954e-16	0.395403	7	25158246	0.0308346	Cortex	938	0.00492376	REDIunique
chr8_22039084	-12.0721	5.82462e-21	1.6815e-16	-0.101474	8	21898763	0.0084056	Cerebellum	-2168	0.00457794	GABA-GLU
chr19_44902261	-13.0214	4.82075e-21	1.84342e-16	-0.242365	19	45405521	0.0186128	Cerebellar_Hemisphere	-3	0.00321234	REDIunique
chr16_8853867	13.0059	5.13437e-21	1.9474e-16	0.274308	16	8750075	0.021091	Cerebellar_Hemisphere	197649	0.00323945	REDIunique
chr17_75227771	-12.9994	5.27081e-21	1.99617e-16	-0.33172	17	74106609	0.0255181	Cerebellar_Hemisphere	-882743	0.00326656	REDIunique
chr22_50596441	12.9934	5.40163e-21	2.04441e-16	0.32329	22	51036021	0.0248811	Cerebellar_Hemisphere	-1151	0.00329366	REDIunique
chr5_663091	14.4378	3.4881e-21	2.05014e-16	0.366733	5	646253	0.0254009	Hypothalamus	16953	0.00412073	GABA-GLU-OLIG
chr8_11842864	-12.0238	7.35746e-21	2.1004e-16	-0.188193	8	11701330	0.0156517	Cerebellum	-957	0.00460984	REDIunique
chr7_5477654	12.7544	2.95061e-21	2.10877e-16	0.419837	7	5527170	0.0329171	Cortex	-9885	0.00502965	REDIunique
chr14_92118861	12.0997	6.01456e-21	2.12834e-16	0.299925	14	92587277	0.0247877	Basal_Ganglia	-2072	0.00649958	REDIunique
chr20_63402040	12.9728	5.87121e-21	2.21317e-16	0.069016	20	62033587	0.00532004	Cerebellar_Hemisphere	-194	0.00332077	REDIunique
chr17_42403872	17.9424	1.38266e-21	2.40109e-16	0.484904	17	40554261	0.0270256	Substantia_Nigra	1629	0.00218883	REDIunique
chr19_37632892	-12.0599	7.27946e-21	2.44463e-16	-0.354129	19	38208355	0.0293641	Basal_Ganglia	-84562	0.00660358	REDIunique
chr19_45350155	12.0212	8.76501e-21	2.90497e-16	0.367818	19	45859884	0.0305974	Basal_Ganglia	-6471	0.00670757	REDIunique
chr7_44833300	14.7571	2.69868e-21	2.9724e-16	0.324228	7	44851411	0.021971	Putamen	21488	0.00370092	REDIunique
chr3_52414897	-11.9474	1.06414e-20	2.97786e-16	-0.234407	3	52378540	0.0196199	Cerebellum	70373	0.00464174	REDIunique
chr7_128504821	12.8938	8.09472e-21	3.02245e-16	0.324874	7	128147119	0.0251961	Cerebellar_Hemisphere	-2244	0.00334788	REDIunique
chr10_80436227	12.0122	9.15269e-21	3.02304e-16	0.177697	10	82196677	0.014793	Basal_Ganglia	-694	0.00681156	GLU
chr9_136441145	12.6134	5.4425e-21	3.05156e-16	0.104641	9	139335599	0.00829607	Cortex	-2	0.00513554	GABA
chr7_38723460	14.2991	5.47594e-21	3.16672e-16	0.3346	7	38761510	0.0234001	Hypothalamus	1550	0.00422776	GABA-GLU
chr7_44069512	12.8716	8.85987e-21	3.24134e-16	0.308425	7	44110645	0.0239616	Cerebellar_Hemisphere	-1534	0.00337499	REDIunique
chr19_55039800	11.917	1.23295e-20	3.4142e-16	0.258934	19	55551620	0.0217282	Cerebellum	-452	0.00467364	REDIunique
chr1_1729660	-12.5847	6.16653e-21	3.43706e-16	-0.217591	1	1597020	0.0172902	Cortex	64079	0.00524142	REDIunique
chr8_11843176	-14.6981	3.24468e-21	3.53483e-16	-0.230411	8	11692569	0.0156763	Putamen	8116	0.00382637	REDIunique
chr2_131514970	-11.8967	1.36002e-20	3.7375e-16	-0.0585552	2	132269231	0.00492197	Cerebellum	3312	0.00470554	GABA-GLU-OLIG
chr22_24541519	12.8313	1.04423e-20	3.76518e-16	0.359351	22	24936970	0.0280058	Cerebellar_Hemisphere	517	0.0034021	REDIunique
chr5_146113343	14.6748	3.48984e-21	3.7813e-16	0.394502	5	145513782	0.026883	Putamen	-20876	0.00395183	REDIunique
chr8_11826144	12.5247	8.00706e-21	4.43667e-16	0.243711	8	12482614	0.0194584	Cortex	-798961	0.00534731	GABA-GLU-OLIG
chr11_244197	11.8469	1.73083e-20	4.68012e-16	0.335284	11	244490	0.0283014	Cerebellum	-293	0.00473745	GABA-GLU-OLIG
chr3_183177303	12.5031	8.79925e-21	4.80217e-16	0.306478	3	182895556	0.0245122	Cortex	-465	0.0054532	REDIunique
chr6_89358241	11.8352	1.83183e-20	4.94615e-16	0.126906	6	90092217	0.0107228	Cerebellum	-24257	0.00476935	REDIunique
chr4_24670957	-19.884	5.30553e-21	5.33933e-16	-0.0342028	4	24928819	0.00172012	Spinal_Cord	-256239	0.00317081	REDIunique
chr17_40818360	13.1382	1.09394e-20	5.38596e-16	0.345989	17	38968460	0.0263345	Frontal_Cortex	6152	0.00478215	REDIunique
chr20_25214873	-11.8155	2.01559e-20	5.41721e-16	-0.307007	20	25533873	0.0259835	Cerebellum	-338364	0.00480125	GABA-GLU-OLIG
chr10_12122386	14.1212	9.79817e-21	5.61758e-16	0.408983	10	12167536	0.0289624	Hypothalamus	-3151	0.0043348	REDIunique
chr1_32685117	13.118	1.18269e-20	5.80501e-16	0.242213	1	33139043	0.0184642	Frontal_Cortex	11675	0.00487876	GABA-GLU
chr19_3540289	12.7039	1.75672e-20	6.19704e-16	0.32078	19	3535582	0.0252505	Cerebellar_Hemisphere	4705	0.00342921	REDIunique
chr17_40818360	12.4385	1.16651e-20	6.29328e-16	0.323583	17	39010212	0.0260146	Cortex	-35600	0.00555909	REDIunique
chr9_128422461	11.8424	2.07076e-20	6.43717e-16	0.284165	9	131179203	0.0239955	Basal_Ganglia	5537	0.00691556	OLIG
chr1_205768653	13.7049	7.65941e-21	6.54807e-16	0.484013	1	205735486	0.0353168	Hippocampus	2295	0.00315225	REDIunique
chr1_10457216	17.8707	1.12993e-20	6.69731e-16	0.399479	1	10496717	0.0223538	Nucleus_Accumbens	20556	0.00584046	OLIG
chr19_6441851	-11.8167	2.34333e-20	7.1961e-16	-0.0657035	19	6441821	0.0055602	Basal_Ganglia	41	0.00701955	GABA
chr19_52617468	12.3841	1.4798e-20	7.8663e-16	0.223233	19	53121569	0.0180257	Cortex	-848	0.00566497	GABA-GLU-OLIG
chr8_6758616	11.7328	3.01014e-20	7.87508e-16	0.311438	8	6610288	0.0265442	Cerebellum	5849	0.00483315	GABA-GLU-OLIG
chr10_80432547	11.7866	2.70908e-20	8.11715e-16	0.0196774	10	82197579	0.00166947	Basal_Ganglia	-5276	0.00712354	REDIunique
chr6_70589235	14.4057	8.13212e-21	8.18984e-16	0.22041	6	71299649	0.0153002	Putamen	-711	0.00407728	REDIunique
chr20_45895859	11.7237	3.14642e-20	8.20469e-16	0.17864	20	44524513	0.0152376	Cerebellum	-15	0.00486505	REDIunique
chr1_1729614	-11.7224	3.16576e-20	8.25088e-16	-0.150227	1	1590291	0.0128153	Cerebellum	70762	0.00489696	REDIunique
chr19_21285479	12.3642	1.61454e-20	8.37167e-16	0.347122	19	21473574	0.0280747	Cortex	-5293	0.00577086	OLIG
chr10_3138811	11.7029	3.48054e-20	9.03398e-16	0.286437	10	3187749	0.0244757	Cerebellum	-6746	0.00492886	GABA
chr2_203429689	12.9977	1.88149e-20	9.14708e-16	0.356095	2	204301750	0.0273968	Frontal_Cortex	-7338	0.00497536	GLU
chr1_39682184	12.5983	2.70776e-20	9.44123e-16	0.248214	1	40150770	0.0197022	Cerebellar_Hemisphere	-2914	0.00345631	GABA-GLU
chr17_21000918	11.6822	3.84813e-20	9.93531e-16	0.35366	17	20894957	0.0302733	Cerebellum	9274	0.00496076	GABA-GLU-OLIG
chr1_2366815	-11.6786	3.91758e-20	1.01112e-15	-0.178283	1	2298255	0.0152658	Cerebellum	-1	0.00499266	REDIunique
chr11_78068781	12.9692	2.10115e-20	1.01187e-15	0.502399	11	77783311	0.0387379	Frontal_Cortex	-3484	0.00507197	REDIunique
chr12_14882147	13.9191	1.90685e-20	1.04578e-15	0.334398	12	15029983	0.0240244	Hypothalamus	5098	0.00444183	REDIunique
chr22_50624193	11.6691	4.10286e-20	1.05732e-15	0.115815	22	51062222	0.00992497	Cerebellum	399	0.00502456	REDIunique
chr19_5233013	11.6675	4.13399e-20	1.06498e-15	0.329579	19	5236166	0.0282477	Cerebellum	-3142	0.00505647	GABA-GLU
chr19_34469074	13.4693	1.77058e-20	1.10365e-15	0.393915	19	34957365	0.0292454	Hippocampus	2614	0.00328638	GABA-GLU-OLIG
chr2_127843916	17.2156	6.6158e-21	1.11197e-15	0.418723	2	128600514	0.0243223	Substantia_Nigra	976	0.00230715	REDIunique
chr1_16464889	11.6461	4.58655e-20	1.17636e-15	0.325615	1	16784321	0.0279591	Cerebellum	7063	0.00508837	REDIunique
chr17_75230105	-12.537	3.48373e-20	1.20616e-15	-0.428863	17	74106609	0.0342078	Cerebellar_Hemisphere	-880409	0.00348342	REDIunique
chr1_32685117	12.5314	3.56429e-20	1.23381e-15	0.21408	1	33139043	0.0170835	Cerebellar_Hemisphere	11675	0.00351053	GABA-GLU
chr8_6758616	11.6898	4.32152e-20	1.2341e-15	0.309341	8	6615973	0.0264624	Basal_Ganglia	164	0.00722754	GABA-GLU-OLIG
chr19_21122534	11.6266	5.04204e-20	1.28774e-15	0.185432	19	21172756	0.0159489	Cerebellum	132581	0.00512027	REDIunique
chr17_30790678	11.611	5.44074e-20	1.38026e-15	0.262127	17	29103295	0.0225758	Cerebellum	14401	0.00515217	REDIunique
chr14_24124905	12.8845	2.91756e-20	1.39062e-15	0.357082	14	24594774	0.0277141	Frontal_Cortex	-660	0.00516858	REDIunique
chr7_44833300	-11.6064	5.56461e-20	1.41026e-15	-0.263455	7	44872911	0.0226992	Cerebellum	-12	0.00518407	REDIunique
chr10_249013	14.2147	1.49117e-20	1.46847e-15	0.410794	10	200964	0.0288993	Putamen	93989	0.00420273	GABA-GLU-OLIG
chr12_7919412	-13.3851	2.39249e-20	1.47607e-15	-0.404916	12	8044997	0.0302511	Hippocampus	27011	0.00342052	GABA-GLU
chr7_128504821	11.6481	5.28745e-20	1.49485e-15	0.298677	7	128140982	0.0256418	Basal_Ganglia	3893	0.00733153	REDIunique
chr9_97656325	-11.5912	5.99043e-20	1.51489e-15	-0.255667	9	100400284	0.022057	Cerebellum	18323	0.00521598	REDIunique
chr7_5476948	14.9403	2.88846e-20	1.61946e-15	0.354369	7	5522178	0.023719	Amygdala	-5599	0.00387652	REDIunique
chr19_21285479	11.5735	6.52827e-20	1.64486e-15	0.389666	19	21473574	0.0336686	Cerebellum	-5293	0.00524788	OLIG
chr12_68843263	-12.4572	4.83694e-20	1.66075e-15	-0.138382	12	69216798	0.0111086	Cerebellar_Hemisphere	20245	0.00353764	GABA-GLU-OLIG
chr8_11826144	13.3323	2.8914e-20	1.7809e-15	0.276894	8	12482614	0.0207686	Hippocampus	-798961	0.00355466	GABA-GLU-OLIG
chr18_35307969	12.4372	5.25349e-20	1.79959e-15	0.346466	18	32892932	0.0278572	Cerebellar_Hemisphere	-4999	0.00356475	REDIunique
chr14_53037075	-12.4369	5.2599e-20	1.8004e-15	-0.305148	14	53685417	0.0245357	Cerebellar_Hemisphere	-181624	0.00359186	GABA-GLU-OLIG
chr19_53984846	12.1802	3.62092e-20	1.81849e-15	0.302292	19	54489642	0.0248183	Cortex	-1542	0.00587675	GABA-GLU
chr7_5476948	14.1418	1.88127e-20	1.81862e-15	0.328624	7	5523146	0.0232378	ACC	-6567	0.00325231	REDIunique
chr14_24124905	14.1315	1.94404e-20	1.87428e-15	0.372014	14	24589461	0.0263251	ACC	4653	0.00336643	REDIunique
chr6_13288416	13.3158	3.06789e-20	1.88647e-15	0.394633	6	13274501	0.0296364	Hippocampus	14147	0.0036888	GLU
chr11_65773955	12.4192	5.65746e-20	1.93349e-15	0.242488	11	65752640	0.0195252	Cerebellar_Hemisphere	-211214	0.00361897	GLU
chr14_24439866	12.7896	4.21961e-20	1.94356e-15	0.346497	14	24912755	0.0270921	Frontal_Cortex	-3683	0.00526519	GABA-GLU-OLIG
chr3_39526959	13.2974	3.27754e-20	2.01204e-15	0.329443	3	39578083	0.024775	Hippocampus	-9633	0.00382294	OLIG
chr5_146113343	12.1496	4.1427e-20	2.03031e-15	0.380104	5	145488565	0.0312854	Cortex	4341	0.00598263	REDIunique
chr1_154583016	11.5732	7.59403e-20	2.11097e-15	0.270041	1	154553450	0.0233333	Basal_Ganglia	2042	0.00743552	GABA-GLU-OLIG
chr1_48533036	12.7499	4.92507e-20	2.24687e-15	0.379493	1	49260879	0.0297643	Frontal_Cortex	-262171	0.0053618	GABA-GLU
chr14_88612583	-12.3786	6.692e-20	2.26919e-15	-0.164815	14	88112859	0.0133146	Cerebellar_Hemisphere	966068	0.00364607	GABA-GLU-OLIG
chr7_100212490	13.2618	3.72516e-20	2.27927e-15	0.344478	7	99840461	0.0259752	Hippocampus	-30348	0.00395708	GABA-GLU-OLIG
chr19_53984846	13.2579	3.77813e-20	2.30787e-15	0.340767	19	54490139	0.0257029	Hippocampus	-2039	0.00409121	GABA-GLU
chr1_100288926	12.3739	6.82241e-20	2.31205e-15	0.373796	1	100717760	0.0302085	Cerebellar_Hemisphere	36722	0.00367318	REDIunique
chr15_75353746	-11.4898	9.81513e-20	2.42029e-15	-0.248259	15	75863432	0.0216069	Cerebellum	-217345	0.00527978	GABA-GLU
chr19_37632892	-14.0461	2.55583e-20	2.46828e-15	-0.526576	19	38228211	0.0374892	Putamen	-104418	0.00432819	REDIunique
chr7_32921411	11.4729	1.06594e-19	2.61656e-15	0.320604	7	32955265	0.0279446	Cerebellum	5758	0.00531168	GABA-GLU-OLIG
chr19_55039800	12.3409	7.81811e-20	2.6384e-15	0.28382	19	55551162	0.0229983	Cerebellar_Hemisphere	6	0.00370029	REDIunique
chr4_1007954	11.515	1.00636e-19	2.74976e-15	0.308181	4	1003788	0.0267635	Basal_Ganglia	-2046	0.00753952	GABA
chr12_50980467	11.5127	1.01735e-19	2.77666e-15	0.256161	12	51429130	0.0222502	Basal_Ganglia	-54880	0.00764351	REDIunique
chr5_128188326	11.5114	1.02404e-19	2.79332e-15	0.328714	5	127533085	0.0285556	Basal_Ganglia	-9067	0.0077475	OLIG
chr19_1372530	12.3251	8.3457e-20	2.81164e-15	0.212739	19	1376723	0.0172606	Cerebellar_Hemisphere	-4194	0.0037274	REDIunique
chr19_12671609	11.4559	1.15808e-19	2.83308e-15	0.443666	19	12823786	0.0387283	Cerebellum	-41363	0.00534358	REDIunique
chr8_30678463	16.7634	1.79763e-20	2.91603e-15	0.308386	8	30539971	0.0183964	Substantia_Nigra	-3991	0.00242546	GABA
chr7_38723460	13.9856	3.1037e-20	2.92668e-15	0.334584	7	38748276	0.0239235	Putamen	14784	0.00445364	GABA-GLU
chr7_129488024	13.9528	3.44885e-20	3.00416e-15	0.223024	7	129081647	0.0159842	Putamen	46218	0.0045791	GABA-GLU
chr1_1428763	12.0514	6.38438e-20	3.06516e-15	0.302347	1	1361555	0.0250881	Cortex	2588	0.00608852	OLIG
chr12_47751142	-13.5652	6.1973e-20	3.2355e-15	-0.0443517	12	48774940	0.00326953	Hypothalamus	-630015	0.00454886	GABA-GLU-OLIG
chr1_205768653	-17.0508	5.97734e-20	3.47626e-15	-0.466592	1	205439914	0.0273648	Nucleus_Accumbens	297867	0.00612536	REDIunique
chr1_10380627	17.05	5.98672e-20	3.47626e-15	0.16895	1	9694472	0.00990908	Nucleus_Accumbens	746213	0.00641026	REDIunique
chr7_135165717	12.0195	7.34928e-20	3.50341e-15	0.400032	7	134811482	0.0332819	Cortex	38987	0.00619441	OLIG
chr18_35307969	14.6207	7.09083e-20	3.74417e-15	0.436075	18	32871882	0.0298259	Amygdala	16051	0.00401748	REDIunique
chr22_20890652	11.9983	8.07175e-20	3.77146e-15	0.388713	22	21177580	0.0323973	Cortex	67360	0.0063003	REDIunique
chr10_12122386	-16.5875	2.6661e-20	3.84759e-15	-0.219013	10	11759046	0.0132035	Substantia_Nigra	405339	0.00254378	REDIunique
chr10_95432567	11.3853	1.63366e-19	3.93238e-15	0.125808	10	97893426	0.01105	Cerebellum	-701102	0.00537549	GABA-GLU
chr19_52618317	-11.3829	1.65286e-19	3.97671e-15	-0.157714	19	53115233	0.0138553	Cerebellum	6337	0.00540739	REDIunique
chr13_28700495	13.0908	6.90555e-20	4.07048e-15	0.258945	13	29333677	0.0197807	Hippocampus	-59045	0.00422535	REDIunique
chr11_111726718	-13.8426	4.92145e-20	4.32417e-15	-0.198255	11	110782978	0.0143221	ACC	814464	0.00348054	GABA-GLU-OLIG
chr1_155915321	12.5702	9.9461e-20	4.4153e-15	0.361648	1	155901307	0.0287704	Frontal_Cortex	-16195	0.00545841	GABA-GLU-OLIG
chr20_49634694	11.4048	1.71683e-19	4.57411e-15	0.345597	20	48266292	0.0303029	Basal_Ganglia	-15061	0.0078515	REDIunique
chr5_663091	11.4043	1.72066e-19	4.58176e-15	0.273202	5	663027	0.023956	Basal_Ganglia	179	0.00795549	GABA-GLU-OLIG
chr11_4599321	-11.3958	1.79305e-19	4.74562e-15	-0.454414	11	4606952	0.0398756	Basal_Ganglia	13599	0.00805948	REDIunique
chr17_716842	11.3359	2.07933e-19	4.88594e-15	0.335009	17	624676	0.0295529	Cerebellum	-4594	0.00543929	REDIunique
chr1_1729660	-12.1833	1.50187e-19	4.93065e-15	-0.165522	1	1590291	0.0135859	Cerebellar_Hemisphere	70808	0.00375451	REDIunique
chr3_3147595	12.5327	1.15183e-19	5.10436e-15	0.391143	3	3181979	0.0312096	Frontal_Cortex	7300	0.00555502	GABA-GLU-OLIG
chr10_249013	12.5293	1.1673e-19	5.16843e-15	0.337111	10	292927	0.0269057	Frontal_Cortex	2026	0.00565163	GABA-GLU-OLIG
chr19_2349958	-11.3155	2.29752e-19	5.37827e-15	-0.359487	19	2343142	0.0317694	Cerebellum	6814	0.00547119	GABA-GLU-OLIG
chr19_44106913	12.1585	1.66538e-19	5.43727e-15	0.363479	19	44603385	0.0298952	Cerebellar_Hemisphere	7681	0.00378162	GABA-GLU-OLIG
chr12_133061174	-12.9863	1.00877e-19	5.79846e-15	-0.540297	12	133832593	0.0416051	Hippocampus	-194833	0.00435949	REDIunique
chr1_1729505	-11.2961	2.52635e-19	5.88846e-15	-0.274103	1	1590291	0.0242654	Cerebellum	70653	0.00550309	REDIunique
chr20_62851923	13.7371	6.92572e-20	5.97632e-15	0.357992	20	61491057	0.0260602	ACC	-7782	0.00359466	REDIunique
chr5_128188326	11.2886	2.61959e-19	6.09923e-15	0.350119	5	127498380	0.0310151	Cerebellum	25638	0.005535	OLIG
chr8_143584471	-12.1142	2.00203e-19	6.51843e-15	-0.338825	8	144677565	0.0279693	Cerebellar_Hemisphere	-10924	0.00380872	REDIunique
chr12_123926187	-12.1024	2.10308e-19	6.81495e-15	-0.349828	12	123593218	0.0289058	Cerebellar_Hemisphere	817516	0.00383583	REDIunique
chr8_11843176	-11.2613	2.99429e-19	6.91742e-15	-0.140535	8	11697098	0.0124795	Cerebellum	3587	0.0055669	REDIunique
chr12_7936170	-12.0876	2.23611e-19	7.22888e-15	-0.158591	12	8320533	0.0131201	Cerebellar_Hemisphere	-231767	0.00386294	GABA-GLU
chr5_663081	13.6733	8.5211e-20	7.28063e-15	0.222877	5	662955	0.0163001	ACC	241	0.00370878	GABA-GLU-OLIG
chr16_88577597	13.6504	9.17963e-20	7.79725e-15	0.490356	16	88643457	0.0359224	ACC	548	0.00382289	GABA-GLU-OLIG
chr1_2021813	12.0539	2.57308e-19	8.28802e-15	0.30329	1	1956362	0.0251611	Cerebellar_Hemisphere	-3110	0.00389005	REDIunique
chr11_78068781	-13.2589	1.74059e-19	8.85965e-15	-0.497412	11	77853701	0.0375152	Hypothalamus	-73874	0.00465589	REDIunique
chr1_1729594	-12.0368	2.76291e-19	8.87855e-15	-0.226526	1	1590291	0.0188194	Cerebellar_Hemisphere	70742	0.00391716	REDIunique
chr17_42992530	-12.0349	2.78548e-19	8.94947e-15	-0.135874	17	40340359	0.01129	Cerebellar_Hemisphere	804188	0.00394427	REDIunique
chr4_88261979	-11.2479	3.67745e-19	9.42189e-15	-0.354472	4	89181841	0.0315146	Basal_Ganglia	1290	0.00816348	REDIunique
chr22_24541519	-12.8454	1.68536e-19	9.4596e-15	-0.399537	22	24941570	0.0311035	Hippocampus	-4083	0.00449363	REDIunique
chr17_82389652	-11.1885	4.27432e-19	9.69131e-15	-0.216632	17	80355975	0.019362	Cerebellum	-8447	0.0055988	GABA-GLU
chr17_21000918	18.1492	1.06132e-19	1.03538e-14	0.536691	17	20862133	0.0295712	Spinal_Cord	42098	0.00327477	GABA-GLU-OLIG
chr6_89360313	11.1683	4.7183e-19	1.06676e-14	0.210509	6	90116102	0.0188487	Cerebellum	-46070	0.0056307	REDIunique
chr16_8642171	-12.8024	1.97176e-19	1.10423e-14	-0.220373	16	8338118	0.0172134	Hippocampus	397910	0.00462777	GABA-GLU-OLIG
chr21_44769443	11.7429	2.50258e-19	1.10569e-14	0.383738	21	46196270	0.0326783	Cortex	-6912	0.00640618	REDIunique
chr21_33450322	-12.3236	2.62524e-19	1.10949e-14	-0.380402	21	34844457	0.0308679	Frontal_Cortex	-21828	0.00574824	GABA
chr3_39526959	18.0967	1.16621e-19	1.11273e-14	0.540933	3	39600514	0.0298913	Spinal_Cord	-32064	0.00337873	OLIG
chr7_38723460	16.456	2.08037e-19	1.18391e-14	0.424744	7	38750371	0.0258109	Nucleus_Accumbens	12689	0.00669516	GABA-GLU
chr1_1729660	-12.3016	2.86285e-19	1.20592e-14	-0.219751	1	1590291	0.0178636	Frontal_Cortex	70808	0.00584485	REDIunique
chr3_52414897	-12.3013	2.86632e-19	1.20639e-14	-0.364156	3	52378540	0.029603	Frontal_Cortex	70373	0.00594145	REDIunique
chr6_31271074	16.0715	8.6269e-20	1.20752e-14	0.469178	6	31237449	0.0291932	Substantia_Nigra	1402	0.00266209	GLU-OLIG
chr3_141918684	11.1329	5.61193e-19	1.25162e-14	0.380121	3	141650645	0.0341439	Cerebellum	-13119	0.0056626	GABA-GLU
chr7_38723460	14.1837	2.46954e-19	1.25659e-14	0.335627	7	38743447	0.0236629	Amygdala	19613	0.00415844	GABA-GLU
chr17_56867768	-11.1318	5.64351e-19	1.25811e-14	-0.404751	17	54945008	0.03636	Cerebellum	121	0.00569451	GABA
chr2_165990524	-14.1633	2.61896e-19	1.32742e-14	-0.0311706	2	167609831	0.0022008	Amygdala	-762797	0.00429941	GABA-GLU
chr8_13028680	-11.1019	6.53369e-19	1.44676e-14	-0.133803	8	12886203	0.0120523	Cerebellum	-14	0.00572641	REDIunique
chr10_249013	13.4461	1.79065e-19	1.47762e-14	0.371549	10	292927	0.0276325	ACC	2026	0.00393701	GABA-GLU-OLIG
chr4_1393510	11.0751	7.44961e-19	1.64309e-14	0.294682	4	1349602	0.0266077	Cerebellum	37696	0.00575831	GABA
chr3_56593020	11.1212	6.81087e-19	1.65673e-14	0.3516	3	56601939	0.0316154	Basal_Ganglia	25109	0.00826747	GABA-GLU-OLIG
chr4_70816687	-11.116	6.98606e-19	1.69763e-14	-0.261775	4	72038138	0.0235495	Basal_Ganglia	-355734	0.00837146	REDIunique
chr3_10153300	-12.1987	4.30286e-19	1.72031e-14	-0.0622885	3	10191219	0.00510615	Frontal_Cortex	3765	0.00603806	REDIunique
chr14_50246079	11.0613	7.97111e-19	1.75454e-14	0.300201	14	50724338	0.0271398	Cerebellum	-11541	0.00579021	REDIunique
chr3_56593020	11.627	4.19035e-19	1.76527e-14	0.386364	3	56644358	0.0332299	Cortex	-17310	0.00651207	GABA-GLU-OLIG
chr19_53989192	13.0257	3.85345e-19	1.77917e-14	0.373731	19	54489970	0.0286918	Hypothalamus	2476	0.00476292	GABA-GLU
chr17_5027426	14.0534	3.59817e-19	1.79291e-14	0.454381	17	4939855	0.0323324	Amygdala	-9134	0.00444037	REDIunique
chr17_42954124	11.041	8.80527e-19	1.93113e-14	0.237585	17	41154250	0.0215185	Cerebellum	-48109	0.00582211	REDIunique
chr1_32680900	-12.9884	4.37775e-19	1.93708e-14	-0.353711	1	33145948	0.0272328	Hypothalamus	553	0.00486996	GABA-GLU-OLIG
chr19_6441851	-13.357	2.40013e-19	1.95763e-14	-0.0461045	19	6436984	0.0034517	ACC	4878	0.00405112	GABA
chr11_78068781	11.5886	4.97304e-19	2.08752e-14	0.425363	11	77787266	0.0367054	Cortex	-7439	0.00661796	REDIunique
chr14_92118861	12.5831	4.41072e-19	2.10404e-14	0.318288	14	92582251	0.0252949	Hippocampus	2954	0.0047619	REDIunique
chr5_179791556	11.8217	6.79274e-19	2.1173e-14	0.349189	5	179182203	0.029538	Cerebellar_Hemisphere	36354	0.00397137	REDIunique
chr7_25119565	-12.1385	5.46579e-19	2.12702e-14	-0.380722	7	25187126	0.0313649	Frontal_Cortex	-27942	0.00613467	REDIunique
chr19_37632892	11.5694	5.4165e-19	2.26359e-14	0.398695	19	38108849	0.034461	Cortex	14944	0.00672385	REDIunique
chr14_24439866	13.294	2.95534e-19	2.2723e-14	0.325189	14	24915978	0.0244614	Putamen	-6906	0.00470455	GABA-GLU-OLIG
chr7_100212490	11.0486	9.70166e-19	2.30625e-14	0.28792	7	99840461	0.0260595	Basal_Ganglia	-30348	0.00847546	GABA-GLU-OLIG
chr10_249013	12.5462	5.05307e-19	2.36774e-14	0.27042	10	1246963	0.0215539	Hippocampus	-952010	0.00489604	GABA-GLU-OLIG
chr15_75353009	-10.989	1.13613e-18	2.47381e-14	-0.399152	15	75802154	0.0363228	Cerebellum	-156804	0.00585402	GABA-GLU
chr4_39535532	11.7681	8.5039e-19	2.62943e-14	0.317759	4	39536388	0.0270017	Cerebellar_Hemisphere	764	0.00399848	REDIunique
chr9_15165034	11.7677	8.51834e-19	2.63252e-14	0.348255	9	15168496	0.0295941	Cerebellar_Hemisphere	-3464	0.00402559	GABA-GLU
chr11_308290	11.5252	6.59968e-19	2.73379e-14	0.301318	11	307244	0.0261443	Cortex	1046	0.00682973	REDIunique
chr11_767854	10.9643	1.28279e-18	2.77838e-14	0.0543691	11	774568	0.00495876	Cerebellum	-6714	0.00588592	REDIunique
chr4_70816687	-12.499	6.0149e-19	2.7832e-14	-0.572552	4	70851241	0.0458077	Hippocampus	831163	0.00503018	REDIunique
chr22_50624210	-11.7468	9.30209e-19	2.86526e-14	-0.357325	22	51060471	0.030419	Cerebellar_Hemisphere	2167	0.0040527	REDIunique
chr7_44833301	13.2183	3.79528e-19	2.88483e-14	0.273554	7	44872911	0.0206951	Putamen	-11	0.00483001	REDIunique
chr6_13788020	12.8597	6.81244e-19	2.93653e-14	0.354767	6	13782620	0.0275875	Hypothalamus	5632	0.00497699	REDIunique
chr11_123616317	-11.7381	9.64725e-19	2.96489e-14	-0.329788	11	123541633	0.0280955	Cerebellar_Hemisphere	-54608	0.00407981	GLU
chr6_31271074	13.8626	6.26973e-19	2.96936e-14	0.429159	6	31237449	0.030958	Amygdala	1402	0.00458134	GLU-OLIG
chr5_663091	11.73	9.98103e-19	3.06323e-14	0.350651	5	662906	0.0298935	Cerebellar_Hemisphere	300	0.00410692	GABA-GLU-OLIG
chr1_16457826	10.9423	1.42877e-18	3.08441e-14	0.129123	1	16782692	0.0118003	Cerebellum	1629	0.00591782	REDIunique
chr2_101346089	12.0365	8.19978e-19	3.12899e-14	0.363063	2	101961703	0.0301634	Frontal_Cortex	848	0.00623128	REDIunique
chr8_43081737	-11.7096	1.0876e-18	3.32526e-14	-0.381661	8	42851076	0.0325939	Cerebellar_Hemisphere	85804	0.00413402	OLIG
chr7_32921411	12.448	7.26417e-19	3.3432e-14	0.36535	7	32954032	0.0293501	Hippocampus	6991	0.00516432	GABA-GLU-OLIG
chr1_150799227	10.9644	1.46268e-18	3.37365e-14	0.168539	1	150029262	0.0153715	Basal_Ganglia	742441	0.00857945	GABA
chr8_22039084	-11.6937	1.16255e-18	3.54769e-14	-0.0922598	8	21896972	0.00788967	Cerebellar_Hemisphere	-377	0.00416113	GABA-GLU
chr19_6441851	-11.9997	9.49801e-19	3.60822e-14	-0.0477501	19	6441821	0.00397929	Frontal_Cortex	41	0.00632789	GABA
chr1_32684997	-11.4496	9.25103e-19	3.70183e-14	-0.318125	1	33124584	0.0277849	Cortex	26014	0.00693562	GABA
chr1_222666496	10.8976	1.77972e-18	3.7998e-14	0.293051	1	222826847	0.0268914	Cerebellum	12991	0.00594972	GABA-GLU-OLIG
chr17_42403872	15.886	7.09988e-19	3.81247e-14	0.430302	17	40554956	0.0270869	Nucleus_Accumbens	934	0.00698006	REDIunique
chr4_107720144	10.9251	1.77177e-18	4.0305e-14	0.321218	4	108658139	0.029402	Basal_Ganglia	-16839	0.00868344	GABA-GLU-OLIG
chr19_18781924	-13.1278	5.12465e-19	4.07388e-14	-0.122356	19	18895218	0.00932034	ACC	-2484	0.00416524	REDIunique
chr2_207602426	11.6591	1.34475e-18	4.08544e-14	0.315153	2	208493575	0.0270305	Cerebellar_Hemisphere	-26425	0.00418824	GLU
chr4_107720144	12.7563	9.73443e-19	4.14257e-14	0.365103	4	108658139	0.0286215	Hypothalamus	-16839	0.00508402	GABA-GLU-OLIG
chr12_68843263	-10.8764	1.97504e-18	4.17562e-14	-0.133849	12	69222357	0.0123064	Cerebellum	14686	0.00598162	GABA-GLU-OLIG
chr19_53989192	10.9164	1.84814e-18	4.19772e-14	0.326284	19	54481680	0.0298893	Basal_Ganglia	10766	0.00878744	GABA-GLU
chr19_52617468	10.9149	1.86234e-18	4.22653e-14	0.187305	19	53121851	0.0171605	Basal_Ganglia	-1130	0.00889143	GABA-GLU-OLIG
chr9_137102262	10.873	2.0076e-18	4.23736e-14	0.131379	9	140004229	0.012083	Cerebellum	-7515	0.00601353	GABA-GLU-OLIG
chr3_141917688	10.8719	2.01878e-18	4.25917e-14	0.304883	3	141641538	0.0280432	Cerebellum	-5008	0.00604543	REDIunique
chr12_123927103	-11.6468	1.41643e-18	4.29806e-14	-0.326454	12	123456633	0.0280295	Cerebellar_Hemisphere	955017	0.00421535	GABA-GLU
chr7_128504821	12.3722	9.62188e-19	4.37027e-14	0.330626	7	128148001	0.0267234	Hippocampus	-3126	0.00529846	REDIunique
chr9_4727423	10.8647	2.09107e-18	4.40312e-14	0.243851	9	4726478	0.0224442	Cerebellum	945	0.00607733	GABA-GLU-OLIG
chr6_32165769	-11.6207	1.5815e-18	4.75969e-14	-0.217072	6	32132727	0.0186798	Cerebellar_Hemisphere	819	0.00424246	REDIunique
chr19_7790112	-10.847	2.2816e-18	4.76654e-14	-0.156195	19	7854674	0.0143999	Cerebellum	324	0.00610923	REDIunique
chr17_63819095	10.8451	2.30348e-18	4.80754e-14	0.268758	17	61876023	0.0247816	Cerebellum	20432	0.00614113	GABA-GLU-OLIG
chr1_100288926	10.8409	2.35049e-18	4.89763e-14	0.317429	1	100728920	0.0292806	Cerebellum	25562	0.00617304	REDIunique
chr14_88612583	-11.911	1.35345e-18	5.07376e-14	-0.137972	14	88112859	0.0115836	Frontal_Cortex	966068	0.0064245	GABA-GLU-OLIG
chr8_1795694	11.596	1.75454e-18	5.22755e-14	0.343361	8	1742725	0.0296102	Cerebellar_Hemisphere	1135	0.00426957	REDIunique
chr4_88261979	-11.3682	1.33144e-18	5.25196e-14	-0.354815	4	89181841	0.0312112	Cortex	1290	0.00704151	REDIunique
chr17_63819095	11.9002	1.41324e-18	5.29013e-14	0.347583	17	61971635	0.0292082	Frontal_Cortex	-75180	0.00652111	GABA-GLU-OLIG
chr6_31271074	13.0013	7.81049e-19	5.30182e-14	0.438788	6	31243971	0.0337494	Putamen	-5120	0.00495546	GLU-OLIG
chr3_14944928	15.3904	4.24044e-19	5.58077e-14	0.291256	3	14981262	0.0189246	Substantia_Nigra	5173	0.00278041	GABA
chr17_21000918	-12.6637	1.34103e-18	5.64011e-14	-0.410365	17	20879420	0.0324048	Hypothalamus	24811	0.00519105	GABA-GLU-OLIG
chr7_5476948	10.8494	2.56414e-18	5.69297e-14	0.256108	7	5523146	0.0236058	Basal_Ganglia	-6567	0.00899542	REDIunique
chr5_72207964	11.877	1.55039e-18	5.77389e-14	0.282169	5	71496904	0.0237575	Frontal_Cortex	6887	0.00661772	REDIunique
chr7_135165717	12.2939	1.28665e-18	5.78716e-14	0.428645	7	134811482	0.0348663	Hippocampus	38987	0.0054326	OLIG
chr3_133766289	-15.3657	4.49653e-19	5.83862e-14	-0.00248632	3	133730608	0.00016181	Substantia_Nigra	-245475	0.00289872	GABA-GLU
chr19_53984846	13.0141	7.48606e-19	5.89711e-14	0.347816	19	54490139	0.0267262	ACC	-2039	0.00427936	GABA-GLU
chr7_44832822	-11.5604	2.03869e-18	6.0276e-14	-0.21752	7	44872977	0.0188159	Cerebellar_Hemisphere	-556	0.00429667	REDIunique
chr19_3927178	10.794	2.96094e-18	6.0826e-14	0.289209	19	3912209	0.0267936	Cerebellum	14967	0.00620494	GABA-GLU-OLIG
chr20_6000051	-11.525	2.36809e-18	6.95864e-14	-0.228393	20	5980698	0.0198173	Cerebellar_Hemisphere	-1	0.00432378	REDIunique
chr9_127795301	11.5238	2.37973e-18	6.9917e-14	0.3537	9	130576597	0.0306929	Cerebellar_Hemisphere	-19017	0.00435089	REDIunique
chr11_4599321	-11.521	2.40793e-18	7.06869e-14	-0.408826	11	4606952	0.0354852	Cerebellar_Hemisphere	13599	0.004378	REDIunique
chr5_128188326	15.2735	5.60016e-19	7.14558e-14	0.494387	5	127498380	0.0323689	Substantia_Nigra	25638	0.00301704	OLIG
chr8_27735698	12.9476	9.34777e-19	7.25827e-14	0.382581	8	27612765	0.0295484	ACC	-19550	0.00439347	GLU
chr22_45340886	12.8758	1.18936e-18	7.29337e-14	0.601617	22	45713020	0.0467248	Putamen	23747	0.00508092	REDIunique
chr14_55368348	10.745	3.76711e-18	7.60364e-14	0.187928	14	55766863	0.0174898	Cerebellum	68203	0.00623684	REDIunique
chr1_205087348	11.2739	2.03235e-18	7.74431e-14	0.276539	1	205040835	0.0245292	Cortex	15641	0.0071474	OLIG
chr22_21005221	-11.4951	2.68729e-18	7.77565e-14	-0.352674	22	21367464	0.0306805	Cerebellar_Hemisphere	-7954	0.00440511	REDIunique
chr14_33924897	-12.923	1.01522e-18	7.85481e-14	-0.463633	14	34567586	0.0358767	ACC	-173483	0.00450759	REDIunique
chr6_89358241	11.4919	2.72297e-18	7.87504e-14	0.116593	6	90071201	0.0101457	Cerebellar_Hemisphere	-3241	0.00443222	REDIunique
chr3_154274185	11.4865	2.78623e-18	7.93394e-14	0.392805	3	153956857	0.0341971	Cerebellar_Hemisphere	35117	0.00445932	REDIunique
chr1_161287183	10.7743	3.70047e-18	8.01243e-14	0.256197	1	161259293	0.0237785	Basal_Ganglia	-2320	0.00909942	REDIunique
chr7_65957436	-12.9119	1.05344e-18	8.02492e-14	-0.398146	7	65274674	0.0308355	ACC	147749	0.0046217	GABA
chr20_45850666	11.4814	2.84703e-18	8.06566e-14	0.309705	20	44480606	0.0269745	Cerebellar_Hemisphere	-1301	0.00448643	GABA-GLU
chr16_69976686	10.765	3.87252e-18	8.31957e-14	0.489779	16	70090165	0.0454973	Basal_Ganglia	-79576	0.00920341	GLU-OLIG
chr15_45156495	-11.4733	2.94692e-18	8.32738e-14	-0.226745	15	45457458	0.0197629	Cerebellar_Hemisphere	-8765	0.00451354	REDIunique
chr9_123103997	10.7014	4.66954e-18	9.33683e-14	0.346202	9	125861888	0.0323513	Cerebellum	4388	0.00626874	GLU
chr18_35307969	15.4558	1.83201e-18	9.7458e-14	0.60081	18	32914624	0.0388728	Nucleus_Accumbens	-26691	0.00726496	REDIunique
chr16_1796088	11.4285	3.56164e-18	9.92855e-14	0.351943	16	1842209	0.0307953	Cerebellar_Hemisphere	3880	0.00454065	REDIunique
chr9_15472413	11.2056	2.76211e-18	1.01872e-13	0.334249	9	15442875	0.0298289	Cortex	29536	0.00725328	GABA-GLU-OLIG
chr17_56998221	12.4811	2.53229e-18	1.02004e-13	0.298502	17	55076321	0.0239164	Hypothalamus	-739	0.00529808	REDIunique
chr20_25214873	-12.136	2.31946e-18	1.0295e-13	-0.314793	20	25533873	0.0259388	Hippocampus	-338364	0.00556673	GABA-GLU-OLIG
chr1_154583016	11.1864	3.00971e-18	1.09208e-13	0.253295	1	154554219	0.022643	Cortex	1273	0.00735917	GABA-GLU-OLIG
chr1_1409269	10.6655	5.57203e-18	1.10408e-13	0.221527	1	1357461	0.0207705	Cerebellum	-12812	0.00630064	REDIunique
chr1_1729416	-11.3982	4.04981e-18	1.1233e-13	-0.133389	1	1590291	0.0117027	Cerebellar_Hemisphere	70564	0.00456776	REDIunique
chr7_25119565	10.6586	5.76445e-18	1.14042e-13	0.316599	7	25158246	0.0297038	Cerebellum	938	0.00633255	REDIunique
chr17_56998221	11.6952	3.21713e-18	1.14631e-13	0.27874	17	55076270	0.0238337	Frontal_Cortex	-688	0.00671433	REDIunique
chr20_62851923	10.643	6.22204e-18	1.22614e-13	0.279681	20	61475563	0.0262783	Cerebellum	7712	0.00636445	REDIunique
chr19_13773384	-11.3732	4.50288e-18	1.24566e-13	-0.186843	19	13883635	0.0164284	Cerebellar_Hemisphere	563	0.00459487	GABA-GLU-OLIG
chr19_7790032	-10.6381	6.3741e-18	1.25366e-13	-0.108139	19	7854674	0.0101653	Cerebellum	244	0.00639635	REDIunique
chr20_49634694	12.4096	3.25165e-18	1.29199e-13	0.386174	20	48266292	0.031119	Hypothalamus	-15061	0.00540512	REDIunique
chr6_31271074	12.4018	3.34075e-18	1.32514e-13	0.442381	6	31237449	0.0356706	Hypothalamus	1402	0.00551215	GLU-OLIG
chr1_1729411	-11.6559	3.76848e-18	1.3307e-13	-0.227157	1	1596500	0.0194886	Frontal_Cortex	64350	0.00681094	REDIunique
chr17_44081741	11.3443	5.08904e-18	1.40017e-13	0.308197	17	42156471	0.0271675	Cerebellar_Hemisphere	2638	0.00462197	REDIunique
chr7_129488121	15.1973	3.26815e-18	1.50489e-13	0.246356	7	129081647	0.0162105	Nucleus_Accumbens	46315	0.00754986	REDIunique
chr14_24440156	11.6242	4.28162e-18	1.50877e-13	0.340201	14	24912755	0.0292666	Frontal_Cortex	-3393	0.00690755	GABA-GLU-OLIG
chr2_207602426	-11.1094	4.25722e-18	1.50984e-13	-0.339116	2	208373267	0.0305252	Cortex	93883	0.00746506	GLU
chr12_121776867	10.597	7.80389e-18	1.52203e-13	0.188214	12	122209613	0.017761	Cerebellum	5160	0.00642825	REDIunique
chr19_34469074	12.3519	3.98041e-18	1.56032e-13	0.403554	19	34957365	0.0326715	Hypothalamus	2614	0.00561918	GABA-GLU-OLIG
chr16_87403158	-15.1689	3.48384e-18	1.57875e-13	-0.428903	16	87436463	0.0282752	Nucleus_Accumbens	301	0.00783476	GABA-GLU-OLIG
chr19_21285479	-13.2599	3.73173e-18	1.65856e-13	-1.1425	19	20859951	0.0861621	Amygdala	608330	0.0047223	OLIG
chr1_1729614	-11.2926	6.33722e-18	1.72145e-13	-0.152087	1	1590291	0.0134678	Cerebellar_Hemisphere	70762	0.00464908	REDIunique
chr14_102343222	11.0783	4.89675e-18	1.72845e-13	0.330591	14	102806166	0.0298414	Cortex	3393	0.00757094	REDIunique
chr6_13288416	11.0757	4.95417e-18	1.74649e-13	0.294084	6	13274501	0.0265522	Cortex	14147	0.00767683	GLU
chr12_68843263	-10.6013	8.62931e-18	1.75692e-13	-0.154592	12	69222357	0.0145823	Basal_Ganglia	14686	0.0093074	GABA-GLU-OLIG
chr10_12122386	13.2385	3.97865e-18	1.76608e-13	0.521127	10	12164542	0.0393644	Amygdala	-157	0.00486326	REDIunique
chr11_10506936	11.2817	6.63961e-18	1.80111e-13	0.231785	11	9704256	0.0205452	Cerebellar_Hemisphere	824227	0.00467619	OLIG
chr1_32680900	14.8693	1.48288e-18	1.80935e-13	0.259957	1	33156170	0.0174828	Substantia_Nigra	-9669	0.00313535	GABA-GLU-OLIG
chr2_25158660	11.5662	5.41118e-18	1.86942e-13	0.0877674	2	25384961	0.00758825	Frontal_Cortex	-3432	0.00700415	GABA-GLU
chr4_17631426	10.5523	9.72648e-18	1.86981e-13	0.219278	4	17659526	0.02078	Cerebellum	-26477	0.00646015	GABA-GLU-OLIG
chr16_75443816	-12.5706	3.33195e-18	1.87366e-13	-0.44283	16	75320577	0.0352274	Putamen	157137	0.00520637	REDIunique
chr7_128504821	11.5557	5.64655e-18	1.94547e-13	0.33245	7	128147119	0.0287694	Frontal_Cortex	-2244	0.00710076	REDIunique
chr14_103490496	11.2592	7.30552e-18	1.95605e-13	0.319687	14	103885931	0.0283934	Cerebellar_Hemisphere	70902	0.0047033	GABA-GLU-OLIG
chr12_68843263	-11.0439	5.71792e-18	1.97581e-13	-0.162018	12	69231634	0.0146704	Cortex	5409	0.00778272	GABA-GLU-OLIG
chr2_207602426	-11.933	4.96812e-18	2.04258e-13	-0.360098	2	208384687	0.0301767	Hippocampus	82463	0.00570087	GLU
chr14_33924897	-13.1755	4.80784e-18	2.12881e-13	-0.291749	14	34579478	0.0221432	Amygdala	-185375	0.00500423	REDIunique
chr8_42330456	11.2371	8.02433e-18	2.14044e-13	0.282154	8	42187712	0.0251091	Cerebellar_Hemisphere	262	0.00473041	REDIunique
chr4_1394795	11.2297	8.28227e-18	2.20725e-13	0.342992	4	1377873	0.0305434	Cerebellar_Hemisphere	10710	0.00475752	REDIunique
chr1_1729584	-11.2294	8.29226e-18	2.20925e-13	-0.200018	1	1590291	0.0178119	Cerebellar_Hemisphere	70732	0.00478462	REDIunique
chr17_40818360	11.2219	8.56086e-18	2.27195e-13	0.316075	17	39008798	0.0281659	Cerebellar_Hemisphere	-34186	0.00481173	REDIunique
chr3_172505900	10.5449	1.1375e-17	2.29997e-13	0.275738	3	172222602	0.0261489	Basal_Ganglia	1088	0.0094114	REDIunique
chr8_11843176	-11.2159	8.78128e-18	2.32801e-13	-0.113592	8	11696352	0.0101278	Cerebellar_Hemisphere	4333	0.00483884	REDIunique
chr16_1361127	11.2056	9.17721e-18	2.42573e-13	0.173845	16	1411126	0.0155141	Cerebellar_Hemisphere	2	0.00486595	REDIunique
chr13_28700495	11.487	7.45396e-18	2.5374e-13	0.243323	13	29333677	0.0211825	Frontal_Cortex	-59045	0.00719737	REDIunique
chr12_133061174	-14.6878	2.30945e-18	2.71526e-13	-0.544778	12	133699447	0.0370904	Substantia_Nigra	-61687	0.00325367	REDIunique
chr5_146113343	14.9224	6.09543e-18	2.71906e-13	0.443683	5	145494084	0.0297328	Nucleus_Accumbens	-1178	0.00811966	REDIunique
chr15_29102488	11.1754	1.04358e-17	2.74776e-13	0.348487	15	29390183	0.0311834	Cerebellar_Hemisphere	4508	0.00489306	GLU
chr1_2366815	-11.1721	1.05816e-17	2.78534e-13	-0.190465	1	2298255	0.0170482	Cerebellar_Hemisphere	-1	0.00492017	REDIunique
chr12_68843263	-11.4589	8.35079e-18	2.81456e-13	-0.170201	12	69224397	0.0148531	Frontal_Cortex	12646	0.00729398	GABA-GLU-OLIG
chr6_31271074	14.8909	6.54962e-18	2.90653e-13	0.531477	6	31237449	0.0356914	Nucleus_Accumbens	1402	0.00840456	GLU-OLIG
chr4_1393487	10.4571	1.55524e-17	2.91181e-13	0.221681	4	1373751	0.021199	Cerebellum	13524	0.00649206	GABA-GLU-OLIG
chr5_663091	11.4458	8.80828e-18	2.95511e-13	0.358522	5	662906	0.0313235	Frontal_Cortex	300	0.00739059	GABA-GLU-OLIG
chr10_124988117	10.4883	1.50118e-17	2.98068e-13	0.251624	10	126605316	0.0239909	Basal_Ganglia	71370	0.00951539	REDIunique
chr10_12122543	-14.5973	2.88456e-18	3.12754e-13	-0.306741	10	11759046	0.0210135	Substantia_Nigra	405496	0.00337198	GABA-GLU-OLIG
chr11_65773782	11.1415	1.20602e-17	3.13825e-13	0.250884	11	65752640	0.022518	Cerebellar_Hemisphere	-211387	0.00494727	REDIunique
chr19_17321546	10.4408	1.68563e-17	3.14357e-13	0.272526	19	17431438	0.026102	Cerebellum	917	0.00652396	REDIunique
chr7_5476948	12.1271	8.7851e-18	3.26308e-13	0.311225	7	5522178	0.0256635	Hypothalamus	-5599	0.00572621	REDIunique
chr4_70816687	11.1222	1.30914e-17	3.38721e-13	0.312163	4	71697510	0.0280666	Cerebellar_Hemisphere	-15106	0.00497438	REDIunique
chr1_32680900	-10.915	1.023e-17	3.40984e-13	-0.322002	1	33145948	0.029501	Cortex	553	0.00788861	GABA-GLU-OLIG
chr12_8241432	10.4231	1.83997e-17	3.41703e-13	0.167552	12	8460414	0.0160752	Cerebellum	-66386	0.00655586	GABA-GLU
chr12_133061174	-11.3977	1.07035e-17	3.46086e-13	-0.419046	12	133832593	0.0367658	Frontal_Cortex	-194833	0.0074872	REDIunique
chr11_111726718	-14.5526	3.22089e-18	3.46527e-13	-0.293693	11	111988631	0.0201815	Substantia_Nigra	-391189	0.0034903	GABA-GLU-OLIG
chr17_42549489	10.4131	1.93289e-17	3.58039e-13	0.299268	17	40696233	0.0287397	Cerebellum	5274	0.00658776	GABA-GLU-OLIG
chr10_12122386	16.2011	4.09435e-18	3.63793e-13	0.625778	10	12167536	0.0386256	Spinal_Cord	-3151	0.00348269	REDIunique
chr16_88577597	12.0948	9.848e-18	3.64628e-13	0.440277	16	88640537	0.036402	Hypothalamus	3468	0.00583324	GABA-GLU-OLIG
chr3_195960935	10.4064	1.9971e-17	3.69525e-13	0.289533	3	195738482	0.0278225	Cerebellum	-50676	0.00661966	REDIunique
chr11_767854	12.0782	1.04461e-17	3.85855e-13	0.109028	11	774568	0.00902686	Hypothalamus	-6714	0.00594028	REDIunique
chr22_23766569	10.3964	2.09881e-17	3.87305e-13	0.252715	22	24108412	0.024308	Cerebellum	344	0.00665157	REDIunique
chr10_249013	11.0808	1.56219e-17	3.96226e-13	0.322893	10	166777	0.0291398	Cerebellar_Hemisphere	128176	0.00500149	GABA-GLU-OLIG
chr17_4159247	-11.0787	1.57643e-17	3.99667e-13	-0.172415	17	3502381	0.0155628	Cerebellar_Hemisphere	560160	0.0050286	REDIunique
chr16_8642171	-10.3867	2.20146e-17	4.05308e-13	-0.135727	16	8338118	0.0130674	Cerebellum	397910	0.00668347	GABA-GLU-OLIG
chr17_63819095	10.4201	2.09746e-17	4.06067e-13	0.280598	17	61783908	0.0269285	Basal_Ganglia	112547	0.00961938	GABA-GLU-OLIG
chr10_117487525	11.3534	1.28152e-17	4.06204e-13	0.238666	10	119251435	0.0210216	Frontal_Cortex	-4399	0.00758381	REDIunique
chr19_55039439	11.072	1.62185e-17	4.10595e-13	0.262772	19	55568438	0.023733	Cerebellar_Hemisphere	-17631	0.00505571	REDIunique
chr17_77094744	11.7214	1.10507e-17	4.24787e-13	0.422769	17	75088462	0.0360682	Hippocampus	2364	0.00583501	REDIunique
chr8_11842864	-11.0598	1.70877e-17	4.31738e-13	-0.19574	8	11701330	0.0176983	Cerebellar_Hemisphere	-957	0.00508282	REDIunique
chr19_52617474	10.4043	2.26652e-17	4.33562e-13	0.223689	19	53121757	0.0214996	Basal_Ganglia	-1030	0.00972338	GABA
chr1_151794112	10.3707	2.38252e-17	4.34369e-13	0.350007	1	151760792	0.0337496	Cerebellum	5796	0.00671537	REDIunique
chr5_663091	10.3679	2.41543e-17	4.39627e-13	0.26302	5	663185	0.0253687	Cerebellum	21	0.00674727	GABA-GLU-OLIG
chr4_107720144	12.3121	8.05091e-18	4.40944e-13	0.414521	4	108658139	0.0336679	Putamen	-16839	0.00533183	GABA-GLU-OLIG
chr14_33924897	-10.3979	2.33834e-17	4.45704e-13	-0.302966	14	34388123	0.0291371	Basal_Ganglia	5980	0.00982737	REDIunique
chr5_131160096	11.0474	1.80157e-17	4.54086e-13	0.207167	5	130474243	0.0187525	Cerebellar_Hemisphere	21546	0.00510992	GLU
chr14_24439866	10.3935	2.39025e-17	4.54518e-13	0.236104	14	24912755	0.0227165	Basal_Ganglia	-3683	0.00993136	GABA-GLU-OLIG
chr7_5477654	11.3227	1.45164e-17	4.55885e-13	0.341905	7	5527170	0.0301964	Frontal_Cortex	-9885	0.00768042	REDIunique
chr3_49015786	12.9169	1.05133e-17	4.56369e-13	0.468328	3	48721040	0.0362571	Amygdala	332179	0.00514519	GABA-GLU-OLIG
chr5_72207964	12.0279	1.24841e-17	4.58957e-13	0.302701	5	71496904	0.0251665	Hypothalamus	6887	0.00604731	REDIunique
chr3_126068036	-15.9061	7.33171e-18	4.71702e-13	-0.130337	3	124860012	0.00819416	Spinal_Cord	926867	0.00358665	GABA-GLU
chr8_6758616	12.2891	8.71178e-18	4.73894e-13	0.336732	8	6615973	0.027401	Putamen	164	0.00545728	GABA-GLU-OLIG
chr9_123103997	10.8306	1.49798e-17	4.74777e-13	0.323442	9	125861888	0.0298636	Cortex	4388	0.00799449	GLU
chr2_197497294	10.3502	2.63574e-17	4.7652e-13	0.266515	2	198395099	0.0257497	Cerebellum	-33081	0.00677917	GABA-GLU-OLIG
chr21_44769443	14.661	1.11069e-17	4.86587e-13	0.483886	21	46196270	0.0330049	Nucleus_Accumbens	-6912	0.00868946	REDIunique
chr11_78068781	10.3776	2.58382e-17	4.89583e-13	0.423922	11	77781249	0.0408497	Basal_Ganglia	-1422	0.0100354	REDIunique
chr7_129488149	11.0223	2.00596e-17	5.0346e-13	0.0887473	7	129111850	0.00805162	Cerebellar_Hemisphere	16140	0.00513703	REDIunique
chr22_38216204	10.8032	1.69605e-17	5.30656e-13	0.349408	22	38604803	0.0323431	Cortex	7408	0.00810038	REDIunique
chr19_52618535	10.3211	3.04258e-17	5.41606e-13	0.14612	19	53121569	0.0141573	Cerebellum	219	0.00681108	REDIunique
chr12_31999676	11.0008	2.19899e-17	5.48419e-13	0.289588	12	32155343	0.0263242	Cerebellar_Hemisphere	-2733	0.00516414	REDIunique
chr7_128504821	11.975	1.50662e-17	5.49561e-13	0.315325	7	128144492	0.0263319	Hypothalamus	383	0.00615434	REDIunique
chr7_100212727	11.2638	1.84507e-17	5.59496e-13	0.256207	7	99810425	0.0227461	Frontal_Cortex	-75	0.00777703	GABA-GLU
chr16_4613130	-10.3123	3.17883e-17	5.64532e-13	-0.151428	16	3686163	0.0146843	Cerebellum	976968	0.00684298	REDIunique
chr12_49128795	10.9929	2.27423e-17	5.66387e-13	0.328893	12	49512929	0.0299185	Cerebellar_Hemisphere	9649	0.00519125	GABA-GLU-OLIG
chr8_13028680	-10.9858	2.34505e-17	5.83044e-13	-0.129837	8	12886203	0.0118187	Cerebellar_Hemisphere	-14	0.00521836	REDIunique
chr8_6758616	15.79	9.24265e-18	5.8365e-13	0.544959	8	6610163	0.034513	Spinal_Cord	5974	0.00369061	GABA-GLU-OLIG
chr7_4898893	-11.9516	1.63728e-17	5.94439e-13	-0.405338	7	4171827	0.0339149	Hypothalamus	766697	0.00626137	REDIunique
chr20_63402040	10.329	3.27969e-17	6.12507e-13	0.0866475	20	62031110	0.00838875	Basal_Ganglia	2283	0.0101394	REDIunique
chr12_105173794	-10.9695	2.51379e-17	6.22295e-13	-0.280732	12	105549209	0.025592	Cerebellar_Hemisphere	18363	0.00524547	OLIG
chr11_111726718	10.9637	2.57758e-17	6.37642e-13	0.290239	11	112226163	0.0264728	Cerebellar_Hemisphere	-628721	0.00527257	GABA-GLU-OLIG
chr7_129488024	10.7481	2.17658e-17	6.43518e-13	0.252282	7	129126885	0.0234722	Cortex	980	0.00820627	GABA-GLU
chr11_65773955	-10.2831	3.67084e-17	6.44954e-13	-0.198845	11	65715786	0.0193371	Cerebellum	-174360	0.00687488	GLU
chr1_109206053	11.9249	1.80104e-17	6.49354e-13	0.361274	1	109745618	0.0302958	Hypothalamus	3057	0.0063684	REDIunique
chr17_42549489	10.9515	2.71564e-17	6.7142e-13	0.354103	17	40804988	0.0323338	Cerebellar_Hemisphere	-103481	0.00529968	GABA-GLU-OLIG
chr20_6000051	-10.2693	3.93061e-17	6.80287e-13	-0.205824	20	5980698	0.0200427	Cerebellum	-1	0.00690678	REDIunique
chr5_663081	10.2676	3.96403e-17	6.85967e-13	0.207022	5	662955	0.0201628	Cerebellum	241	0.00693868	GABA-GLU-OLIG
chr1_111726044	10.7295	2.36811e-17	6.90181e-13	0.364792	1	112174679	0.033999	Cortex	93987	0.00831216	GLU
chr9_136441145	11.2037	2.3566e-17	7.06227e-13	0.10677	9	139383579	0.00952987	Frontal_Cortex	-47982	0.00787364	GABA
chr1_1729665	-10.2934	3.90631e-17	7.24191e-13	-0.235376	1	1575046	0.0228667	Basal_Ganglia	86058	0.0102433	REDIunique
chr12_50980467	-15.6567	1.20766e-17	7.55621e-13	-0.382524	12	51363385	0.024432	Spinal_Cord	10865	0.00379457	REDIunique
chr11_78068781	12.1392	1.45876e-17	7.57453e-13	0.492438	11	77787266	0.0405658	Putamen	-7439	0.00558274	REDIunique
chr3_49293627	10.9178	3.13731e-17	7.71164e-13	0.283583	3	49322027	0.0259744	Cerebellar_Hemisphere	9033	0.00532679	REDIunique
chr2_203429689	10.7014	2.68954e-17	7.78561e-13	0.326474	2	204374764	0.0305076	Cortex	-80352	0.00841804	GLU
chr5_146113343	12.1911	1.22006e-17	7.98736e-13	0.396345	5	145488565	0.0325111	ACC	4341	0.00473582	REDIunique
chr20_62295110	10.896	3.44509e-17	8.44482e-13	0.231696	20	60497186	0.0212644	Cerebellar_Hemisphere	372980	0.0053539	GABA-GLU
chr1_16458491	-10.2206	4.99891e-17	8.54219e-13	-0.182435	1	16791384	0.0178498	Cerebellum	-6398	0.00697059	REDIunique
chr10_15075711	-10.2496	4.84454e-17	8.79813e-13	-0.232773	10	15117698	0.0227105	Basal_Ganglia	12	0.0103473	REDIunique
chr1_1729660	-10.2449	4.95628e-17	8.99088e-13	-0.201674	1	1592638	0.0196852	Basal_Ganglia	68461	0.0104513	REDIunique
chr1_1729411	-10.6626	3.207e-17	9.11964e-13	-0.225965	1	1597020	0.0211923	Cortex	63830	0.00852393	REDIunique
chr19_55039439	11.8205	2.61401e-17	9.2603e-13	0.321921	19	55529375	0.0272341	Hypothalamus	21432	0.00647544	REDIunique
chr9_136977596	12.0481	1.99926e-17	9.32037e-13	0.400766	9	139868888	0.033264	Putamen	3160	0.00570819	GABA-GLU-OLIG
chr4_1394795	10.2	5.53383e-17	9.42544e-13	0.309438	4	1373489	0.0303371	Cerebellum	15094	0.00700249	REDIunique
chr14_76207057	-10.1981	5.5873e-17	9.51118e-13	-0.109875	14	76745579	0.0107742	Cerebellum	-72179	0.00703439	REDIunique
chr11_767854	10.8654	3.92729e-17	9.58182e-13	0.0438791	11	772701	0.00403842	Cerebellar_Hemisphere	-4847	0.00538101	REDIunique
chr11_1460700	10.1956	5.65507e-17	9.58776e-13	0.317943	11	1482851	0.0311842	Cerebellum	-921	0.00706629	GABA-GLU-OLIG
chr1_1729579	-10.1949	5.67559e-17	9.62039e-13	-0.128607	1	1575046	0.0126149	Cerebellum	85972	0.00709819	REDIunique
chr19_52641567	10.1869	5.90311e-17	9.98482e-13	0.311973	19	53144374	0.0306248	Cerebellum	446	0.0071301	REDIunique
chr19_52617474	10.6302	3.71603e-17	1.01049e-12	0.192454	19	53121502	0.0181045	Cortex	-775	0.00862982	GABA
chr22_45340886	10.6294	3.72819e-17	1.01322e-12	0.467584	22	45744854	0.0439895	Cortex	-8087	0.00873571	REDIunique
chr2_159748757	11.1078	3.48669e-17	1.01397e-12	0.362841	2	160595465	0.0326654	Frontal_Cortex	9803	0.00797024	GABA-GLU-OLIG
chr7_56011401	10.2136	5.78174e-17	1.03362e-12	0.317889	7	56099352	0.0311242	Basal_Ganglia	-20258	0.0105553	REDIunique
chr1_29080609	10.1744	6.27892e-17	1.06027e-12	0.170404	1	29467221	0.0167482	Cerebellum	-60100	0.007162	REDIunique
chr21_33450322	10.2039	6.063e-17	1.07522e-12	0.318981	21	34806305	0.0312607	Basal_Ganglia	16324	0.0106593	GABA
chr5_474989	10.6113	4.04877e-17	1.08101e-12	0.177579	5	474818	0.0167349	Cortex	286	0.00884159	GABA-GLU
chr21_33450322	11.9627	2.68837e-17	1.11384e-12	0.391505	21	34838165	0.0327272	Putamen	-15536	0.00583365	GABA
chr13_28700495	10.6021	4.22116e-17	1.12385e-12	0.230536	13	29333677	0.0217444	Cortex	-59045	0.00894748	REDIunique
chr13_19673031	12.6138	2.65797e-17	1.13021e-12	0.204213	13	19987977	0.0161897	Amygdala	259194	0.00528616	GLU-OLIG
chr20_25214873	-11.0749	3.98854e-17	1.15465e-12	-0.293052	20	25533873	0.0264609	Frontal_Cortex	-338364	0.00806685	GABA-GLU-OLIG
chr10_49732950	10.1527	6.99224e-17	1.1748e-12	0.200008	10	50256234	0.0197001	Cerebellum	684762	0.0071939	GABA-GLU
chr5_72207964	15.4305	1.90842e-17	1.1817e-12	0.325422	5	71578759	0.0210895	Spinal_Cord	-74968	0.00389853	REDIunique
chr10_95432567	10.5883	4.4942e-17	1.19115e-12	0.104495	10	97893426	0.00986894	Cortex	-701102	0.00905337	GABA-GLU
chr5_131160096	10.1481	7.15256e-17	1.20097e-12	0.225853	5	130485928	0.0222557	Cerebellum	9861	0.0072258	GLU
chr8_11842864	-11.9357	2.95248e-17	1.21696e-12	-0.154092	8	11701330	0.0129102	Putamen	-957	0.0059591	REDIunique
chr10_15075711	-11.9339	2.97074e-17	1.22323e-12	-0.272502	10	15117698	0.0228342	Putamen	12	0.00608456	REDIunique
chr1_29081633	10.1419	7.37406e-17	1.23638e-12	0.297566	1	29455002	0.0293402	Cerebellum	-46857	0.0072577	REDIunique
chr13_28700495	10.1692	7.19032e-17	1.25511e-12	0.130822	13	29333677	0.0128645	Basal_Ganglia	-59045	0.0107633	REDIunique
chr1_211941518	-10.7993	5.21636e-17	1.258e-12	-0.360183	1	212271244	0.0333524	Cerebellar_Hemisphere	-156384	0.00540812	REDIunique
chr9_129890057	-15.3712	2.15371e-17	1.3233e-12	-0.418862	9	132587201	0.0272498	Spinal_Cord	65135	0.0040025	GABA-GLU-OLIG
chr19_55039439	10.5573	5.17367e-17	1.35598e-12	0.312486	19	55559034	0.029599	Cortex	-8227	0.00915925	REDIunique
chr5_176598937	-10.5542	5.24796e-17	1.37163e-12	-0.209704	5	175158301	0.0198693	Cortex	867637	0.00926514	GABA-GLU
chr1_16457826	10.7755	5.77726e-17	1.3863e-12	0.136245	1	16795685	0.0126439	Cerebellar_Hemisphere	-11364	0.00543522	REDIunique
chr7_44802329	-10.5491	5.36928e-17	1.39946e-12	-0.272645	7	44927702	0.0258452	Cortex	-85774	0.00937103	REDIunique
chr8_143584471	10.1054	8.83296e-17	1.46639e-12	0.265044	8	144667755	0.026228	Cerebellum	-1114	0.00728961	REDIunique
chr1_1729608	-10.5315	5.81865e-17	1.50327e-12	-0.193269	1	1575046	0.0183516	Cortex	86001	0.00947692	REDIunique
chr9_15165077	10.7548	6.31491e-17	1.50716e-12	0.350441	9	15168496	0.0325845	Cerebellar_Hemisphere	-3421	0.00546233	GABA-GLU
chr19_44106913	11.0046	5.31904e-17	1.52002e-12	0.355936	19	44603385	0.0323441	Frontal_Cortex	7681	0.00816346	GABA-GLU-OLIG
chr6_3018225	10.093	9.39131e-17	1.55329e-12	0.366071	6	3019654	0.0362699	Cerebellum	-1195	0.00732151	GABA
chr10_80432547	10.9905	5.63639e-17	1.60711e-12	0.0186345	10	82194264	0.00169551	Frontal_Cortex	-1961	0.00826007	REDIunique
chr12_4692947	10.984	5.78813e-17	1.64854e-12	0.343551	12	4781448	0.0312773	Frontal_Cortex	20665	0.00835668	REDIunique
chr19_37632892	10.7315	6.98094e-17	1.65943e-12	0.34229	19	38259082	0.0318957	Cerebellar_Hemisphere	-135289	0.00548944	REDIunique
chr16_8853867	-15.2439	2.79453e-17	1.68033e-12	-0.446067	16	9227112	0.0292619	Spinal_Cord	-279388	0.00410646	REDIunique
chr3_10153299	-10.103	9.9574e-17	1.68373e-12	-0.0426511	3	10191943	0.00422164	Basal_Ganglia	3040	0.0108673	REDIunique
chr19_47752547	10.066	1.07313e-16	1.75461e-12	0.265574	19	48253667	0.0263833	Cerebellum	2137	0.00735341	GABA-GLU-OLIG
chr2_203429689	11.8181	4.44707e-17	1.78875e-12	0.343269	2	204309325	0.0290459	Putamen	-14913	0.00621001	GLU
chr11_69091151	-10.7021	7.9239e-17	1.86572e-12	-0.0592937	11	69440546	0.0055404	Cerebellar_Hemisphere	-581927	0.00551655	REDIunique
chr7_128653379	10.7021	7.92442e-17	1.86572e-12	0.296517	7	128215548	0.0277066	Cerebellar_Hemisphere	77885	0.00554366	REDIunique
chr1_1729505	-10.6956	8.1482e-17	1.91612e-12	-0.276901	1	1590291	0.0258893	Cerebellar_Hemisphere	70653	0.00557077	REDIunique
chr16_2098853	-10.0425	1.20533e-16	1.92243e-12	-0.300965	16	2376981	0.0299691	Cerebellum	-228127	0.00738531	REDIunique
chr10_4968380	-11.5955	5.86116e-17	1.98601e-12	-0.0408918	10	5900288	0.00352651	Hypothalamus	-889716	0.00658247	GABA-GLU
chr11_308290	10.0353	1.24891e-16	1.98734e-12	0.246299	11	307244	0.0245433	Cerebellum	1046	0.00741721	REDIunique
chr12_50980467	10.0267	1.30355e-16	2.06561e-12	0.285704	12	51410303	0.0284944	Cerebellum	-36053	0.00744912	REDIunique
chr1_1729579	-10.6722	9.01313e-17	2.10308e-12	-0.123442	1	1590291	0.0115668	Cerebellar_Hemisphere	70727	0.00559787	REDIunique
chr19_45350155	11.7688	5.28274e-17	2.11425e-12	0.403466	19	45859884	0.0342826	Putamen	-6471	0.00633547	REDIunique
chr22_21005221	-10.021	1.34032e-16	2.12142e-12	-0.319572	22	21367464	0.0318902	Cerebellum	-7954	0.00748102	REDIunique
chr7_32921411	10.6663	9.24274e-17	2.15326e-12	0.302593	7	32954032	0.0283691	Cerebellar_Hemisphere	6991	0.00562498	GABA-GLU-OLIG
chr1_32684997	-11.8741	3.65846e-17	2.16047e-12	-0.516107	1	33105788	0.043465	ACC	44810	0.00484994	GABA
chr1_1729585	-10.0152	1.37982e-16	2.18145e-12	-0.184606	1	1575046	0.0184327	Cerebellum	85978	0.00751292	REDIunique
chr1_1729411	-10.011	1.40864e-16	2.21867e-12	-0.188886	1	1590291	0.0188679	Cerebellum	70559	0.00754482	REDIunique
chr1_1729574	-10.6567	9.63339e-17	2.2425e-12	-0.148055	1	1590291	0.0138932	Cerebellar_Hemisphere	70722	0.00565209	REDIunique
chr1_1729416	10.0068	1.43831e-16	2.26398e-12	0.127829	1	1592881	0.0127743	Cerebellum	67974	0.00757672	REDIunique
chr7_128659359	9.99263	1.54244e-16	2.41584e-12	0.158804	7	128316519	0.0158921	Cerebellum	-17106	0.00760863	OLIG
chr16_1361127	9.98857	1.57367e-16	2.45942e-12	0.154602	16	1411126	0.0154779	Cerebellum	2	0.00764053	REDIunique
chr8_30678463	13.8764	7.04272e-17	2.4721e-12	0.328934	8	30536581	0.0237045	Nucleus_Accumbens	-601	0.00897436	GABA
chr19_18781924	-10.8616	9.57216e-17	2.56877e-12	-0.105762	19	18895218	0.00973724	Frontal_Cortex	-2484	0.00845329	REDIunique
chr19_52618122	-9.97762	1.66124e-16	2.58481e-12	-0.100254	19	53121502	0.0100479	Cerebellum	-127	0.00767243	GABA-GLU-OLIG
chr11_66366781	9.97116	1.7152e-16	2.66139e-12	0.157597	11	65591738	0.0158052	Cerebellum	542514	0.00770433	REDIunique
chr7_44069512	9.96831	1.73955e-16	2.69669e-12	0.268136	7	44126200	0.0268988	Cerebellum	-17089	0.00773623	REDIunique
chr1_205768653	9.99227	1.7161e-16	2.72368e-12	0.35523	1	205756012	0.0355505	Basal_Ganglia	-18231	0.0109713	REDIunique
chr6_13288416	9.99044	1.73159e-16	2.74449e-12	0.240572	6	13288535	0.0240802	Basal_Ganglia	113	0.0110753	GLU
chr15_75353371	-10.3907	1.10454e-16	2.77893e-12	-0.210794	15	75784091	0.0202869	Cortex	-138379	0.0095828	GABA-GLU
chr17_63819095	10.373	1.197e-16	2.94547e-12	0.260725	17	61826980	0.0251349	Cortex	69475	0.00968869	GABA-GLU-OLIG
chr7_25119565	-10.5892	1.28872e-16	2.94967e-12	-0.341457	7	25216481	0.0322457	Cerebellar_Hemisphere	-57297	0.0056792	REDIunique
chr16_69976686	10.587	1.30116e-16	2.97699e-12	0.444901	16	70090165	0.0420234	Cerebellar_Hemisphere	-79576	0.00570631	GLU-OLIG
chr12_124913241	11.6642	7.62317e-17	2.97935e-12	0.0250424	12	125396055	0.00214695	Putamen	1732	0.00646092	GABA-GLU-OLIG
chr19_45350155	10.3598	1.27118e-16	3.10529e-12	0.34467	19	45857049	0.0332698	Cortex	-3636	0.00979458	REDIunique
chr1_155915321	13.7613	9.28872e-17	3.22088e-12	0.519654	1	155866669	0.0377619	Nucleus_Accumbens	18443	0.00925926	GABA-GLU-OLIG
chr1_32684997	-13.7554	9.42159e-17	3.25378e-12	-0.470646	1	33105788	0.0342152	Nucleus_Accumbens	44810	0.00954416	GABA
chr3_406380	14.9098	5.57999e-17	3.3094e-12	0.479898	3	457282	0.0321867	Spinal_Cord	-9219	0.00421042	GABA-GLU
chr17_56867768	10.5597	1.46384e-16	3.33073e-12	0.412156	17	54946194	0.0390311	Cerebellar_Hemisphere	-1065	0.00573342	GABA
chr7_128659617	9.92269	2.17987e-16	3.341e-12	0.17341	7	128199418	0.0174761	Cerebellum	100253	0.00776814	GABA-GLU-OLIG
chr5_663081	10.5525	1.51026e-16	3.43328e-12	0.305913	5	663027	0.0289898	Cerebellar_Hemisphere	169	0.00576052	GABA-GLU-OLIG
chr11_93730166	11.4289	1.0701e-16	3.54121e-12	0.243366	11	93421743	0.0212938	Hypothalamus	41589	0.0066895	REDIunique
chr19_6441851	-11.6097	9.23286e-17	3.57699e-12	-0.0613354	19	6436984	0.00528313	Putamen	4878	0.00658638	GABA
chr10_3138811	10.5383	1.60526e-16	3.6413e-12	0.296548	10	3175088	0.02814	Cerebellar_Hemisphere	5915	0.00578763	GABA
chr14_103490496	9.90433	2.38706e-16	3.64418e-12	0.280951	14	103980645	0.0283665	Cerebellum	-23812	0.00780004	GABA-GLU-OLIG
chr18_79968594	9.90339	2.39827e-16	3.65718e-12	0.281447	18	77738025	0.0284193	Cerebellum	-9431	0.00783194	REDIunique
chr15_75353009	-10.5343	1.63366e-16	3.70241e-12	-0.397558	15	75817562	0.0377395	Cerebellar_Hemisphere	-172212	0.00581474	GABA-GLU
chr3_149519815	11.1182	1.11093e-16	3.79371e-12	0.425754	3	149248524	0.0382933	Hippocampus	-10922	0.00596915	REDIunique
chr5_663081	10.7575	1.46946e-16	3.81324e-12	0.270073	5	666776	0.0251055	Frontal_Cortex	-3580	0.0085499	GABA-GLU-OLIG
chr19_34469074	11.5869	1.00047e-16	3.85361e-12	0.397751	19	34957365	0.0343278	Putamen	2614	0.00671183	GABA-GLU-OLIG
chr7_2722544	9.90546	2.63037e-16	4.01954e-12	0.180659	7	2763102	0.0182383	Basal_Ganglia	-924	0.0111793	REDIunique
chr3_197612760	9.87813	2.71749e-16	4.11997e-12	0.12908	3	197341573	0.0130672	Cerebellum	-1942	0.00786384	REDIunique
chr5_35710284	10.7318	1.63396e-16	4.21657e-12	0.412909	5	35712310	0.0384754	Frontal_Cortex	-1924	0.00864651	REDIunique
chr17_7514234	9.89453	2.77569e-16	4.22684e-12	0.284376	17	7418511	0.0287407	Basal_Ganglia	-960	0.0112833	GABA-GLU-OLIG
chr21_44769443	13.5405	4.15113e-17	4.2477e-12	0.479028	21	46186603	0.0353774	Substantia_Nigra	2755	0.00360861	REDIunique
chr17_82389886	-9.85504	3.04621e-16	4.59581e-12	-0.199508	17	80352303	0.0202443	Cerebellum	-4541	0.00789574	GABA-GLU
chr6_3266048	9.843	3.23318e-16	4.86522e-12	0.267879	6	3265889	0.0272152	Cerebellum	393	0.00795955	GABA
chr17_54952515	9.84299	3.23346e-16	4.86522e-12	0.270746	17	53045519	0.0275065	Cerebellum	-15643	0.00792765	REDIunique
chr7_44833300	-11.5528	1.12814e-16	4.95612e-12	-0.28353	7	44872900	0.0245422	ACC	-1	0.00496405	REDIunique
chr7_129488146	11.4919	1.39844e-16	5.27473e-12	0.0296902	7	129126885	0.00258358	Putamen	1102	0.00683729	REDIunique
chr9_81652232	11.4879	1.4184e-16	5.33992e-12	0.452578	9	84252006	0.0393962	Putamen	15141	0.00696274	GLU
chr18_35307969	10.6726	2.08646e-16	5.34301e-12	0.305453	18	32895994	0.0286204	Frontal_Cortex	-8061	0.00874312	REDIunique
chr1_109206053	10.2303	2.29566e-16	5.4579e-12	0.334217	1	109749965	0.0326695	Cortex	-1290	0.00990047	REDIunique
chr2_127843916	11.5177	1.27653e-16	5.54629e-12	0.352031	2	128600514	0.0305643	ACC	976	0.00507817	REDIunique
chr6_89358314	9.81203	3.76858e-16	5.61795e-12	0.0844073	6	90092217	0.00860242	Cerebellum	-24184	0.00799145	REDIunique
chr4_17631426	12.0812	1.39617e-16	5.66443e-12	0.267051	4	17641734	0.0221047	Amygdala	-8685	0.00542712	GABA-GLU-OLIG
chr7_5476948	11.0064	1.71194e-16	5.75583e-12	0.320095	7	5522178	0.0290826	Hippocampus	-5599	0.00610329	REDIunique
chr7_56011401	10.2177	2.43136e-16	5.75727e-12	0.333198	7	56092391	0.0326099	Cortex	-13297	0.0100064	REDIunique
chr5_710611	9.8018	3.96435e-16	5.88662e-12	0.0595272	5	955672	0.00607309	Cerebellum	-244946	0.00802335	GABA-GLU-OLIG
chr13_40919533	10.42	2.6772e-16	5.92819e-12	0.0949874	13	41441754	0.00911585	Cerebellar_Hemisphere	51915	0.00584185	GABA-GLU-OLIG
chr7_2725031	10.207	2.55274e-16	6.02954e-12	0.332848	7	2766104	0.0326097	Cortex	-1439	0.0101122	OLIG
chr22_50624025	10.4148	2.73902e-16	6.05473e-12	0.112655	22	51062222	0.0108168	Cerebellar_Hemisphere	231	0.00586896	REDIunique
chr17_7514234	11.4746	1.48629e-16	6.2816e-12	0.329851	17	7392570	0.0287461	ACC	24981	0.00519229	GABA-GLU-OLIG
chr14_100296407	-10.1908	2.7488e-16	6.47314e-12	-0.20789	14	100768069	0.0203997	Cortex	-5325	0.0102181	OLIG
chr9_123103997	9.79504	4.52912e-16	6.62025e-12	0.310851	9	125861888	0.0317356	Basal_Ganglia	4388	0.0113873	GLU
chr2_127843916	12.0273	1.65448e-16	6.67413e-12	0.379427	2	128607437	0.031547	Amygdala	-5947	0.00556809	REDIunique
chr2_55540994	-10.1815	2.86825e-16	6.7175e-12	-0.365879	2	55890031	0.0359356	Cortex	-121901	0.010324	GABA-GLU
chr19_45350155	11.2311	2.19713e-16	6.84425e-12	0.367333	19	45859884	0.0327069	Hypothalamus	-6471	0.00679653	REDIunique
chr6_32659970	10.9592	2.05539e-16	6.87932e-12	0.426834	6	32638783	0.0389474	Hippocampus	-11036	0.00623742	REDIunique
chr12_133061174	-11.4465	1.64195e-16	6.88584e-12	-0.443647	12	133685278	0.0387584	ACC	-47518	0.0053064	REDIunique
chr1_211941518	-9.785	4.75857e-16	6.94086e-12	-0.313749	1	212246180	0.0320643	Basal_Ganglia	-131320	0.0114913	REDIunique
chr6_13288416	9.76275	4.80939e-16	6.98063e-12	0.323077	6	13274501	0.0330928	Cerebellum	14147	0.00805525	GLU
chr2_171868791	-11.4381	1.69128e-16	7.0654e-12	-0.427776	2	172545208	0.0373992	ACC	180093	0.00542052	GABA-GLU-OLIG
chr8_6758616	13.3267	7.23633e-17	7.10918e-12	0.43971	8	6610163	0.0329948	Substantia_Nigra	5974	0.00372693	GABA-GLU-OLIG
chr9_137611443	10.1629	3.12336e-16	7.25724e-12	0.307651	9	140573808	0.0302721	Cortex	-67913	0.0104299	REDIunique
chr4_1007954	9.75278	5.05247e-16	7.30755e-12	0.267908	4	1003788	0.0274699	Cerebellum	-2046	0.00808716	GABA
chr9_137611338	9.75154	5.08366e-16	7.35037e-12	0.219099	9	140497072	0.0224681	Cerebellum	8718	0.00811906	REDIunique
chr19_21285479	11.4194	1.80737e-16	7.48425e-12	0.352816	19	21464257	0.0308964	ACC	4024	0.00553463	OLIG
chr19_37632892	11.4157	1.8312e-16	7.48425e-12	0.434134	19	38030003	0.0380297	ACC	93790	0.00564875	REDIunique
chr11_112143366	11.9753	1.95004e-16	7.60624e-12	0.0322885	11	112711200	0.00269626	Amygdala	-697111	0.00570905	REDIunique
chr3_195962198	9.74307	5.30127e-16	7.63896e-12	0.248965	3	195738482	0.025553	Cerebellum	-49413	0.00815096	REDIunique
chr17_49811490	-13.2868	8.03034e-17	7.81585e-12	-0.0244121	17	48244290	0.00183732	Substantia_Nigra	-355438	0.00384524	GABA-GLU-OLIG
chr16_87403158	-11.3988	1.94386e-16	7.88531e-12	-0.454092	16	87456133	0.0398368	ACC	-19369	0.00576287	GABA-GLU-OLIG
chr9_137611443	9.73557	5.50167e-16	7.91062e-12	0.212709	9	140560544	0.0218486	Cerebellum	-54649	0.00818286	REDIunique
chr1_1729585	-10.3503	3.62171e-16	7.92379e-12	-0.17856	1	1590291	0.0172517	Cerebellar_Hemisphere	70733	0.00589607	REDIunique
chr1_32680141	-9.73284	5.57663e-16	8.00225e-12	-0.240949	1	33099798	0.0247563	Cerebellum	45944	0.00821476	GABA-GLU-OLIG
chr6_70589235	11.9557	2.07499e-16	8.04043e-12	0.249032	6	71299649	0.0208296	Amygdala	-711	0.00585001	REDIunique
chr7_32841180	-14.4779	1.38767e-16	8.19954e-12	-0.104733	7	33860466	0.00723402	Spinal_Cord	-979674	0.00431438	REDIunique
chr2_159748757	9.74689	5.74059e-16	8.28032e-12	0.297141	2	160626152	0.0304857	Basal_Ganglia	-20884	0.0115953	GABA-GLU-OLIG
chr9_131507993	-10.3382	3.81668e-16	8.32879e-12	-0.429483	9	134356652	0.0415435	Cerebellar_Hemisphere	26728	0.00592317	REDIunique
chr5_663081	11.17	2.74632e-16	8.47593e-12	0.358491	5	663741	0.0320942	Hypothalamus	-545	0.00690356	GABA-GLU-OLIG
chr6_32659996	10.891	2.67884e-16	8.76442e-12	0.427216	6	32637680	0.0392265	Hippocampus	-9907	0.00637156	REDIunique
chr14_88573901	-10.3232	4.07323e-16	8.86466e-12	-0.109225	14	88112859	0.0105806	Cerebellar_Hemisphere	927386	0.00595028	REDIunique
chr5_14709090	-9.71083	6.21822e-16	8.86581e-12	-0.138767	5	15673163	0.0142899	Cerebellum	-963964	0.00824667	GLU
chr1_205768653	11.9197	2.32555e-16	8.91369e-12	0.436292	1	205756012	0.0366026	Amygdala	-18231	0.00599098	REDIunique
chr22_38216204	14.4205	1.56855e-16	9.20008e-12	0.480686	22	38583511	0.0333335	Spinal_Cord	28700	0.00441834	REDIunique
chr22_20890652	-10.8724	2.87933e-16	9.38251e-12	-0.37969	22	21234301	0.0349222	Hippocampus	10639	0.0065057	REDIunique
chr19_50976847	10.5214	3.90135e-16	9.49776e-12	0.354973	19	51480671	0.0337381	Frontal_Cortex	-568	0.00883973	REDIunique
chr12_131918616	9.71153	6.83193e-16	9.78406e-12	0.00857243	12	133063661	0.000882707	Basal_Ganglia	-660500	0.0116993	GABA-GLU-OLIG
chr12_133061174	-10.2979	4.54501e-16	9.818e-12	-0.301433	12	133685278	0.0292713	Cerebellar_Hemisphere	-47518	0.00597739	REDIunique
chr14_22832839	10.2942	4.61837e-16	9.96921e-12	0.299486	14	23298107	0.0290927	Cerebellar_Hemisphere	3941	0.0060045	REDIunique
chr19_34469074	11.3229	2.54511e-16	1.0106e-11	0.34846	19	34957365	0.030775	ACC	2614	0.00587698	GABA-GLU-OLIG
chr5_72207964	11.8752	2.6784e-16	1.02329e-11	0.270205	5	71496904	0.0227538	Amygdala	6887	0.00613194	REDIunique
chr16_1796088	9.67857	7.29476e-16	1.02932e-11	0.289214	16	1846636	0.0298819	Cerebellum	-547	0.00827857	REDIunique
chr22_24541519	10.0796	4.5704e-16	1.02994e-11	0.28749	22	24939289	0.028522	Cortex	-1802	0.0105358	REDIunique
chr6_32662070	11.1134	3.37737e-16	1.0328e-11	0.51027	6	32634387	0.0459148	Hypothalamus	-4540	0.0070106	REDIunique
chr19_55039439	9.67761	7.32942e-16	1.03392e-11	0.260417	19	55564701	0.0269092	Cerebellum	-13894	0.00831047	REDIunique
chr7_56011401	10.4935	4.37987e-16	1.05116e-11	0.345649	7	56079744	0.0329393	Frontal_Cortex	-650	0.00893633	REDIunique
chr21_44769443	11.1022	3.51864e-16	1.07203e-11	0.47463	21	46243319	0.0427509	Hypothalamus	-53961	0.00711763	REDIunique
chr10_1017507	9.66875	7.658e-16	1.07826e-11	0.111189	10	244328	0.0114998	Cerebellum	819119	0.00834237	GABA-GLU-OLIG
chr21_44769443	11.2932	2.82833e-16	1.11299e-11	0.421211	21	46195243	0.0372978	ACC	-5885	0.0059911	REDIunique
chr6_32659996	11.0901	3.67874e-16	1.1191e-11	0.515599	6	32627956	0.0464919	Hypothalamus	-183	0.00722466	REDIunique
chr2_44320770	9.66012	7.99186e-16	1.1211e-11	0.255174	2	44536546	0.0264152	Cerebellum	11363	0.00837427	GABA-GLU-OLIG
chr17_42951921	-10.2634	5.27917e-16	1.13049e-11	-0.168771	17	40434008	0.016444	Cerebellar_Hemisphere	669930	0.00603161	GABA-GLU-OLIG
chr3_49015786	13.2259	3.43571e-16	1.13614e-11	0.4615	3	49110889	0.0348935	Nucleus_Accumbens	-57670	0.00982906	GABA-GLU-OLIG
chr7_128653379	9.65323	8.26927e-16	1.15213e-11	0.203361	7	128285379	0.0210666	Cerebellum	8054	0.00840618	REDIunique
chr6_31672706	-9.64668	8.54165e-16	1.18561e-11	-0.0732479	6	31634193	0.00759307	Cerebellum	6290	0.00843808	REDIunique
chr1_236548023	9.65204	9.15668e-16	1.26246e-11	0.242068	1	236701098	0.0250795	Basal_Ganglia	10225	0.0118032	GABA
chr9_136441145	9.62962	9.29416e-16	1.28254e-11	0.0394322	9	139320965	0.00409488	Cerebellum	14632	0.00846998	GABA
chr19_44106913	9.61562	9.96094e-16	1.36385e-11	0.286067	19	44603385	0.0297503	Cerebellum	7681	0.00850188	GABA-GLU-OLIG
chr1_1729614	-10.418	5.99283e-16	1.39548e-11	-0.190788	1	1597020	0.0183133	Frontal_Cortex	64033	0.00903294	REDIunique
chr10_249013	11.7609	3.85349e-16	1.45651e-11	0.348737	10	292927	0.0296523	Amygdala	2026	0.00627291	GABA-GLU-OLIG
chr22_23766569	11.0031	5.06254e-16	1.47939e-11	0.310851	22	24108412	0.0282513	Hypothalamus	344	0.00733169	REDIunique
chr7_2722544	10.9987	5.14495e-16	1.50065e-11	0.210578	7	2758309	0.0191458	Hypothalamus	3869	0.00743872	REDIunique
chr6_3025258	9.59365	1.11052e-15	1.51029e-11	0.171611	6	3025723	0.0178879	Cerebellum	-231	0.00853378	REDIunique
chr19_55039439	9.60581	1.14974e-15	1.56058e-11	0.283341	19	55518210	0.0294968	Basal_Ganglia	32597	0.0119072	REDIunique
chr12_1493436	9.58459	1.16145e-15	1.57603e-11	0.307529	12	1602810	0.0320858	Cerebellum	-208	0.00856569	REDIunique
chr1_236551616	9.60001	1.18302e-15	1.60258e-11	0.265106	1	236701098	0.0276152	Basal_Ganglia	13818	0.0120112	GABA
chr16_8853867	-11.1861	4.14277e-16	1.60264e-11	-0.201518	16	8488588	0.0180151	ACC	459136	0.00610522	REDIunique
chr7_25119565	-10.9765	5.58282e-16	1.61526e-11	-0.3451	7	25187126	0.03144	Hypothalamus	-27942	0.00754576	REDIunique
chr21_33432659	9.57801	1.19988e-15	1.62556e-11	0.324347	21	34810007	0.0338637	Cerebellum	-5041	0.00859759	GABA-GLU-OLIG
chr1_1729660	-11.1802	4.23083e-16	1.63379e-11	-0.214678	1	1590291	0.0192017	ACC	70808	0.00621933	REDIunique
chr1_1729613	-9.96869	7.59383e-16	1.64363e-11	-0.112161	1	1597020	0.0112513	Cortex	64032	0.0106417	REDIunique
chr20_53944555	11.7112	4.51562e-16	1.69052e-11	0.0230509	20	52779999	0.00196828	Amygdala	-218905	0.00641387	REDIunique
chr19_52618604	9.56626	1.27171e-15	1.71154e-11	0.0911533	19	53121838	0.00952862	Cerebellum	19	0.00862949	REDIunique
chr1_1729608	-10.3595	7.64475e-16	1.72837e-11	-0.203686	1	1590291	0.0196618	Frontal_Cortex	70756	0.00912955	REDIunique
chr11_117285836	9.58161	1.2952e-15	1.73355e-11	0.232266	11	117116781	0.0242408	Basal_Ganglia	39771	0.0121152	GABA-GLU-OLIG
chr9_128228413	-9.5605	1.30851e-15	1.75484e-11	-0.109641	9	130991176	0.0114681	Cerebellum	-484	0.00866139	GABA-GLU
chr6_13788020	10.697	5.70512e-16	1.76285e-11	0.329277	6	13782620	0.0307821	Hippocampus	5632	0.00663984	REDIunique
chr7_137381179	-12.9538	1.93239e-16	1.80119e-11	-0.0173862	7	137815339	0.00134217	Substantia_Nigra	-749414	0.00396356	GLU
chr1_1729584	-9.55494	1.345e-15	1.80156e-11	-0.185352	1	1596500	0.0193985	Cerebellum	64523	0.00869329	REDIunique
chr11_117285836	11.1126	5.38569e-16	1.8202e-11	0.327572	11	117134761	0.0294774	Putamen	21791	0.00708819	GABA-GLU-OLIG
chr6_3025258	-10.1478	8.72454e-16	1.82902e-11	-0.172229	6	3025499	0.0169721	Cerebellar_Hemisphere	-7	0.00605872	REDIunique
chr1_160143055	11.6833	4.93679e-16	1.8346e-11	0.0187856	1	159298978	0.0016079	Amygdala	813867	0.00655484	REDIunique
chr2_61294988	-9.53906	1.45496e-15	1.94042e-11	-0.268898	2	61876624	0.0281891	Cerebellum	-354501	0.0087252	GABA-GLU-OLIG
chr11_78068781	11.1286	5.08715e-16	1.95561e-11	0.551507	11	77779825	0.0495577	ACC	2	0.00633345	REDIunique
chr12_120461182	-10.1285	9.48525e-16	1.97984e-11	-0.181238	12	120892247	0.0178938	Cerebellar_Hemisphere	6738	0.00608583	REDIunique
chr9_131507993	9.53215	1.50561e-15	2.00531e-11	0.355305	9	134380473	0.0372744	Cerebellum	2907	0.0087571	REDIunique
chr1_1729665	-11.1204	5.23755e-16	2.01003e-11	-0.249271	1	1590291	0.0224156	ACC	70813	0.00644756	REDIunique
chr1_236551616	9.91779	9.58847e-16	2.04806e-11	0.299503	1	236701098	0.0301986	Cortex	13818	0.0107476	GABA
chr20_62851923	11.6387	5.69589e-16	2.05264e-11	0.397999	20	61491057	0.0341962	Amygdala	-7782	0.0066958	REDIunique
chr19_17287460	10.111	1.02353e-15	2.09768e-11	0.284542	19	17399105	0.0281417	Cerebellar_Hemisphere	-836	0.00611293	REDIunique
chr7_129487070	9.53222	1.65178e-15	2.16207e-11	0.19383	7	129111850	0.0203341	Basal_Ganglia	15061	0.0122192	REDIunique
chr1_1729613	-10.0962	1.09188e-15	2.22979e-11	-0.120885	1	1572939	0.0119733	Cerebellar_Hemisphere	88113	0.00614004	REDIunique
chr12_133061174	-9.52272	1.73085e-15	2.25635e-11	-0.531227	12	133832593	0.0557851	Basal_Ganglia	-194833	0.0123232	REDIunique
chr10_80436227	9.89247	1.07685e-15	2.27739e-11	0.129248	10	82194264	0.0130653	Cortex	1719	0.0108535	GLU
chr2_207602426	-11.0276	7.30591e-16	2.2963e-11	-0.396141	2	208384687	0.0359228	Putamen	82463	0.00721365	GLU
chr12_105173794	-9.50238	1.74458e-15	2.30214e-11	-0.249979	12	105549209	0.0263069	Cerebellum	18363	0.008789	OLIG
chr11_244197	9.88766	1.10087e-15	2.32507e-11	0.321244	11	244490	0.0324893	Cortex	-293	0.0109593	GABA-GLU-OLIG
chr1_1729574	-9.49913	1.77282e-15	2.33575e-11	-0.143867	1	1575046	0.0151453	Cerebellum	85967	0.0088209	REDIunique
chr9_4726478	9.4949	1.81035e-15	2.38085e-11	0.222182	9	4732785	0.0234001	Cerebellum	-6307	0.0088528	GABA-GLU-OLIG
chr13_21496772	9.49272	1.82997e-15	2.40457e-11	0.322537	13	22052301	0.0339773	Cerebellum	18610	0.00888471	REDIunique
chr10_124988117	10.6112	7.98107e-16	2.42561e-11	0.255451	10	126605316	0.0240737	Hippocampus	71370	0.00677398	REDIunique
chr18_35307969	9.87643	1.15903e-15	2.43262e-11	0.308945	18	32892932	0.031281	Cortex	-4999	0.0110652	REDIunique
chr17_21000918	11.5652	7.21136e-16	2.45547e-11	0.38629	17	20940652	0.0334011	Amygdala	-36421	0.00683676	GABA-GLU-OLIG
chr1_1729509	-9.873	1.17738e-15	2.46454e-11	-0.214935	1	1596500	0.02177	Cortex	64448	0.0111711	REDIunique
chr11_66364815	-9.48478	1.90327e-15	2.49353e-11	-0.360224	11	66165092	0.0379792	Cerebellum	-32806	0.00891661	REDIunique
chr22_20890652	-13.9447	4.39039e-16	2.55319e-11	-0.435434	22	21234301	0.0312258	Spinal_Cord	10639	0.0045223	REDIunique
chr16_69976686	9.47903	1.95828e-15	2.56094e-11	0.35463	16	70073067	0.0374121	Cerebellum	-62478	0.00894851	GLU-OLIG
chr8_103071660	9.47377	2.00993e-15	2.62486e-11	0.262739	8	104083651	0.0277333	Cerebellum	237	0.00898041	GABA-GLU
chr2_127843916	10.9816	8.61703e-16	2.63599e-11	0.358094	2	128607437	0.0326086	Putamen	-5947	0.0073391	REDIunique
chr12_133061174	-9.85524	1.2773e-15	2.64857e-11	-0.436455	12	133832593	0.0442866	Cortex	-194833	0.011277	REDIunique
chr2_131515028	9.46396	2.10987e-15	2.73277e-11	0.102048	2	132241310	0.0107828	Cerebellum	31291	0.00901231	REDIunique
chr20_49634694	12.7864	3.01984e-16	2.75348e-11	0.453019	20	48266292	0.0354296	Substantia_Nigra	-15061	0.00408187	REDIunique
chr12_7919412	-13.9046	4.79331e-16	2.78074e-11	-0.400705	12	8044997	0.0288182	Spinal_Cord	27011	0.00462626	GABA-GLU
chr5_795846	9.45954	2.15651e-15	2.78937e-11	0.302233	5	793162	0.0319501	Cerebellum	2799	0.00904422	REDIunique
chr6_70589235	12.7743	3.11961e-16	2.82941e-11	0.255493	6	71299051	0.0200005	Substantia_Nigra	-113	0.00420019	REDIunique
chr16_89669893	-10.5613	9.70722e-16	2.90021e-11	-0.123876	16	88992686	0.0117293	Hippocampus	743615	0.00690812	REDIunique
chr10_3133571	10.0326	1.4401e-15	2.90086e-11	0.223844	10	3176456	0.0223116	Cerebellar_Hemisphere	-693	0.00616715	REDIunique
chr14_92119864	-10.0267	1.47768e-15	2.96647e-11	-0.170706	14	92591978	0.0170251	Cerebellar_Hemisphere	-5770	0.00619426	GABA-GLU-OLIG
chr7_135676210	-10.548	1.0224e-15	3.04968e-11	-0.422335	7	135106456	0.0400392	Hippocampus	254502	0.00704225	REDIunique
chr7_66158142	-9.43593	2.42376e-15	3.10983e-11	-0.274239	7	66309058	0.0290633	Cerebellum	-685929	0.00907612	REDIunique
chr1_1729614	-9.80357	1.61891e-15	3.15986e-11	-0.183008	1	1590291	0.0186674	Cortex	70762	0.0113829	REDIunique
chr11_66364680	-9.43066	2.48781e-15	3.18553e-11	-0.339599	11	66165092	0.0360101	Cerebellum	-32941	0.00910802	REDIunique
chr22_20890652	-10.187	1.56904e-15	3.28031e-11	-0.365837	22	21234301	0.0359121	Frontal_Cortex	10639	0.00922616	REDIunique
chr3_49293627	9.42359	2.57641e-15	3.2898e-11	0.25247	3	49322027	0.0267913	Cerebellum	9033	0.00913992	REDIunique
chr3_149519815	-10.185	1.58196e-15	3.30193e-11	-0.193814	3	149217479	0.0190293	Frontal_Cortex	20123	0.00932277	REDIunique
chr20_36652296	10.977	8.76213e-16	3.32446e-11	0.153961	20	34844345	0.0140258	ACC	436354	0.00656168	REDIunique
chr22_23766569	9.99366	1.70674e-15	3.39445e-11	0.298079	22	24108288	0.0298268	Cerebellar_Hemisphere	468	0.00622137	REDIunique
chr19_7789976	-9.41545	2.68234e-15	3.41642e-11	-0.0655606	19	7854893	0.00696309	Cerebellum	-31	0.00917182	REDIunique
chr7_128504821	11.4513	1.04092e-15	3.44556e-11	0.309408	7	128144762	0.0270195	Amygdala	113	0.00697773	REDIunique
chr4_107909386	13.7956	6.09106e-16	3.46629e-11	0.426756	4	108830476	0.0309341	Spinal_Cord	66	0.00473022	REDIunique
chr17_4160729	-9.77831	1.81793e-15	3.48531e-11	-0.136876	17	3502448	0.0139979	Cortex	561575	0.0114888	GABA
chr6_32659970	10.7376	1.34848e-15	3.4986e-11	0.481602	6	32629247	0.0448519	Hypothalamus	-1500	0.00765279	REDIunique
chr1_156722514	10.89	1.19837e-15	3.54649e-11	0.360605	1	157126111	0.0331134	Putamen	-433805	0.00746456	REDIunique
chr14_75047180	-9.40687	2.79855e-15	3.55815e-11	-0.0893247	14	75694241	0.00949568	Cerebellum	-180358	0.00920373	GABA-GLU-OLIG
chr12_49128795	9.4149	2.94315e-15	3.6696e-11	0.283754	12	49576875	0.0301388	Basal_Ganglia	-54297	0.0124272	GABA-GLU-OLIG
chr3_149519815	10.9437	9.87703e-16	3.68941e-11	0.450066	3	149251152	0.0411257	ACC	-13550	0.0066758	REDIunique
chr4_70816687	-12.6675	4.15602e-16	3.72453e-11	-0.243822	4	72038138	0.0192478	Substantia_Nigra	-355734	0.0043185	REDIunique
chr1_113130077	-9.97017	1.89084e-15	3.74183e-11	-0.146582	1	112926364	0.0147021	Cerebellar_Hemisphere	746335	0.00624848	OLIG
chr1_150799227	10.7119	1.48335e-15	3.83148e-11	0.0617238	1	151520920	0.00576218	Hypothalamus	-749217	0.00775982	GABA
chr2_232878817	-10.8618	1.32689e-15	3.91234e-11	-0.0322918	2	233759695	0.00297298	Putamen	-16168	0.00759001	GLU
chr1_1729505	-9.74663	2.10241e-15	3.97349e-11	-0.245772	1	1596500	0.0252161	Cortex	64444	0.0115947	REDIunique
chr17_42954124	9.954	2.02899e-15	3.98625e-11	0.251248	17	41158382	0.0252409	Cerebellar_Hemisphere	-52241	0.00627558	REDIunique
chr3_40537324	9.39356	3.2692e-15	4.04154e-11	0.335206	3	40567391	0.0356847	Basal_Ganglia	11424	0.0125312	OLIG
chr8_13025496	-9.37833	3.22301e-15	4.04923e-11	-0.181826	8	11948159	0.0193879	Cerebellum	934846	0.00923563	GLU
chr19_57865620	9.37806	3.22732e-15	4.05431e-11	0.193874	19	58379892	0.0206731	Cerebellum	-2904	0.00926753	REDIunique
chr8_11842864	-10.9143	1.09784e-15	4.08674e-11	-0.152585	8	11701330	0.0139802	ACC	-957	0.00678991	REDIunique
chr6_13788020	12.6625	1.41215e-15	4.12791e-11	0.376434	6	13772858	0.0297282	Nucleus_Accumbens	15394	0.010114	REDIunique
chr22_50624210	-9.37416	3.29031e-15	4.12863e-11	-0.306619	22	51062003	0.0327089	Cerebellum	635	0.00929943	REDIunique
chr1_207769127	-13.7122	7.325e-16	4.14383e-11	-0.453673	1	208275210	0.0330854	Spinal_Cord	-332738	0.00483418	GABA-GLU-OLIG
chr11_10506936	-9.36908	3.37405e-15	4.22637e-11	-0.143283	11	10644599	0.0152931	Cerebellum	-116116	0.00933133	OLIG
chr3_3147595	9.73112	2.25758e-15	4.2497e-11	0.331079	3	3181979	0.0340227	Cortex	7300	0.0117006	GABA-GLU-OLIG
chr2_237779601	10.6776	1.68468e-15	4.25968e-11	0.312105	2	238660973	0.02923	Hypothalamus	27271	0.00786685	GABA-GLU
chr13_110665302	-9.36737	3.40265e-15	4.26114e-11	-0.309282	13	111314544	0.0330169	Cerebellum	3105	0.00936324	GABA-GLU
chr1_1729509	-9.35991	3.53055e-15	4.4162e-11	-0.211712	1	1575046	0.022619	Cerebellum	85902	0.00939514	REDIunique
chr11_111726718	9.37304	3.61671e-15	4.42903e-11	0.149288	11	112230132	0.0159273	Basal_Ganglia	-632690	0.0126352	GABA-GLU-OLIG
chr5_663091	10.447	1.52021e-15	4.46623e-11	0.296042	5	663027	0.0283374	Hippocampus	179	0.00717639	GABA-GLU-OLIG
chr1_39682184	9.36959	3.67863e-15	4.49913e-11	0.259599	1	40097518	0.0277065	Basal_Ganglia	50338	0.0127392	GABA-GLU
chr5_179791556	9.35514	3.61497e-15	4.51882e-11	0.289588	5	179234522	0.0309549	Cerebellum	-15965	0.00942704	REDIunique
chr12_68843608	10.8187	1.54992e-15	4.53319e-11	0.393813	12	69223766	0.0364011	Putamen	13622	0.00771547	GABA-GLU-OLIG
chr5_146113343	10.6503	1.86432e-15	4.63367e-11	0.367349	5	145513782	0.0344919	Hypothalamus	-20876	0.00797388	REDIunique
chr19_45350155	10.4307	1.6214e-15	4.71485e-11	0.339911	19	45859884	0.0325876	Hippocampus	-6471	0.00731053	REDIunique
chr11_66364680	-9.90662	2.49506e-15	4.84931e-11	-0.39957	11	66165092	0.0403337	Cerebellar_Hemisphere	-32941	0.00630269	REDIunique
chr12_123927111	9.90399	2.52387e-15	4.90315e-11	0.186702	12	123762239	0.0188512	Cerebellar_Hemisphere	649419	0.0063298	GABA-GLU
chr10_1017507	-10.8595	1.33787e-15	4.90871e-11	-0.168214	10	1933310	0.0154901	ACC	-869863	0.00690403	GABA-GLU-OLIG
chr10_124988117	10.0862	2.39152e-15	4.91338e-11	0.246669	10	126605316	0.0244561	Frontal_Cortex	71370	0.00941938	REDIunique
chr5_663081	10.4119	1.74607e-15	5.06941e-11	0.235253	5	662955	0.0225947	Hippocampus	241	0.00744467	GABA-GLU-OLIG
chr14_77262525	-9.32543	4.18721e-15	5.16005e-11	-0.215655	14	77758509	0.0231255	Cerebellum	-29641	0.00945894	REDIunique
chr7_128305847	9.87877	2.81776e-15	5.43219e-11	0.136158	7	127930084	0.0137829	Cerebellar_Hemisphere	15816	0.00635691	OLIG
chr16_69991931	9.30968	4.52649e-15	5.54613e-11	0.26901	16	70109990	0.0288957	Cerebellum	-84156	0.00949084	REDIunique
chr11_244171	10.0529	2.74926e-15	5.59661e-11	0.341068	11	244490	0.0339274	Frontal_Cortex	-319	0.00951599	GABA-GLU-OLIG
chr1_54849678	-10.5866	2.36293e-15	5.6953e-11	-0.181229	1	54521985	0.0171187	Hypothalamus	793366	0.00808092	GLU-OLIG
chr19_7790105	-9.29818	4.79143e-15	5.85512e-11	-0.132116	19	7854674	0.0142088	Cerebellum	317	0.00952275	REDIunique
chr12_49184918	10.5705	2.50875e-15	5.99922e-11	0.0142448	12	49383207	0.0013476	Hypothalamus	195494	0.00818795	REDIunique
chr6_32659970	10.035	2.96341e-15	6.01339e-11	0.483496	6	32642981	0.0481811	Frontal_Cortex	-15234	0.0096126	REDIunique
chr14_24440156	-10.7271	2.15927e-15	6.13149e-11	-0.425049	14	24944328	0.0396237	Putamen	-34966	0.00784092	GABA-GLU-OLIG
chr4_26433534	10.028	3.05128e-15	6.18433e-11	0.122793	4	26244033	0.012245	Frontal_Cortex	191123	0.00970921	GABA-GLU-OLIG
chr2_200909459	9.28209	5.18856e-15	6.30228e-11	0.243634	2	201904301	0.0262477	Cerebellum	-130119	0.00955465	REDIunique
chr10_80436227	10.0231	3.1149e-15	6.30576e-11	0.118217	10	82198790	0.0117944	Frontal_Cortex	-2807	0.00980582	GLU
chr1_16464889	9.84072	3.32722e-15	6.3725e-11	0.283094	1	16804341	0.0287676	Cerebellar_Hemisphere	-12957	0.00638402	REDIunique
chr17_716842	9.83425	3.42263e-15	6.54675e-11	0.356803	17	627122	0.0362816	Cerebellar_Hemisphere	-7040	0.00641113	REDIunique
chr9_137102842	9.8324	3.45052e-15	6.5957e-11	0.229851	9	140004858	0.0233769	Cerebellar_Hemisphere	-7564	0.00643823	GABA-GLU-OLIG
chr7_32921411	10.5379	2.83314e-15	6.6995e-11	0.333136	7	32954032	0.0316132	Hypothalamus	6991	0.00829498	GABA-GLU-OLIG
chr1_1729505	-10.0063	3.34193e-15	6.73069e-11	-0.324331	1	1592638	0.0324127	Frontal_Cortex	68306	0.00990242	REDIunique
chr7_129488148	9.27554	5.84435e-15	6.92937e-11	0.0687862	7	129111850	0.00741587	Basal_Ganglia	16139	0.0128432	REDIunique
chr17_40818360	10.5236	2.98822e-15	7.04484e-11	0.346903	17	39015875	0.0329644	Hypothalamus	-41263	0.00840201	REDIunique
chr19_55039439	10.7409	2.05399e-15	7.07564e-11	0.338482	19	55529375	0.0315134	ACC	21432	0.00701814	REDIunique
chr8_11843176	-10.7383	2.07378e-15	7.12684e-11	-0.175265	8	11701330	0.0163215	ACC	-645	0.00713226	REDIunique
chr1_32680900	-10.3232	2.47593e-15	7.12695e-11	-0.390398	1	33145948	0.0378174	Hippocampus	553	0.00757881	GABA-GLU-OLIG
chr14_92119864	-9.24037	6.37755e-15	7.62845e-11	-0.160285	14	92581713	0.0173462	Cerebellum	4495	0.00958655	GABA-GLU-OLIG
chr12_32645524	9.23739	6.47235e-15	7.73208e-11	0.179431	12	33074256	0.0194244	Cerebellum	-275798	0.00961845	REDIunique
chr11_11958850	-9.58298	4.45874e-15	7.83575e-11	-0.242872	11	11876032	0.0253441	Cortex	104365	0.0118064	GABA-GLU-OLIG
chr3_183177303	10.6895	2.47496e-15	8.43209e-11	0.349029	3	182899738	0.0326516	ACC	-4647	0.00724638	REDIunique
chr7_100212490	-9.77181	4.49698e-15	8.47753e-11	-0.324428	7	99778019	0.0332004	Cerebellar_Hemisphere	32094	0.00646534	GABA-GLU-OLIG
chr6_31271074	13.364	1.59444e-15	8.63177e-11	0.45377	6	31243971	0.0339546	Spinal_Cord	-5120	0.00493814	GLU-OLIG
chr4_88261979	-9.9373	4.4635e-15	8.68818e-11	-0.373064	4	89181841	0.0375418	Frontal_Cortex	1290	0.00999903	REDIunique
chr6_3022277	9.20376	7.64339e-15	8.99137e-11	0.25649	6	3023339	0.0278679	Cerebellum	-828	0.00965035	REDIunique
chr9_15472413	10.2598	3.18044e-15	9.05629e-11	0.312242	9	15526549	0.0304334	Hippocampus	-54138	0.00771294	GABA-GLU-OLIG
chr20_25214873	11.1257	2.99988e-15	9.13339e-11	0.324079	20	25094306	0.0291289	Amygdala	101203	0.00711869	GABA-GLU-OLIG
chr20_62851923	9.92224	4.75467e-15	9.14004e-11	0.315514	20	61475563	0.0317987	Frontal_Cortex	7712	0.0100956	REDIunique
chr14_24440156	10.4354	4.15358e-15	9.32636e-11	0.312467	14	24923007	0.029943	Hypothalamus	-13645	0.00850904	GABA-GLU-OLIG
chr1_32684997	-10.5913	3.53624e-15	9.58542e-11	-0.354129	1	33145948	0.0334358	Putamen	4650	0.00796638	GABA
chr17_30790678	9.74041	5.15929e-15	9.64824e-11	0.26416	17	29103295	0.02712	Cerebellar_Hemisphere	14401	0.00649245	REDIunique
chr3_197612760	9.73967	5.176e-15	9.67427e-11	0.144539	3	197347534	0.0148402	Cerebellar_Hemisphere	-7903	0.00651956	REDIunique
chr11_66366673	9.53343	5.59966e-15	9.72826e-11	0.195946	11	66153483	0.0205536	Cortex	-19339	0.0119123	REDIunique
chr8_6758616	9.53029	5.68101e-15	9.85867e-11	0.322652	8	6615973	0.0338554	Cortex	164	0.0120182	GABA-GLU-OLIG
chr17_77094744	10.6402	2.95982e-15	9.86713e-11	0.424224	17	75088462	0.0398698	ACC	2364	0.00736049	REDIunique
chr20_25214873	-10.5728	3.78231e-15	1.01903e-10	-0.339503	20	24791623	0.0321108	Putamen	403886	0.00809183	GABA-GLU-OLIG
chr11_10506936	11.0821	3.45971e-15	1.02769e-10	0.1884	11	9650624	0.0170003	Amygdala	877859	0.00725966	OLIG
chr12_68843263	-10.5672	3.8606e-15	1.03802e-10	-0.167478	12	69222357	0.0158488	Putamen	14686	0.00821729	GABA-GLU-OLIG
chr10_1017507	-10.2236	3.67098e-15	1.03971e-10	-0.130661	10	1933310	0.0127804	Hippocampus	-869863	0.00784708	GABA-GLU-OLIG
chr8_6758616	9.88847	5.47902e-15	1.04695e-10	0.351591	8	6610163	0.0355557	Frontal_Cortex	5974	0.0101923	GABA-GLU-OLIG
chr12_14882147	10.2171	3.7665e-15	1.06108e-10	0.286295	12	15029983	0.0280212	Hippocampus	5098	0.00798122	REDIunique
chr20_49634694	9.71566	5.74954e-15	1.06856e-10	0.312465	20	48289494	0.0321609	Cerebellar_Hemisphere	-38263	0.00654667	REDIunique
chr12_98604856	9.71329	5.8094e-15	1.07822e-10	0.102256	12	99011291	0.0105274	Cerebellar_Hemisphere	-12657	0.00657378	REDIunique
chr7_5477654	9.70876	5.92586e-15	1.09869e-10	0.295882	7	5521219	0.0304757	Cerebellar_Hemisphere	-3934	0.00660088	REDIunique
chr9_131509126	-9.70317	6.07261e-15	1.12355e-10	-0.317327	9	134306610	0.0327034	Cerebellar_Hemisphere	77903	0.00662799	REDIunique
chr14_92118861	10.5401	4.26143e-15	1.13284e-10	0.292611	14	92645067	0.0277617	Putamen	-59862	0.00834274	REDIunique
chr8_6758142	-9.49869	6.56975e-15	1.13508e-10	-0.0131386	8	6702539	0.0013832	Cortex	-86876	0.0121241	GABA-GLU-OLIG
chr1_205768653	9.48633	6.95395e-15	1.19838e-10	0.250565	1	205735517	0.0264133	Cortex	2264	0.01223	REDIunique
chr8_30678463	13.2168	2.22436e-15	1.20147e-10	0.30337	8	30536581	0.0229533	Spinal_Cord	-601	0.0050421	GABA
chr11_4599321	-9.13643	1.06622e-14	1.21191e-10	-0.273119	11	4606952	0.0298934	Cerebellum	13599	0.00968226	REDIunique
chr9_81652232	12.1738	1.59501e-15	1.21591e-10	0.447652	9	84251770	0.0367718	Substantia_Nigra	15377	0.00443682	GLU
chr3_197612762	-12.189	4.77372e-15	1.24462e-10	-0.113596	3	197571708	0.00931957	Nucleus_Accumbens	-232075	0.0103989	GABA-GLU-OLIG
chr8_10493274	-9.67602	6.83927e-15	1.25662e-10	-0.432492	8	10356187	0.0446973	Cerebellar_Hemisphere	-5403	0.0066551	REDIunique
chr1_201882364	-9.67571	6.84855e-15	1.2582e-10	-0.330266	1	201872264	0.0341335	Cerebellar_Hemisphere	-20772	0.00668221	REDIunique
chr10_124988117	-9.46998	7.49711e-15	1.28587e-10	-0.260607	10	126649723	0.0275192	Cortex	26963	0.0123359	REDIunique
chr19_50976847	10.5609	3.95124e-15	1.28659e-10	0.392875	19	51480671	0.0372011	ACC	-568	0.00747461	REDIunique
chr3_10153300	-11.0035	4.47862e-15	1.29554e-10	-0.0907065	3	10199440	0.00824346	Amygdala	-4456	0.00740062	REDIunique
chr14_24439866	13.1741	2.45111e-15	1.32096e-10	0.452792	14	24916989	0.0343698	Spinal_Cord	-7917	0.00514607	GABA-GLU-OLIG
chr12_68843608	10.9932	4.63175e-15	1.33765e-10	0.413821	12	69223766	0.0376433	Amygdala	13622	0.00754158	GABA-GLU-OLIG
chr3_183177303	10.1525	4.86309e-15	1.34405e-10	0.299654	3	182895555	0.0295152	Hippocampus	-464	0.00811536	REDIunique
chr5_128188326	10.1414	5.08197e-15	1.40076e-10	0.356386	5	127533085	0.0351416	Hippocampus	-9067	0.0082495	OLIG
chr20_62308863	-9.64424	7.86064e-15	1.43508e-10	-0.0124835	20	60293563	0.0012944	Cerebellar_Hemisphere	590356	0.00670932	REDIunique
chr14_55368509	9.11039	1.31714e-14	1.46083e-10	0.198301	14	55790078	0.0217665	Basal_Ganglia	45149	0.0129472	REDIunique
chr9_137432441	9.79844	7.99971e-15	1.48907e-10	0.325313	9	140318426	0.0332005	Frontal_Cortex	8467	0.0102889	REDIunique
chr9_128111982	-9.08418	1.38036e-14	1.54372e-10	-0.10404	9	130874246	0.0114529	Cerebellum	15	0.00971416	REDIunique
chr1_236551616	9.07987	1.41007e-14	1.57197e-10	0.248086	1	236701098	0.0273227	Cerebellum	13818	0.00974606	GABA
chr17_4935507	-9.61747	8.83936e-15	1.60405e-10	-0.322945	17	4839033	0.033579	Cerebellar_Hemisphere	-231	0.00673643	REDIunique
chr9_129890057	10.4938	5.04625e-15	1.60698e-10	0.345251	9	132649857	0.0329005	ACC	2479	0.00758873	GABA-GLU-OLIG
chr5_663091	10.9294	5.71481e-15	1.62262e-10	0.367983	5	663741	0.0336691	Amygdala	-535	0.00768255	GABA-GLU-OLIG
chr10_118310099	-10.9282	5.73769e-15	1.62781e-10	-0.370909	10	119712168	0.0339406	Amygdala	357443	0.00782351	GABA-GLU-OLIG
chr7_100212727	10.2636	7.9085e-15	1.63728e-10	0.286071	7	99812008	0.0278724	Hypothalamus	-1658	0.00861608	GABA-GLU
chr19_21285479	-13.0667	3.1318e-15	1.67459e-10	-0.00397948	19	21589148	0.000304552	Spinal_Cord	-120867	0.00525003	OLIG
chr4_107720144	10.4783	5.34002e-15	1.68814e-10	0.329387	4	108642953	0.0314352	ACC	-1653	0.00770284	GABA-GLU-OLIG
chr3_14944630	9.76562	9.18441e-15	1.69233e-10	0.0955809	3	14988060	0.00978749	Frontal_Cortex	-1923	0.0103855	REDIunique
chr14_24439866	10.4668	5.56876e-15	1.7452e-10	0.280314	14	24926201	0.0267812	ACC	-17129	0.00781696	GABA-GLU-OLIG
chr1_1732166	9.59712	9.66382e-15	1.74667e-10	0.542643	1	1762698	0.0565423	Cerebellar_Hemisphere	-99093	0.00676353	GABA
chr1_1428763	9.07057	1.6021e-14	1.75142e-10	0.241225	1	1361555	0.0265943	Basal_Ganglia	2588	0.0130512	OLIG
chr7_128305847	-9.05327	1.60819e-14	1.76952e-10	-0.161009	7	128509047	0.0177846	Cerebellum	-563147	0.00977796	OLIG
chr6_31271074	9.75399	9.64511e-15	1.77147e-10	0.373994	6	31237449	0.0383426	Frontal_Cortex	1402	0.0104821	GLU-OLIG
chr19_865784	-9.05212	1.61734e-14	1.77882e-10	-0.199709	19	863388	0.0220621	Cerebellum	2396	0.00980986	REDIunique
chr11_60172934	-10.2346	8.82094e-15	1.81653e-10	-0.100273	11	59318205	0.00979746	Hypothalamus	622202	0.00872311	REDIunique
chr1_1729416	-9.7471	9.92927e-15	1.81778e-10	-0.195887	1	1590291	0.0200969	Frontal_Cortex	70564	0.0105787	REDIunique
chr12_68843263	-10.4458	6.01272e-15	1.87351e-10	-0.188554	12	69222357	0.0180507	ACC	14686	0.00793107	GABA-GLU-OLIG
chr2_44320770	10.2129	9.57074e-15	1.92347e-10	0.307744	2	44569700	0.0301329	Hypothalamus	-21791	0.00883014	GABA-GLU-OLIG
chr19_19792453	9.03238	1.78301e-14	1.94732e-10	0.129254	19	19901930	0.0143101	Cerebellum	1332	0.00984177	REDIunique
chr19_55039472	9.56952	1.0907e-14	1.95379e-10	0.143104	19	55552217	0.0149541	Cerebellar_Hemisphere	-1377	0.00679064	REDIunique
chr1_205768653	9.02916	1.81159e-14	1.97739e-10	0.201702	1	205756012	0.022339	Cerebellum	-18231	0.00987367	REDIunique
chr2_171868791	-9.03842	1.87645e-14	2.02784e-10	-0.275279	2	172620862	0.0304565	Basal_Ganglia	104439	0.0131552	GABA-GLU-OLIG
chr7_38723460	10.0415	7.55618e-15	2.05217e-10	0.321399	7	38743149	0.0320071	Hippocampus	19911	0.00838364	GABA-GLU
chr7_32921411	9.3617	1.23394e-14	2.06012e-10	0.272357	7	32954032	0.0290927	Cortex	6991	0.0124418	GABA-GLU-OLIG
chr17_7419167	10.1844	1.06552e-14	2.10519e-10	0.0455748	17	7322440	0.00447497	Hypothalamus	46	0.00893717	REDIunique
chr16_88577597	10.033	7.81403e-15	2.10981e-10	0.328698	16	88633354	0.0327616	Hippocampus	10651	0.00851777	GABA-GLU-OLIG
chr21_44769443	10.0279	7.97625e-15	2.14441e-10	0.35421	21	46196270	0.0353226	Hippocampus	-6912	0.00865191	REDIunique
chr17_7514234	10.1758	1.10038e-14	2.16525e-10	0.302513	17	7410321	0.0297286	Hypothalamus	7230	0.0090442	GABA-GLU-OLIG
chr13_19673031	9.6989	1.21641e-14	2.20167e-10	0.157917	13	19987977	0.016282	Frontal_Cortex	259194	0.0106753	GLU-OLIG
chr6_139178865	9.69178	1.25347e-14	2.26474e-10	0.336447	6	139519359	0.0347146	Frontal_Cortex	-19357	0.0107719	REDIunique
chr1_32684997	-11.8071	4.41798e-15	2.35841e-10	-0.432597	1	33157864	0.0366386	Substantia_Nigra	-7266	0.00455513	GABA
chr14_100846310	8.9912	2.18523e-14	2.36141e-10	0.142006	14	101315163	0.0157939	Cerebellum	-2516	0.00990557	GABA-GLU
chr20_45895474	9.50375	1.45548e-14	2.55728e-10	0.111325	20	44524116	0.0117138	Cerebellar_Hemisphere	-3	0.00681775	REDIunique
chr19_55014228	8.96779	2.45299e-14	2.63478e-10	0.230159	19	55527081	0.0256651	Cerebellum	-1485	0.00993747	REDIunique
chr22_45340886	-10.7654	9.82736e-15	2.72899e-10	-0.637937	22	45759591	0.0592579	Amygdala	-22824	0.00796448	REDIunique
chr14_73885088	8.96732	2.66144e-14	2.78191e-10	0.252479	14	74387375	0.0281555	Basal_Ganglia	-35584	0.0132592	REDIunique
chr21_33450322	-9.29117	1.70733e-14	2.79888e-10	-0.317351	21	34845708	0.0341562	Cortex	-23079	0.0125476	GABA
chr10_1017507	-8.95867	2.77709e-14	2.85042e-10	-0.126124	10	724886	0.0140784	Basal_Ganglia	338561	0.0133631	GABA-GLU-OLIG
chr19_540010	8.94641	2.72615e-14	2.90247e-10	0.176712	19	532570	0.0197523	Cerebellum	7440	0.00996937	REDIunique
chr11_308290	9.94506	1.10877e-14	2.90268e-10	0.307558	11	307244	0.0309257	Hippocampus	1046	0.00878605	REDIunique
chr12_124913697	12.8132	5.61405e-15	2.94908e-10	0.0335837	12	125890896	0.00262102	Spinal_Cord	-492653	0.00535399	REDIunique
chr16_80980779	9.27639	1.8276e-14	2.97739e-10	0.0772047	16	81014700	0.00832271	Cortex	-316	0.0126535	GABA-GLU-OLIG
chr1_1729665	-10.082	1.56753e-14	2.97744e-10	-0.269002	1	1590291	0.0266813	Hypothalamus	70813	0.00915124	REDIunique
chr5_795846	8.94706	2.94013e-14	2.98105e-10	0.251503	5	793162	0.0281101	Basal_Ganglia	2799	0.0134671	REDIunique
chr10_1017507	-11.8344	1.21056e-14	3.01838e-10	-0.215495	10	502629	0.0182091	Nucleus_Accumbens	560818	0.0106838	GABA-GLU-OLIG
chr10_117487525	10.3031	1.0147e-14	3.03534e-10	0.224601	10	119245729	0.0217994	ACC	1307	0.00804519	REDIunique
chr7_128659224	8.93188	2.92892e-14	3.10007e-10	0.158675	7	128171094	0.017765	Cerebellum	128184	0.0100013	REDIunique
chr11_244171	9.26604	1.91683e-14	3.10797e-10	0.325194	11	244490	0.0350953	Cortex	-319	0.0127594	GABA-GLU-OLIG
chr7_65957436	-8.93129	3.17686e-14	3.15522e-10	-0.246054	7	65193082	0.0275497	Basal_Ganglia	229341	0.0135711	GABA
chr4_26433534	9.45159	1.83001e-14	3.17852e-10	0.16426	4	26244033	0.0173791	Cerebellar_Hemisphere	191123	0.00684486	GABA-GLU-OLIG
chr10_1017507	-10.7112	1.17665e-14	3.23448e-10	-0.187557	10	724886	0.0175104	Amygdala	338561	0.00810544	GABA-GLU-OLIG
chr8_6758616	10.2808	1.10134e-14	3.25193e-10	0.365356	8	6615973	0.0355378	ACC	164	0.00815931	GABA-GLU-OLIG
chr17_21000918	9.59826	1.85963e-14	3.25406e-10	0.337347	17	20862133	0.0351467	Frontal_Cortex	42098	0.0108685	GABA-GLU-OLIG
chr5_14715413	8.92078	3.09376e-14	3.25541e-10	0.219424	5	14672570	0.0245969	Cerebellum	42952	0.0100332	REDIunique
chr4_39535532	8.91816	3.13414e-14	3.29562e-10	0.221827	4	39534022	0.0248737	Cerebellum	3130	0.0100651	REDIunique
chr14_55368509	9.44054	1.921e-14	3.33102e-10	0.274234	14	55775468	0.0290485	Cerebellar_Hemisphere	59759	0.00687197	REDIunique
chr16_58513168	9.2463	2.09926e-14	3.3664e-10	0.19573	16	57956331	0.0211685	Cortex	590741	0.0128653	GABA
chr15_41576250	8.91114	3.24451e-14	3.40619e-10	0.267782	15	41879640	0.0300502	Cerebellum	-11192	0.010097	REDIunique
chr13_28700495	8.90821	3.29185e-14	3.44936e-10	0.211457	13	29333677	0.0237373	Cerebellum	-59045	0.0101289	REDIunique
chr8_22038185	-8.904	3.361e-14	3.51683e-10	-0.126625	8	21898763	0.0142212	Cerebellum	-3067	0.0101608	GABA-GLU
chr16_2095274	9.42695	2.03917e-14	3.52285e-10	0.102633	16	2146527	0.0108872	Cerebellar_Hemisphere	-1252	0.00689908	REDIunique
chr1_1729613	-9.5778	2.02736e-14	3.53064e-10	-0.128618	1	1590291	0.0134288	Frontal_Cortex	70761	0.0109651	REDIunique
chr1_1729411	-9.42607	2.0471e-14	3.5362e-10	-0.164692	1	1597020	0.017472	Cerebellar_Hemisphere	63830	0.00692618	REDIunique
chr1_205087348	8.90253	3.38536e-14	3.54159e-10	0.250717	1	205074018	0.0281625	Cerebellum	-17542	0.0101927	OLIG
chr1_150308768	9.57532	2.04869e-14	3.56414e-10	0.104873	1	150274305	0.0109524	Frontal_Cortex	6898	0.0110617	REDIunique
chr1_205087348	9.4185	2.11626e-14	3.64717e-10	0.302523	1	205092374	0.0321201	Cerebellar_Hemisphere	-35898	0.00695329	OLIG
chr14_31292814	-10.0215	1.97044e-14	3.68139e-10	-0.167889	14	31002112	0.0167528	Hypothalamus	759908	0.00925827	REDIunique
chr20_62295110	8.88904	3.61847e-14	3.76156e-10	0.180129	20	60826550	0.0202641	Cerebellum	43616	0.0102246	GABA-GLU
chr14_88612583	-10.2325	1.31515e-14	3.76293e-10	-0.162837	14	88081186	0.0159137	ACC	997741	0.00827342	GABA-GLU-OLIG
chr1_1729608	-9.40327	2.26268e-14	3.86759e-10	-0.203828	1	1575046	0.0216763	Cerebellar_Hemisphere	86001	0.0069804	REDIunique
chr1_32680141	-8.88599	3.96875e-14	3.87607e-10	-0.230127	1	33099798	0.0258977	Basal_Ganglia	45944	0.0136751	GABA-GLU-OLIG
chr2_37272924	8.88244	3.73836e-14	3.87609e-10	0.283441	2	37470510	0.0319103	Cerebellum	29557	0.0102565	REDIunique
chr7_5477654	8.88305	4.02645e-14	3.92207e-10	0.27764	7	5506906	0.031255	Basal_Ganglia	10379	0.0137791	REDIunique
chr5_132473418	-8.87655	3.84849e-14	3.97531e-10	-0.152464	5	132086385	0.0171761	Cerebellum	-277275	0.0102884	REDIunique
chr3_40464171	9.39277	2.36952e-14	4.03094e-10	0.240822	3	40496326	0.0256391	Cerebellar_Hemisphere	9336	0.00700751	REDIunique
chr17_77094744	10.1791	1.60108e-14	4.03365e-10	0.360097	17	75088462	0.0353761	Putamen	2364	0.0084682	REDIunique
chr11_117285836	8.86924	3.98994e-14	4.11497e-10	0.219095	11	117144194	0.0247028	Cerebellum	12358	0.0103203	GABA-GLU-OLIG
chr7_2722543	9.84831	1.63054e-14	4.15977e-10	0.144908	7	2764130	0.014714	Hippocampus	-1953	0.00892019	REDIunique
chr22_20890652	10.628	1.55198e-14	4.20737e-10	0.372666	22	21177580	0.0350645	Amygdala	67360	0.00824641	REDIunique
chr14_53037075	9.17847	2.86915e-14	4.31592e-10	0.285816	14	53635647	0.0311398	Cortex	-131854	0.0129712	GABA-GLU-OLIG
chr12_8241432	9.37444	2.56835e-14	4.33292e-10	0.0322585	12	8460414	0.00344112	Cerebellar_Hemisphere	-66386	0.00703462	GABA-GLU
chr6_13288416	9.96137	2.47452e-14	4.5774e-10	0.315571	6	13274501	0.0316795	Hypothalamus	14147	0.0093653	GLU
chr19_55637024	9.35412	2.80821e-14	4.71606e-10	0.311975	19	56145220	0.0333516	Cerebellar_Hemisphere	3170	0.00706173	GABA
chr1_16458491	-9.35096	2.84747e-14	4.77575e-10	-0.169617	1	16782692	0.018139	Cerebellar_Hemisphere	2294	0.00708883	REDIunique
chr3_10153300	-10.1554	1.74761e-14	4.91604e-10	-0.0707232	3	10186447	0.00696412	ACC	8537	0.00838754	REDIunique
chr1_236548023	9.14494	3.34841e-14	4.94678e-10	0.254791	1	236709204	0.0278615	Cortex	2119	0.0130771	GABA
chr20_63490373	-9.33428	3.06416e-14	5.11783e-10	-0.177064	20	61396022	0.0189693	Cerebellar_Hemisphere	725704	0.00711594	REDIunique
chr13_28700495	9.92431	2.84781e-14	5.19187e-10	0.37142	13	28589662	0.0374253	Hypothalamus	684970	0.00947233	REDIunique
chr13_28700495	10.1057	2.09899e-14	5.19316e-10	0.201625	13	29108608	0.0199516	Putamen	166024	0.00859365	REDIunique
chr8_6758616	9.32836	3.1449e-14	5.24626e-10	0.313774	8	6615973	0.0336366	Cerebellar_Hemisphere	164	0.00714305	GABA-GLU-OLIG
chr19_2327404	-9.32753	3.15642e-14	5.26449e-10	-0.283265	19	2353150	0.0303687	Cerebellar_Hemisphere	-25747	0.00717016	REDIunique
chr9_129148729	10.0979	2.16045e-14	5.33205e-10	0.104207	9	131590529	0.0103196	Putamen	320479	0.00871911	REDIunique
chr19_53578661	8.81157	5.30278e-14	5.34737e-10	0.306044	19	54087460	0.034732	Cerebellum	-5545	0.0103522	REDIunique
chr11_93730166	8.80848	5.38433e-14	5.42563e-10	0.252967	11	93423465	0.0287186	Cerebellum	39867	0.0103841	REDIunique
chr14_76207057	-9.31657	3.31224e-14	5.4796e-10	-0.142099	14	76745579	0.0152523	Cerebellar_Hemisphere	-72179	0.00719727	REDIunique
chr19_52618122	-9.31418	3.34733e-14	5.52837e-10	-0.113087	19	53119029	0.0121414	Cerebellar_Hemisphere	2346	0.00722438	GABA-GLU-OLIG
chr6_87514140	-8.80294	5.53332e-14	5.56355e-10	-0.207003	6	88272928	0.0235152	Cerebellum	-49070	0.010416	REDIunique
chr1_39682184	9.45729	3.37367e-14	5.70038e-10	0.226402	1	40138345	0.0239394	Frontal_Cortex	9511	0.0111583	GABA-GLU
chr7_100212727	8.80189	5.99764e-14	5.70353e-10	0.207294	7	99813285	0.0235511	Basal_Ganglia	-2935	0.0138831	GABA-GLU
chr3_10153300	-9.30314	3.51376e-14	5.78173e-10	-0.033092	3	10192672	0.00355708	Cerebellar_Hemisphere	2312	0.00725148	REDIunique
chr7_128504821	10.1056	2.09982e-14	5.79049e-10	0.324997	7	128144762	0.0321599	ACC	113	0.00850165	REDIunique
chr9_128422461	11.4755	1.12682e-14	5.84374e-10	0.336133	9	131184690	0.0292912	Substantia_Nigra	50	0.00467345	OLIG
chr1_1729584	-9.10068	4.10594e-14	5.99819e-10	-0.168532	1	1575046	0.0185187	Cortex	85977	0.013183	REDIunique
chr4_67433708	-8.78537	6.03403e-14	6.03098e-10	-0.128742	4	68274120	0.0146541	Cerebellum	25306	0.0104479	GABA-GLU
chr14_92121136	-8.78346	6.09121e-14	6.08412e-10	-0.172221	14	92587162	0.0196074	Cerebellum	318	0.0104798	REDIunique
chr14_77262491	8.78289	6.10823e-14	6.09991e-10	0.127199	14	77736274	0.0144826	Cerebellum	-7440	0.0105117	REDIunique
chr8_22038125	-8.78138	6.15392e-14	6.14068e-10	-0.148687	8	21897038	0.016932	Cerebellum	-1402	0.0105436	GABA-GLU
chr12_120460935	8.78093	6.16765e-14	6.15357e-10	0.270068	12	120892247	0.0307561	Cerebellum	6491	0.0105755	REDIunique
chr19_18781924	-10.0518	2.56242e-14	6.27372e-10	-0.101487	19	18892728	0.0100964	Putamen	6	0.00884456	REDIunique
chr10_124988117	-9.87046	3.49372e-14	6.29332e-10	-0.363004	10	126664166	0.0367768	Hypothalamus	12520	0.00957936	REDIunique
chr7_56011401	12.4278	1.38359e-14	6.54197e-10	0.429638	7	56091706	0.0345707	Spinal_Cord	-12612	0.00545795	REDIunique
chr11_244171	8.76617	7.14652e-14	6.66946e-10	0.274594	11	244490	0.0313242	Basal_Ganglia	-319	0.0139871	GABA-GLU-OLIG
chr14_24440156	9.06769	4.78001e-14	6.75455e-10	0.233836	14	24912755	0.0257879	Cortex	-3393	0.0132889	GABA-GLU-OLIG
chr14_24439866	9.84867	3.79532e-14	6.80512e-10	0.31258	14	24923007	0.0317383	Hypothalamus	-13935	0.0096864	GABA-GLU-OLIG
chr7_25119562	-9.40624	4.18708e-14	6.93629e-10	-0.178663	7	25194291	0.0189941	Frontal_Cortex	-35110	0.011255	REDIunique
chr17_30794549	-8.74939	7.20514e-14	7.0874e-10	-0.175336	17	29158339	0.0200398	Cerebellum	-36772	0.0106074	GABA
chr8_22105336	-8.74858	7.23386e-14	7.11197e-10	-0.167435	8	21964219	0.0191385	Cerebellum	-1372	0.0106393	REDIunique
chr12_49128795	8.74367	7.411e-14	7.26214e-10	0.272144	12	49580180	0.0311247	Cerebellum	-57602	0.0106712	GABA-GLU-OLIG
chr7_2722543	9.82656	4.12811e-14	7.37634e-10	0.160099	7	2758309	0.0162925	Hypothalamus	3868	0.00979343	REDIunique
chr4_39549411	-9.24434	4.55098e-14	7.39996e-10	-0.171286	4	39548112	0.0185288	Cerebellar_Hemisphere	2919	0.00727859	REDIunique
chr5_72207964	10.015	2.9363e-14	7.54585e-10	0.253723	5	71496904	0.0253343	ACC	6887	0.00861577	REDIunique
chr22_23892477	8.73287	7.81641e-14	7.62188e-10	0.211352	22	24234172	0.0242019	Cerebellum	492	0.0107031	REDIunique
chr17_44081741	8.73281	7.81854e-14	7.62321e-10	0.266185	17	42157739	0.030481	Cerebellum	1370	0.010735	REDIunique
chr16_69976686	9.67901	3.2083e-14	7.76738e-10	0.467651	16	70090165	0.048316	Hippocampus	-79576	0.00905433	GLU-OLIG
chr1_222666496	-9.36885	4.90525e-14	7.92651e-10	-0.328015	1	222834071	0.0350112	Frontal_Cortex	5767	0.0113516	GABA-GLU-OLIG
chr2_127844028	8.72591	8.7069e-14	8.01523e-10	0.247116	2	128602341	0.0283198	Basal_Ganglia	-739	0.0140911	REDIunique
chr1_1729584	-9.36438	4.99917e-14	8.05027e-10	-0.164481	1	1590291	0.0175645	Frontal_Cortex	70732	0.0114482	REDIunique
chr14_74296668	8.7122	8.65423e-14	8.3715e-10	0.225071	14	74776859	0.025834	Cerebellum	-13488	0.0107669	GABA-GLU-OLIG
chr1_1428763	9.78599	4.81723e-14	8.49723e-10	0.300798	1	1361555	0.0307376	Hypothalamus	2588	0.00990046	OLIG
chr15_50558301	9.20469	5.41867e-14	8.71111e-10	0.176741	15	51492263	0.0192012	Cerebellar_Hemisphere	-641765	0.0073057	REDIunique
chr19_39491806	9.34414	5.44647e-14	8.73205e-10	0.273454	19	39922188	0.0292647	Frontal_Cortex	60258	0.0115448	REDIunique
chr16_19268215	9.63941	3.76007e-14	8.88814e-10	0.350262	16	19278812	0.0363365	Hippocampus	725	0.00918846	REDIunique
chr7_129488149	11.3699	4.19692e-14	8.95284e-10	0.146911	7	129073467	0.0129211	Nucleus_Accumbens	54523	0.0109687	REDIunique
chr19_34469074	-11.3055	1.83108e-14	9.21074e-10	-0.545658	19	34894820	0.0482646	Substantia_Nigra	65159	0.00479177	GABA-GLU-OLIG
chr16_28830990	-9.76006	5.31711e-14	9.28321e-10	-0.00557036	16	28438934	0.00057073	Hypothalamus	403377	0.0100075	GABA-GLU-OLIG
chr12_105173794	-9.62208	4.03056e-14	9.36605e-10	-0.310048	12	105690017	0.0322226	Hippocampus	-122445	0.0093226	OLIG
chr4_70816687	-9.92485	4.10205e-14	9.49115e-10	-0.407661	4	70851241	0.0410748	Putamen	831163	0.00897002	REDIunique
chr5_72207964	8.98245	7.08e-14	9.50824e-10	0.206803	5	71555899	0.023023	Cortex	-52108	0.0133947	REDIunique
chr11_117285836	8.98019	7.15404e-14	9.58854e-10	0.2394	11	117163765	0.0266587	Cortex	-7213	0.0135006	GABA-GLU-OLIG
chr8_22039077	8.68093	1.00953e-13	9.64538e-10	0.0492013	8	21896968	0.00566775	Cerebellum	-380	0.0107988	GABA
chr10_112826350	-11.2678	2.04063e-14	9.91962e-10	-0.273603	10	114453264	0.0242819	Substantia_Nigra	132845	0.00491008	GABA-GLU-OLIG
chr11_7649209	-9.90738	4.37718e-14	1.00521e-09	-0.0150199	11	7822713	0.00151603	Putamen	-152273	0.00909547	OLIG
chr8_11843176	-11.2575	2.10208e-14	1.02059e-09	-0.225721	8	11693919	0.0200508	Substantia_Nigra	6766	0.0050284	REDIunique
chr19_18781924	-8.66494	1.09227e-13	1.03453e-09	-0.0261013	19	18889702	0.00301229	Cerebellum	3032	0.0108307	REDIunique
chr14_102343222	8.66823	1.15533e-13	1.03831e-09	0.242298	14	102813867	0.0279524	Basal_Ganglia	-4308	0.0141951	REDIunique
chr19_52618624	-8.66328	1.10123e-13	1.04203e-09	-0.113629	19	53122226	0.0131162	Cerebellum	-349	0.0108626	OLIG
chr1_11029016	-8.66142	1.11136e-13	1.05096e-09	-0.162758	1	11093741	0.0187912	Cerebellum	-4668	0.0108945	REDIunique
chr10_249013	-12.2153	2.29252e-14	1.06811e-09	-0.421969	10	108888	0.0345443	Spinal_Cord	186065	0.00556191	GABA-GLU-OLIG
chr8_11843176	-9.57762	4.81752e-14	1.06978e-09	-0.159847	8	11697098	0.0166897	Hippocampus	3587	0.00945674	REDIunique
chr5_157133570	-9.15185	6.83787e-14	1.07904e-09	-0.265817	5	155985134	0.0290451	Cerebellar_Hemisphere	575447	0.00733281	GABA-GLU-OLIG
chr19_53104962	9.15021	6.88739e-14	1.08637e-09	0.2341	19	53609967	0.0255842	Cerebellar_Hemisphere	-1752	0.00735992	REDIunique
chr1_205768653	-12.206	2.3442e-14	1.09113e-09	-0.186131	1	205380616	0.0152492	Spinal_Cord	357165	0.00566587	REDIunique
chr6_31271074	9.90665	4.38899e-14	1.09296e-09	0.409625	6	31242089	0.0413485	ACC	-3238	0.00872989	GLU-OLIG
chr11_66366781	9.14146	7.15778e-14	1.1105e-09	0.11807	11	66109780	0.0129158	Cerebellar_Hemisphere	24472	0.00738703	REDIunique
chr11_78068781	9.56738	5.01954e-14	1.11131e-09	0.433653	11	77790863	0.0453262	Hippocampus	-11036	0.00959088	REDIunique
chr11_67682754	-10.3231	4.31311e-14	1.11298e-09	-0.0558681	11	67709273	0.00541193	Amygdala	-259048	0.00838737	REDIunique
chr1_211941518	-8.9435	8.47194e-14	1.11549e-09	-0.345118	1	212246180	0.0385886	Cortex	-131320	0.0136065	REDIunique
chr17_21000918	8.94133	8.55708e-14	1.1245e-09	0.276299	17	20940652	0.0309013	Cortex	-36421	0.0137124	GABA-GLU-OLIG
chr20_45895474	8.63984	1.23592e-13	1.15691e-09	0.0992305	20	44524116	0.0114852	Cerebellum	-3	0.0109264	REDIunique
chr20_62295110	-8.63919	1.332e-13	1.18887e-09	-0.135405	20	61507719	0.0156733	Basal_Ganglia	-637553	0.0142991	GABA-GLU
chr1_205087348	8.63789	1.34054e-13	1.1956e-09	0.236691	1	205157108	0.0274015	Basal_Ganglia	-100632	0.0144031	OLIG
chr2_61190482	-9.12101	7.83234e-14	1.20784e-09	-0.255055	2	61549600	0.0279635	Cerebellar_Hemisphere	-131983	0.00741413	GABA-GLU-OLIG
chr6_89360318	9.11265	8.12624e-14	1.25143e-09	0.117142	6	90092217	0.0128549	Cerebellar_Hemisphere	-22180	0.00744124	REDIunique
chr8_143602045	9.10916	8.25221e-14	1.2694e-09	0.298018	8	144683975	0.0327163	Cerebellar_Hemisphere	240	0.00746835	REDIunique
chr1_100289104	9.10525	8.39545e-14	1.28575e-09	0.315962	1	100717760	0.034701	Cerebellar_Hemisphere	36900	0.00749546	REDIunique
chr1_1729449	-9.10473	8.4147e-14	1.28825e-09	-0.150972	1	1575046	0.0165817	Cerebellar_Hemisphere	85842	0.00752257	REDIunique
chr8_103071660	9.10373	8.4519e-14	1.29283e-09	0.288454	8	104081996	0.0316853	Cerebellar_Hemisphere	1892	0.00754968	GABA-GLU
chr19_2327404	8.61566	1.39215e-13	1.2934e-09	0.208085	19	2325172	0.0241519	Cerebellum	2231	0.0109583	REDIunique
chr14_20449814	-8.60985	1.43251e-13	1.32878e-09	-0.0518078	14	20919712	0.00601727	Cerebellum	-1739	0.0109902	REDIunique
chr9_128730571	8.6098	1.43284e-13	1.32893e-09	0.105724	9	130637301	0.0122795	Cerebellum	855549	0.0110221	GABA-GLU-OLIG
chr21_33432659	-9.23293	8.72744e-14	1.33114e-09	-0.314753	21	34840448	0.0340903	Frontal_Cortex	-35482	0.0116414	GABA-GLU-OLIG
chr2_218280092	-9.23278	8.73292e-14	1.33158e-09	-0.0271308	2	218523162	0.00293853	Frontal_Cortex	621653	0.011738	OLIG
chr5_663091	11.1503	2.86226e-14	1.34832e-09	0.367356	5	643728	0.0329459	Substantia_Nigra	19478	0.00514671	GABA-GLU-OLIG
chr3_172505830	8.61049	1.53311e-13	1.35528e-09	0.259764	3	172221549	0.0301683	Basal_Ganglia	2071	0.0145071	REDIunique
chr19_52641567	8.60782	1.55329e-13	1.37237e-09	0.275981	19	53138227	0.0320617	Basal_Ganglia	6593	0.0146111	REDIunique
chr14_24440156	8.60521	1.57329e-13	1.38927e-09	0.225296	14	24912755	0.0261814	Basal_Ganglia	-3393	0.0147151	GABA-GLU-OLIG
chr1_154583016	9.83792	5.66731e-14	1.39449e-09	0.276953	1	154553450	0.0281516	ACC	2042	0.008844	GABA-GLU-OLIG
chr7_64898019	9.49539	6.70288e-14	1.39475e-09	0.383118	7	64351384	0.0403478	Hippocampus	7013	0.00985915	GABA-GLU
chr17_5027426	-9.49525	6.7067e-14	1.39475e-09	-0.403227	17	4914175	0.0424662	Hippocampus	16546	0.00972502	REDIunique
chr12_132783106	-9.08433	9.20598e-14	1.39974e-09	-0.18421	12	132889830	0.0202778	Cerebellar_Hemisphere	469862	0.00757678	GABA
chr10_15075711	-11.1347	2.99386e-14	1.39997e-09	-0.256737	10	15099956	0.0230574	Substantia_Nigra	17754	0.00526503	REDIunique
chr1_32684997	9.21628	9.3662e-14	1.40804e-09	0.311167	1	33187046	0.0337628	Frontal_Cortex	-36448	0.0118346	GABA
chr22_24541519	9.21466	9.43067e-14	1.40804e-09	0.277856	22	24939289	0.0301536	Frontal_Cortex	-1802	0.0119312	REDIunique
chr7_65957436	8.88244	1.12253e-13	1.42045e-09	0.249648	7	65302406	0.0281058	Cortex	120017	0.0138183	GABA
chr5_474989	9.20976	9.62902e-14	1.43398e-09	0.125375	5	474818	0.0136133	Frontal_Cortex	286	0.0120278	GABA-GLU
chr2_61294988	8.8786	1.14261e-13	1.44198e-09	0.253769	2	61954508	0.0285821	Cortex	-432385	0.0139242	GABA-GLU-OLIG
chr11_134384945	-8.87474	1.16312e-13	1.46316e-09	-0.0148529	11	133806916	0.00167361	Cortex	447923	0.0140301	GABA-GLU-OLIG
chr12_131918616	9.7939	6.67704e-14	1.47248e-09	0.098743	12	131491232	0.0100821	Putamen	911929	0.00922093	GABA-GLU-OLIG
chr17_7514234	9.07191	9.72372e-14	1.47404e-09	0.278603	17	7393615	0.0307105	Cerebellar_Hemisphere	23936	0.00760389	GABA-GLU-OLIG
chr1_150308768	9.62212	9.00054e-14	1.48294e-09	0.106048	1	150274305	0.0110212	Hypothalamus	6898	0.0101145	REDIunique
chr2_44320770	8.87002	1.18869e-13	1.49174e-09	0.259679	2	44536546	0.029276	Cortex	11363	0.014136	GABA-GLU-OLIG
chr22_45340886	-9.81433	6.18769e-14	1.50462e-09	-0.491919	22	45771091	0.0501226	ACC	-34324	0.00895812	REDIunique
chr14_24440156	9.47309	7.33168e-14	1.5103e-09	0.27993	14	24912755	0.02955	Hippocampus	-3393	0.00999329	GABA-GLU-OLIG
chr12_68843263	-9.61677	9.18667e-14	1.51101e-09	-0.182446	12	69224397	0.0189716	Hypothalamus	12646	0.0102216	GABA-GLU-OLIG
chr4_87480464	9.80444	6.41991e-14	1.54722e-09	0.332917	4	88400110	0.0339557	ACC	1506	0.00907224	GABA-GLU-OLIG
chr19_13772565	9.05783	1.03463e-13	1.56345e-09	0.105737	19	13884444	0.0116736	Cerebellar_Hemisphere	-1065	0.007631	REDIunique
chr6_159692840	8.859	1.25064e-13	1.5649e-09	0.246238	6	160117707	0.0277952	Cortex	-3835	0.0142418	REDIunique
chr9_15472413	9.79825	6.56966e-14	1.57805e-09	0.305904	9	15461506	0.0312202	ACC	10905	0.00918635	GABA-GLU-OLIG
chr20_63402043	9.18046	1.09037e-13	1.60326e-09	0.0227632	20	62033587	0.00247953	Frontal_Cortex	-191	0.0121244	REDIunique
chr12_68843608	-11.1032	8.67681e-14	1.62793e-09	-0.529308	12	69212954	0.0476715	Nucleus_Accumbens	24434	0.0112536	GABA-GLU-OLIG
chr6_44277373	-12.0149	3.70978e-14	1.697e-09	-0.018064	6	43729267	0.00150347	Spinal_Cord	515843	0.00576983	GABA-GLU
chr7_50592741	-8.55643	1.86304e-13	1.70157e-09	-0.278296	7	49845175	0.0325248	Cerebellum	815263	0.011054	GABA-GLU-OLIG
chr12_50980467	11.0429	3.9054e-14	1.76318e-09	0.358439	12	51390252	0.0324587	Substantia_Nigra	-16002	0.00538334	REDIunique
chr1_32680141	-8.82798	1.44285e-13	1.7916e-09	-0.235298	1	33099798	0.0266536	Cortex	45944	0.0143477	GABA-GLU-OLIG
chr1_32685117	-11.0665	9.59633e-14	1.79455e-09	-0.0196549	1	32725227	0.00177607	Nucleus_Accumbens	425491	0.0115385	GABA-GLU
chr3_10153300	-9.42563	8.87412e-14	1.80097e-09	-0.0725128	3	10191219	0.00769315	Hippocampus	3765	0.0101274	REDIunique
chr1_10380595	11.0645	9.65034e-14	1.80268e-09	0.189209	1	9694472	0.0171006	Nucleus_Accumbens	746181	0.0118234	REDIunique
chr11_244171	9.02305	1.20596e-13	1.81021e-09	0.295447	11	244490	0.0327436	Cerebellar_Hemisphere	-319	0.00765811	GABA-GLU-OLIG
chr10_117487525	10.1596	7.49646e-14	1.86768e-09	0.242716	10	119245729	0.0238903	Amygdala	1307	0.00852833	REDIunique
chr17_75889923	9.01474	1.25095e-13	1.87442e-09	0.0910995	17	73900688	0.0101056	Cerebellar_Hemisphere	-14684	0.00768522	REDIunique
chr1_19293671	-8.54002	2.1649e-13	1.88026e-09	-0.182724	1	19617995	0.0213962	Basal_Ganglia	2170	0.0148191	REDIunique
chr19_17321546	9.13961	1.29691e-13	1.88149e-09	0.304054	19	17425909	0.0332677	Frontal_Cortex	6446	0.012221	REDIunique
chr17_56867768	-8.81594	1.52517e-13	1.8852e-09	-0.340594	17	54945008	0.038634	Cortex	121	0.0144536	GABA
chr3_196587881	9.74538	8.0015e-14	1.89163e-09	0.298292	3	196315284	0.0306086	ACC	-532	0.00930047	REDIunique
chr1_32680141	9.01203	1.26599e-13	1.89455e-09	0.238552	1	33108981	0.0264703	Cerebellar_Hemisphere	36761	0.00771233	GABA-GLU-OLIG
chr19_17321546	8.80739	1.58642e-13	1.95237e-09	0.265987	19	17425909	0.0302004	Cortex	6446	0.0145595	REDIunique
chr6_49561716	-8.52547	2.16941e-13	1.9634e-09	-0.113658	6	49638997	0.0133316	Cerebellum	-109568	0.0110859	REDIunique
chr9_97656325	-9.00352	1.3144e-13	1.96352e-09	-0.213036	9	100491220	0.0236614	Cerebellar_Hemisphere	-72613	0.00773943	REDIunique
chr1_9823820	-9.00204	1.32301e-13	1.97572e-09	-0.0252299	1	9946450	0.00280269	Cerebellar_Hemisphere	-62572	0.00776654	GABA-GLU-OLIG
chr7_44832822	-8.52821	2.29372e-13	1.98677e-09	-0.200877	7	44872977	0.0235544	Basal_Ganglia	-556	0.014923	REDIunique
chr9_128228455	8.99835	1.34469e-13	2.00691e-09	0.125648	9	130990744	0.0139634	Cerebellar_Hemisphere	-10	0.00779365	GABA-GLU
chr11_66364815	-8.99532	1.36275e-13	2.03233e-09	-0.403097	11	66165092	0.0448118	Cerebellar_Hemisphere	-32806	0.00782076	REDIunique
chr1_944307	10.9797	4.69258e-14	2.06294e-09	0.411588	1	887801	0.0374862	Substantia_Nigra	-8114	0.00550166	REDIunique
chr3_126068036	8.79286	1.69628e-13	2.06866e-09	0.197995	3	125582156	0.0225177	Cortex	204723	0.0146654	GABA-GLU
chr11_767854	9.71851	8.84584e-14	2.07541e-09	0.0848937	11	772490	0.00873526	ACC	-4636	0.00941458	REDIunique
chr11_68756442	8.51816	2.40932e-13	2.07978e-09	0.229225	11	68479972	0.0269102	Basal_Ganglia	43938	0.015027	REDIunique
chr6_13788020	9.69315	9.72504e-14	2.08597e-09	0.2794	6	13785000	0.0288245	Putamen	3252	0.00934638	REDIunique
chr19_53578661	8.78737	1.73975e-13	2.11128e-09	0.316411	19	54079793	0.0360074	Cortex	2122	0.0147713	REDIunique
chr19_17321546	8.98494	1.4266e-13	2.12042e-09	0.266103	19	17425909	0.0296165	Cerebellar_Hemisphere	6446	0.00784787	REDIunique
chr22_24541519	9.51278	1.36782e-13	2.12195e-09	0.300417	22	24938908	0.0315804	Hypothalamus	-1421	0.0103286	REDIunique
chr7_44014130	8.97864	1.46672e-13	2.1775e-09	0.28559	7	44032079	0.0318077	Cerebellar_Hemisphere	21650	0.00787498	REDIunique
chr2_207602426	-9.09892	1.54166e-13	2.18812e-09	-0.356808	2	208447640	0.0392143	Frontal_Cortex	19510	0.0123177	GLU
chr3_194520982	8.50164	2.43898e-13	2.19062e-09	0.239767	3	194244324	0.0282024	Cerebellum	-2613	0.0111178	REDIunique
chr6_13288416	9.702	9.40852e-14	2.20385e-09	0.311643	6	13291015	0.0321215	ACC	-2367	0.0095287	GLU
chr10_5862175	-8.49721	2.49268e-13	2.23514e-09	-0.160394	10	5913249	0.0188761	Cerebellum	-9111	0.0111497	REDIunique
chr17_45024218	-11.899	4.91068e-14	2.23565e-09	-0.156287	17	42468139	0.0131344	Spinal_Cord	633447	0.00587379	GABA-GLU
chr17_21000918	9.69689	9.59001e-14	2.24515e-09	0.333429	17	20896164	0.0343851	ACC	8067	0.00964282	GABA-GLU-OLIG
chr14_24440156	8.96869	1.53252e-13	2.26818e-09	0.241746	14	24923007	0.0269544	Cerebellar_Hemisphere	-13645	0.00790208	GABA-GLU-OLIG
chr5_795846	8.96578	1.5523e-13	2.29554e-09	0.30982	5	820594	0.0345558	Cerebellar_Hemisphere	-24633	0.00792919	REDIunique
chr7_129488148	9.66186	1.09316e-13	2.32853e-09	0.0672237	7	129126885	0.00695764	Putamen	1104	0.00947184	REDIunique
chr14_24124905	9.66062	1.09825e-13	2.33563e-09	0.28952	14	24589461	0.0299691	Putamen	4653	0.00959729	REDIunique
chr22_31606958	8.95675	1.61533e-13	2.37235e-09	0.141709	22	31042490	0.0158215	Cerebellar_Hemisphere	960454	0.0079563	REDIunique
chr20_33657740	-9.48047	1.54817e-13	2.38354e-09	-0.0086778	20	31901472	0.000915334	Hypothalamus	344074	0.0104356	GABA-GLU
chr11_767854	9.34833	1.21154e-13	2.39829e-09	0.0892514	11	762441	0.00954731	Hippocampus	5413	0.0102616	REDIunique
chr15_41305449	-8.75324	2.03612e-13	2.41311e-09	-0.103473	15	41589906	0.0118211	Cortex	7741	0.0148772	GABA
chr12_123926179	-8.95025	1.66233e-13	2.43533e-09	-0.287651	12	123601686	0.0321389	Cerebellar_Hemisphere	809040	0.00798341	REDIunique
chr21_33448812	8.94937	1.66875e-13	2.44233e-09	0.0419783	21	34845708	0.00469064	Cerebellar_Hemisphere	-24589	0.00801052	REDIunique
chr16_31040970	-8.47657	2.75868e-13	2.45867e-09	-0.135405	16	31047773	0.015974	Cerebellum	4518	0.0111816	GLU-OLIG
chr8_1795694	8.4756	2.77179e-13	2.46977e-09	0.286346	8	1742725	0.0337847	Cerebellum	1135	0.0112136	REDIunique
chr5_157478390	-8.47541	2.77445e-13	2.47199e-09	-0.327659	5	156919443	0.03866	Cerebellum	-14045	0.0112455	REDIunique
chr7_129488107	9.63934	1.18925e-13	2.50651e-09	0.031751	7	129081647	0.0032939	Putamen	46301	0.00972274	REDIunique
chr6_13288416	8.94291	1.71699e-13	2.50837e-09	0.30683	6	13291015	0.0343099	Cerebellar_Hemisphere	-2367	0.00803763	GLU
chr6_89358247	-8.93699	1.76244e-13	2.57118e-09	-0.0675239	6	90071201	0.00755555	Cerebellar_Hemisphere	-3235	0.00806473	REDIunique
chr7_44802329	-9.05601	1.85004e-13	2.5877e-09	-0.246281	7	44859728	0.0271953	Frontal_Cortex	-17800	0.0124143	REDIunique
chr12_14882147	10.8942	6.02086e-14	2.60851e-09	0.331389	12	15017256	0.0304189	Substantia_Nigra	17825	0.00561997	REDIunique
chr12_105173794	9.05295	1.87424e-13	2.61868e-09	0.279802	12	105602871	0.0309073	Frontal_Cortex	-35299	0.0125109	OLIG
chr1_161287183	9.62424	1.25842e-13	2.6416e-09	0.259109	1	161259292	0.0269225	Putamen	-2319	0.0098482	REDIunique
chr19_3927178	8.46531	3.12006e-13	2.65612e-09	0.246103	19	3912209	0.029072	Basal_Ganglia	14967	0.015131	GABA-GLU-OLIG
chr2_207602426	-9.64832	1.14998e-13	2.65786e-09	-0.356243	2	208373267	0.0369228	ACC	93883	0.00975693	GLU
chr16_69991931	8.92698	1.84196e-13	2.67224e-09	0.322104	16	70103639	0.0360821	Cerebellar_Hemisphere	-77805	0.00809184	REDIunique
chr3_39526959	-8.4625	3.16316e-13	2.6909e-09	-0.251594	3	39536407	0.0297304	Basal_Ganglia	32043	0.015235	OLIG
chr12_98549300	8.4556	3.05802e-13	2.70651e-09	0.21778	12	98914615	0.0257557	Cerebellum	28463	0.0112774	REDIunique
chr10_15075711	-8.45484	3.06942e-13	2.71612e-09	-0.210699	10	15126248	0.0249205	Cerebellum	-8538	0.0113093	REDIunique
chr11_10506936	9.04297	1.95551e-13	2.72112e-09	0.189263	11	9700074	0.0209293	Frontal_Cortex	828409	0.0126075	OLIG
chr4_70816687	8.72117	2.36042e-13	2.73014e-09	0.300508	4	71713686	0.0344573	Cortex	-31282	0.0149831	REDIunique
chr5_179853379	8.71466	2.43223e-13	2.77974e-09	0.2683	5	179264915	0.0307872	Cortex	15464	0.0150889	GABA-GLU-OLIG
chr19_39491806	9.63192	1.22275e-13	2.79331e-09	0.277689	19	39994711	0.02883	ACC	-12265	0.00987105	REDIunique
chr1_155915321	9.3058	1.43822e-13	2.80081e-09	0.305201	1	155931266	0.0327969	Hippocampus	-46154	0.0103957	GABA-GLU-OLIG
chr20_53944536	10.8684	6.49155e-14	2.80662e-09	0.012412	20	51624551	0.00114203	Substantia_Nigra	936524	0.00573829	REDIunique
chr19_6441851	-9.30293	1.45497e-13	2.83171e-09	-0.0427816	19	6441821	0.00459873	Hippocampus	41	0.0105298	GABA
chr20_63402043	8.44568	3.21064e-13	2.83232e-09	0.128108	20	62033393	0.0151685	Cerebellum	3	0.0113412	REDIunique
chr3_141918684	8.91249	1.96349e-13	2.83444e-09	0.373552	3	141650645	0.0419133	Cerebellar_Hemisphere	-13119	0.00811895	GABA-GLU
chr2_131514436	8.44145	3.27797e-13	2.88634e-09	0.219728	2	132270805	0.0260297	Cerebellum	1204	0.0113731	REDIunique
chr3_39527559	11.7686	6.74781e-14	2.92177e-09	0.417805	3	39539566	0.0355017	Spinal_Cord	29484	0.00597775	REDIunique
chr6_3022409	-8.43609	3.36543e-13	2.95768e-09	-0.118237	6	3021492	0.0140157	Cerebellum	1151	0.011405	GABA-GLU
chr19_49147615	8.43304	3.41619e-13	2.99777e-09	0.273538	19	49655174	0.0324365	Cerebellum	-4302	0.0114369	GABA-GLU
chr5_131953598	-8.43623	3.59659e-13	3.04508e-09	-0.137939	5	130451273	0.0163508	Basal_Ganglia	838018	0.015339	GABA-GLU
chr17_510328	8.42794	3.50274e-13	3.07016e-09	0.320321	17	418715	0.038007	Cerebellum	-5147	0.0114688	REDIunique
chr3_40537324	9.27986	1.5969e-13	3.07062e-09	0.320247	3	40567391	0.0345099	Hippocampus	11424	0.010664	OLIG
chr10_1017507	-8.68919	2.73506e-13	3.09728e-09	-0.095059	10	724886	0.0109399	Cortex	338561	0.0151948	GABA-GLU-OLIG
chr1_1729665	-9.57695	1.5023e-13	3.10573e-09	-0.268478	1	1590291	0.0280338	Putamen	70813	0.00997365	REDIunique
chr2_131514511	-8.42526	3.54918e-13	3.10852e-09	-0.139272	2	132272917	0.0165303	Cerebellum	-833	0.0115007	GABA-GLU-OLIG
chr8_10496908	-8.42447	3.563e-13	3.11973e-09	-0.0839067	8	10908663	0.00995988	Cerebellum	-554245	0.0115326	GABA-GLU
chr1_39682184	9.273	1.64174e-13	3.1505e-09	0.275998	1	40138345	0.0297636	Hippocampus	9511	0.0107981	GABA-GLU
chr4_1395368	8.41917	3.65683e-13	3.18911e-09	0.328093	4	1366463	0.0389697	Cerebellum	22693	0.0115645	REDIunique
chr12_131922630	-10.8444	1.77148e-13	3.19755e-09	-0.00480187	12	133337231	0.000442797	Nucleus_Accumbens	-930056	0.0121083	GABA-GLU-OLIG
chr6_169216252	9.26825	1.67347e-13	3.20806e-09	0.289198	6	169622734	0.0312031	Hippocampus	-6387	0.0109323	REDIunique
chr21_42912638	8.87881	2.27789e-13	3.25207e-09	0.236741	21	44306446	0.0266636	Cerebellar_Hemisphere	26302	0.00814606	REDIunique
chr8_6758616	9.98978	1.33566e-13	3.25433e-09	0.320843	8	6615973	0.0321171	Amygdala	164	0.0086693	GABA-GLU-OLIG
chr5_710611	8.87675	2.2987e-13	3.27868e-09	0.12286	5	751470	0.0138406	Cerebellar_Hemisphere	-40744	0.00817317	GABA-GLU-OLIG
chr10_72235004	-8.87652	2.30107e-13	3.28173e-09	-0.140663	10	73994765	0.0158467	Cerebellar_Hemisphere	-3	0.00820028	REDIunique
chr5_80442148	8.4113	3.80097e-13	3.29156e-09	0.27	5	79711523	0.0320997	Cerebellum	26444	0.0115964	GABA-GLU-OLIG
chr5_40831100	8.41032	3.81924e-13	3.30622e-09	0.276368	5	40839228	0.0328606	Cerebellum	-8026	0.0116283	REDIunique
chr5_128188326	8.87251	2.34208e-13	3.33753e-09	0.304277	5	127533085	0.0342944	Cerebellar_Hemisphere	-9067	0.00822738	OLIG
chr11_111726718	-8.67226	2.95702e-13	3.3382e-09	-0.129889	11	110782978	0.0149776	Cortex	814464	0.0153007	GABA-GLU-OLIG
chr2_96830285	-8.40802	3.86265e-13	3.34116e-09	-0.225852	2	98204363	0.0268615	Cerebellum	-708341	0.0116602	GABA
chr22_38216204	8.98569	2.49487e-13	3.34497e-09	0.29302	22	38606780	0.0326097	Frontal_Cortex	5431	0.0127041	REDIunique
chr17_42954068	8.40765	3.86948e-13	3.34669e-09	0.223557	17	41154217	0.0265897	Cerebellum	-48132	0.0116921	REDIunique
chr2_128195130	9.38739	2.21322e-13	3.35766e-09	0.384992	2	128631916	0.0410116	Hypothalamus	320788	0.0105427	REDIunique
chr2_55540994	9.57588	1.50838e-13	3.3661e-09	0.383104	2	55771161	0.0400072	ACC	-3031	0.00998516	GABA-GLU
chr7_44832822	-9.55279	1.6448e-13	3.38108e-09	-0.231922	7	44872977	0.024278	Putamen	-556	0.0100991	REDIunique
chr15_33858274	8.40453	3.92921e-13	3.39293e-09	0.220705	15	34156312	0.0262603	Cerebellum	-5837	0.011724	REDIunique
chr7_25119565	9.57018	1.54095e-13	3.43172e-09	0.363045	7	25141851	0.037935	ACC	17333	0.0100993	REDIunique
chr10_3138811	8.66581	3.04616e-13	3.43226e-09	0.25396	10	3187749	0.0293059	Cortex	-6746	0.0154066	GABA
chr12_131918616	8.65884	3.14564e-13	3.52494e-09	0.136414	12	131698959	0.0157543	Cortex	704202	0.0155125	GABA-GLU-OLIG
chr10_1017507	10.7636	8.82488e-14	3.53092e-09	0.158211	10	521723	0.0146987	Substantia_Nigra	541724	0.0058566	GABA-GLU-OLIG
chr14_88612583	-9.95599	1.49887e-13	3.58049e-09	-0.127028	14	88081186	0.0127589	Amygdala	997741	0.00881026	GABA-GLU-OLIG
chr1_1729477	-8.85308	2.55174e-13	3.61744e-09	-0.155483	1	1590291	0.0175626	Cerebellar_Hemisphere	70625	0.00825449	REDIunique
chr9_137611443	8.96572	2.71606e-13	3.62724e-09	0.268414	9	140534584	0.0299378	Frontal_Cortex	-28689	0.0128007	REDIunique
chr11_78068781	-10.7451	9.31818e-14	3.7e-09	-0.471369	11	77818803	0.0438681	Substantia_Nigra	-38976	0.00597492	REDIunique
chr5_146113343	9.94452	1.55878e-13	3.71859e-09	0.386269	5	145485547	0.0388425	Amygdala	7359	0.00895123	REDIunique
chr19_3962751	8.37845	4.46566e-13	3.82303e-09	0.299899	19	3962369	0.0357941	Cerebellum	380	0.0117559	REDIunique
chr8_6758616	9.21917	2.04031e-13	3.82803e-09	0.29467	8	6615973	0.0319628	Hippocampus	164	0.0110664	GABA-GLU-OLIG
chr2_171868791	-9.34996	2.55577e-13	3.83624e-09	-0.377225	2	172711138	0.0403451	Hypothalamus	14163	0.0106497	GABA-GLU-OLIG
chr5_146113343	9.21565	2.06954e-13	3.87894e-09	0.373871	5	145514670	0.0405692	Hippocampus	-21764	0.0112005	REDIunique
chr7_44833300	9.34272	2.62804e-13	3.93838e-09	0.239165	7	44851411	0.0255991	Hypothalamus	21488	0.0107567	REDIunique
chr17_42659901	8.37641	4.81749e-13	4.01306e-09	0.290298	17	40811781	0.0346565	Basal_Ganglia	138	0.015443	GABA-GLU-OLIG
chr21_33450322	9.51746	1.87794e-13	4.06177e-09	0.356577	21	34838165	0.0374655	ACC	-15536	0.0102134	GABA
chr4_70816687	-9.33048	2.75475e-13	4.10327e-09	-0.237649	4	71487622	0.0254702	Hypothalamus	194782	0.0108637	REDIunique
chr19_40317383	-9.89257	1.86171e-13	4.15543e-09	-0.299976	19	41426422	0.0303234	Amygdala	-603132	0.00909219	REDIunique
chr10_1017507	-9.48686	2.10667e-13	4.19711e-09	-0.213928	10	724886	0.0225499	Putamen	338561	0.0102246	GABA-GLU-OLIG
chr11_33083415	8.81046	3.07957e-13	4.3103e-09	0.282661	11	33383085	0.0320825	Cerebellar_Hemisphere	-278124	0.0082816	REDIunique
chr1_1729585	-8.9195	3.3065e-13	4.32644e-09	-0.128646	1	1590291	0.014423	Frontal_Cortex	70733	0.0128973	REDIunique
chr19_44902050	-8.80638	3.13546e-13	4.3861e-09	-0.219175	19	45410444	0.0248882	Cerebellar_Hemisphere	-5137	0.00830871	REDIunique
chr14_20449814	-8.80501	3.15453e-13	4.41208e-09	-0.0604478	14	20920340	0.00686515	Cerebellar_Hemisphere	-2367	0.00833582	REDIunique
chr2_171868791	-9.17635	2.42577e-13	4.48754e-09	-0.355595	2	172545208	0.0387512	Hippocampus	180093	0.0113347	GABA-GLU-OLIG
chr16_88577597	10.6506	1.23095e-13	4.58087e-09	0.42201	16	88658881	0.0396231	Substantia_Nigra	-14876	0.00609323	GABA-GLU-OLIG
chr14_24439866	-8.59508	4.21951e-13	4.64867e-09	-0.3228	14	24935849	0.0375564	Cortex	-26777	0.0156184	GABA-GLU-OLIG
chr19_57305583	8.78881	3.3882e-13	4.7107e-09	0.218334	19	57300629	0.0248422	Cerebellar_Hemisphere	516322	0.00836293	REDIunique
chr10_120801311	8.78774	3.40428e-13	4.72486e-09	0.250211	10	122140906	0.0284727	Cerebellar_Hemisphere	419917	0.00839003	REDIunique
chr12_57821924	-11.5574	1.13382e-13	4.83493e-09	-0.00578792	12	58448924	0.000500797	Spinal_Cord	-233217	0.00608171	GLU
chr8_13021128	-8.32255	5.87382e-13	4.91334e-09	-0.00141454	8	12009199	0.000169965	Cerebellum	869438	0.0117878	GABA-GLU
chr10_79682816	-8.76896	3.69844e-13	5.08706e-09	-0.33576	10	81367003	0.0382896	Cerebellar_Hemisphere	75569	0.00841714	REDIunique
chr17_7514234	9.426	2.64828e-13	5.12006e-09	0.312859	17	7418511	0.0331911	Putamen	-960	0.01035	GABA-GLU-OLIG
chr11_67682754	-11.5239	1.23175e-13	5.16046e-09	-0.123016	11	67329008	0.0106748	Spinal_Cord	121217	0.00618567	REDIunique
chr22_24541519	11.5128	1.2661e-13	5.29509e-09	0.465313	22	24938908	0.040417	Spinal_Cord	-1421	0.00628964	REDIunique
chr2_61190482	8.30429	6.4236e-13	5.33084e-09	0.226148	2	61405795	0.0272327	Cerebellum	11822	0.0118197	GABA-GLU-OLIG
chr8_10499392	-8.30319	6.45833e-13	5.35701e-09	-0.0526726	8	10908663	0.00634366	Cerebellum	-551761	0.0118516	GLU
chr5_80480853	-8.30081	6.53397e-13	5.41534e-09	-0.282474	5	79691398	0.0340297	Cerebellum	85274	0.0118835	GABA-GLU-OLIG
chr13_21496772	8.75185	3.98842e-13	5.44249e-09	0.19455	13	22652247	0.0222296	Cerebellar_Hemisphere	-581336	0.00844425	REDIunique
chr13_113092810	-9.80457	2.51699e-13	5.44625e-09	-0.0194466	13	112766604	0.00198342	Amygdala	980520	0.00923315	GABA
chr10_112826350	-9.40776	2.83646e-13	5.46275e-09	-0.0224933	10	115347085	0.00239093	Putamen	-760976	0.0104755	GABA-GLU-OLIG
chr8_11843176	-10.6272	3.24637e-13	5.62908e-09	-0.230409	8	11701330	0.0216811	Nucleus_Accumbens	-645	0.0123932	REDIunique
chr7_129488121	9.2372	3.94585e-13	5.64875e-09	0.228812	7	129126885	0.0247707	Hypothalamus	1077	0.0109708	REDIunique
chr19_49704301	8.74277	4.15163e-13	5.65043e-09	0.313157	19	50224347	0.035819	Cerebellar_Hemisphere	-16789	0.00847136	REDIunique
chr19_18781924	-9.236	3.9642e-13	5.67327e-09	-0.15651	19	18889702	0.0169457	Hypothalamus	3032	0.0110778	REDIunique
chr10_84515636	8.28593	7.02803e-13	5.76955e-09	0.260475	10	86258770	0.0314359	Cerebellum	16622	0.0119154	GABA-GLU-OLIG
chr19_39491806	8.54165	5.39694e-13	5.79009e-09	0.255486	19	39969120	0.0299106	Cortex	13326	0.0157243	REDIunique
chr19_17321546	8.2911	7.3055e-13	5.83205e-09	0.260258	19	17416590	0.0313901	Basal_Ganglia	15765	0.015547	REDIunique
chr9_136209754	8.28185	7.16998e-13	5.87799e-09	0.197797	9	139101583	0.0238832	Cerebellum	17	0.0119473	REDIunique
chr14_53037075	9.38285	3.11537e-13	5.97688e-09	0.223875	14	53491222	0.0238601	Putamen	12571	0.0106009	GABA-GLU-OLIG
chr11_10506936	-10.5541	1.63769e-13	5.99647e-09	-0.292691	11	10741839	0.0277324	Substantia_Nigra	-213356	0.00621155	OLIG
chr7_56011401	8.72735	4.44386e-13	6.00627e-09	0.264541	7	56090752	0.0303117	Cerebellar_Hemisphere	-11658	0.00849847	REDIunique
chr11_244171	9.21928	4.22825e-13	6.0235e-09	0.366276	11	240664	0.0397294	Hypothalamus	3507	0.0111848	GABA-GLU-OLIG
chr1_1729665	-9.09433	3.38023e-13	6.12469e-09	-0.313809	1	1575046	0.034506	Hippocampus	86058	0.0114688	REDIunique
chr1_211941518	-9.20475	4.472e-13	6.34559e-09	-0.356602	1	212257807	0.0387411	Hypothalamus	-142947	0.0112919	REDIunique
chr17_2039243	8.26285	7.86929e-13	6.41635e-09	0.0944353	17	1951364	0.0114289	Cerebellum	-8827	0.0119792	REDIunique
chr12_98549300	8.71095	4.77747e-13	6.42683e-09	0.250971	12	98914615	0.028811	Cerebellar_Hemisphere	28463	0.00852558	REDIunique
chr7_129487058	8.26418	8.33008e-13	6.58764e-09	0.167871	7	129134800	0.020313	Basal_Ganglia	-7901	0.015651	REDIunique
chr5_710806	9.35366	3.47767e-13	6.64009e-09	0.209468	5	264156	0.0223943	Putamen	446765	0.0107264	GLU-OLIG
chr9_128730571	-8.80741	5.32945e-13	6.68248e-09	-0.132072	9	130912339	0.0149956	Frontal_Cortex	580511	0.0129939	GABA-GLU-OLIG
chr10_80432547	9.36934	3.27805e-13	6.70512e-09	0.019156	10	82194264	0.00204454	ACC	-1961	0.0103275	REDIunique
chr16_19268226	8.25971	8.5137e-13	6.72733e-09	0.262993	16	19279380	0.0318405	Basal_Ganglia	168	0.015755	REDIunique
chr17_510488	8.69829	5.05201e-13	6.76744e-09	0.24854	17	407402	0.0285734	Cerebellar_Hemisphere	6326	0.00855269	REDIunique
chr11_66366673	9.36543	3.32673e-13	6.77597e-09	0.131018	11	65585352	0.0139896	ACC	548792	0.0104416	REDIunique
chr9_136977596	10.5053	1.89297e-13	6.83553e-09	0.419398	9	139868888	0.0399226	Substantia_Nigra	3160	0.00632986	GABA-GLU-OLIG
chr1_222666496	8.69566	5.11109e-13	6.84194e-09	0.272043	1	222826847	0.031285	Cerebellar_Hemisphere	12991	0.00857979	GABA-GLU-OLIG
chr12_14882147	8.80127	5.47073e-13	6.84452e-09	0.25825	12	15013988	0.0293423	Frontal_Cortex	21093	0.0130905	REDIunique
chr4_102810580	8.24609	8.54207e-13	6.92171e-09	0.24963	4	103685175	0.0302725	Cerebellum	46562	0.0120111	GLU
chr17_68428041	8.69202	5.19378e-13	6.94791e-09	0.296634	17	66422955	0.0341271	Cerebellar_Hemisphere	1227	0.0086069	GABA-GLU
chr11_62392585	8.79598	5.59528e-13	6.99178e-09	0.0523058	11	62166325	0.00594656	Frontal_Cortex	-6268	0.0131871	REDIunique
chr12_8241432	9.33748	3.69639e-13	6.99755e-09	0.182266	12	7792830	0.0195199	Putamen	601198	0.0108518	GABA-GLU
chr16_31040970	-8.68921	5.25864e-13	7.02938e-09	-0.171049	16	31014247	0.0196852	Cerebellar_Hemisphere	38044	0.00863401	GLU-OLIG
chr5_72207964	10.4909	1.9759e-13	7.1227e-09	0.249303	5	71496904	0.0237638	Substantia_Nigra	6887	0.00644818	REDIunique
chr2_69908628	8.23729	8.91817e-13	7.20873e-09	0.198652	2	70124316	0.0241162	Cerebellum	11444	0.012043	REDIunique
chr3_3147595	8.24427	9.17877e-13	7.21019e-09	0.268934	3	3188362	0.0326207	Basal_Ganglia	917	0.015859	GABA-GLU-OLIG
chr2_44320770	8.67803	5.52463e-13	7.35891e-09	0.263421	2	44548613	0.0303549	Cerebellar_Hemisphere	-704	0.00866112	GABA-GLU-OLIG
chr14_88573901	-8.23037	9.22501e-13	7.42704e-09	-0.117828	14	88566453	0.0143162	Cerebellum	473792	0.0120749	REDIunique
chr8_10493274	-8.22676	9.38975e-13	7.53644e-09	-0.360259	8	10358844	0.0437911	Cerebellum	-8060	0.0121068	REDIunique
chr8_103071660	8.77309	6.16874e-13	7.67271e-09	0.27332	8	104081996	0.0311543	Frontal_Cortex	1892	0.0132837	GABA-GLU
chr7_44802289	-9.02922	4.40018e-13	7.71959e-09	-0.237963	7	45001070	0.0263547	Hippocampus	-159182	0.011603	REDIunique
chr19_45350155	8.77017	6.246e-13	7.75371e-09	0.297831	19	45859884	0.0339595	Frontal_Cortex	-6471	0.0133803	REDIunique
chr1_236551616	8.76342	6.42805e-13	7.96616e-09	0.292833	1	236701098	0.0334154	Frontal_Cortex	13818	0.013477	GABA
chr1_1729660	-9.01071	4.743e-13	7.96822e-09	-0.229055	1	1592638	0.0254203	Hippocampus	68461	0.0117371	REDIunique
chr17_68424625	8.20957	1.02132e-12	8.14559e-09	0.26141	17	66421413	0.0318421	Cerebellum	-647	0.0121387	REDIunique
chr19_37633005	-8.65373	6.15021e-13	8.14817e-09	-0.269376	19	38970275	0.0311284	Cerebellar_Hemisphere	-846369	0.00868823	REDIunique
chr7_32921411	9.31293	4.05494e-13	8.15964e-09	0.308098	7	32954032	0.0330828	ACC	6991	0.0105557	GABA-GLU-OLIG
chr11_112143366	11.3325	1.98285e-13	8.19943e-09	0.541394	11	112071569	0.0477736	Spinal_Cord	-57480	0.0063936	REDIunique
chr22_23892477	8.65108	6.22262e-13	8.22997e-09	0.236448	22	24234172	0.0273317	Cerebellar_Hemisphere	492	0.00871534	REDIunique
chr1_156722886	-8.20702	1.03414e-12	8.23786e-09	-0.108892	1	157360369	0.0132681	Cerebellum	-667691	0.0121706	REDIunique
chr17_7419167	8.75305	6.71856e-13	8.31006e-09	0.0360756	17	7322461	0.00412149	Frontal_Cortex	25	0.0135736	REDIunique
chr10_4968380	11.326	2.01514e-13	8.32575e-09	0.0694914	10	4121651	0.00613555	Spinal_Cord	888921	0.00649756	GABA-GLU
chr22_45340886	8.75094	6.77943e-13	8.37318e-09	0.461095	22	45713020	0.0526909	Frontal_Cortex	23747	0.0136702	REDIunique
chr3_197612747	-8.20091	1.06553e-12	8.41445e-09	-0.0900333	3	197341573	0.0109785	Cerebellum	-1955	0.0122025	REDIunique
chr20_63402040	8.45072	8.20268e-13	8.4438e-09	0.0696217	20	62031110	0.00823855	Cortex	2283	0.0158302	REDIunique
chr1_236548023	8.19885	1.0763e-12	8.49244e-09	0.223855	1	236701098	0.0273032	Cerebellum	10225	0.0122344	GABA
chr5_157478390	-8.64015	6.53007e-13	8.61799e-09	-0.364586	5	156854531	0.0421968	Cerebellar_Hemisphere	50867	0.00874244	REDIunique
chr11_68756442	8.44539	8.40661e-13	8.63733e-09	0.299437	11	68521072	0.0354557	Cortex	2838	0.015936	REDIunique
chr21_44769443	8.74133	7.06294e-13	8.7023e-09	0.345643	21	46243319	0.0395412	Frontal_Cortex	-53961	0.0137668	REDIunique
chr4_1007954	-11.308	2.10832e-13	8.70323e-09	-0.451672	4	1017235	0.0399429	Spinal_Cord	-15493	0.00660152	GABA
chr20_49634694	8.73799	7.16397e-13	8.82253e-09	0.305583	20	48266292	0.0349718	Frontal_Cortex	-15061	0.0138634	REDIunique
chr11_10506936	-8.43931	8.64505e-13	8.86683e-09	-0.230908	11	10644599	0.027361	Cortex	-116116	0.0160419	OLIG
chr2_99196434	-11.2977	2.16293e-13	8.91325e-09	-0.676589	2	99384298	0.0598871	Spinal_Cord	428599	0.00670548	REDIunique
chr14_24440156	-10.4103	2.51157e-13	8.92301e-09	-0.478878	14	24935849	0.0460004	Substantia_Nigra	-26487	0.00656649	GABA-GLU-OLIG
chr1_180884931	-10.4017	2.57704e-13	9.13234e-09	-0.0531709	1	181109645	0.00511177	Substantia_Nigra	-255578	0.00668481	GABA-GLU-OLIG
chr1_19259059	-8.18983	1.19666e-12	9.14322e-09	-0.123405	1	19579312	0.0150681	Basal_Ganglia	6241	0.015963	REDIunique
chr6_159692840	8.18136	1.24703e-12	9.49494e-09	0.19525	6	160118962	0.0238652	Basal_Ganglia	-5090	0.016067	REDIunique
chr17_1004014	-8.71944	7.75375e-13	9.49849e-09	-0.00942623	17	903163	0.00108106	Frontal_Cortex	4091	0.01396	REDIunique
chr14_75047180	-8.61241	7.38076e-13	9.69026e-09	-0.234243	14	76081029	0.0271983	Cerebellar_Hemisphere	-567146	0.00876955	GABA-GLU-OLIG
chr21_33450322	9.07637	7.34388e-13	9.83527e-09	0.328093	21	34814327	0.0361481	Hypothalamus	8302	0.0113989	GABA
chr10_15075711	-8.4147	9.68169e-13	9.84219e-09	-0.231582	10	15121448	0.0275212	Cortex	-3738	0.0161478	REDIunique
chr17_42992530	-10.3657	2.86952e-13	9.91524e-09	-0.504203	17	41486966	0.0486416	Substantia_Nigra	-342419	0.00680312	REDIunique
chr22_24541519	-9.24705	5.20017e-13	9.92577e-09	-0.380035	22	24932214	0.0410979	ACC	5273	0.0106699	REDIunique
chr3_40537324	9.07117	7.49324e-13	1.00009e-08	0.370975	3	40541256	0.040896	Hypothalamus	37559	0.0115059	OLIG
chr6_3022409	-8.59853	7.84732e-13	1.02182e-08	-0.135992	6	3021492	0.0158157	Cerebellar_Hemisphere	1151	0.00879666	GABA-GLU
chr14_77262138	8.1482	1.37869e-12	1.06705e-08	0.150195	14	77746112	0.0184329	Cerebellum	-17631	0.0122663	REDIunique
chr5_134901064	8.58784	8.22622e-13	1.06787e-08	0.115258	5	134107241	0.0134211	Cerebellar_Hemisphere	129513	0.00882377	REDIunique
chr7_56011401	10.3228	3.26171e-13	1.09909e-08	0.482654	7	56072841	0.0467559	Substantia_Nigra	6253	0.00692144	REDIunique
chr7_129488121	8.67726	9.28145e-13	1.11955e-08	0.163458	7	129106636	0.0188375	Frontal_Cortex	21326	0.0140566	REDIunique
chr1_1729449	-8.13219	1.49084e-12	1.14904e-08	-0.129327	1	1590291	0.0159031	Cerebellum	70597	0.0122982	REDIunique
chr1_1429101	9.02854	8.8373e-13	1.15765e-08	0.165244	1	1152763	0.0183024	Hypothalamus	211718	0.011613	OLIG
chr14_31292814	-8.666	9.73796e-13	1.16471e-08	-0.205839	14	32302028	0.0237525	Frontal_Cortex	-540008	0.0141532	REDIunique
chr20_62295110	-8.66349	9.84278e-13	1.1767e-08	-0.171404	20	60733866	0.0197846	Frontal_Cortex	136300	0.0142498	GABA-GLU
chr1_1729660	-9.18109	6.67343e-13	1.18008e-08	-0.208752	1	1590291	0.0227372	Putamen	70808	0.0109773	REDIunique
chr5_14709090	-8.55544	9.49152e-13	1.22371e-08	-0.116821	5	15673163	0.0136546	Cerebellar_Hemisphere	-963964	0.00885088	GLU
chr2_237779601	8.11524	1.61951e-12	1.24158e-08	0.208528	2	238660973	0.0256958	Cerebellum	27271	0.0123301	GABA-GLU
chr5_126625389	8.34885	1.31078e-12	1.2891e-08	0.377308	5	125979641	0.0451928	Cortex	-18560	0.0162537	REDIunique
chr10_80432547	8.34843	1.3133e-12	1.29131e-08	0.0159862	10	82194264	0.00191487	Cortex	-1961	0.0163596	REDIunique
chr22_50624226	8.34839	1.31357e-12	1.29131e-08	0.290119	22	51047241	0.0347515	Cortex	15413	0.0164655	REDIunique
chr3_49015786	10.2636	3.89545e-13	1.29801e-08	0.383447	3	48808531	0.0373599	Substantia_Nigra	244688	0.00703975	GABA-GLU-OLIG
chr8_6758142	8.53527	1.03752e-12	1.3302e-08	0.0135765	8	7540601	0.00159063	Cerebellar_Hemisphere	-924938	0.00887799	GABA-GLU-OLIG
chr5_40831100	8.10491	1.80875e-12	1.33964e-08	0.262569	5	40833487	0.0323963	Basal_Ganglia	-2285	0.016171	REDIunique
chr19_13773711	-8.10442	1.81309e-12	1.34244e-08	-0.013183	19	13714002	0.00162665	Basal_Ganglia	170523	0.016275	REDIunique
chr16_69976686	8.33751	1.381e-12	1.35223e-08	0.374108	16	70063989	0.0448705	Cortex	-53400	0.0165714	GLU-OLIG
chr17_35844820	8.52862	1.06844e-12	1.36777e-08	0.0163588	17	34171827	0.00191811	Cerebellar_Hemisphere	-3	0.00890509	REDIunique
chr18_35307969	11.1194	3.38685e-13	1.37204e-08	0.447107	18	32809071	0.0402095	Spinal_Cord	78862	0.00680944	REDIunique
chr2_200909459	8.52638	1.07907e-12	1.38048e-08	0.29086	2	201829939	0.034113	Cerebellar_Hemisphere	-55757	0.0089322	REDIunique
chr7_129487070	9.12749	8.175e-13	1.43167e-08	0.197719	7	129134800	0.0216619	Putamen	-7889	0.0111027	REDIunique
chr15_75353746	-8.51673	1.12605e-12	1.43541e-08	-0.20723	15	75775157	0.0243321	Cerebellar_Hemisphere	-129070	0.00895931	GABA-GLU
chr17_63819095	8.96031	1.15119e-12	1.46649e-08	0.292009	17	61776479	0.0325892	Hypothalamus	119976	0.01172	GABA-GLU-OLIG
chr13_19673031	-8.31684	1.51871e-12	1.47006e-08	-0.126777	13	19945638	0.0152434	Cortex	301533	0.0166773	GLU-OLIG
chr7_129488149	8.07565	1.9648e-12	1.48599e-08	0.0720703	7	129126885	0.0089244	Cerebellum	1105	0.012362	REDIunique
chr17_30795674	8.95358	1.18165e-12	1.50243e-08	0.217911	17	29743600	0.0243378	Hypothalamus	-620908	0.011827	REDIunique
chr2_44320770	8.07923	2.0492e-12	1.51029e-08	0.233435	2	44548613	0.0288933	Basal_Ganglia	-704	0.016379	GABA-GLU-OLIG
chr7_4898852	9.12455	8.26645e-13	1.51906e-08	0.4116	7	4944523	0.045109	ACC	-6040	0.010784	REDIunique
chr19_1005836	-8.07043	2.01547e-12	1.52131e-08	-0.212317	19	1005834	0.026308	Cerebellum	1	0.0123939	REDIunique
chr11_244197	8.50171	1.2032e-12	1.52652e-08	0.27789	11	244490	0.0326864	Cerebellar_Hemisphere	-293	0.00898642	GABA-GLU-OLIG
chr4_1395368	8.30615	1.59519e-12	1.53987e-08	0.323868	4	1352431	0.0389913	Cortex	36725	0.0167831	REDIunique
chr19_13773711	-10.2026	4.67902e-13	1.5517e-08	-0.00388287	19	14847644	0.000380575	Substantia_Nigra	-963119	0.00715807	REDIunique
chr11_11958850	10.254	9.32169e-13	1.55327e-08	0.341741	11	11962885	0.0333274	Nucleus_Accumbens	17512	0.0126781	GABA-GLU-OLIG
chr6_13788020	10.1943	4.79735e-13	1.58968e-08	0.328984	6	13777936	0.0322712	Substantia_Nigra	10316	0.00727638	REDIunique
chr3_14944928	10.2438	9.59689e-13	1.59139e-08	0.253728	3	14981262	0.0247688	Nucleus_Accumbens	5173	0.012963	GABA
chr1_16015238	8.05738	2.14789e-12	1.61271e-08	0.249901	1	16339772	0.0310151	Cerebellum	1961	0.0124258	REDIunique
chr1_23968743	8.48608	1.2892e-12	1.62645e-08	0.168507	1	24290077	0.0198569	Cerebellar_Hemisphere	5156	0.00901353	GLU-OLIG
chr7_129488146	8.06137	2.23495e-12	1.63865e-08	0.0278774	7	129105746	0.00345814	Basal_Ganglia	22241	0.0164829	REDIunique
chr8_11842864	-8.79902	1.12003e-12	1.66109e-08	-0.127861	8	11701330	0.0145313	Hippocampus	-957	0.0118712	REDIunique
chr20_25214873	-8.28556	1.75364e-12	1.67838e-08	-0.246289	20	25533873	0.0297251	Cortex	-338364	0.016889	GABA-GLU-OLIG
chr14_100296407	-8.57162	1.45653e-12	1.68719e-08	-0.17779	14	100762740	0.0207418	Frontal_Cortex	4	0.0143464	OLIG
chr14_100854636	8.47188	1.3726e-12	1.72627e-08	0.127011	14	101710478	0.0149921	Cerebellar_Hemisphere	-389505	0.00904064	GABA-GLU
chr17_42951921	-8.56447	1.50166e-12	1.731e-08	-0.349261	17	41040029	0.0407803	Frontal_Cortex	63909	0.014443	GABA-GLU-OLIG
chr10_15075711	-8.56201	1.51751e-12	1.74714e-08	-0.215865	10	15106066	0.025212	Frontal_Cortex	11644	0.0145397	REDIunique
chr12_49128795	9.42896	9.20796e-13	1.75801e-08	0.350701	12	49533892	0.037194	Amygdala	-11314	0.00937412	GABA-GLU-OLIG
chr1_211941518	-9.08329	9.666e-13	1.76282e-08	-0.331511	1	212257807	0.0364968	ACC	-142947	0.0108981	REDIunique
chr4_26433534	8.90152	1.4461e-12	1.80671e-08	0.153238	4	26244033	0.0172148	Hypothalamus	191123	0.0119341	GABA-GLU-OLIG
chr3_14944573	8.03732	2.51177e-12	1.81396e-08	0.140668	3	15314137	0.0175019	Basal_Ganglia	-328057	0.0165869	REDIunique
chr13_19673031	-9.07412	1.00084e-12	1.82219e-08	-0.166887	13	19401339	0.0183915	ACC	845832	0.0110122	GLU-OLIG
chr11_111726718	-8.77212	1.24949e-12	1.82457e-08	-0.113417	11	110782978	0.0129292	Hippocampus	814464	0.0120054	GABA-GLU-OLIG
chr3_10153299	-8.55123	1.58889e-12	1.82561e-08	-0.0330761	3	10198846	0.00386799	Frontal_Cortex	-3863	0.0146363	REDIunique
chr16_5013101	-10.9829	4.78803e-13	1.83398e-08	-0.163556	16	4200121	0.014892	Spinal_Cord	862981	0.0069134	GLU-OLIG
chr16_80980779	8.03384	2.55461e-12	1.8413e-08	0.0731258	16	81061827	0.00910223	Basal_Ganglia	-47443	0.0166909	GABA-GLU-OLIG
chr14_24439866	10.1327	5.777e-13	1.84562e-08	0.327646	14	24926201	0.0323355	Substantia_Nigra	-17129	0.0073947	GABA-GLU-OLIG
chr22_50214670	8.02518	2.51305e-12	1.85553e-08	0.218154	22	50650597	0.0271837	Cerebellum	2502	0.0124577	REDIunique
chr6_13788020	10.9764	4.86794e-13	1.86309e-08	0.331514	6	13776619	0.0302026	Spinal_Cord	11633	0.00701736	REDIunique
chr3_14944892	8.03085	2.59187e-12	1.86648e-08	0.123238	3	14936882	0.0153456	Basal_Ganglia	49517	0.0167949	GABA-GLU
chr17_82749557	-10.9558	5.13028e-13	1.95567e-08	-1.01398	17	80356187	0.0925522	Spinal_Cord	351246	0.00712132	OLIG
chr1_32685117	-8.87695	1.59086e-12	1.9681e-08	-0.0108588	1	32438515	0.00122326	Hypothalamus	712203	0.0120411	GABA-GLU
chr1_1729416	-8.24233	2.13913e-12	1.98039e-08	-0.154393	1	1590291	0.0187317	Cortex	70564	0.0169949	REDIunique
chr1_222628664	-8.00929	2.71539e-12	1.9924e-08	-0.165262	1	223157429	0.0206337	Cerebellum	-355423	0.0124896	GABA-GLU-OLIG
chr4_777798	-8.00827	2.72893e-12	2.00204e-08	-0.13146	4	784546	0.0164155	Cerebellum	-12960	0.0125215	GABA-GLU-OLIG
chr5_40831100	8.43562	1.61088e-12	2.01e-08	0.286594	5	40839228	0.0339743	Cerebellar_Hemisphere	-8026	0.00906774	REDIunique
chr3_197613119	-8.43461	1.61806e-12	2.01868e-08	-0.206756	3	197522983	0.0245129	Cerebellar_Hemisphere	-182993	0.00909485	REDIunique
chr8_11826144	8.86913	1.63991e-12	2.02449e-08	0.151929	8	11775108	0.0171301	Hypothalamus	-91455	0.0121481	GABA-GLU-OLIG
chr7_38723460	10.9384	5.36206e-13	2.03429e-08	0.393127	7	38761510	0.03594	Spinal_Cord	1550	0.00722528	GABA-GLU
chr16_8642171	-8.23431	2.21942e-12	2.04681e-08	-0.1352	16	8089255	0.0164191	Cortex	646773	0.0171008	GABA-GLU-OLIG
chr7_129488107	8.00571	2.92831e-12	2.08225e-08	0.0291621	7	129105746	0.00364266	Basal_Ganglia	22202	0.0170029	REDIunique
chr14_50246079	8.00572	2.9281e-12	2.08225e-08	0.276139	14	50608084	0.0344926	Basal_Ganglia	104713	0.0168989	REDIunique
chr8_103482924	-7.999	2.85494e-12	2.08879e-08	-0.105944	8	104476458	0.0132446	Cerebellum	18694	0.0125534	REDIunique
chr19_14568141	7.99358	2.93143e-12	2.14127e-08	0.135352	19	14676172	0.0169326	Cerebellum	2781	0.0125853	REDIunique
chr20_62853166	8.22143	2.35482e-12	2.15857e-08	0.214209	20	61483275	0.0260549	Cortex	1243	0.0172067	REDIunique
chr9_15165077	9.02704	1.19662e-12	2.16503e-08	0.321112	9	15165032	0.0355722	ACC	43	0.0111263	GABA-GLU
chr14_92118861	10.0699	6.98465e-13	2.17822e-08	0.372517	14	92639660	0.0369932	Substantia_Nigra	-54455	0.00751301	REDIunique
chr2_86504167	7.99447	3.09231e-12	2.18401e-08	0.194297	2	86766962	0.0243039	Basal_Ganglia	-35672	0.0171069	GABA
chr1_1729608	-7.98687	3.20845e-12	2.24907e-08	-0.157188	1	1590291	0.0196808	Basal_Ganglia	70756	0.0172109	REDIunique
chr11_4599321	-8.49019	2.06174e-12	2.29963e-08	-0.25114	11	4606952	0.02958	Frontal_Cortex	13599	0.0147329	REDIunique
chr11_308290	9.34195	1.24622e-12	2.32389e-08	0.308324	11	307244	0.0330043	Amygdala	1046	0.00951508	REDIunique
chr3_10153301	-8.82953	1.91267e-12	2.33044e-08	-0.0234788	3	10184956	0.00265912	Hypothalamus	10029	0.0122552	REDIunique
chr2_159748757	8.19946	2.60491e-12	2.35844e-08	0.252791	2	160666409	0.0308302	Cortex	-61141	0.0173126	GABA-GLU-OLIG
chr11_244197	7.97383	3.41782e-12	2.37417e-08	0.253014	11	240664	0.0317306	Basal_Ganglia	3533	0.0173149	GABA-GLU-OLIG
chr1_160142628	8.70184	1.663e-12	2.37867e-08	0.0244936	1	160110812	0.00281476	Hippocampus	1606	0.0121395	REDIunique
chr17_4935507	-7.96873	3.30839e-12	2.38944e-08	-0.26725	17	4810724	0.0335373	Cerebellum	28078	0.0126172	REDIunique
chr20_49634694	8.99936	1.32927e-12	2.39206e-08	0.307228	20	48266791	0.0341389	ACC	-15560	0.0112404	REDIunique
chr1_225786970	7.96722	3.33279e-12	2.40602e-08	0.0884279	1	225975122	0.011099	Cerebellum	-450	0.0126491	REDIunique
chr13_113091936	-10.8643	6.47948e-13	2.4255e-08	-0.0663422	13	113458157	0.00610643	Spinal_Cord	288093	0.00732924	GABA-GLU-OLIG
chr4_1007954	8.8155	2.01991e-12	2.45214e-08	0.333789	4	1003788	0.0378639	Hypothalamus	-2046	0.0123622	GABA
chr1_11059842	-8.47092	2.23855e-12	2.47736e-08	-0.00318884	1	10870135	0.000376446	Frontal_Cortex	249764	0.0148295	GABA-GLU-OLIG
chr1_11654924	-8.47092	2.23855e-12	2.47736e-08	-0.00255107	1	10870135	0.000301157	Frontal_Cortex	844846	0.0149261	GABA-GLU-OLIG
chr1_1428763	10.8551	6.63438e-13	2.4796e-08	0.368952	1	1361555	0.0339889	Spinal_Cord	2588	0.00743321	OLIG
chr22_23766569	8.68511	1.78018e-12	2.50182e-08	0.294713	22	24108412	0.0339331	Hippocampus	344	0.0122736	REDIunique
chr7_64897866	-7.95449	3.54589e-12	2.551e-08	-0.0369379	7	64361385	0.00464366	Cerebellum	-3141	0.012681	REDIunique
chr12_50980467	8.67809	1.83184e-12	2.56274e-08	0.254947	12	51405635	0.0293782	Hippocampus	-31385	0.0124078	REDIunique
chr8_11842733	8.97863	1.43822e-12	2.57426e-08	0.0800398	8	12527760	0.00891448	ACC	-827518	0.0113546	REDIunique
chr3_42536811	8.45815	2.36394e-12	2.59477e-08	0.211797	3	42578768	0.0250405	Frontal_Cortex	-465	0.0150227	GLU
chr9_137610924	-7.94805	3.65883e-12	2.62601e-08	-0.158475	9	140540687	0.0199388	Cerebellum	-35311	0.0127129	REDIunique
chr3_40537324	9.29974	1.44373e-12	2.62873e-08	0.452309	3	40536429	0.0486367	Amygdala	42386	0.00965605	OLIG
chr1_1729594	-8.17204	2.95456e-12	2.63151e-08	-0.125385	1	1596500	0.0153431	Cortex	64533	0.0174185	REDIunique
chr8_6758616	10.0263	1.79034e-12	2.64605e-08	0.420075	8	6615973	0.0418973	Nucleus_Accumbens	164	0.0132479	GABA-GLU-OLIG
chr19_13772565	7.94417	3.72851e-12	2.6726e-08	0.0801529	19	13884724	0.0100895	Cerebellum	-1345	0.0127448	REDIunique
chr16_12663352	9.99504	8.76358e-13	2.69485e-08	0.407174	16	12749495	0.0407377	Substantia_Nigra	7714	0.00763133	REDIunique
chr4_79905908	7.9413	4.00146e-12	2.73145e-08	0.214986	4	80818417	0.0270719	Basal_Ganglia	8645	0.0174189	REDIunique
chr8_10493210	7.93895	3.82448e-12	2.7326e-08	0.0954059	8	10371062	0.0120174	Cerebellum	-20342	0.0127767	REDIunique
chr9_128422461	10.8108	7.43183e-13	2.75183e-08	0.365111	9	131185961	0.0337728	Spinal_Cord	-1221	0.00753717	OLIG
chr1_1729665	-9.28183	1.5368e-12	2.78245e-08	-0.304901	1	1574241	0.0328493	Amygdala	86863	0.00979701	REDIunique
chr20_2609940	7.92927	4.00876e-12	2.85619e-08	0.187061	20	2585770	0.0235912	Cerebellum	4816	0.0128087	REDIunique
chr14_92119869	-7.92834	4.02693e-12	2.86833e-08	-0.159296	14	92582172	0.0200919	Cerebellum	4041	0.0128406	GABA-GLU-OLIG
chr8_10481970	-7.92622	4.06861e-12	2.89514e-08	-0.0867421	8	10908663	0.0109437	Cerebellum	-569183	0.0128725	GABA-GLU
chr1_39748695	-10.7897	7.8457e-13	2.90058e-08	-0.416256	1	40242069	0.0385791	Spinal_Cord	-27702	0.00764113	REDIunique
chr4_88261979	-8.91147	1.85683e-12	2.99958e-08	-0.417395	4	89195540	0.0468379	Putamen	-12409	0.0112282	REDIunique
chr4_26433534	9.25809	1.66956e-12	3.00742e-08	0.104656	4	26244033	0.0113043	Amygdala	191123	0.00993798	GABA-GLU-OLIG
chr6_39902237	8.13699	3.47057e-12	3.02474e-08	0.242477	6	39848319	0.0297994	Cortex	21694	0.0175244	OLIG
chr10_118310099	7.91356	4.3271e-12	3.06671e-08	0.0840106	10	119411210	0.010616	Cerebellum	658401	0.0129044	GABA-GLU-OLIG
chr19_52618317	-8.33299	2.53407e-12	3.0698e-08	-0.147544	19	53121502	0.017706	Cerebellar_Hemisphere	68	0.00912196	REDIunique
chr11_68756442	7.91064	4.38893e-12	3.1069e-08	0.257588	11	68505375	0.0325622	Cerebellum	18535	0.0129363	REDIunique
chr19_52617474	9.24745	1.73281e-12	3.11817e-08	0.306155	19	53121810	0.033107	Amygdala	-1083	0.0100789	GABA
chr12_68843263	-9.24522	1.74633e-12	3.13932e-08	-0.207524	12	69224397	0.0224467	Amygdala	12646	0.0102199	GABA-GLU-OLIG
chr22_39132435	8.12449	3.67556e-12	3.19159e-08	0.243387	22	39549526	0.0299572	Cortex	-21086	0.0176302	REDIunique
chr8_144840072	-7.90271	4.56146e-12	3.2073e-08	-0.140083	8	146060261	0.017726	Cerebellum	5196	0.0129682	REDIunique
chr12_53043769	10.7488	8.71529e-13	3.21213e-08	0.60595	12	53388777	0.0563737	Spinal_Cord	48776	0.00774509	REDIunique
chr8_11844424	7.90278	4.82209e-12	3.23063e-08	0.232136	8	11699988	0.029374	Basal_Ganglia	1945	0.0175229	GABA-GLU-OLIG
chr1_3784927	7.89708	4.68789e-12	3.28856e-08	0.203608	1	3684321	0.0257826	Cerebellum	17170	0.0130001	REDIunique
chr1_1729492	-7.89196	4.806e-12	3.35387e-08	-0.132498	1	1575046	0.016789	Cerebellum	85885	0.013032	REDIunique
chr12_123927103	-7.89093	4.83025e-12	3.36769e-08	-0.161901	12	123609961	0.0205174	Cerebellum	801689	0.0130639	GABA-GLU
chr6_32659996	9.21818	1.9194e-12	3.38845e-08	0.482067	6	32637680	0.0522952	Amygdala	-9907	0.0103609	REDIunique
chr7_128659356	7.88949	4.86414e-12	3.38976e-08	0.0739431	7	128275594	0.00937235	Cerebellum	23816	0.0130958	REDIunique
chr12_120488645	-8.59836	2.53457e-12	3.49044e-08	-0.0915295	12	121884005	0.010645	Hippocampus	-957557	0.0125419	GLU
chr4_17801993	8.30234	2.90116e-12	3.49399e-08	0.128062	4	17803618	0.0154248	Cerebellar_Hemisphere	-2	0.00914907	REDIunique
chr16_89669893	8.10019	4.10919e-12	3.49783e-08	0.277947	16	89749672	0.0343137	Cortex	-13371	0.0177361	REDIunique
chr11_10506936	8.85857	2.27121e-12	3.63373e-08	0.120779	11	10843327	0.0136342	Putamen	-314844	0.0113537	OLIG
chr7_44833300	9.19255	2.09937e-12	3.67136e-08	0.263038	7	44815334	0.0286143	Amygdala	57565	0.0105018	REDIunique
chr9_4726478	8.29026	3.06e-12	3.67185e-08	0.236698	9	4732389	0.0285514	Cerebellar_Hemisphere	-5911	0.00917618	GABA-GLU-OLIG
chr3_197613097	-7.86757	5.41071e-12	3.74568e-08	-0.161001	3	197339908	0.0204638	Cerebellum	60	0.0131277	REDIunique
chr8_6758616	8.69421	3.23832e-12	3.75378e-08	0.323034	8	6615973	0.0371551	Hypothalamus	164	0.0124692	GABA-GLU-OLIG
chr2_159748757	9.89443	2.62049e-12	3.76465e-08	0.353016	2	160595465	0.0356782	Nucleus_Accumbens	9803	0.0135328	GABA-GLU-OLIG
chr5_17107288	8.36338	3.543e-12	3.76522e-08	0.370204	5	17102683	0.0442649	Frontal_Cortex	4714	0.0151193	REDIunique
chr21_31667302	8.0821	4.46487e-12	3.77874e-08	0.0264201	21	32727976	0.00326896	Cortex	311639	0.017842	REDIunique
chr19_3927178	8.69198	3.26656e-12	3.78276e-08	0.300017	19	3912209	0.0345166	Hypothalamus	14967	0.0125763	GABA-GLU-OLIG
chr2_131514511	-8.2816	3.17924e-12	3.80644e-08	-0.16368	2	132272326	0.0197643	Cerebellar_Hemisphere	-242	0.00920329	GABA-GLU-OLIG
chr15_82834035	7.86383	5.50977e-12	3.80868e-08	0.207369	15	83508931	0.02637	Cerebellum	-6144	0.0131596	REDIunique
chr19_17321546	8.8665	2.20358e-12	3.8182e-08	0.313666	19	17434587	0.0353765	ACC	-2232	0.0114687	REDIunique
chr9_128737788	-8.27928	3.21194e-12	3.84351e-08	-0.300118	9	131875335	0.0362493	Cerebellar_Hemisphere	-375268	0.00923039	GABA-GLU-OLIG
chr12_124913167	8.84009	2.43696e-12	3.87257e-08	0.0667551	12	125101638	0.0075514	Putamen	296075	0.0114791	REDIunique
chr10_72512539	-7.85802	5.66741e-12	3.8995e-08	-0.168747	10	74129784	0.0214744	Cerebellum	142513	0.0131915	GABA-GLU
chr1_155883262	8.83635	2.47191e-12	3.92187e-08	0.0692085	1	154948591	0.00783225	Putamen	904462	0.0116046	REDIunique
chr17_30802937	8.27396	3.28834e-12	3.93018e-08	0.314752	17	29082965	0.0380413	Cerebellar_Hemisphere	46990	0.0092575	REDIunique
chr11_68756442	8.82981	2.53431e-12	3.98315e-08	0.291687	11	68479972	0.0330343	Putamen	43938	0.01173	REDIunique
chr17_75043136	8.26683	3.39334e-12	4.04369e-08	0.120065	17	73046427	0.0145237	Cerebellar_Hemisphere	-7196	0.00928461	REDIunique
chr19_7790105	-8.26577	3.40926e-12	4.06156e-08	-0.135465	19	7854893	0.0163887	Cerebellar_Hemisphere	98	0.00931172	REDIunique
chr20_62295110	-8.55344	3.04368e-12	4.14988e-08	-0.204446	20	61507719	0.0239022	Hippocampus	-637553	0.0126761	GABA-GLU
chr9_128730571	-8.05009	5.1711e-12	4.31977e-08	-0.161905	9	131840191	0.0201122	Cortex	-347341	0.0179479	GABA-GLU-OLIG
chr16_89563498	8.24955	3.66225e-12	4.34518e-08	0.112719	16	89609853	0.0136637	Cerebellar_Hemisphere	20053	0.00933883	REDIunique
chr17_21000918	9.82329	1.47886e-12	4.41444e-08	0.398492	17	20900499	0.0405661	Substantia_Nigra	3732	0.00774965	GABA-GLU-OLIG
chr1_54849678	-8.32142	4.23825e-12	4.43211e-08	-0.115702	1	54522240	0.0139041	Frontal_Cortex	793111	0.0152159	GLU-OLIG
chr11_66366673	-8.53006	3.3481e-12	4.54819e-08	-0.270581	11	66895178	0.0317209	Hippocampus	-761034	0.0128102	REDIunique
chr7_4898893	-8.80938	2.73962e-12	4.55081e-08	-0.154072	7	5855349	0.0174895	ACC	-916825	0.0115828	REDIunique
chr17_1004014	-8.0365	5.50378e-12	4.5677e-08	-0.00956678	17	907315	0.00119042	Cortex	-61	0.0180538	REDIunique
chr6_89360319	8.23672	3.87561e-12	4.57997e-08	0.0936521	6	90070055	0.0113701	Cerebellar_Hemisphere	-17	0.00936594	REDIunique
chr2_8722876	8.52192	3.46101e-12	4.63188e-08	0.0224791	2	9484542	0.0026378	Hippocampus	-621536	0.0129443	GABA-GLU-OLIG
chr5_35710284	8.23382	3.92558e-12	4.63778e-08	0.288109	5	35712310	0.034991	Cerebellar_Hemisphere	-1924	0.00939304	REDIunique
chr22_50623970	-7.81713	6.91165e-12	4.6716e-08	-0.0619439	22	51055900	0.00792412	Cerebellum	6498	0.0132234	REDIunique
chr15_75361037	-7.82039	7.18279e-12	4.68241e-08	-0.0254298	15	76192429	0.00325173	Basal_Ganglia	-539051	0.0176269	GABA
chr2_20623964	-7.81249	7.06904e-12	4.76673e-08	-0.097551	2	20229703	0.0124865	Cerebellum	594021	0.0132553	GABA
chr4_73125289	8.29753	4.69335e-12	4.85346e-08	0.032048	4	73420640	0.00386236	Frontal_Cortex	570366	0.0153125	GABA-GLU-OLIG
chr7_44802289	-8.22028	4.16732e-12	4.90738e-08	-0.114513	7	45163418	0.0139305	Cerebellar_Hemisphere	-321530	0.00942015	REDIunique
chr2_207602426	-8.60531	4.57952e-12	5.02193e-08	-0.289115	2	208373267	0.0335973	Hypothalamus	93883	0.0126833	GLU
chr3_10153219	10.565	1.40193e-12	5.03122e-08	0.277569	3	10236055	0.0262725	Spinal_Cord	-41152	0.00784905	REDIunique
chr4_17801993	7.79924	7.53795e-12	5.05388e-08	0.135893	4	17809265	0.0174239	Cerebellum	-5649	0.0132872	REDIunique
chr6_87514140	-8.21159	4.33009e-12	5.08321e-08	-0.206575	6	88356655	0.0251565	Cerebellar_Hemisphere	-132797	0.00944726	REDIunique
chr9_81652232	10.5596	1.42172e-12	5.09843e-08	0.420969	9	84252006	0.039866	Spinal_Cord	15141	0.00795301	GLU
chr12_124913241	10.5589	1.42421e-12	5.10353e-08	0.0256899	12	125398039	0.002433	Spinal_Cord	-252	0.00805697	GABA-GLU-OLIG
chr9_128228413	-8.2103	4.35478e-12	5.11016e-08	-0.0963941	9	130991176	0.0117406	Cerebellar_Hemisphere	-484	0.00947437	GABA-GLU
chr6_13288416	8.75254	3.40317e-12	5.13646e-08	0.30481	6	13288535	0.0348253	Putamen	113	0.0118555	GLU
chr7_64897909	-7.79559	7.67259e-12	5.1371e-08	-0.0709088	7	64305789	0.00909601	Cerebellum	52498	0.0133191	REDIunique
chr5_663081	9.08352	3.07614e-12	5.23076e-08	0.325464	5	663027	0.0358302	Amygdala	169	0.0106428	GABA-GLU-OLIG
chr16_87403158	-9.76132	1.78782e-12	5.2655e-08	-0.368766	16	87454926	0.0377783	Substantia_Nigra	-18162	0.00786796	GABA-GLU-OLIG
chr2_128195130	8.20198	4.51775e-12	5.28777e-08	0.182454	2	128679751	0.0222451	Cerebellar_Hemisphere	272953	0.00950148	REDIunique
chr13_32510647	8.20102	4.53692e-12	5.3088e-08	0.259236	13	33097483	0.0316102	Cerebellar_Hemisphere	-12699	0.00952859	REDIunique
chr8_43029243	8.58186	5.01821e-12	5.39661e-08	0.265345	8	43423419	0.0309193	Hypothalamus	-539033	0.0127903	REDIunique
chr19_6441810	-8.26481	5.39726e-12	5.3981e-08	-0.317951	19	6417350	0.0384705	Frontal_Cortex	24471	0.0154091	GABA-GLU-OLIG
chr6_13288416	8.26471	5.39963e-12	5.3981e-08	0.241821	6	13288535	0.0292595	Frontal_Cortex	113	0.0155057	GLU
chr7_100212490	7.99527	6.64892e-12	5.43194e-08	0.252842	7	99840461	0.0316239	Cortex	-30348	0.0181597	GABA-GLU-OLIG
chr1_1428763	9.74855	1.85917e-12	5.445e-08	0.348405	1	1361555	0.0357392	Substantia_Nigra	2588	0.00798628	OLIG
chr20_45895940	8.19302	4.69988e-12	5.4854e-08	0.114748	20	44502003	0.0140056	Cerebellar_Hemisphere	22576	0.00955569	GABA
chr3_126068036	7.77713	8.39101e-12	5.58013e-08	0.174685	3	125582156	0.0224614	Cerebellum	204723	0.013351	GABA-GLU
chr12_131846649	-7.98866	6.85334e-12	5.58924e-08	-0.172477	12	132331701	0.0215902	Cortex	-507	0.0182656	GABA-GLU
chr17_54956293	7.77612	8.4319e-12	5.60388e-08	0.211862	17	53029690	0.0272452	Cerebellum	3964	0.0133829	GABA-GLU-OLIG
chr2_203429689	8.75035	3.4318e-12	5.60407e-08	0.311611	2	204394236	0.0356113	ACC	-99824	0.0116969	GLU
chr5_151271956	-7.77708	8.8537e-12	5.66568e-08	-0.114688	5	150646780	0.0147469	Basal_Ganglia	4737	0.0177309	REDIunique
chr14_77262491	8.18348	4.90197e-12	5.70662e-08	0.125907	14	77728516	0.0153855	Cerebellar_Hemisphere	318	0.0095828	REDIunique
chr1_151874650	7.77485	8.94933e-12	5.71243e-08	0.210308	1	151847193	0.0270497	Basal_Ganglia	-67	0.0178349	REDIunique
chr1_11059842	-8.18213	4.93114e-12	5.73007e-08	-0.00387303	1	10929009	0.000473352	Cerebellar_Hemisphere	190890	0.00960991	GABA-GLU-OLIG
chr12_121776867	8.18088	4.95838e-12	5.75946e-08	0.14164	12	122216036	0.0173135	Cerebellar_Hemisphere	-1263	0.00963702	REDIunique
chr5_88280870	7.76937	8.71244e-12	5.77892e-08	0.088258	5	87565796	0.0113597	Cerebellum	10891	0.0134148	GABA-GLU
chr7_2722544	8.45758	4.49958e-12	5.7935e-08	0.16292	7	2758982	0.0192631	Hippocampus	3196	0.0130785	REDIunique
chr2_131513959	-7.97774	7.20518e-12	5.82975e-08	-0.180124	2	132259950	0.0225783	Cortex	11582	0.0183715	GABA-GLU-OLIG
chr10_80436227	8.71337	3.95231e-12	5.83511e-08	0.138025	10	82186261	0.0158405	Putamen	9722	0.0119809	GLU
chr9_137611338	8.17762	5.03025e-12	5.83759e-08	0.200703	9	140537990	0.0245429	Cerebellar_Hemisphere	-32200	0.00966413	REDIunique
chr9_132375854	8.45224	4.59867e-12	5.90056e-08	0.153713	9	134960392	0.0181861	Hippocampus	290849	0.0132126	REDIunique
chr6_138792976	-8.45106	4.62098e-12	5.91483e-08	-0.143953	6	139327956	0.0170338	Hippocampus	-213843	0.0133467	GABA-GLU
chr11_78068781	-9.04393	3.53499e-12	5.98378e-08	-0.442745	11	77818803	0.0489549	Amygdala	-38976	0.0107838	REDIunique
chr5_40831100	8.54732	5.74244e-12	6.09133e-08	0.295182	5	40815621	0.034535	Hypothalamus	15581	0.0128974	REDIunique
chr19_57793241	7.75743	9.23139e-12	6.10363e-08	0.186349	19	58298032	0.0240219	Cerebellum	6577	0.0134467	REDIunique
chr19_47752547	8.23336	6.17321e-12	6.11167e-08	0.219691	19	48289303	0.026683	Frontal_Cortex	-33499	0.0156024	GABA-GLU-OLIG
chr10_84515636	7.75753	9.72931e-12	6.14828e-08	0.237814	10	86280179	0.0306559	Basal_Ganglia	-4787	0.0179389	GABA-GLU-OLIG
chr16_58513168	8.23149	6.22254e-12	6.15455e-08	0.175348	16	58899189	0.021302	Frontal_Cortex	-352117	0.015699	GABA
chr12_53043769	-8.72061	3.84447e-12	6.21946e-08	-0.339499	12	53498179	0.0389306	ACC	-60626	0.011811	REDIunique
chr16_89669893	-8.5314	6.11082e-12	6.4528e-08	-0.227755	16	90157687	0.0266961	Hypothalamus	-421386	0.0130044	REDIunique
chr22_20890652	-9.68343	2.27079e-12	6.57687e-08	-0.328274	22	21234301	0.0339007	Substantia_Nigra	10639	0.00810459	REDIunique
chr12_120461182	7.73938	1.00744e-11	6.59224e-08	0.153416	12	121020434	0.0198227	Cerebellum	-121449	0.0134786	REDIunique
chr12_124913241	9.01307	3.93993e-12	6.61857e-08	0.0211122	12	125398039	0.00234239	Amygdala	-252	0.0109247	GABA-GLU-OLIG
chr12_131922630	-8.70323	4.10856e-12	6.6294e-08	-0.00353033	12	131977971	0.000405635	ACC	429204	0.0119251	GABA-GLU-OLIG
chr5_474989	7.73931	1.06234e-11	6.64255e-08	0.159546	5	488850	0.020615	Basal_Ganglia	-13746	0.0180428	GABA-GLU
chr5_128188326	7.947	8.29501e-12	6.64532e-08	0.283952	5	127498380	0.0357308	Cortex	25638	0.0184773	OLIG
chr1_1729614	-8.70058	4.15023e-12	6.69166e-08	-0.176829	1	1597020	0.0203238	ACC	64033	0.0120393	REDIunique
chr5_128188326	8.70029	4.15491e-12	6.69176e-08	0.361723	5	127498380	0.041576	ACC	25638	0.0121534	OLIG
chr21_33432659	8.14275	5.86665e-12	6.73124e-08	0.288768	21	34802841	0.0354631	Cerebellar_Hemisphere	2125	0.00969124	GABA-GLU-OLIG
chr2_131514994	7.73456	1.03125e-11	6.73787e-08	0.123563	2	132323506	0.0159755	Cerebellum	-50939	0.0135105	REDIunique
chr7_44832888	7.73433	1.03238e-11	6.74407e-08	0.121426	7	44872900	0.0156996	Cerebellum	-413	0.0135424	REDIunique
chr12_124913082	10.4427	1.92804e-12	6.80689e-08	0.0345577	12	125890896	0.00330926	Spinal_Cord	-493268	0.00816093	REDIunique
chr8_43029243	7.73305	1.09488e-11	6.83094e-08	0.235651	8	42389037	0.0304732	Basal_Ganglia	495349	0.0181468	REDIunique
chr4_107720144	8.99872	4.1439e-12	6.93487e-08	0.31285	4	108658139	0.034766	Amygdala	-16839	0.0110657	GABA-GLU-OLIG
chr4_17631426	8.13087	6.18229e-12	7.04935e-08	0.209462	4	17685346	0.0257614	Cerebellar_Hemisphere	-52297	0.00971834	GABA-GLU-OLIG
chr1_37860982	7.72351	1.14641e-11	7.10175e-08	0.222417	1	38285672	0.0287974	Basal_Ganglia	40982	0.0182508	GABA-GLU-OLIG
chr7_55454269	7.72163	1.09783e-11	7.12108e-08	0.20872	7	55520746	0.0270306	Cerebellum	1216	0.0135743	REDIunique
chr7_32921411	9.65233	2.49876e-12	7.21716e-08	0.341248	7	32954032	0.0353539	Substantia_Nigra	6991	0.00822291	GABA-GLU-OLIG
chr6_3022277	8.12462	6.35513e-12	7.23467e-08	0.258656	6	3023339	0.031836	Cerebellar_Hemisphere	-828	0.00974545	REDIunique
chr7_48104124	-7.92682	9.09829e-12	7.24327e-08	-0.161464	7	48749399	0.0203694	Cortex	-605678	0.0185832	GABA-GLU
chr5_663091	9.65857	5.20861e-12	7.25375e-08	0.347013	5	663741	0.035928	Nucleus_Accumbens	-535	0.0138177	GABA-GLU-OLIG
chr12_68843263	-9.65824	5.21372e-12	7.25497e-08	-0.210141	12	69224397	0.0217577	Nucleus_Accumbens	12646	0.0141026	GABA-GLU-OLIG
chr14_92118861	8.98097	4.411e-12	7.32297e-08	0.281534	14	92587804	0.0313479	Amygdala	-2599	0.0112067	REDIunique
chr1_1729472	7.71311	1.14401e-11	7.39774e-08	0.166216	1	1922555	0.0215498	Cerebellum	-261644	0.0136062	REDIunique
chr2_218264337	7.71142	1.15342e-11	7.45633e-08	0.215507	2	219101406	0.0279465	Cerebellum	27654	0.0136381	REDIunique
chr2_44320770	9.64071	2.58982e-12	7.46986e-08	0.352154	2	44536546	0.0365278	Substantia_Nigra	11363	0.00834122	GABA-GLU-OLIG
chr5_175441837	-7.70982	1.22461e-11	7.55217e-08	-0.0995181	5	173981250	0.012908	Basal_Ganglia	887590	0.0183548	GABA-GLU
chr13_19672898	-7.91373	9.6602e-12	7.65825e-08	-0.102081	13	20959380	0.0128992	Cortex	-712342	0.0186891	REDIunique
chr3_183177303	9.63719	5.54527e-12	7.6851e-08	0.397157	3	182907865	0.0412109	Nucleus_Accumbens	-12774	0.0143875	REDIunique
chr1_116072176	-10.3878	2.22621e-12	7.72269e-08	-0.712425	1	117300378	0.068583	Spinal_Cord	-685581	0.00826489	GABA-GLU-OLIG
[truncated: 157,841 more rows]

## Sheet: 13438 eSites
Site (hg38)	Strand	Novelty	Repeat	Genic region	Gene	Cell type	eSite in Park et al brain tissues	hg19 coordinates
chr5_157309800	+	Known	-	exonic	CYFIP2	GABA-GLU-OLIG	No	chr5_156736808
chr4_157360142	+	Known	-	exonic;splicing	GRIA2;GRIA2	GABA-GLU-OLIG	No	chr4_158281294
chr6_28977560	+	Novel	srpRNA-srpRNA	intergenic	LINC01556(dist=33022),HCG15(dist=7189)	GABA-GLU-OLIG	No	chr6_28945337
chr17_38535473	-	Known	Alu-SINE	intronic	SRCIN1	GABA-GLU-OLIG	No	chr17_36691708
chr19_38632182	+	Known	Alu-SINE	intronic	EIF3K	GABA-GLU-OLIG	No	chr19_39122822
chr11_119007761	+	Known	Alu-SINE	intronic	CCDC84	GABA-GLU-OLIG	No	chr11_118878471
chr1_1318564	-	Known	SINE/AluJb	ncRNA_intronic	AL139287.1	GABA-GLU-OLIG	No	chr1_1253944
chr19_57860680	+	Known	SINE/AluJr	UTR3	ZNF587	GABA-GLU-OLIG	No	chr19_58372048
chr20_5194893	+	Known	MIR-SINE	UTR3	CDS2(NM_003818:c.*4659A>G)	GABA-GLU-OLIG	No	chr20_5175539
chr16_48354483	+	Known	Alu-SINE	UTR3	LONP2(NM_001300948:c.*2681A>G,NM_031490:c.*2681A>G)	GABA-GLU-OLIG	No	chr16_48388394
chr19_57860701	+	Known	SINE/AluJr	UTR3	ZNF587	GABA-GLU-OLIG	No	chr19_58372069
chr17_50964396	-	Known	Alu-SINE	UTR3	SPAG9(NM_001130528:c.*1876A>G,NM_001251971:c.*1876A>G,NM_003971:c.*1876A>G,NM_001130527:c.*1876A>G)	GABA-GLU-OLIG	No	chr17_49041757
chr7_38724705	-	Known	Alu-SINE	UTR3	VPS41(NM_014396:c.*1541A>G,NM_080631:c.*1541A>G)	GABA-GLU-OLIG	No	chr7_38764305
chr20_36781306	-	Known	Alu-SINE	UTR3	SOGA1(NM_080627:c.*5179A>G)	GABA-GLU-OLIG	No	chr20_35409709
chr13_114284102	+	Known	Alu-SINE	UTR5	UPF3A(NM_001353645:c.-2500A>G,NM_001353650:c.-2500A>G)	GABA-GLU-OLIG	No	chr13_115049577
chr19_34469074	+	Known	-/-	exonic	UBA2	GABA-GLU-OLIG	No	chr19_34959979
chr11_72003032	-	Known	-/-	UTR3	IL18BP;NUMA1	GABA-GLU-OLIG	No	chr11_71714078
chr3_3150092	-	Known	-/-	UTR3	CRBN	GABA-GLU-OLIG	No	chr3_3191776
chr2_159748757	-	Known	-/-	exonic	MARCHF7	GABA-GLU-OLIG	No	chr2_160605268
chr7_38723460	-	Known	SINE/AluSx3	UTR3	VPS41	GABA-GLU	No	chr7_38763060
chr9_136977596	+	Known	-/-	exonic	AL807752.7;PTGDS	GABA-GLU-OLIG	No	chr9_139872048
chr10_249013	+	Known	-/-	exonic	ZMYND11	GABA-GLU-OLIG	No	chr10_294953
chr8_27735698	+	Known	-/-	ncRNA_intronic	AC013643.2	GLU	No	chr8_27593215
chr9_81652232	-	Known	-/-	exonic	TLE1	GLU	No	chr9_84267147
chr9_129890057	+	Known	-/-	UTR3	FNBP1	GABA-GLU-OLIG	No	chr9_132652336
chr1_10457216	-	Known	SINE/AluJr4	UTR3	DFFA	OLIG	No	chr1_10517273
chr8_30678463	-	Known	SINE/AluJb	UTR3	GSR	GABA-GLU-OLIG	Yes	chr8_30535980
chr17_42403872	-	Known	SINE/AluSx	UTR3	CAVIN1	REDIunique	No	chr17_40555890
chr17_77094744	+	Known	SINE/AluSx	ncRNA_exonic	SNHG20	REDIunique	No	chr17_75090826
chr2_207602426	+	Known	-/-	UTR3	CREB1	GLU	No	chr2_208467150
chr6_31271074	-	Novel	-	exonic;splicing	HLA-C;HLA-C	GLU-OLIG	No	chr6_31238851
chr7_100212490	-	Known	SINE/AluSz6	intronic	CASTOR3;STAG3	GABA-GLU-OLIG	No	chr7_99810113
chr12_124913241	+	Known	-/-	exonic	UBC	GABA-GLU-OLIG	No	chr12_125397787
chr11_78068781	-	Known	SINE/AluSc	UTR3	NDUFC2	REDIunique	No	chr11_77779827
chr18_35307969	+	Known	-/-	intergenic	ZSCAN30;AC116447.1	REDIunique	No	chr18_32887933
chr1_32680900	+	Known	-/-	UTR3	RBBP4;SYNC	GABA-GLU-OLIG	No	chr1_33146501
chr1_1729665	-	Known	SINE/AluSg	ncRNA_intronic	AL031282.2	REDIunique	Yes	chr1_1661104
chr8_11843176	-	Known	SINE/AluSg	UTR3	CTSB	REDIunique	Yes	chr8_11700685
chr3_10153300	+	Known	SINE/AluY	ncRNA_exonic	AC034193.1	REDIunique	Yes	chr3_10194984
chr21_44769443	-	Known	SINE/AluY	UTR3	UBE2G2	REDIunique	No	chr21_46189358
chr5_146113343	-	Known	SINE/AluSq2	ncRNA_intronic	AC091887.1	REDIunique	No	chr5_145492906
chr1_32684997	-	Known	-/-	UTR3	RBBP4	GABA	No	chr1_33150598
chr11_767854	-	Known	SINE/AluSx1	UTR3	GATD1	REDIunique	Yes	chr11_767854
chr1_1729660	-	Known	SINE/AluSg	ncRNA_intronic	AL031282.2	REDIunique	Yes	chr1_1661099
chr14_24440156	-	Known	-/-	exonic	SDR39U1	GABA-GLU-OLIG	No	chr14_24909362
chr3_3147595	+	Known	-/-	exonic	TRNT1	GABA-GLU-OLIG	No	chr3_3189279
chr14_24439866	-	Known	-/-	UTR3	KHNYN;SDR39U1	GABA-GLU-OLIG	No	chr14_24909072
chr11_244171	-	Known	-/-	exonic	PSMD13	GABA-GLU-OLIG	No	chr11_244171
chr7_44833300	-	Known	SINE/AluY	UTR3	H2AZ2	REDIunique	Yes	chr7_44872899
chr7_32921411	+	Known	-/-	intergenic	KBTBD2;FKBP9	GABA-GLU-OLIG	No	chr7_32961023
chr5_663091	-	Known	-/-	UTR3	TPPP	GABA-GLU-OLIG	No	chr5_663206
chr5_663081	-	Known	-/-	UTR3	TPPP	GABA-GLU-OLIG	No	chr5_663196
chr7_128504821	+	Known	SINE/AluSp	UTR3	METTL2B	REDIunique	No	chr7_128144875
chr11_244197	-	Known	-/-	exonic	PSMD13	GABA-GLU-OLIG	No	chr11_244197
chr8_6758616	-	Known	-/-	UTR3	AGPAT5	GABA-GLU-OLIG	No	chr8_6616137
chr12_68843263	+	Known	-	UTR3	MDM2(NM_001145339:c.*3414A>G,NM_002392:c.*3414A>G,NM_001367990:c.*3414A>G,NM_001278462:c.*3414A>G,NM_001145340:c.*3414A>G,NM_001145337:c.*3414A>G)	GABA-GLU-OLIG	Yes	chr12_69237043
chr3_39526959	+	Known	SINE/AluSq2	intergenic	MOBP;MYRIP	OLIG	No	chr3_39568450
chr1_154583016	-	Known	-/-	UTR3	ADAR	GABA-GLU-OLIG	No	chr1_154555492
chr5_128188326	-	Known	SINE/AluSc	UTR3	SLC12A2	OLIG	No	chr5_127524018
chr9_123103997	+	Novel	Simple_repeat-Simple_repeat	UTR3	RABGAP1(NM_012197:c.*784A>G)	GLU	No	chr9_125866276
chr7_2722544	-	Known	SINE/AluY	intergenic	AMZ1;GNA12	REDIunique	Yes	chr7_2762178
chr1_32680141	+	Known	-/-	UTR3	RBBP4;SYNC	GABA-GLU-OLIG	No	chr1_33145742
chr10_1017507	+	Novel	-	UTR3	GTPBP4(NM_012341:c.*280A>G)	GABA-GLU-OLIG	No	chr10_1063447
chr2_44320770	-	Known	-/-	UTR3	PREPL;SLC3A1	GABA-GLU-OLIG	No	chr2_44547909
chr2_237779601	+	Novel	-	UTR3	LRRFIP1(NM_001137550:c.*69A>G,NM_001137551:c.*69A>G)	GABA-GLU	No	chr2_238688244
chr2_127844028	-	Known	SINE/AluJb	UTR3	POLR2D	REDIunique	No	chr2_128601602
chr1_944307	-	Known	-/-	UTR3	NOC2L;SAMD11	REDIunique	No	chr1_879687
chr2_180872861	-	Novel	-	ncRNA_intronic	SCHLAP1	OLIG	No	chr2_181737588
chr2_218264337	+	Known	-/-	UTR3	AAMP	REDIunique	No	chr2_219129060
chr8_42330456	+	Known	SINE/AluJr	intronic	IKBKB	REDIunique	No	chr8_42187974
chr9_33798019	+	Known	-/-	exonic	PRSS3	REDIunique	No	chr9_33798017
chr3_9841346	-	Known	SINE/AluJo	intronic	RPUSD3;TTLL3	REDIunique	No	chr3_9883030
chr10_118310099	-	Novel	-	UTR3	FAM204A(NM_022063:c.*758A>G,NM_001134672:c.*758A>G)	GABA-GLU-OLIG	No	chr10_120069611
chr7_64898019	+	Known	SINE/AluY	intergenic	AC073349.1;ZNF273	GABA-GLU	No	chr7_64358397
chr13_19673031	+	Known	SINE/AluJb	UTR3	MPHOSPH8	GLU-OLIG	No	chr13_20247171
chr1_155915321	+	Known	SINE/AluSx	UTR3	KHDC4	GABA-GLU-OLIG	No	chr1_155885112
chr7_849077	+	Known	SINE/AluSx3	intronic	SUN1	REDIunique	No	chr7_888714
chr7_135165717	+	Known	-/-	UTR3	TMEM140	OLIG	No	chr7_134850469
chr17_42992530	-	Known	SINE/AluSx	UTR3	RUNDC1	REDIunique	No	chr17_41144547
chr16_29819105	-	Known	SINE/AluSx3	ncRNA_intronic	AC009133.1	REDIunique	No	chr16_29830426
chr21_28873018	-	Novel	-	UTR3	N6AMT1(NM_013240:c.*3367A>G)	GABA-OLIG	No	chr21_30245340
chr3_149519815	-	Known	SINE/AluSq2	UTR3	WWTR1	REDIunique	No	chr3_149237602
chr1_2021813	-	Known	-/-	intronic	GABRD	REDIunique	No	chr1_1953252
chr9_128229264	+	Known	SINE/AluJr4	intronic	DNM1	GABA-GLU	No	chr9_130991543
chr3_56593020	+	Known	-/-	exonic	CCDC66	GABA-GLU-OLIG	No	chr3_56627048
chr14_20450086	-	Known	SINE/AluSx1	intronic	OSGEP	REDIunique	No	chr14_20918245
chr4_107720144	-	Known	-/-	exonic	PAPSS1	GABA-GLU-OLIG	No	chr4_108641300
chr6_44277373	+	Novel	-	UTR3	TMEM151B(NM_001137560:c.*846A>G)	GABA-GLU	No	chr6_44245110
chr19_53989192	+	Known	SINE/AluJr	UTR3	CACNG8	GABA-GLU	No	chr19_54492446
chr16_88577597	+	Known	-/-	exonic	ZC3H18	GABA-GLU-OLIG	No	chr16_88644005
chr15_75353371	+	Known	SINE/AluYh3a3	intronic	NEIL1	GABA-GLU	Yes	chr15_75645712
chr16_75443816	-	Known	SINE/AluSx1	UTR3	TMEM170A	REDIunique	No	chr16_75477714
chr4_87480464	+	Known	-/-	exonic	SPARCL1	GABA-GLU-OLIG	No	chr4_88401616
chr1_205768653	-	Known	SINE/AluSq2	UTR3	RAB29	REDIunique	No	chr1_205737781
chr22_45340886	+	Known	SINE/AluSx1	UTR3	FAM118A	REDIunique	No	chr22_45736767
chr11_111726718	+	Known	-/-	UTR3	SIK2	GABA-GLU-OLIG	No	chr11_111597442
chr19_52797992	-	Known	SINE/AluSc8	UTR3	ZNF28	REDIunique	No	chr19_53301245
chr9_15472413	+	Known	-/-	intronic	PSIP1	GABA-GLU-OLIG	No	chr9_15472411
chr3_408149	+	Known	-/-	UTR3	CHL1	GABA-GLU	No	chr3_449832
chr14_24124905	+	Known	SINE/AluSq2	UTR3	DCAF11	REDIunique	No	chr14_24594114
chr10_12122386	+	Known	SINE/AluSx1	UTR3	DHTKD1	REDIunique	No	chr10_12164385
chr7_66158142	+	Known	SINE/AluSz	ncRNA_intronic	AC068533.3	REDIunique	No	chr7_65623129
chr14_50246079	-	Known	SINE/AluSq2	UTR3	L2HGDH	REDIunique	No	chr14_50712797
chr16_87403158	+	Novel	-	UTR3	MAP1LC3B(NM_022818:c.*61A>G)	GABA-GLU-OLIG	No	chr16_87436764
chr2_127843916	-	Known	SINE/AluJb	UTR3	POLR2D	REDIunique	No	chr2_128601490
chr12_68843608	+	Known	-/-	UTR3	MDM2	GABA-GLU-OLIG	No	chr12_69237388
chr2_131513959	+	Known	Alu-SINE	ncRNA_intronic	LOC150776	GABA-OLIG	Yes	chr2_132271532
chr6_70589235	+	Known	SINE/AluSx1	UTR3	SDHAF4	REDIunique	No	chr6_71298938
chr17_30794616	+	Known	SINE/AluJo	intronic	CRLF3	GABA-GLU	No	chr17_29121634
chr17_31879407	-	Known	-/-	ncRNA_intronic	AC004253.1	GABA-GLU	No	chr17_30206426
chr20_25214873	+	Novel	-	exonic	ENTPD6	GABA-GLU-OLIG	No	chr20_25195509
chr12_133061174	+	Known	-/-	UTR3	ZNF84	REDIunique	No	chr12_133637760
chr1_116389509	-	Known	-/-	exonic	ATP1A1	REDIunique	No	chr1_116932131
chr12_4692947	+	Known	-/-	UTR3	NDUFA9	REDIunique	No	chr12_4802113
chr10_12122543	+	Known	SINE/AluSx1	UTR3	DHTKD1	GABA-OLIG	No	chr10_12164542
chr12_50980467	+	Known	SINE/AluSz	UTR3	SLC11A2	REDIunique	No	chr12_51374250
chr3_14944928	-	Known	SINE/AluSq2	ncRNA_exonic	FGD5-AS1	GABA-GLU-OLIG	No	chr3_14986435
chr3_9819369	-	Known	-/-	UTR5	TTLL3	GABA-OLIG	No	chr3_9861053
chr19_6441851	-	Known	-/-	UTR3	SLC25A23	GABA-GLU	Yes	chr19_6441862
chr17_56998221	+	Known	SINE/AluSc	intronic	SCPEP1	REDIunique	No	chr17_55075582
chr9_132375854	-	Known	SINE/AluSx	UTR3	TTF1	REDIunique	No	chr9_135251241
chr17_75041097	+	Known	SINE/AluSx1	intronic	ATP5PD;KCTD2	REDIunique	No	chr17_73037192
chr9_15165034	-	Known	-/-	UTR3	TTC39B	GABA-GLU	No	chr9_15165032
chr8_11842864	-	Known	SINE/AluSq2	UTR3	CTSB	REDIunique	Yes	chr8_11700373
chr7_129488024	+	Known	MIR-SINE	UTR3	STRIP2(NM_020704:c.*2195A>G)	GABA-GLU	Yes	chr7_129127865
chr10_124984415	+	Known	-/-	UTR3	CTBP2	REDIunique	No	chr10_126672984
chr6_138792976	+	Novel	-	UTR3	CCDC28A(NM_015439:c.*173A>G)	GABA-GLU	No	chr6_139114113
chr9_128730571	-	Known	-/-	ncRNA_intronic	AL441992.2	GABA-GLU-OLIG	No	chr9_131492850
chr21_33450322	-	Known	SINE/AluSx1	UTR3	TMEM50B	GABA	No	chr21_34822629
chr17_44799497	-	Known	SINE/AluSz	UTR3	GJC1	REDIunique	No	chr17_42876865
chr7_100212727	-	Known	Alu-SINE	intronic	CASTOR3,STAG3	GABA-GLU	Yes	chr7_99810350
chr19_57430768	+	Known	SINE/AluSc	intronic	AC003002.2	REDIunique	No	chr19_57942136
chr7_129488121	+	Known	SINE/AluSq	UTR3	STRIP2	REDIunique	Yes	chr7_129127962
chr9_15165077	-	Known	SINE/AluSp	UTR3	TTC39B	GABA-GLU	No	chr9_15165075
chr1_21577774	+	Known	-/-	UTR3	ALPL	REDIunique	No	chr1_21904267
chr16_23414264	+	Known	SINE/FLAM_C	ncRNA_exonic	RN7SKP23	REDIunique	No	chr16_23425585
chr5_55424396	-	Known	SINE/AluSp	intronic	MTREX	REDIunique	No	chr5_54720224
chr8_13028705	+	Known	SINE/AluSx	UTR3	TRMT9B	REDIunique	Yes	chr8_12886214
chr2_171868791	+	Known	-/-	exonic	SLC25A12	GABA-GLU-OLIG	No	chr2_172725301
chr19_37632892	-	Known	SINE/AluSx1	UTR3	ZFP30	REDIunique	No	chr19_38123793
chr20_45850666	+	Known	SINE/AluJr	intronic	ACOT8	GABA-GLU	No	chr20_44479305
chr19_52618585	-	Known	SINE/AluSz	intronic	ZNF83	OLIG	No	chr19_53121838
chr7_44802289	-	Known	SINE/AluSx	UTR3	PPIA	REDIunique	No	chr7_44841888
chr16_31121789	+	Known	SINE/AluJo	intronic	KAT8	REDIunique	No	chr16_31133110
chr17_40818360	-	Known	-/-	UTR3	KRT10	REDIunique	No	chr17_38974612
chr11_27368542	-	Novel	-	exonic	LGR4	GABA-OLIG	No	chr11_27390089
chr7_5476948	-	Known	SINE/AluY	ncRNA_exonic	AC092171.2	REDIunique	No	chr7_5516579
chr6_106559711	+	Known	SINE/AluSq2	intronic	CRYBG1	REDIunique	No	chr6_107007586
chr6_13788020	-	Known	SINE/AluSx	UTR3	MCUR1	REDIunique	No	chr6_13788252
chr5_80142356	-	Known	Alu-SINE	UTR3	SERINC5(NM_001174072:c.*1307A>G)	OLIG	No	chr5_79438179
chr8_13028693	+	Known	SINE/AluSx	UTR3	TRMT9B	REDIunique	Yes	chr8_12886202
chr2_203429689	+	Known	SINE/AluSc	UTR3	ABI2	GLU	No	chr2_204294412
chr21_33450329	-	Known	SINE/AluSx1	UTR3	TMEM50B	GABA	No	chr21_34822636
chr1_11654924	+	Novel	-	UTR5	FBXO44(NM_001330355:c.-912A>G,NM_001304790:c.-912A>G,NM_183413:c.-912A>G,NM_001014765:c.-912A>G,NM_033182:c.-912A>G)	GABA-GLU-OLIG	No	chr1_11714981
chr14_74296668	-	Novel	-	intronic	ABCD4	GABA-GLU-OLIG	No	chr14_74763371
chr19_13773511	+	Known	SINE/AluJr	ncRNA_exonic	AC008686.1	REDIunique	Yes	chr19_13884325
chr3_141922696	+	Known	SINE/AluYj4	intronic	ATP1B3	REDIunique	No	chr3_141641538
chr17_42951921	-	Novel	-	intronic	AARSD1,PTGES3L-AARSD1	GABA-GLU-OLIG	No	chr17_41103938
chr20_62851923	-	Known	SINE/AluSz	intronic	TCFL5	REDIunique	No	chr20_61483275
chr6_89358330	-	Known	SINE/AluJr	intergenic	UBE2J1;RRAGD	REDIunique	Yes	chr6_90068049
chr14_55368509	-	Known	SINE/AluSq2	UTR3	ATG14	REDIunique	No	chr14_55835227
chr17_30783355	+	Known	SINE/AluSq2	UTR3	CRLF3	GABA-GLU	No	chr17_29110373
chr17_54952515	-	Known	SINE/AluSx4	intronic	TOM1L1	REDIunique	No	chr17_53029876
chr3_40537324	+	Known	SINE/AluJr	UTR3	ZNF621	OLIG	No	chr3_40578815
chr19_52618598	-	Known	SINE/AluSz	intronic	ZNF83	OLIG	No	chr19_53121851
chr12_121778130	+	Known	DNA/MER5B	UTR3	RHOF;TMEM120B	REDIunique	No	chr12_122216036
chr5_72207964	-	Known	Simple_repeat/(T)n	UTR3	MAP1B	REDIunique	No	chr5_71503791
chr17_21000918	-	Known	SINE/AluSx	ncRNA_intronic	CCDC144NL-AS1	GABA-GLU-OLIG	No	chr17_20904231
chr1_7700832	+	Known	LTR/MLT1I	ncRNA_exonic	AL359881.1	OLIG	No	chr1_7760892
chr7_129488149	+	Known	SINE/AluSq	UTR3	STRIP2	REDIunique	Yes	chr7_129127990
chr9_131508679	+	Known	SINE/AluJb	intronic	POMT1	GABA-GLU-OLIG	No	chr9_134384066
chr7_42884281	-	Known	SINE/AluJo	intergenic	AC010132.1;AC010132.4	REDIunique	No	chr7_42923880
chr3_52414897	+	Known	SINE/AluJb	intronic	PHF7	REDIunique	No	chr3_52448913
chr17_4159247	+	Known	SINE/AluSg	intronic	CYB5D2	REDIunique	No	chr17_4062541
chr17_75227771	+	Known	SINE/AluJb	intronic	NUP85	REDIunique	No	chr17_73223866
chr16_8642171	-	Known	-/-	exonic	METTL22	GABA-GLU-OLIG	No	chr16_8736028
chr19_3540289	+	Known	SINE/AluSc5	intronic	C19orf71	REDIunique	No	chr19_3540287
chr22_20890652	+	Known	SINE/AluY	ncRNA_intronic	AC007308.1	REDIunique	No	chr22_21244940
chr10_133420574	+	Novel	-	UTR3	MTG1(NM_138384:c.*409A>G)	OLIG	No	chr10_135234078
chr2_131514986	+	Known	Alu-SINE	ncRNA_intronic	LOC150776	GABA-OLIG	Yes	chr2_132272559
chr19_52617468	-	Known	SINE/AluSx	UTR5	ZNF83	GABA-GLU-OLIG	Yes	chr19_53120721
chr7_846746	+	Known	SINE/AluJo	intronic	SUN1	GABA-GLU-OLIG	No	chr7_886383
chr7_44833301	-	Known	SINE/AluY	UTR3	H2AZ2	REDIunique	No	chr7_44872900
chr2_55540994	-	Known	SINE/AluJb	intronic	CFAP36	GABA-GLU	No	chr2_55768130
chr12_8241432	+	Novel	L2-LINE	ncRNA_intronic	FAM86FP,LINC02449	GABA-GLU	No	chr12_8394028
chr6_32662070	+	Known	-/-	exonic	HLA-DQB1	REDIunique	No	chr6_32629847
chr17_4160729	-	Known	SINE/AluJb	intronic	CYB5D2	GABA	No	chr17_4064023
chr19_18781924	+	Known	-/-	UTR3	CRTC1	REDIunique	Yes	chr19_18892734
chr1_233057690	-	Known	Alu-SINE	intronic	PCNX2	GABA-GLU	No	chr1_233193436
chr9_127795301	+	Known	SINE/AluSx	intergenic	CDK9;FPGS	REDIunique	No	chr9_130557580
chr11_10506936	+	Known	-/-	UTR3	AMPD3	OLIG	No	chr11_10528483
chr17_17224789	-	Known	SINE/AluSx	intronic	AC055811.2;FLCN	GABA-GLU	No	chr17_17128103
chr3_47490745	-	Known	SINE/AluSz6	intergenic	SCAP;ELP6	REDIunique	No	chr3_47532235
chr19_44902261	+	Known	SINE/AluJb	UTR3	TOMM40	REDIunique	No	chr19_45405518
chr8_11843054	-	Known	SINE/AluSg	UTR3	CTSB	REDIunique	No	chr8_11700563
chr8_22039056	+	Known	Alu-SINE	intergenic	NPM2(dist=2159),FGF17(dist=3697)	GABA	Yes	chr8_21896567
chr17_75230105	+	Known	SINE/AluSz6	intronic	NUP85	REDIunique	No	chr17_73226200
chr19_57793241	+	Known	SINE/AluY	intronic	ZNF586	REDIunique	No	chr19_58304609
chr1_29081633	-	Known	SINE/AluSp	intronic	EPB41	REDIunique	No	chr1_29408145
chr8_6444897	+	Novel	-	exonic	MCPH1	GABA-GLU-OLIG	No	chr8_6302418
chr3_154274086	-	Known	SINE/AluJb	UTR3	DHX36	REDIunique	No	chr3_153991875
chr6_89360313	-	Known	SINE/AluSg	intergenic	UBE2J1;RRAGD	REDIunique	Yes	chr6_90070032
chr22_24541519	+	Known	SINE/AluSx	UTR3	GUCD1	REDIunique	No	chr22_24937487
chr12_14882147	-	Known	-/-	exonic	MGP	REDIunique	No	chr12_15035081
chr17_82389652	-	Known	Alu-SINE	UTR3	OGFOD3(NM_024648:c.*2746A>G,NM_175902:c.*2923A>G)	GABA-GLU	Yes	chr17_80347528
chr1_1729594	-	Known	SINE/AluSg	ncRNA_intronic	AL031282.2	REDIunique	Yes	chr1_1661033
chr4_55423612	+	Known	SINE/AluJr	intronic	TMEM165	OLIG	No	chr4_56289779
chr22_23766569	-	Known	SINE/AluSx3	intronic	CHCHD10	REDIunique	No	chr22_24108756
chr2_20623964	-	Novel	-	exonic	HS1BP3	GABA	No	chr2_20823724
chr1_32685117	-	Known	SINE/AluJo	UTR3	RBBP4	GABA-GLU	No	chr1_33150718
chr9_128737788	-	Known	SINE/AluSx1	intronic	ZER1	GABA-OLIG	No	chr9_131500067
chr1_1729608	-	Known	SINE/AluSg	ncRNA_intronic	AL031282.2	REDIunique	Yes	chr1_1661047
chr7_5477654	-	Known	SINE/AluSx1	ncRNA_intronic	AC092171.2	REDIunique	No	chr7_5517285
chr6_32659970	+	Known	-/-	ncRNA_exonic	HLA-DQB1-AS1	REDIunique	No	chr6_32627747
chr4_70816687	+	Known	SINE/AluSz6	UTR3	GRSF1	REDIunique	No	chr4_71682404
chr19_17287460	+	Known	LTR/MER41A	UTR3	ANKLE1	REDIunique	No	chr19_17398269
chr8_13025496	+	Known	SINE/AluSq2	UTR3	TRMT9B	GLU	No	chr8_12883005
chr15_45156495	-	Known	SINE/AluSg	ncRNA_intronic	AC051619.5	REDIunique	No	chr15_45448693
chr14_92118861	-	Known	SINE/AluSg	UTR5	NDUFB1	REDIunique	No	chr14_92585205
chr6_32659996	+	Known	-/-	ncRNA_exonic	HLA-DQB1-AS1	REDIunique	No	chr6_32627773
chr12_124913220	+	Known	-/-	exonic	UBC	REDIunique	No	chr12_125397766
chr1_111726044	-	Known	-/-	UTR3	INKA2	GLU	No	chr1_112268666
chr1_150308768	+	Known	SINE/AluSz	UTR3	MRPS21	REDIunique	Yes	chr1_150281203
chr11_93730166	+	Known	-/-	intronic	CEP295	REDIunique	No	chr11_93463332
chr3_49015786	+	Known	-/-	UTR3	WDR6	GABA-GLU-OLIG	No	chr3_49053219
chr19_47457958	-	Known	SINE/AluSg	intronic	SLC8A2	GLU	No	chr19_47961215
chr12_131918616	+	Novel	-	exonic	ULK1	GABA-GLU-OLIG	No	chr12_132403161
chr16_81387748	+	Known	SINE/AluSx1	downstream	AC092139.1	GABA	No	chr16_81421353
chr19_21285479	-	Known	SINE/AluSq2	intergenic	ZNF431;ZNF708	OLIG	No	chr19_21468281
chr1_1732166	+	Known	SINE/AluSz6	ncRNA_intronic	AL031282.2	GABA	No	chr1_1663605
chr7_44832822	-	Known	SINE/AluJo	UTR3	H2AZ2	REDIunique	Yes	chr7_44872421
chr16_1801147	-	Known	LINE/L1ME2	intergenic	IGFALS;HAGH	REDIunique	No	chr16_1851148
chr4_54295350	+	Novel	-	UTR3	PDGFRA(NM_001347828:c.*78A>G,NM_006206:c.*78A>G,NM_001347829:c.*78A>G,NM_001347830:c.*78A>G)	OLIG	No	chr4_55161517
chr14_53037075	-	Known	LINE/L1PA16	ncRNA_splicing	AL352979.2	GABA-GLU-OLIG	No	chr14_53503793
chr11_65773782	-	Known	SINE/AluSx1	downstream	AP5B1	REDIunique	No	chr11_65541253
chr19_1372530	+	Known	SINE/AluSg	ncRNA_exonic	AC004623.1	REDIunique	Yes	chr19_1372529
chr19_39491806	+	Known	SINE/AluJb	UTR3	TIMM50	REDIunique	No	chr19_39982446
chr10_124988117	-	Known	-/-	UTR3	CTBP2;ZRANB1	REDIunique	No	chr10_126676686
chr5_176598937	-	Novel	-	exonic	GPRIN1	GABA-GLU	No	chr5_176025938
chr16_2095274	-	Known	SINE/AluSg7	ncRNA_intronic	AC009065.3;AC009065.6	REDIunique	No	chr16_2145275
chr4_88261979	-	Known	SINE/AluSq2	UTR3	PPM1K	REDIunique	No	chr4_89183131
chr6_32165769	+	Known	SINE/AluSp	intronic	EGFL8;PPT2-EGFL8	REDIunique	Yes	chr6_32133546
chr9_137102842	+	Known	-/-	intronic	MAN1B1	GABA-GLU-OLIG	No	chr9_139997294
chr20_49634694	-	Known	SINE/AluJb	UTR3	B4GALT5	REDIunique	No	chr20_48251231
chr22_50624025	-	Known	SINE/AluJr	UTR3	ARSA	REDIunique	Yes	chr22_51062453
chr1_39682184	-	Known	-	UTR3	HPCAL4(NM_001282396:c.*352A>G,NM_001282397:c.*352A>G,NM_016257:c.*352A>G)	GABA-GLU	Yes	chr1_40147856
chr1_28579137	-	Known	SINE/AluSz	ncRNA_exonic	SNHG12	REDIunique	No	chr1_28905649
chr9_742342	+	Novel	-	exonic	KANK1	OLIG	No	chr9_742342
chr4_774626	-	Known	LTR/LTR12C	ncRNA_intronic	AC139887.2	GABA-GLU-OLIG	No	chr4_768414
chr6_139178865	-	Known	SINE/AluSc8	ncRNA_intronic	AL031772.1;AL158850.1	REDIunique	No	chr6_139500002
chr1_225786970	+	Known	SINE/AluJo	UTR3	SRP9	REDIunique	Yes	chr1_225974672
chr20_63402040	+	Known	-/-	UTR3	KCNQ2	REDIunique	No	chr20_62033393
chr17_47056286	+	Known	-/-	ncRNA_exonic	AC005670.3	REDIunique	No	chr17_45133652
chr3_154274185	+	Known	SINE/AluJb	UTR3	DHX36	REDIunique	No	chr3_153991974
chr13_28700495	-	Known	-/-	UTR3	SLC46A3	REDIunique	No	chr13_29274632
chr9_131509126	+	Known	-/-	intronic	POMT1	REDIunique	No	chr9_134384513
chr9_15468482	-	Known	DNA/Tigger4	intronic	PSIP1	REDIunique	No	chr9_15468480
chr11_308290	-	Known	-/-	exonic	IFITM2	REDIunique	No	chr11_308290
chr19_13773384	+	Known	Alu-SINE	UTR3	MRI1(NM_032285:c.*1103A>G,NM_001329572:c.*1103A>G,NM_001031727:c.*1103A>G)	GABA-GLU-OLIG	No	chr19_13884198
chr14_20450938	-	Known	SINE/AluSq2	intronic	OSGEP	REDIunique	No	chr14_20919097
chr19_55039439	-	Known	SINE/AluSx1	ncRNA_intronic	AC011476.2;AC011476.3	REDIunique	No	chr19_55550807
chr18_79968594	+	Known	SINE/AluSx	intronic	HSBP1L1	REDIunique	No	chr18_77728594
chr8_43081737	+	Known	SINE/AluJr	intronic	FNTA	OLIG	No	chr8_42936880
chr1_1729613	-	Known	SINE/AluSg	ncRNA_intronic	AL031282.2	REDIunique	Yes	chr1_1661052
chr19_53984846	+	Known	SINE/AluJo	UTR3	CACNG8	GABA-GLU	No	chr19_54488100
chr7_25119565	-	Known	SINE/AluSq2	UTR3	CYCS	REDIunique	No	chr7_25159184
chr8_22039084	+	Known	SINE/AluJr	intergenic	NPM2;FGF17	GABA-GLU	Yes	chr8_21896595
chr16_8853867	-	Known	SINE/AluSx	ncRNA_intronic	AC022167.1;AC022167.2	REDIunique	No	chr16_8947724
chr22_50596441	+	Known	SINE/AluJb	upstream	U62317.3	REDIunique	No	chr22_51034870
chr19_45350155	-	Known	SINE/FLAM_C	UTR3	ERCC2	REDIunique	No	chr19_45853413
chr10_80436227	+	Known	Alu-SINE	UTR3	PRXL2A(NM_032333:c.*4128A>G,NM_001243781:c.*4128A>G,NM_001243782:c.*4128A>G)	GLU	Yes	chr10_82195983
chr9_136441145	-	Known	-	UTR3	SEC16A(NM_001276418:c.*610A>G,NM_014866:c.*610A>G)	GABA	Yes	chr9_139335597
chr7_44069512	+	Known	SINE/AluSq2	intergenic	AC017116.1;POLM	REDIunique	No	chr7_44109111
chr19_55039800	-	Known	SINE/AluSx1	ncRNA_intronic	AC011476.2;AC011476.3	REDIunique	No	chr19_55551168
chr2_131514970	+	Known	SINE/AluJr	intergenic	MZT2A;CCDC74A	GABA-OLIG	No	chr2_132272543
chr8_11826144	-	Known	-/-	exonic	FDFT1	GABA-GLU-OLIG	No	chr8_11683653
chr3_183177303	-	Known	SINE/AluY	downstream	MCF2L2	REDIunique	No	chr3_182895091
chr6_89358241	-	Known	SINE/AluJr	intergenic	UBE2J1;RRAGD	REDIunique	Yes	chr6_90067960
chr4_24670957	+	Known	LTR/MSTB	ncRNA_exonic	LINC02473	REDIunique	No	chr4_24672580
chr9_128422461	+	Known	SINE/AluSx	UTR5	CERCAM	OLIG	No	chr9_131184740
chr10_80432547	+	Known	SINE/AluSx1	UTR3	PRXL2A	REDIunique	No	chr10_82192303
chr20_45895859	+	Known	SINE/AluJr	intronic	CTSA	REDIunique	No	chr20_44524498
chr1_1729614	-	Known	SINE/AluSg	ncRNA_intronic	AL031282.2	REDIunique	Yes	chr1_1661053
chr10_3138811	+	Known	-/-	ncRNA_intronic	AL451164.2	GABA	No	chr10_3181003
chr1_2366815	-	Known	SINE/AluSz	intronic	MORN1	REDIunique	No	chr1_2298254
chr22_50624193	-	Known	SINE/AluSp	UTR3	ARSA	REDIunique	No	chr22_51062621
chr19_5233013	+	Known	SINE/MIRb	intronic	PTPRS	GABA-GLU	No	chr19_5233024
chr1_16464889	+	Known	SINE/AluSq2	ncRNA_intronic	LINC01772	REDIunique	No	chr1_16791384
chr19_21122534	+	Known	SINE/AluSx	UTR3	ZNF714	REDIunique	No	chr19_21305337
chr17_30790678	+	Known	SINE/AluSx3	intronic	CRLF3	REDIunique	No	chr17_29117696
chr12_7919412	-	Known	-/-	UTR3	SLC2A3	GABA-GLU	No	chr12_8072008
chr9_97656325	-	Known	SINE/AluSx1	intronic	NCBP1	REDIunique	No	chr9_100418607
chr6_13288416	+	Novel	-	ncRNA_intronic	LOC100130357	GLU	No	chr6_13288648
chr11_65773955	-	Novel	ERV1-LTR	UTR3	AP5B1(NM_138368:c.*3901A>G)	GLU	No	chr11_65541426
chr1_48533036	-	Novel	-	UTR3	AGBL4(NM_032785:c.*1137A>G,NM_001323573:c.*1137A>G,NM_001323574:c.*1137A>G,NM_001323575:c.*1137A>G)	GABA-GLU	No	chr1_48998708
chr14_88612583	+	Known	-/-	UTR3	EML5;ZC3H14	GABA-GLU-OLIG	No	chr14_89078927
chr1_100288926	+	Known	SINE/AluSz6	intronic	RTCA	REDIunique	No	chr1_100754482
chr15_75353746	+	Known	-	exonic	NEIL1	GABA-GLU	Yes	chr15_75646087
chr4_1007954	-	Known	SINE/AluSx1	intergenic	IDUA;FGFRL1	GABA	No	chr4_1001742
chr19_12671609	+	Known	SINE/AluYh3	UTR3	AC010422.8	REDIunique	No	chr19_12782423
chr1_1428763	+	Known	SINE/AluY	downstream	TMEM88B	OLIG	No	chr1_1364143
chr12_47751142	-	Novel	-	exonic	RAPGEF3	GABA-OLIG	No	chr12_48144925
chr1_10380627	+	Known	SINE/AluSx	UTR3	KIF1B	REDIunique	No	chr1_10440685
chr10_95432567	+	Known	-/-	exonic	SORBS1	GABA-GLU	No	chr10_97192324
chr19_52618317	-	Known	SINE/AluY	intronic	ZNF83	REDIunique	Yes	chr19_53121570
chr11_4599321	-	Known	SINE/AluY	UTR3	TRIM68	REDIunique	No	chr11_4620551
chr17_716842	+	Known	SINE/AluSz	intergenic	VPS53;TLCD3A	REDIunique	No	chr17_620082
chr19_2349958	-	Known	-/-	intronic	SPPL2B	GABA-GLU-OLIG	No	chr19_2349956
chr19_44106913	-	Known	-/-	exonic	ZNF224	GABA-GLU-OLIG	No	chr19_44611066
chr1_1729505	-	Known	SINE/AluSg	ncRNA_intronic	AL031282.2	REDIunique	Yes	chr1_1660944
chr8_143584471	+	Known	SINE/AluSx3	intronic	EEF1D	REDIunique	No	chr8_144666641
chr12_123926187	-	Known	SINE/AluJr	ncRNA_exonic	DNAH10OS	REDIunique	No	chr12_124410734
chr12_7936170	-	Novel	-	UTR5	SLC2A3(NM_006931:c.-136A>G)	GABA-GLU	No	chr12_8088766
chr3_141918684	-	Known	SINE/AluSc8	ncRNA_intronic	ATP1B3-AS1	GABA-GLU	No	chr3_141637526
chr17_56867768	+	Known	SINE/AluYk4	UTR3	DGKE	GABA	No	chr17_54945129
chr2_165990524	-	Novel	-	ncRNA_intronic	LOC102724058	GABA-GLU	No	chr2_166847034
chr8_13028680	+	Known	SINE/AluSx	UTR3	TRMT9B	REDIunique	No	chr8_12886189
chr4_1393510	+	Known	SINE/AluSx	UTR5	AC118281.1;UVSSA	GABA	No	chr4_1387298
chr17_5027426	+	Known	SINE/AluSx1	UTR3	KIF1C	REDIunique	No	chr17_4930721
chr17_42954124	-	Known	SINE/AluSz	intronic	AARSD1;PTGES3L-AARSD1	REDIunique	No	chr17_41106141
chr5_179791556	+	Known	SINE/AluJo	intergenic	MAML1;LTC4S	REDIunique	No	chr5_179218557
chr15_75353009	-	Known	SINE/AluSq2	intronic	NEIL1	GABA-GLU	No	chr15_75645350
chr4_39535532	+	Known	SINE/AluY	ncRNA_intronic	UGDH-AS1	REDIunique	No	chr4_39537152
chr22_50624210	-	Known	SINE/AluSp	UTR3	ARSA	REDIunique	Yes	chr22_51062638
chr11_123616317	+	Known	SINE/AluY	intronic	GRAMD1B	GLU	No	chr11_123487025
chr1_16457826	-	Known	SINE/AluJb	intronic	NECAP2	REDIunique	No	chr1_16784321
chr2_101346089	-	Known	SINE/AluJr	UTR3	CREG2	REDIunique	No	chr2_101962551
chr1_150799227	-	Known	-/-	exonic	CTSK	GABA	No	chr1_150771703
chr1_222666496	+	Known	-/-	UTR3	MIA3	GABA-GLU-OLIG	No	chr1_222839838
chr9_137102262	-	Known	-/-	intronic	MAN1B1	GABA-GLU-OLIG	No	chr9_139996714
chr3_141917688	+	Known	SINE/AluSc	intronic	ATP1B3	REDIunique	No	chr3_141636530
chr12_123927103	-	Known	Alu-SINE	intronic	DNAH10	GABA-GLU	No	chr12_124411650
chr9_4727423	-	Known	DNA/Tigger1	intronic	AK3	GABA-OLIG	No	chr9_4727423
chr19_7790112	+	Known	SINE/AluSx	intergenic	CLEC4M;EVI5L	REDIunique	Yes	chr19_7854998
chr17_63819095	+	Known	-/-	UTR3	DDX42	GABA-GLU-OLIG	No	chr17_61896455
chr8_1795694	+	Known	SINE/AluSx	intronic	AC019257.8;CLN8	REDIunique	No	chr8_1743860
chr3_133766289	+	Novel	-	exonic	TF	GABA-GLU	No	chr3_133485133
chr19_3927178	+	Known	SINE/AluSx	UTR3	ATCAY	GABA-GLU-OLIG	No	chr19_3927176
chr20_6000051	+	Known	SINE/AluSx	ncRNA_intronic	MCM8-AS1	REDIunique	No	chr20_5980697
chr14_55368348	-	Known	SINE/AluSq2	UTR3	ATG14	REDIunique	Yes	chr14_55835066
chr1_205087348	-	Known	SINE/AluSx	UTR3	RBBP5	OLIG	No	chr1_205056476
chr22_21005221	+	Known	SINE/AluJb	ncRNA_intronic	THAP7-AS1	REDIunique	No	chr22_21359510
chr14_33924897	-	Known	-/-	UTR3	EGLN3	REDIunique	No	chr14_34394103
chr1_161287183	+	Known	SINE/AluSp	intergenic	PCP4L1;MPZ	REDIunique	No	chr1_161256973
chr7_65957436	+	Known	SINE/AluSx	UTR3	VKORC1L1	GABA	No	chr7_65422423
chr16_69976686	-	Novel	-	ncRNA_exonic	PDXDC2P-NPIPB14P	GLU-OLIG	No	chr16_70010589
chr16_1796088	-	Known	SINE/AluSx	intergenic	IGFALS;HAGH	REDIunique	No	chr16_1846089
chr1_1409269	+	Known	SINE/AluSx1	ncRNA_exonic	AL391244.2	REDIunique	No	chr1_1344649
chr1_1729416	-	Known	SINE/AluSg	ncRNA_intronic	AL031282.2	REDIunique	Yes	chr1_1660855
chr19_7790032	+	Known	SINE/AluSx	intergenic	CLEC4M;EVI5L	REDIunique	Yes	chr19_7854918
chr1_1729411	-	Known	SINE/AluSg	ncRNA_intronic	AL031282.2	REDIunique	Yes	chr1_1660850
chr17_44081741	+	Known	SINE/AluSx1	intronic	HDAC5	REDIunique	No	chr17_42159109
chr12_121776867	+	Known	SINE/AluJr	UTR3	TMEM120B	REDIunique	Yes	chr12_122214773
chr14_102343222	+	Known	SINE/AluSp	downstream	ZNF839	REDIunique	No	chr14_102809559
chr2_25158660	+	Known	-/-	UTR3	EFR3B	GABA-GLU	Yes	chr2_25381529
chr4_17631426	+	Known	SINE/AluJr	UTR3	FAM184B;MED28	GABA-GLU-OLIG	No	chr4_17633049
chr14_103490496	+	Known	SINE/AluJr	intronic	MARK3	GABA-GLU-OLIG	No	chr14_103956833
chr4_1394795	+	Known	-/-	exonic	AC118281.1	REDIunique	No	chr4_1388583
chr1_1729584	-	Known	SINE/AluSg	ncRNA_intronic	AL031282.2	REDIunique	Yes	chr1_1661023
chr3_172505900	-	Known	SINE/AluSc	UTR3	TNFSF10	REDIunique	No	chr3_172223690
chr16_1361127	+	Known	SINE/AluJb	ncRNA_exonic	AL031709.1	REDIunique	Yes	chr16_1411128
chr15_29102488	-	Known	SINE/AluSq2	intronic	APBA2	GLU	No	chr15_29394691
chr4_1393487	+	Known	SINE/AluSx	UTR5	AC118281.1;UVSSA	GABA-GLU-OLIG	No	chr4_1387275
chr19_17321546	+	Known	SINE/AluJb	UTR3	DDA1	REDIunique	No	chr19_17432355
chr17_42549489	+	Known	SINE/AluSp	ncRNA_intronic	AC067852.1	GABA-GLU-OLIG	No	chr17_40701507
chr3_195960935	+	Known	DNA/MER1B	intergenic	RNU2-11P;AC024937.3	REDIunique	No	chr3_195687806
chr10_117487525	-	Known	SINE/AluSx	ncRNA_exonic	EMX2OS	REDIunique	No	chr10_119247036
chr19_52617474	-	Known	Alu-SINE	intronic	ZNF83	GABA-GLU-OLIG	Yes	chr19_53120727
chr1_151794112	+	Known	-/-	ncRNA_exonic	TDRKH-AS1	REDIunique	No	chr1_151766588
chr5_131160096	-	Known	SINE/AluJb	intronic	HINT1	GLU	No	chr5_130495789
chr3_126068036	-	Novel	-	exonic	SLC41A3	GABA-GLU	No	chr3_125786879
chr2_197497294	-	Known	-/-	exonic	HSPD1	GABA-GLU-OLIG	No	chr2_198362018
chr22_38216204	+	Known	SINE/AluJb	UTR3	MAFF	REDIunique	No	chr22_38612211
chr19_52618535	-	Known	SINE/AluY	intronic	ZNF83	REDIunique	Yes	chr19_53121788
chr12_31999676	+	Known	SINE/AluJb	upstream	AC016957.2	REDIunique	No	chr12_32152610
chr16_4613130	+	Known	-/-	intronic	UBALD1	REDIunique	No	chr16_4663131
chr12_49128795	-	Known	-/-	exonic	TUBA1B	GABA-GLU-OLIG	No	chr12_49522578
chr7_4898893	-	Known	SINE/AluSz	intergenic	RADIL;MMD2	REDIunique	No	chr7_4938524
chr12_105173794	+	Known	-/-	UTR3	APPL2	OLIG	No	chr12_105567572
chr1_109206053	-	Known	SINE/AluSz	UTR3	KIAA1324	REDIunique	No	chr1_109748675
chr3_49293627	-	Known	SINE/AluSx	intronic	USP4	REDIunique	No	chr3_49331060
chr20_62295110	+	Known	SINE/AluSp	UTR3	OSBPL2	GABA-GLU	No	chr20_60870166
chr1_16458491	-	Known	SINE/AluJb	intronic	NECAP2	REDIunique	No	chr1_16784986
chr10_15075711	-	Known	SINE/AluSx	UTR3	ACBD7	REDIunique	Yes	chr10_15117710
chr14_76207057	+	Known	SINE/AluJo	UTR3	GPATCH2L	REDIunique	No	chr14_76673400
chr11_1460700	+	Novel	-	exonic	BRSK2	GABA-GLU-OLIG	No	chr11_1481930
chr1_1729579	-	Known	SINE/AluSg	ncRNA_intronic	AL031282.2	REDIunique	Yes	chr1_1661018
chr19_52641567	-	Known	-/-	intronic	ZNF83	REDIunique	No	chr19_53144820
chr7_56011401	-	Known	SINE/AluYm1	UTR3	PSPH	REDIunique	No	chr7_56079094
chr1_29080609	+	Known	SINE/AluJb	intronic	EPB41	REDIunique	No	chr1_29407121
chr5_474989	+	Novel	-	exonic	SLC9A3	GABA-GLU	No	chr5_475104
chr10_49732950	-	Known	SINE/FLAM_A	intergenic	C10orf53;OGDHL	GABA-GLU	No	chr10_50940996
chr1_211941518	-	Known	SINE/AluY	UTR3	INTS7	REDIunique	No	chr1_212114860
chr7_44802329	+	Known	SINE/AluSx	UTR3	PPIA	REDIunique	Yes	chr7_44841928
chr6_3018225	+	Known	-/-	intronic	NQO2	GABA	No	chr6_3018459
chr3_10153299	+	Known	SINE/AluY	ncRNA_exonic	AC034193.1	REDIunique	No	chr3_10194983
chr19_47752547	+	Novel	-	exonic	NOP53	GABA-GLU-OLIG	No	chr19_48255804
chr11_69091151	+	Known	SINE/AluJo	intronic	AP003071.5;TPCN2	REDIunique	No	chr11_68858619
chr7_128653379	+	Known	-/-	intergenic	RNU6-177P;AC018638.7	REDIunique	Yes	chr7_128293433
chr16_2098853	-	Known	SINE/AluSx1	intronic	PKD1	REDIunique	No	chr16_2148854
chr10_4968380	+	Novel	-	exonic	AKR1C1	GABA-GLU	No	chr10_5010572
chr1_1729585	-	Known	SINE/AluSg	ncRNA_intronic	AL031282.2	REDIunique	Yes	chr1_1661024
chr1_1729574	-	Known	SINE/AluSg	ncRNA_intronic	AL031282.2	REDIunique	No	chr1_1661013
chr7_128659359	+	Known	Alu-SINE	ncRNA_exonic	LINC01000	OLIG	No	chr7_128299413
chr19_52618122	-	Known	Alu-SINE	intronic	ZNF83	GABA-GLU-OLIG	Yes	chr19_53121375
chr11_66366781	-	Known	SINE/AluJb	intronic	SLC29A2	REDIunique	No	chr11_66134252
chr3_406380	+	Known	-/-	UTR3	CHL1	GABA-GLU	No	chr3_448063
chr7_128659617	+	Known	Alu-SINE	ncRNA_exonic	LINC01000	GABA-GLU-OLIG	Yes	chr7_128299671
chr3_197612760	-	Known	SINE/FLAM_C	intergenic	BDH1;AC024560.3	REDIunique	Yes	chr3_197339631
chr5_35710284	+	Known	SINE/AluSx1	ncRNA_intronic	AC137810.1	REDIunique	No	chr5_35710386
chr17_7514234	-	Known	-/-	intergenic	POLR2A;AC016876.1	GABA-GLU-OLIG	No	chr17_7417551
chr17_82389886	-	Known	Alu-SINE	UTR3	OGFOD3(NM_024648:c.*2512A>G,NM_175902:c.*2689A>G)	GABA-GLU	Yes	chr17_80347762
chr6_3266048	-	Known	-/-	UTR3	PSMG4	GABA	No	chr6_3266282
chr7_129488146	+	Known	SINE/AluSq	UTR3	STRIP2	REDIunique	No	chr7_129127987
chr6_89358314	-	Known	SINE/AluJr	intergenic	UBE2J1;RRAGD	REDIunique	Yes	chr6_90068033
chr5_710611	-	Known	-/-	intergenic	TPPP;ZDHHC11B	GABA-GLU-OLIG	No	chr5_710726
chr13_40919533	-	Known	SINE/AluSx	intergenic	AL590064.1;ELF1	GABA-GLU-OLIG	No	chr13_41493669
chr7_2725031	+	Known	-/-	intergenic	AMZ1;GNA12	OLIG	No	chr7_2764665
chr14_100296407	-	Known	SINE/AluJo	UTR5	SLC25A29	OLIG	Yes	chr14_100762744
chr9_137611443	-	Known	SINE/AluJb	ncRNA_intronic	AL590627.3	REDIunique	No	chr9_140505895
chr9_137611338	-	Known	SINE/AluJb	ncRNA_intronic	AL590627.3	REDIunique	No	chr9_140505790
chr11_112143366	-	Known	SINE/AluSp	UTR3	IL18	REDIunique	No	chr11_112014089
chr3_195962198	-	Known	-/-	intergenic	RNU2-11P;AC024937.3	REDIunique	No	chr3_195689069
chr17_49811490	+	Novel	-	exonic	KAT7	GABA-GLU-OLIG	No	chr17_47888852
chr7_32841180	+	Known	LTR/HERVH-int	intergenic	AC018645.2;AC018648.1	REDIunique	No	chr7_32880792
chr9_131507993	+	Known	SINE/AluSx3	intronic	POMT1	REDIunique	No	chr9_134383380
chr14_88573901	+	Known	SINE/AluSx	intronic	ZC3H14	REDIunique	No	chr14_89040245
chr5_14709090	-	Known	SINE/AluSq2	UTR3	ANKH	GLU	No	chr5_14709199
chr19_50976847	-	Known	SINE/AluSx	ncRNA_intronic	AC011483.1	REDIunique	No	chr19_51480103
chr14_22832839	+	Known	SINE/AluSp	intronic	MRPL52	REDIunique	No	chr14_23302048
chr6_31672706	+	Known	SINE/AluSx3	UTR3	AL662899.4;LY6G5B	REDIunique	Yes	chr6_31640483
chr1_236548023	-	Known	-/-	exonic	LGALS8	GABA	No	chr1_236711323
chr6_3025258	+	Known	SINE/AluSx	UTR3	NQO2	REDIunique	Yes	chr6_3025492
chr12_1493436	+	Known	SINE/AluSx	UTR3	ERC1	REDIunique	No	chr12_1602602
chr1_236551616	-	Known	-/-	UTR3	LGALS8	GABA	No	chr1_236714916
chr21_33432659	-	Known	-/-	intronic	IFNGR2	GABA-GLU-OLIG	No	chr21_34804966
chr20_53944555	-	Known	SINE/AluSx	UTR3	BCAS1	REDIunique	No	chr20_52561094
chr19_52618604	-	Known	SINE/AluSz	intronic	ZNF83	REDIunique	No	chr19_53121857
chr11_117285836	-	Known	-/-	UTR3	BACE1;RNF214	GABA-OLIG	No	chr11_117156552
chr9_128228413	+	Known	Alu-SINE	intronic	DNM1	GABA-GLU	Yes	chr9_130990692
chr7_137381179	-	Novel	-	UTR3	DGKI(NM_001321710:c.*10041A>G)	GLU	No	chr7_137065925
chr1_160143055	+	Known	-/-	UTR3	ATP1A2	REDIunique	No	chr1_160112845
chr2_61294988	-	Novel	-	exonic	USP34	GABA-GLU-OLIG	No	chr2_61522123
chr12_120461182	+	Known	SINE/AluJr	UTR3	GATC	REDIunique	Yes	chr12_120898985
chr7_129487070	+	Known	SINE/AluSq2	UTR3	STRIP2	REDIunique	No	chr7_129126911
chr9_4726478	-	Known	DNA/Tigger1	intronic	AK3	GABA-GLU-OLIG	No	chr9_4726478
chr13_21496772	-	Known	-/-	intronic	MICU2	REDIunique	No	chr13_22070911
chr1_1729509	-	Known	SINE/AluSg	ncRNA_intronic	AL031282.2	REDIunique	Yes	chr1_1660948
chr11_66364815	-	Known	-/-	intronic	SLC29A2	REDIunique	No	chr11_66132286
chr8_103071660	+	Known	SINE/AluJo	UTR3	ATP6V1C1	GABA-GLU	No	chr8_104083888
chr2_131515028	+	Known	SINE/AluJr	intergenic	MZT2A;CCDC74A	REDIunique	Yes	chr2_132272601
chr5_795846	+	Known	-/-	splicing	ZDHHC11	REDIunique	No	chr5_795961
chr16_89669893	+	Known	-/-	UTR3	SPATA33	REDIunique	No	chr16_89736301
chr10_3133571	-	Known	SINE/AluSx1	intronic	PFKP	REDIunique	No	chr10_3175763
chr14_92119864	-	Known	Alu-SINE	intronic	NDUFB1	GABA-GLU-OLIG	No	chr14_92586208
chr7_135676210	+	Known	SINE/AluSz6	UTR3	STMP1	REDIunique	No	chr7_135360958
chr11_66364680	+	Known	SINE/AluSx1	ncRNA_exonic	AP001107.9	REDIunique	No	chr11_66132151
chr20_36652296	-	Known	SINE/AluSx1	UTR3	NDRG3	REDIunique	No	chr20_35280699
chr19_7789976	+	Known	SINE/AluSx	intergenic	CLEC4M;EVI5L	REDIunique	Yes	chr19_7854862
chr4_107909386	-	Known	SINE/AluSx	ncRNA_exonic	AC096564.1	REDIunique	No	chr4_108830542
chr1_156722514	-	Known	SINE/AluY	UTR3	ISG20L2	REDIunique	No	chr1_156692306
chr14_75047180	-	Novel	-	exonic	MLH3	GABA-GLU-OLIG	No	chr14_75513883
chr1_113130077	+	Known	SINE/AluJb	UTR3	LRIG2	OLIG	No	chr1_113672699
chr2_232878817	-	Known	-	UTR3	NGEF(NM_001114090:c.*672A>G,NM_019850:c.*672A>G)	GLU	Yes	chr2_233743527
chr19_57865620	+	Known	SINE/AluSg7	intronic	ZNF814	REDIunique	No	chr19_58376988
chr1_207769127	+	Known	Alu-SINE	intronic	CD46	GABA-GLU-OLIG	No	chr1_207942472
chr13_110665302	-	Known	SINE/AluSz	intronic	CARS2	GABA-GLU	No	chr13_111317649
chr12_123927111	-	Known	Alu-SINE	intronic	DNAH10	GABA-GLU	No	chr12_124411658
chr14_77262525	+	Known	SINE/AluJr	intergenic	TMEM63C;NGB	REDIunique	No	chr14_77728868
chr7_128305847	-	Novel	-	UTR3	RBM28(NM_018077:c.*4950A>G,NM_001166135:c.*4950A>G)	OLIG	No	chr7_127945900
chr16_69991931	-	Known	SINE/AluSg4	ncRNA_intronic	AC009022.1	REDIunique	No	chr16_70025834
chr1_54849678	-	Known	-	UTR3	DHCR24(NM_014762:c.*2555A>G)	GLU-OLIG	No	chr1_55315351
chr19_7790105	+	Known	SINE/AluSx	intergenic	CLEC4M;EVI5L	REDIunique	Yes	chr19_7854991
chr12_49184918	+	Known	-/-	UTR3	TUBA1A	REDIunique	No	chr12_49578701
chr4_26433534	+	Novel	-	UTR3	RBPJ(NM_005349:c.*2527A>G,NM_203283:c.*2527A>G,NM_015874:c.*2527A>G,NM_203284:c.*2527A>G,NM_001363577:c.*2527A>G)	GABA-OLIG	No	chr4_26435156
chr2_200909459	-	Known	SINE/AluSz	UTR3	ORC2	REDIunique	No	chr2_201774182
chr7_129488148	+	Known	SINE/AluSq	UTR3	STRIP2	REDIunique	No	chr7_129127989
chr12_32645524	+	Known	SINE/AluSg	UTR3	FGD4	REDIunique	No	chr12_32798458
chr11_11958850	-	Known	-/-	UTR3	DKK3;USP47	GABA-GLU-OLIG	No	chr11_11980397
chr6_3022277	-	Known	SINE/AluJr	UTR3	NQO2	REDIunique	No	chr6_3022511
chr11_66366673	+	Known	-/-	intronic	SLC29A2	REDIunique	No	chr11_66134144
chr12_98604856	+	Known	SINE/AluJo	UTR3	SLC25A3	REDIunique	Yes	chr12_98998634
chr8_6758142	+	Novel	-	UTR3	AGPAT5(NM_018361:c.*754A>G)	GABA-GLU-OLIG	No	chr8_6615663
chr3_197612762	-	Known	SINE/FLAM_C	intergenic	BDH1;AC024560.3	GABA-GLU-OLIG	No	chr3_197339633
chr8_10493274	+	Known	LINE/L1PA4	intergenic	AC104964.4;PRSS51	REDIunique	No	chr8_10350784
chr1_201882364	+	Known	SINE/AluSx3	UTR3	IPO9	REDIunique	No	chr1_201851492
chr20_62308863	-	Known	-/-	downstream	ADRM1;LAMA5	REDIunique	No	chr20_60883919
chr9_137432441	+	Known	SINE/AluY	intronic	NOXA1	REDIunique	No	chr9_140326893
chr9_128111982	-	Known	SINE/AluSc8	ncRNA_exonic	SLC25A25-AS1	REDIunique	Yes	chr9_130874261
chr17_4935507	-	Known	SINE/AluJb	downstream	GP1BA	REDIunique	No	chr17_4838802
chr3_14944630	-	Known	SINE/AluSz6	ncRNA_exonic	FGD5-AS1	REDIunique	Yes	chr3_14986137
chr19_865784	-	Known	SINE/AluJr4	intergenic	CFD;MED16	REDIunique	No	chr19_865784
chr11_60172934	+	Known	-/-	UTR3	MS4A6A	REDIunique	No	chr11_59940407
chr19_19792453	+	Known	SINE/AluY	ncRNA_intronic	AC011477.3	REDIunique	No	chr19_19903262
chr19_55039472	-	Known	SINE/AluSx1	ncRNA_intronic	AC011476.2;AC011476.3	REDIunique	Yes	chr19_55550840
chr17_7419167	+	Known	-/-	UTR3	NLGN2	REDIunique	No	chr17_7322486
chr14_100846310	+	Known	-	ncRNA_exonic	MEG3	GABA-GLU	Yes	chr14_101312647
chr20_45895474	+	Known	SINE/AluJo	intronic	CTSA	REDIunique	No	chr20_44524113
chr19_55014228	-	Known	SINE/AluSx	exonic	GP6	REDIunique	No	chr19_55525596
chr14_73885088	+	Known	SINE/AluSq2	ncRNA_exonic	AC005520.7	REDIunique	No	chr14_74351791
chr19_540010	+	Known	-/-	intronic	CDC34	REDIunique	No	chr19_540010
chr12_124913697	+	Known	-/-	exonic	UBC	REDIunique	No	chr12_125398243
chr16_80980779	-	Known	Alu-SINE	intronic	CMC2	GABA-GLU-OLIG	Yes	chr16_81014384
chr7_128659224	+	Known	SINE/AluSx1	intergenic	RNU6-177P;AC018638.7	REDIunique	No	chr7_128299278
chr5_14715413	+	Known	SINE/AluSq	intronic	ANKH	REDIunique	Yes	chr5_14715522
chr16_58513168	+	Known	-/-	UTR3	NDRG4	GABA	No	chr16_58547072
chr15_41576250	+	Known	SINE/AluSp	intronic	TYRO3	REDIunique	No	chr15_41868448
chr8_22038185	+	Known	Alu-SINE	intergenic	NPM2(dist=1288),FGF17(dist=4568)	GABA-GLU	Yes	chr8_21895696
chr14_31292814	-	Known	SINE/AluSg	ncRNA_intronic	AL136418.3	REDIunique	No	chr14_31762020
chr2_37272924	+	Known	SINE/AluJr4	intronic	PRKD3	REDIunique	No	chr2_37500067
chr5_132473418	+	Known	SINE/MIRc	ncRNA_intronic	IRF1-AS1	REDIunique	No	chr5_131809110
chr3_40464171	+	Known	SINE/AluSx	UTR3	RPL14	REDIunique	Yes	chr3_40505662
chr7_2722543	-	Known	SINE/AluY	intergenic	AMZ1;GNA12	REDIunique	Yes	chr7_2762177
chr19_55637024	+	Known	Alu-SINE	intergenic	ZNF784(dist=12449),ZNF580(dist=3978)	GABA-GLU-OLIG	No	chr19_56148390
chr20_63490373	-	Known	-/-	intronic	EEF1A2	REDIunique	No	chr20_62121726
chr19_2327404	+	Known	SINE/AluSc	intronic	AC005258.1;LSM7	REDIunique	No	chr19_2327403
chr9_129148729	+	Known	-/-	UTR3	PTPA	REDIunique	No	chr9_131911008
chr19_53578661	+	Known	DNA/MER44C	UTR3	ZNF331	REDIunique	No	chr19_54081915
chr6_87514140	-	Known	SINE/AluSp	UTR3	RARS2	REDIunique	Yes	chr6_88223858
chr4_67433708	-	Known	ERVL-MaLR-LTR	intergenic	LOC101927237(dist=11708),CENPC(dist=35054)	GABA-GLU	No	chr4_68299426
chr14_92121136	-	Known	SINE/AluSq2	intronic	NDUFB1	REDIunique	Yes	chr14_92587480
chr14_77262491	+	Known	SINE/AluJr	intergenic	TMEM63C;NGB	REDIunique	No	chr14_77728834
chr8_22038125	+	Known	Alu-SINE	intergenic	NPM2(dist=1228),FGF17(dist=4628)	GABA-GLU	No	chr8_21895636
chr12_120460935	+	Known	SINE/AluY	UTR3	GATC	REDIunique	No	chr12_120898738
chr7_25119562	-	Known	SINE/AluSq2	UTR3	CYCS	REDIunique	Yes	chr7_25159181
chr17_30794549	+	Known	Alu-SINE	intronic	CRLF3	GABA-GLU-OLIG	No	chr17_29121567
chr8_22105336	-	Known	SINE/AluJb	downstream	FAM160B2	REDIunique	Yes	chr8_21962847
chr4_39549411	-	Known	SINE/AluSz	ncRNA_intronic	UGDH-AS1	REDIunique	Yes	chr4_39551031
chr22_23892477	-	Known	LTR/LTR19A	intronic	AP000350.4	REDIunique	No	chr22_24234664
chr15_50558301	-	Known	SINE/AluJo	ncRNA_intronic	AC084756.1	REDIunique	No	chr15_50850498
chr16_19268215	-	Known	Simple_repeat/(TC)n	UTR3	SYT17	REDIunique	No	chr16_19279537
chr16_28830990	+	Novel	-	exonic	ATXN2L	GABA-GLU-OLIG	No	chr16_28842311
chr8_22039077	+	Known	Alu-SINE	intergenic	NPM2(dist=2180),FGF17(dist=3676)	GABA	Yes	chr8_21896588
chr10_112826350	+	Novel	-	ncRNA_exonic	LOC103344931	GABA-GLU-OLIG	No	chr10_114586109
chr11_7649209	+	Novel	-	exonic	PPFIBP2	OLIG	No	chr11_7670440
chr19_52618624	-	Known	Alu-SINE	intronic	ZNF83	OLIG	No	chr19_53121877
chr1_11029016	+	Known	SINE/AluY	intronic	AL109811.3;MASP2	REDIunique	Yes	chr1_11089073
chr5_157133570	-	Novel	-	intergenic	HAVCR2(dist=24526),MED7(dist=3858)	GABA-GLU-OLIG	No	chr5_156560581
chr19_53104962	-	Known	SINE/AluJb	intergenic	ZNF160;ZNF415	REDIunique	No	chr19_53608215
chr11_67682754	-	Known	-/-	intergenic	ALDH3B2;OR7E11P	REDIunique	No	chr11_67450225
chr2_61190482	+	Known	-/-	intronic	USP34	GABA-GLU-OLIG	No	chr2_61417617
chr6_89360318	-	Known	SINE/AluSg	intergenic	UBE2J1;RRAGD	REDIunique	Yes	chr6_90070037
chr8_143602045	+	Known	SINE/AluSx1	UTR3	TIGD5	REDIunique	No	chr8_144684215
chr1_100289104	+	Known	SINE/AluSz6	intronic	RTCA	REDIunique	No	chr1_100754660
chr1_1729449	-	Known	SINE/AluSg	ncRNA_intronic	AL031282.2	REDIunique	No	chr1_1660888
chr14_20449814	-	Known	SINE/AluJr	intronic	OSGEP	REDIunique	Yes	chr14_20917973
chr2_218280092	-	Novel	-	exonic	TMBIM1	OLIG	No	chr2_219144815
chr3_172505830	+	Known	SINE/AluSc	UTR3	TNFSF10	REDIunique	No	chr3_172223620
chr12_132783106	+	Known	SINE/AluSg	intronic	GOLGA3	GABA	No	chr12_133359692
chr11_134384945	-	Novel	-	intronic	B3GAT1	GABA-GLU-OLIG	No	chr11_134254839
chr19_13772565	+	Known	SINE/AluY	ncRNA_exonic	AC008686.1	REDIunique	Yes	chr19_13883379
chr6_159692840	+	Known	-/-	exonic	SOD2	REDIunique	No	chr6_160113872
chr20_63402043	+	Known	-/-	UTR3	KCNQ2	REDIunique	No	chr20_62033396
chr7_50592741	-	Novel	-	UTR3	GRB10(NM_001350815:c.*211A>G,NM_001350814:c.*211A>G,NM_001001550:c.*211A>G,NM_001001549:c.*211A>G,NM_001371009:c.*211A>G,NM_001001555:c.*211A>G,NM_001371008:c.*211A>G,NM_001350816:c.*211A>G)	GABA-GLU-OLIG	No	chr7_50660438
chr1_10380595	+	Known	SINE/AluSx	UTR3	KIF1B	REDIunique	No	chr1_10440653
chr17_75889923	-	Known	SINE/AluJo	UTR3	TRIM65	REDIunique	Yes	chr17_73886004
chr1_19293671	-	Known	SINE/AluJo	intergenic	AKR7A3;AKR7A2	REDIunique	Yes	chr1_19620165
chr3_196587881	+	Known	SINE/AluSz6	UTR3	FBXO45	REDIunique	No	chr3_196314752
chr6_49561716	+	Known	SINE/AluJo	intergenic	C6orf141;RHAG	REDIunique	No	chr6_49529429
chr1_9823820	-	Novel	-	UTR5	CLSTN1(NM_001009566:c.-87A>G,NM_014944:c.-87A>G,NM_001302883:c.-87A>G)	GABA-GLU-OLIG	No	chr1_9883878
chr9_128228455	+	Known	Alu-SINE	intronic	DNM1	GABA-GLU	No	chr9_130990734
chr11_68756442	-	Known	-/-	UTR3	CPT1A	REDIunique	No	chr11_68523910
chr7_44014130	-	Known	SINE/AluSg	ncRNA_intronic	AC004951.4;AC017116.2;POLR2J4	REDIunique	No	chr7_44053729
chr3_194520982	+	Known	LTR/THE1B	ncRNA_exonic	LINC00884	REDIunique	No	chr3_194241711
chr10_5862175	-	Known	SINE/AluY	UTR3	ANKRD16	REDIunique	Yes	chr10_5904138
chr17_45024218	-	Novel	-	UTR3	DCAKD(NM_001288654:c.*215A>G,NM_001128631:c.*215A>G,NM_001321326:c.*215A>G,NM_024819:c.*215A>G,NM_001288655:c.*215A>G)	GABA-GLU	No	chr17_43101586
chr22_31606958	+	Known	SINE/AluSx	intronic	SFI1	REDIunique	No	chr22_32002944
chr20_33657740	-	Novel	-	UTR3	NECAB3(NM_031232:c.*89A>G,NM_031231:c.*89A>G)	GABA-GLU	No	chr20_32245546
chr15_41305449	+	Known	Alu-SINE	ncRNA_exonic	OIP5-AS1	GABA	Yes	chr15_41597647
chr12_123926179	-	Known	SINE/AluJr	ncRNA_exonic	DNAH10OS	REDIunique	No	chr12_124410726
chr21_33448812	-	Known	SINE/AluJo	downstream	TMEM50B	REDIunique	No	chr21_34821119
chr16_31040970	+	Known	Alu-SINE	downstream	STX4(dist=803)	GLU-OLIG	Yes	chr16_31052291
chr5_157478390	-	Known	LTR/MER92B	UTR3	ADAM19	REDIunique	No	chr5_156905398
chr7_129488107	+	Known	SINE/AluSq	UTR3	STRIP2	REDIunique	No	chr7_129127948
chr6_89358247	-	Known	SINE/AluJr	intergenic	UBE2J1;RRAGD	REDIunique	Yes	chr6_90067966
chr12_98549300	+	Known	SINE/AluSz	UTR3	TMPO	REDIunique	No	chr12_98943078
chr5_179853379	-	Novel	-	exonic;splicing	MRNIP;MRNIP	GABA-GLU-OLIG	No	chr5_179280379
chr20_53944536	-	Known	SINE/AluSx	UTR3	BCAS1	REDIunique	No	chr20_52561075
chr2_131514436	+	Known	SINE/AluSx3	intergenic	MZT2A;CCDC74A	REDIunique	No	chr2_132272009
chr3_39527559	+	Known	SINE/AluSq2	intergenic	MOBP;MYRIP	REDIunique	No	chr3_39569050
chr6_3022409	+	Known	Alu-SINE	ncRNA_exonic	HTATSF1P2	GABA-GLU	Yes	chr6_3022643
chr19_49147615	-	Known	SINE/AluSz	intronic	PPFIA3	GABA-GLU	No	chr19_49650872
chr5_131953598	-	Known	Alu-SINE	UTR3	ACSL6(NM_001205248:c.*636A>G,NM_001009185:c.*636A>G,NM_001205247:c.*636A>G,NM_001205251:c.*636A>G,NM_001205250:c.*636A>G,NM_015256:c.*636A>G)	GABA-GLU	No	chr5_131289291
chr17_510328	-	Known	-/-	ncRNA_intronic	AC015853.2	REDIunique	No	chr17_413568
chr2_131514511	+	Known	Alu-SINE	ncRNA_intronic	LOC150776	GABA-GLU-OLIG	No	chr2_132272084
chr8_10496908	+	Novel	-	intergenic	LINCR-0001(dist=14934),PRSS55(dist=28624)	GABA-GLU	No	chr8_10354418
chr4_1395368	-	Known	-/-	exonic	AC118281.1	REDIunique	No	chr4_1389156
chr12_131922630	+	Novel	-	UTR3	ULK1(NM_003565:c.*1269A>G)	GABA-GLU-OLIG	No	chr12_132407175
chr6_169216252	-	Known	-/-	ncRNA_exonic	BX322234.1	REDIunique	No	chr6_169616347
chr21_42912638	+	Known	SINE/AluYk3	UTR3	NDUFV3	REDIunique	No	chr21_44332748
chr10_72235004	+	Known	SINE/AluSz	UTR3	ANAPC16	REDIunique	Yes	chr10_73994762
chr5_80442148	+	Known	SINE/AluSz	ncRNA_intronic	AC008771.1	GABA-GLU-OLIG	No	chr5_79737967
chr5_40831100	-	Known	SINE/AluSx3	UTR3	RPL37	REDIunique	No	chr5_40831202
chr2_96830285	+	Novel	MIR-SINE	intronic	CNNM3	GABA	No	chr2_97496022
chr17_42954068	-	Known	-/-	intronic	AARSD1;PTGES3L-AARSD1	REDIunique	No	chr17_41106085
chr2_128195130	+	Known	SINE/AluSx	UTR3	UGGT1	REDIunique	No	chr2_128952704
chr15_33858274	+	Known	SINE/AluSp	intronic	RYR3	REDIunique	No	chr15_34150475
chr1_1729477	-	Known	SINE/AluSg	ncRNA_intronic	AL031282.2	REDIunique	Yes	chr1_1660916
chr19_3962751	-	Known	SINE/AluSq2	intronic	DAPK3	REDIunique	No	chr19_3962749
chr17_42659901	+	Novel	-	exonic	TUBG2	GABA-OLIG	No	chr17_40811919
chr19_40317383	-	Known	SINE/FLAM_C	intergenic	RNU6-945P;C19orf47	REDIunique	No	chr19_40823290
chr11_33083415	+	Known	SINE/AluSz	intergenic	LINC00294;CSTF3	REDIunique	No	chr11_33104961
chr19_44902050	+	Known	SINE/AluSz	UTR3	TOMM40	REDIunique	Yes	chr19_45405307
chr19_57305583	+	Known	SINE/AluJo	ncRNA_exonic	AC005261.1	REDIunique	No	chr19_57816951
chr10_120801311	-	Known	LTR/MER4D1	ncRNA_intronic	AC023282.1;WDR11-AS1	REDIunique	No	chr10_122560823
chr12_57821924	-	Novel	-	UTR3	CTDSP2(NM_005730:c.*1678A>G)	GLU	No	chr12_58215707
chr8_13021128	+	Novel	-	exonic	TRMT9B	GABA-GLU	No	chr8_12878637
chr10_79682816	-	Known	SINE/AluJb	ncRNA_exonic	AL132656.4	REDIunique	No	chr10_81442572
chr8_10499392	+	Novel	ERVL-LTR	intergenic	LINCR-0001(dist=17418),PRSS55(dist=26140)	GLU	No	chr8_10356902
chr5_80480853	+	Known	SINE/AluJo	ncRNA_exonic	AC008771.1	GABA-GLU-OLIG	No	chr5_79776672
chr13_113092810	+	Novel	-	intronic	MCF2L	GABA	No	chr13_113747124
chr19_49704301	+	Known	SINE/AluSq2	intronic	CPT1C	REDIunique	No	chr19_50207558
chr10_84515636	+	Known	SINE/AluSz	UTR3	CCSER2	GABA-GLU-OLIG	No	chr10_86275392
chr9_136209754	-	Known	-/-	intronic	QSOX2	REDIunique	No	chr9_139101600
chr17_2039243	+	Known	SINE/AluSc8	intronic	DPH1	REDIunique	Yes	chr17_1942537
chr7_129487058	+	Known	SINE/AluSq2	UTR3	STRIP2	REDIunique	No	chr7_129126899
chr5_710806	+	Known	-/-	intergenic	TPPP;ZDHHC11B	GLU-OLIG	No	chr5_710921
chr16_19268226	-	Known	Simple_repeat/(TC)n	UTR3	SYT17	REDIunique	No	chr16_19279548
chr17_510488	-	Known	-/-	ncRNA_intronic	AC015853.2	REDIunique	No	chr17_413728
chr4_102810580	-	Known	SINE/AluY	intronic	UBE2D3	GLU	No	chr4_103731737
chr17_68428041	+	Known	SINE/AluJb	ncRNA_intronic	AC007780.1	GABA-GLU	No	chr17_66424182
chr11_62392585	+	Known	SINE/AluJb	ncRNA_intronic	AP003064.1	REDIunique	No	chr11_62160057
chr2_69908628	+	Known	SINE/AluSz	intergenic	SNRNP27;MXD1	REDIunique	No	chr2_70135760
chr17_68424625	-	Known	SINE/AluSz	ncRNA_intronic	AC007780.1	REDIunique	No	chr17_66420766
chr19_37633005	-	Known	SINE/AluSx1	UTR3	ZFP30	REDIunique	No	chr19_38123906
chr1_156722886	-	Known	SINE/AluSq2	UTR3	ISG20L2	REDIunique	No	chr1_156692678
chr3_197612747	-	Known	SINE/FLAM_C	intergenic	BDH1;AC024560.3	REDIunique	No	chr3_197339618
chr2_99196434	+	Known	SINE/AluJb	UTR3	MRPL30	REDIunique	No	chr2_99812897
chr1_180884931	+	Novel	-	UTR3	XPR1(NM_004736:c.*865A>G,NM_001135669:c.*865A>G)	GABA-GLU-OLIG	No	chr1_180854067
chr1_19259059	+	Known	SINE/AluSc8	UTR3	MRTO4	REDIunique	Yes	chr1_19585553
chr17_1004014	-	Known	-/-	UTR3	ABR	REDIunique	No	chr17_907254
chr14_77262138	+	Known	SINE/AluSz	intergenic	TMEM63C;NGB	REDIunique	Yes	chr14_77728481
chr5_134901064	+	Known	SINE/AluSx	UTR3	TXNDC15	REDIunique	No	chr5_134236754
chr1_1429101	+	Known	SINE/AluSq2	intergenic	TMEM88B;LINC01770	OLIG	No	chr1_1364481
chr5_126625389	+	Known	SINE/AluSz	UTR3	PHAX	REDIunique	No	chr5_125961081
chr22_50624226	-	Known	SINE/AluSp	UTR3	ARSA	REDIunique	No	chr22_51062654
chr19_13773711	+	Known	SINE/AluSx1	ncRNA_intronic	AC008686.1	REDIunique	No	chr19_13884525
chr17_35844820	-	Known	-/-	exonic	TAF15	REDIunique	No	chr17_34171824
chr17_30795674	+	Known	SINE/AluSx1	intronic	CRLF3	REDIunique	No	chr17_29122692
chr7_4898852	-	Known	SINE/AluSz	intergenic	RADIL;MMD2	REDIunique	No	chr7_4938483
chr19_1005836	-	Known	SINE/AluSx1	intronic	GRIN3B	REDIunique	No	chr19_1005835
chr1_16015238	-	Known	-/-	UTR3	HSPB7	REDIunique	No	chr1_16341733
chr1_23968743	-	Novel	-	UTR3	SRSF10(NM_054016:c.*2399A>G,NM_001191005:c.*2399A>G)	GLU-OLIG	No	chr1_24295233
chr14_100854636	+	Known	-	ncRNA_intronic	MEG3	GABA-GLU	No	chr14_101320973
chr3_14944573	-	Known	SINE/AluSz6	ncRNA_exonic	FGD5-AS1	REDIunique	No	chr3_14986080
chr16_5013101	+	Novel	ERVL-MaLR-LTR	intronic	SEC14L5	GLU-OLIG	No	chr16_5063102
chr22_50214670	-	Known	SINE/AluSx1	intronic	SELENOO	REDIunique	No	chr22_50653099
chr3_14944892	-	Known	Alu-SINE	ncRNA_exonic	FGD5-AS1	GABA-GLU	Yes	chr3_14986399
chr17_82749557	+	Known	Alu-SINE	intronic	FN3K	OLIG	No	chr17_80707433
chr1_222628664	+	Novel	-	exonic	MIA3	GABA-GLU-OLIG	No	chr1_222802006
chr4_777798	-	Known	Alu-SINE	intergenic	PCGF3(dist=6818),LOC100129917(dist=2351)	GABA-GLU-OLIG	Yes	chr4_771586
chr3_197613119	-	Known	SINE/AluSx	intergenic	BDH1;AC024560.3	REDIunique	No	chr3_197339990
chr8_103482924	-	Known	SINE/AluSz	intronic	AC012213.5	REDIunique	Yes	chr8_104495152
chr19_14568141	-	Known	SINE/AluSx1	intronic	NDUFB7	REDIunique	No	chr19_14678953
chr20_62853166	+	Known	-/-	intronic	TCFL5	REDIunique	No	chr20_61484518
chr2_86504167	-	Known	LINE/L1MC1	UTR3	CHMP3	GABA	No	chr2_86731290
chr3_10153301	+	Known	SINE/AluY	ncRNA_exonic	AC034193.1	REDIunique	No	chr3_10194985
chr1_160142628	+	Known	SINE/AluSx3	UTR3	ATP1A2	REDIunique	No	chr1_160112418
chr13_113091936	+	Novel	-	intronic	MCF2L	GABA-GLU-OLIG	No	chr13_113746250
chr1_11059842	-	Novel	-	exonic	SRM	GABA-GLU-OLIG	No	chr1_11119899
chr7_64897866	+	Known	SINE/AluY	intergenic	AC073349.1;ZNF273	REDIunique	No	chr7_64358244
chr8_11842733	-	Known	SINE/AluSq2	UTR3	CTSB	REDIunique	No	chr8_11700242
chr3_42536811	-	Known	-/-	UTR3	VIPR1	GLU	No	chr3_42578303
chr9_137610924	-	Known	SINE/AluSz	ncRNA_intronic	AL590627.3	REDIunique	Yes	chr9_140505376
chr16_12663352	-	Known	SINE/AluSx	UTR3	CPPED1	REDIunique	No	chr16_12757209
chr4_79905908	-	Known	-/-	UTR3	ANTXR2	REDIunique	No	chr4_80827062
chr8_10493210	+	Known	LINE/L1PA4	intergenic	AC104964.4;PRSS51	REDIunique	No	chr8_10350720
chr20_2609940	+	Known	SINE/AluSc8	intronic	TMC2	REDIunique	No	chr20_2590586
chr14_92119869	-	Known	Alu-SINE	intronic	NDUFB1	GABA-GLU-OLIG	No	chr14_92586213
chr8_10481970	+	Novel	L1-LINE	ncRNA_exonic	LINCR-0001	GABA-GLU	No	chr8_10339480
chr1_39748695	+	Known	SINE/AluSq2	intronic	PPIE	REDIunique	No	chr1_40214367
chr6_39902237	-	Known	-/-	UTR3	DAAM2	OLIG	No	chr6_39870013
chr22_39132435	+	Known	-/-	UTR3	CBX7	REDIunique	No	chr22_39528440
chr8_144840072	-	Known	SINE/AluSz6	intronic	ZNF7	REDIunique	Yes	chr8_146065457
chr12_53043769	-	Known	SINE/AluJo	ncRNA_exonic	AC068888.1	REDIunique	No	chr12_53437553
chr8_11844424	-	Known	-/-	UTR3	CTSB	GABA-GLU-OLIG	No	chr8_11701933
chr1_3784927	+	Known	SINE/AluSp	intronic	LRRC47	REDIunique	No	chr1_3701491
chr1_1729492	-	Known	SINE/AluSg	ncRNA_intronic	AL031282.2	REDIunique	Yes	chr1_1660931
chr7_128659356	+	Known	SINE/AluSx1	intergenic	RNU6-177P;AC018638.7	REDIunique	No	chr7_128299410
chr12_120488645	-	Known	SINE/AluSp	ncRNA_exonic	NRAV	GLU	No	chr12_120926448
chr4_17801993	-	Known	SINE/AluY	UTR3	DCAF16	REDIunique	Yes	chr4_17803616
chr3_197613097	-	Known	SINE/AluSx	intergenic	BDH1;AC024560.3	REDIunique	Yes	chr3_197339968
chr5_17107288	-	Known	-/-	ncRNA_exonic	BASP1-AS1	REDIunique	No	chr5_17107397
chr21_31667302	-	Known	-/-	exonic	SOD1	REDIunique	No	chr21_33039615
chr15_82834035	+	Known	SINE/AluY	UTR3	WHAMM	REDIunique	No	chr15_83502787
chr12_124913167	+	Known	-/-	exonic	UBC	REDIunique	No	chr12_125397713
chr10_72512539	-	Known	L1-LINE	intronic	MICU1	GABA-GLU	Yes	chr10_74272297
chr1_155883262	+	Known	SINE/AluJb	UTR3	SYT11	REDIunique	No	chr1_155853053
chr17_30802937	+	Known	SINE/AluJb	intronic	CRLF3	REDIunique	No	chr17_29129955
chr17_75043136	+	Known	SINE/AluSx	intronic	ATP5PD;KCTD2	REDIunique	No	chr17_73039231
chr16_89563498	+	Known	SINE/AluSx4	UTR3	RPL13	REDIunique	Yes	chr16_89629906
chr6_89360319	-	Known	SINE/AluSg	intergenic	UBE2J1;RRAGD	REDIunique	No	chr6_90070038
chr2_8722876	-	Novel	-	UTR3	KIDINS220(NM_001348738:c.*2730A>G,NM_001348741:c.*2730A>G,NM_001348739:c.*2730A>G,NM_001348743:c.*2798A>G,NM_001348742:c.*543A>G,NM_001348740:c.*543A>G)	GABA-GLU-OLIG	No	chr2_8863006
chr22_50623970	-	Known	SINE/AluJr	UTR3	ARSA	REDIunique	Yes	chr22_51062398
chr15_75361037	-	Novel	-	intronic	MAN2C1	GABA	No	chr15_75653378
chr4_73125289	-	Novel	-	exonic	ANKRD17	GABA-GLU-OLIG	No	chr4_73991006
chr3_10153219	+	Known	SINE/AluY	ncRNA_exonic	AC034193.1	REDIunique	No	chr3_10194903
chr7_64897909	+	Known	SINE/AluY	intergenic	AC073349.1;ZNF273	REDIunique	No	chr7_64358287
chr13_32510647	-	Known	SINE/AluSx	UTR3	N4BP2L2	REDIunique	No	chr13_33084784
chr8_43029243	+	Known	SINE/AluSc	UTR3	HOOK3	REDIunique	No	chr8_42884386
chr19_6441810	+	Known	-/-	UTR3	SLC25A23	GABA-GLU-OLIG	No	chr19_6441821
chr20_45895940	+	Known	SINE/AluSq	intronic	CTSA	GABA	Yes	chr20_44524579
chr12_131846649	+	Known	Alu-SINE	intronic	MMP17	GABA-GLU	Yes	chr12_132331194
chr17_54956293	-	Known	SINE/AluJb	intronic	TOM1L1	GABA-OLIG	No	chr17_53033654
chr5_151271956	+	Known	SINE/AluSx	intergenic	GM2A;SLC36A3	REDIunique	Yes	chr5_150651517
chr1_151874650	-	Known	SINE/AluSx	UTR3	THEM4	REDIunique	No	chr1_151847126
chr5_88280870	+	Known	SINE/AluJr	ncRNA_exonic	TMEM161B-AS1	GABA-GLU	Yes	chr5_87576687
chr2_131514994	+	Known	SINE/AluJr	intergenic	MZT2A;CCDC74A	REDIunique	Yes	chr2_132272567
chr7_44832888	-	Known	SINE/AluJo	UTR3	H2AZ2	REDIunique	Yes	chr7_44872487
chr12_124913082	-	Known	-/-	exonic	UBC	REDIunique	No	chr12_125397628
chr1_37860982	+	Known	SINE/AluJr	ncRNA_exonic	AL929472.2	GABA-OLIG	No	chr1_38326654
chr7_55454269	-	Known	LINE/L1PA7	intergenic	LANCL2;VOPP1	REDIunique	No	chr7_55521962
chr7_48104124	+	Known	Alu-SINE	intronic	UPP1	GABA-GLU	No	chr7_48143721
chr1_1729472	-	Known	SINE/AluSg	ncRNA_intronic	AL031282.2	REDIunique	No	chr1_1660911
chr5_175441837	-	Novel	-	exonic	DRD1	GABA-GLU	No	chr5_174868840
chr13_19672898	+	Known	SINE/AluJb	UTR3	MPHOSPH8	REDIunique	No	chr13_20247038
chr1_116072176	+	Novel	-	intergenic	SLC22A15(dist=2122),MAB21L3(dist=39579)	GABA-GLU-OLIG	No	chr1_116614797
chr7_98847020	-	Known	SINE/AluY	UTR3	TMEM130	REDIunique	No	chr7_98444643
chr19_17505106	-	Known	SINE/AluSx1	ncRNA_intronic	AC010618.3	OLIG	No	chr19_17615915
chr10_15077398	-	Known	LINE/L1PB4	UTR3	ACBD7	REDIunique	No	chr10_15119397
chr1_23975231	-	Novel	-	intronic	SRSF10	GABA-GLU-OLIG	No	chr1_24301721
chr10_87208351	-	Known	SINE/AluSx	ncRNA_exonic	NUTM2A-AS1	REDIunique	No	chr10_88968108
chr13_28700496	-	Known	-/-	UTR3	SLC46A3	REDIunique	No	chr13_29274633
chr18_8822356	+	Known	SINE/AluSx	intronic	MTCL1	REDIunique	No	chr18_8822354
chr7_98846988	-	Known	SINE/AluY	UTR3	TMEM130	REDIunique	No	chr7_98444611
chr8_116787674	+	Known	SINE/AluY	intronic	UTP23	REDIunique	No	chr8_117799913
chr16_69322857	-	Known	SINE/AluSx4	intronic	VPS4A	REDIunique	No	chr16_69356760
chr2_130367580	+	Known	SINE/AluSz	intronic	PTPN18	REDIunique	No	chr2_131125153
chr1_153637541	+	Known	SINE/AluSg	intronic	CHTOP	REDIunique	No	chr1_153610017
chr1_1730053	-	Known	SINE/AluJo	ncRNA_intronic	AL031282.2	REDIunique	Yes	chr1_1661492
chr8_143601980	-	Known	SINE/AluSx1	UTR3	TIGD5	REDIunique	No	chr8_144684150
chr14_88573638	+	Known	SINE/AluSq2	intronic	ZC3H14	REDIunique	No	chr14_89039982
chr12_66252672	+	Known	LINE/L2a	ncRNA_intronic	AC078889.1	REDIunique	No	chr12_66646452
chr8_11843173	-	Known	SINE/AluSg	UTR3	CTSB	REDIunique	No	chr8_11700682
chr1_160142627	+	Known	SINE/AluSx3	UTR3	ATP1A2	REDIunique	No	chr1_160112417
chr10_15076749	-	Known	SINE/AluSx	UTR3	ACBD7	REDIunique	No	chr10_15118748
chr8_11843113	-	Known	SINE/AluSg	UTR3	CTSB	REDIunique	No	chr8_11700622
chr8_13024143	+	Known	SINE/AluY	UTR3	TRMT9B	REDIunique	No	chr8_12881652
chr5_710915	+	Known	-/-	downstream	ZDHHC11B	GABA-GLU-OLIG	No	chr5_711030
chr1_16459592	-	Novel	-	UTR3	NECAP2(NM_001145278:c.*702T>C,NM_001145277:c.*596T>C,NM_018090:c.*702T>C)	GABA	No	chr1_16786087
chr3_195960350	+	Known	SINE/AluJb	intergenic	RNU2-11P;AC024937.3	REDIunique	No	chr3_195687221
chr16_377479	-	Known	-/-	exonic	PGAP6	REDIunique	No	chr16_427479
chr8_11844007	-	Known	SINE/AluSx1	UTR3	CTSB	REDIunique	No	chr8_11701516
chr14_103682249	+	Known	Alu-SINE	intronic	KLC1	OLIG	No	chr14_104148586
chr8_73323745	+	Known	SINE/AluSc	ncRNA_intronic	RDH10-AS1	REDIunique	No	chr8_74235980
chr15_59660017	-	Novel	-	UTR3	BNIP2(NM_004330:c.*4052A>G,NM_001368061:c.*4052A>G,NM_001320675:c.*4052A>G,NM_001320674:c.*4052A>G,NM_001368057:c.*4052A>G,NM_001368058:c.*4052A>G,NM_001368059:c.*4052A>G,NM_001368060:c.*4052A>G)	GABA-GLU-OLIG	No	chr15_59952216
chr5_40825948	-	Known	SINE/AluSx	UTR3	RPL37	REDIunique	Yes	chr5_40826050
chr3_196735037	+	Known	SINE/AluY	UTR3	PIGX	REDIunique	No	chr3_196461908
chr19_7789977	+	Known	SINE/AluSx	intergenic	CLEC4M;EVI5L	REDIunique	No	chr19_7854863
chr19_52618557	-	Known	SINE/AluY	intronic	ZNF83	OLIG	No	chr19_53121810
chr12_124402550	-	Novel	Simple_repeat-Simple_repeat	exonic	NCOR2	GABA-GLU-OLIG	No	chr12_124887096
chr7_6495242	-	Known	SINE/AluSx1	intergenic	DAGLB;GRID2IP	REDIunique	No	chr7_6534873
chr1_1729597	-	Known	SINE/AluSg	ncRNA_intronic	AL031282.2	REDIunique	Yes	chr1_1661036
chr3_47487573	-	Known	LINE/L1MB7	intergenic	SCAP;ELP6	GABA-GLU-OLIG	No	chr3_47529063
chr8_142771603	-	Known	-	UTR3	LYNX1(NM_001356370:c.*3564A>G,NM_177476:c.*3564A>G,NM_177477:c.*3564A>G,NM_177457:c.*3564A>G)	GABA-GLU	No	chr8_143853021
chr10_100233053	-	Known	SINE/AluJo	ncRNA_intronic	AL138921.1	REDIunique	No	chr10_101992810
chr14_74058062	-	Known	SINE/AluSc8	UTR3	ALDH6A1	REDIunique	No	chr14_74524765
chr1_225843764	-	Novel	-	intronic	EPHX1	OLIG	No	chr1_226031465
chr9_116733418	-	Novel	-	exonic	ASTN2	GABA-GLU-OLIG	No	chr9_119495697
chr12_98604855	+	Known	SINE/AluJo	UTR3	SLC25A3	REDIunique	Yes	chr12_98998633
chr19_13773787	+	Known	SINE/AluSx1	ncRNA_intronic	AC008686.1	REDIunique	No	chr19_13884601
chr11_119045232	+	Known	-/-	ncRNA_intronic	AP003392.3	REDIunique	No	chr11_118915944
chr22_39381054	+	Known	SINE/AluJr	intronic	SYNGR1	REDIunique	No	chr22_39777059
chr7_98847129	-	Known	SINE/AluY	UTR3	TMEM130	REDIunique	No	chr7_98444752
chr19_13773284	+	Known	SINE/AluSz	ncRNA_exonic	AC008686.1	REDIunique	No	chr19_13884098
chr2_6918542	-	Known	SINE/AluYd8	ncRNA_exonic	RNF144A-AS1	REDIunique	No	chr2_7058673
chr8_10468517	+	Known	SINE/AluSx	intergenic	AC104964.3;AC104964.1	GABA-GLU	Yes	chr8_10326027
chr3_42536843	-	Known	-/-	UTR3	VIPR1	GLU	No	chr3_42578335
chr22_50624101	-	Known	SINE/AluSp	UTR3	ARSA	REDIunique	Yes	chr22_51062529
chr7_33016438	+	Known	SINE/AluSc8	intronic	NT5C3A	REDIunique	No	chr7_33056050
chr2_130152066	-	Known	-	UTR3	SMPD4(NM_017951:c.*489A>G,NM_001171083:c.*489A>G,NM_017751:c.*489A>G)	GABA	Yes	chr2_130909639
chr9_127885304	-	Novel	-	downstream	ST6GALNAC6(dist=17)	GLU	No	chr9_130647583
chr16_663204	+	Known	SINE/AluSx	intronic	WDR90	REDIunique	No	chr16_713204
chr2_176201133	-	Known	-/-	intergenic	AC009336.2;MTX2	REDIunique	No	chr2_177065861
chr20_35733216	-	Known	SINE/AluSq2	intronic	RBM39	GABA-GLU-OLIG	No	chr20_34321138
chr14_90271971	-	Known	SINE/AluSq	UTR3	NRDE2	REDIunique	No	chr14_90738315
chr3_194686291	+	Known	-/-	UTR5	FAM43A	REDIunique	No	chr3_194407020
chr14_20366308	-	Known	-/-	UTR3	TEP1	REDIunique	No	chr14_20834467
chr19_17295499	-	Known	SINE/AluSz	intronic	ABHD8;MRPL34	REDIunique	No	chr19_17406308
chr10_119572368	-	Known	SINE/AluSx1	UTR3	TIAL1	REDIunique	No	chr10_121331880
chr7_128659357	+	Known	Alu-SINE	ncRNA_exonic	LINC01000	GLU-OLIG	No	chr7_128299411
chr1_1729599	-	Known	SINE/AluSg	ncRNA_intronic	AL031282.2	REDIunique	Yes	chr1_1661038
chr19_57864339	+	Known	Alu-SINE	UTR3	ZNF587(NM_001204817:c.*4199A>G,NM_032828:c.*4199A>G)	GABA-GLU-OLIG	Yes	chr19_58375707
chr7_100216701	-	Known	SINE/AluSc	intronic	CASTOR3	REDIunique	No	chr7_99814324
chr7_66560628	+	Known	SINE/AluSq10	intergenic	AC008267.5;KCTD7	REDIunique	No	chr7_66025615
chr12_113194027	-	Known	SINE/AluSz6	intergenic	RITA1;IQCD	REDIunique	No	chr12_113631832
chr8_11843214	-	Known	SINE/AluSg	UTR3	CTSB	REDIunique	No	chr8_11700723
chr1_2556714	+	Known	-/-	exonic	TNFRSF14	REDIunique	No	chr1_2488153
chr22_20067577	+	Known	SINE/AluJo	ncRNA_intronic	AC006547.1	REDIunique	No	chr22_20055100
chr11_862652	-	Novel	-	exonic	TSPAN4	GABA-GLU	No	chr11_862652
chr17_30793878	+	Known	SINE/AluJb	intronic	CRLF3	GABA-GLU-OLIG	No	chr17_29120896
chr3_10151791	+	Known	SINE/AluJr	ncRNA_intronic	AC034193.1	GABA	Yes	chr3_10193475
chr19_7790101	+	Known	SINE/AluSx	intergenic	CLEC4M;EVI5L	REDIunique	No	chr19_7854987
chr14_100854638	+	Known	-	ncRNA_intronic	MEG3	GABA-GLU	No	chr14_101320975
chr9_127411083	+	Known	LTR/MER41A	intergenic	SLC2A8;ZNF79	REDIunique	No	chr9_130173362
chr17_63835854	+	Known	SINE/AluSx3	intronic	SMARCD2	REDIunique	No	chr17_61913214
chr16_18812057	-	Novel	-	exonic	SMG1	GABA-GLU-OLIG	No	chr16_18823379
chr14_50987281	-	Novel	-	intronic	TRIM9	GABA-GLU-OLIG	No	chr14_51453999
chr17_63839024	-	Known	-/-	intronic	SMARCD2	REDIunique	No	chr17_61916384
chr6_44091871	-	Known	SINE/AluSx	ncRNA_exonic	AL109615.4	REDIunique	No	chr6_44059608
chr12_124913172	-	Known	-/-	exonic	UBC	REDIunique	No	chr12_125397718
chr16_29914527	-	Known	SINE/AluSx	ncRNA_exonic	AC120114.3	REDIunique	No	chr16_29925848
chr8_11842769	-	Known	SINE/AluSq2	UTR3	CTSB	REDIunique	No	chr8_11700278
chr1_109206318	+	Known	-/-	UTR3	KIAA1324	REDIunique	No	chr1_109748940
chr8_144840073	-	Known	SINE/AluSz6	intronic	ZNF7	REDIunique	Yes	chr8_146065458
chr19_2349754	-	Known	-/-	intronic	SPPL2B	GABA-OLIG	No	chr19_2349752
chr2_130367445	+	Known	SINE/AluSz	intronic	PTPN18	REDIunique	No	chr2_131125018
chr20_57169848	-	Known	SINE/AluSz	UTR3	BMP7	REDIunique	No	chr20_55744904
chr10_127451650	-	Known	-/-	UTR3	DOCK1	REDIunique	No	chr10_129249914
chr19_52618220	-	Known	SINE/AluSz	intronic	ZNF83	REDIunique	No	chr19_53121473
chr12_131922592	+	Known	-	UTR3	ULK1(NM_003565:c.*1231A>G)	GABA-GLU	Yes	chr12_132407137
chr17_7582534	+	Known	-/-	ncRNA_intronic	AC016876.2	REDIunique	No	chr17_7485852
chr7_98846994	-	Known	SINE/AluY	UTR3	TMEM130	GABA	No	chr7_98444617
chr19_18782010	+	Known	-/-	UTR3	CRTC1	REDIunique	Yes	chr19_18892820
chr4_6292817	+	Known	SINE/MIR3	intronic	WFS1	REDIunique	No	chr4_6294544
chr14_20449826	-	Known	SINE/AluJr	intronic	OSGEP	REDIunique	No	chr14_20917985
chr10_80432526	+	Known	SINE/AluSx1	UTR3	PRXL2A	REDIunique	No	chr10_82192282
chr7_100645788	-	Known	SINE/AluSz	intronic	ACTL6B	REDIunique	No	chr7_100243411
chr12_124913538	-	Known	-/-	exonic	UBC	REDIunique	No	chr12_125398084
chr19_52417804	+	Known	SINE/AluSz	UTR3	ZNF528	GABA-GLU-OLIG	No	chr19_52921057
chr1_1729478	-	Known	SINE/AluSg	ncRNA_intronic	AL031282.2	REDIunique	Yes	chr1_1660917
chr19_36632428	+	Known	SINE/AluSx	UTR3	ZNF382	REDIunique	Yes	chr19_37123330
chr1_10380689	+	Known	SINE/AluSx	UTR3	KIF1B	REDIunique	No	chr1_10440747
chr4_44699429	+	Known	SINE/AluSx3	UTR3	GUF1	REDIunique	No	chr4_44701446
chr16_377516	-	Known	-/-	exonic	PGAP6	REDIunique	No	chr16_427516
chr12_56229534	+	Known	SINE/AluSp	UTR3	NABP2	REDIunique	No	chr12_56623318
chr12_71702445	+	Known	SINE/AluSz6	UTR3	TMEM19	REDIunique	No	chr12_72096225
chr5_663064	-	Known	-/-	UTR3	TPPP	REDIunique	No	chr5_663179
chr3_197612087	-	Known	SINE/AluSx	intergenic	BDH1;AC024560.3	REDIunique	No	chr3_197338958
chr19_57356968	+	Novel	-	exonic	ZNF304	GABA-GLU-OLIG	No	chr19_57868336
chr16_31195537	+	Known	SINE/AluSz	upstream	AC009088.1	REDIunique	No	chr16_31206858
chr20_1915317	+	Novel	-	exonic	SIRPA	GABA-GLU-OLIG	No	chr20_1895963
chr22_44494724	-	Known	-/-	UTR3	RTL6	GABA	No	chr22_44890604
chr2_131514898	+	Known	Alu-SINE	ncRNA_intronic	LOC150776	GABA	No	chr2_132272471
chr3_184319745	+	Novel	-	exonic	EIF4G1	GABA-GLU-OLIG	No	chr3_184037533
chr12_110490643	+	Known	SINE/AluSg	downstream	FAM216A;VPS29	REDIunique	No	chr12_110928448
chr22_50208177	+	Known	SINE/AluSq4	intronic	SELENOO	REDIunique	No	chr22_50646606
chr13_87695336	-	Known	SINE/AluSg	UTR3	SLITRK5	REDIunique	No	chr13_88347591
chr19_4035768	+	Novel	Simple_repeat-Simple_repeat	intronic	PIAS4	GABA-GLU	No	chr19_4035766
chr19_39024667	-	Known	SINE/AluSx	UTR3	FBXO27	REDIunique	No	chr19_39515307
chr10_89331742	-	Known	SINE/AluJb	intronic	IFIT3;LIPA	REDIunique	Yes	chr10_91091499
chr16_89531268	+	Known	SINE/AluJo	intronic	SPG7	REDIunique	No	chr16_89597676
chr6_83171158	+	Known	SINE/AluJb	intronic	PGM3	REDIunique	No	chr6_83880877
chr19_37003580	+	Known	-/-	intergenic	ZNF568;AC010632.1	REDIunique	No	chr19_37494482
chr19_2514220	-	Known	SINE/AluSx4	UTR3	GNG7	REDIunique	No	chr19_2514218
chr12_98733571	-	Known	SINE/AluJr	UTR3	APAF1	REDIunique	No	chr12_99127349
chr12_124913208	+	Known	-/-	exonic	UBC	REDIunique	No	chr12_125397754
chr1_3780493	-	Known	-/-	UTR3	LRRC47	REDIunique	No	chr1_3697057
chr7_5476662	-	Known	SINE/AluJo	ncRNA_exonic	AC092171.2	REDIunique	No	chr7_5516293
chr19_863739	-	Known	SINE/AluSx1	downstream	CFD	REDIunique	No	chr19_863739
chr12_30720087	-	Known	SINE/AluSz	intronic	CAPRIN2	REDIunique	No	chr12_30873021
chr4_118714879	+	Known	SINE/AluSx1	UTR3	METTL14	REDIunique	No	chr4_119636034
chr19_3003455	-	Known	SINE/AluSx1	intronic	TLE2	REDIunique	No	chr19_3003453
chr18_10670602	+	Known	-/-	UTR3	PIEZO2	OLIG	No	chr18_10670599
chr8_11843219	-	Known	SINE/AluSg	UTR3	CTSB	REDIunique	No	chr8_11700728
chr3_183820637	-	Known	SINE/AluY	intronic	AC131160.1;MAP6D1	REDIunique	No	chr3_183538425
chr1_233057696	-	Known	SINE/AluSz	UTR5	PCNX2	GLU	No	chr1_233193442
chr8_11842815	-	Known	SINE/AluSq2	UTR3	CTSB	REDIunique	No	chr8_11700324
chr9_133350718	+	Known	-/-	exonic	RPL7A	REDIunique	No	chr9_136217573
chr3_12839479	-	Known	-/-	exonic	RPL32	REDIunique	No	chr3_12880978
chr8_13028656	+	Known	SINE/AluSx	UTR3	TRMT9B	REDIunique	No	chr8_12886165
chr17_47056298	-	Known	-/-	ncRNA_exonic	AC005670.3	REDIunique	No	chr17_45133664
chr5_179791558	+	Known	SINE/AluJo	intergenic	MAML1;LTC4S	REDIunique	No	chr5_179218559
chr19_865835	-	Known	SINE/AluJr4	intergenic	CFD;MED16	REDIunique	No	chr19_865835
chr5_40825843	-	Known	SINE/AluSx	UTR3	RPL37	REDIunique	Yes	chr5_40825945
chr20_62284430	+	Known	SINE/AluJo	intronic	OSBPL2	REDIunique	No	chr20_60859486
chr12_56229686	+	Known	SINE/AluSp	UTR3	NABP2	REDIunique	No	chr12_56623470
chr2_159236709	+	Known	SINE/AluSx1	intronic	WDSUB1	REDIunique	No	chr2_160093220
chr16_8714944	+	Novel	-	intronic	ABAT	GABA-GLU	No	chr16_8808801
chr16_80980773	-	Known	Alu-SINE	intronic	CMC2	GABA-GLU	No	chr16_81014378
chr2_201164144	+	Known	SINE/AluSx1	UTR3	CFLAR	OLIG	No	chr2_202028867
chr3_9934475	+	Novel	-	exonic	CRELD1	GABA-GLU-OLIG	No	chr3_9976159
chr16_2096759	-	Known	Alu-SINE	intronic	PKD1	GABA-GLU	Yes	chr16_2146760
chr1_11824498	+	Novel	-	exonic	CLCN6	GABA-GLU-OLIG	No	chr1_11884555
chr2_190364810	+	Known	SINE/AluSz	intronic	INPP1	REDIunique	No	chr2_191229536
chr12_124911766	+	Known	-/-	exonic	UBC	REDIunique	No	chr12_125396312
chr9_132230577	+	Novel	-	exonic	NTNG2	OLIG	No	chr9_135105964
chr1_204396971	-	Known	SINE/AluJo	ncRNA_intronic	AL606489.1	REDIunique	No	chr1_204366099
chr8_22039678	+	Known	SINE/AluSp	intergenic	NPM2;FGF17	REDIunique	Yes	chr8_21897189
chr1_19329136	+	Known	SINE/AluSz	UTR3	SLC66A1	REDIunique	Yes	chr1_19655630
chr12_98549305	+	Known	SINE/AluSz	UTR3	TMPO	REDIunique	No	chr12_98943083
chr2_127844009	-	Known	SINE/AluJb	UTR3	POLR2D	REDIunique	Yes	chr2_128601583
chr4_6882602	-	Known	-/-	UTR3	KIAA0232	REDIunique	No	chr4_6884329
chr3_172505837	-	Known	SINE/AluSc	UTR3	TNFSF10	REDIunique	No	chr3_172223627
chr12_121778219	+	Known	SINE/AluSg	UTR3	RHOF;TMEM120B	REDIunique	No	chr12_122216125
chr12_98606054	+	Known	SINE/AluJo	UTR3	SLC25A3	REDIunique	No	chr12_98999832
chr8_11842713	-	Known	SINE/AluSq2	UTR3	CTSB	REDIunique	No	chr8_11700222
chr9_4727775	-	Known	DNA/Tigger1	intronic	AK3	GABA-GLU-OLIG	No	chr9_4727775
chr19_10710105	+	Known	Alu-SINE	intronic	QTRT1	GABA-GLU	Yes	chr19_10820781
chr8_11842918	-	Known	SINE/AluSq2	UTR3	CTSB	REDIunique	No	chr8_11700427
chr6_32662025	+	Known	-/-	exonic	HLA-DQB1	REDIunique	No	chr6_32629802
chr9_129894929	+	Known	SINE/AluSz	intronic	FNBP1	REDIunique	No	chr9_132657208
chr5_141318589	-	Novel	-	UTR3	TAF7(NM_005642:c.*406A>G)	GABA-OLIG	No	chr5_140698156
chr15_101327941	-	Novel	-	intronic	PCSK6	OLIG	No	chr15_101868146
chr5_134900439	+	Known	SINE/AluSq	UTR3	TXNDC15	REDIunique	No	chr5_134236129
chr1_225863115	+	Known	SINE/AluJr	intronic	TMEM63A	OLIG	No	chr1_226050815
chr17_510333	-	Known	-/-	ncRNA_intronic	AC015853.2	REDIunique	No	chr17_413573
chr9_4728729	-	Known	SINE/AluJr	intronic	AK3	REDIunique	No	chr9_4728729
chr15_82842604	+	Known	SINE/AluSx1	intergenic	WHAMM;HOMER2	REDIunique	No	chr15_83511356
chr12_67317127	+	Known	-/-	UTR3	CAND1	REDIunique	No	chr12_67710907
chr17_54952329	+	Known	SINE/AluSx4	intronic	TOM1L1	GLU	No	chr17_53029690
chr2_37204439	+	Known	SINE/AluSc	UTR3	CEBPZOS	REDIunique	No	chr2_37431582
chr14_20451464	-	Known	SINE/AluSq2	ncRNA_intronic	AL355075.2	GABA-OLIG	No	chr14_20919623
chr11_46858439	-	Novel	-	ncRNA_intronic	LRP4-AS1	OLIG	No	chr11_46879990
chr19_52618189	-	Known	Alu-SINE	intronic	ZNF83	GABA-GLU-OLIG	No	chr19_53121442
chr1_1729616	-	Known	SINE/AluSg	ncRNA_intronic	AL031282.2	REDIunique	No	chr1_1661055
chr16_67005585	+	Known	SINE/AluSz	intronic	CES4A	GABA-GLU-OLIG	No	chr16_67039488
chr10_127451661	-	Known	-/-	UTR3	DOCK1	REDIunique	No	chr10_129249925
chr2_37100873	-	Known	-	UTR3	EIF2AK2(NM_001135651:c.*6400A>G)	GABA-GLU	No	chr2_37328016
chr5_138443774	+	Known	Alu-SINE	intronic	REEP2	GABA-GLU	Yes	chr5_137779463
chr17_7911911	+	Known	-	UTR3	CHD3(NM_001005271:c.*326A>G,NM_005852:c.*326A>G,NM_001005273:c.*326A>G)	GABA-GLU	No	chr17_7815229
chr11_12241654	+	Novel	-	intronic	MICAL2	GABA-GLU	No	chr11_12263201
chr15_41827313	+	Known	SINE/AluSx1	ncRNA_intronic	AC020659.2	REDIunique	No	chr15_42119511
chr9_96943599	-	Known	SINE/AluSz	intergenic	NUTM2G;CTSV	REDIunique	No	chr9_99705881
chr19_18781979	+	Known	-/-	UTR3	CRTC1	REDIunique	Yes	chr19_18892789
chr19_3007321	-	Known	SINE/AluSz	intronic	TLE2	REDIunique	No	chr19_3007319
chr22_38291991	-	Known	SINE/AluSz	intronic	CSNK1E;TPTEP2-CSNK1E	REDIunique	No	chr22_38687997
chr12_123625443	-	Known	SINE/AluYh3	intronic	EIF2B1	GABA	No	chr12_124109990
chr7_44576866	+	Known	-/-	intergenic	DDX56;TMED4	REDIunique	No	chr7_44616465
chr8_42533450	-	Known	Alu-SINE	intronic	SLC20A2	GABA-GLU-OLIG	No	chr8_42388593
chr21_33576391	+	Novel	-	exonic	SON	GABA	No	chr21_34948697
chr17_63835839	-	Known	SINE/AluSx3	intronic	SMARCD2	REDIunique	No	chr17_61913199
chr2_53849241	-	Known	-/-	intronic	ASB3	GABA	No	chr2_54076378
chr2_127843852	-	Known	SINE/AluJb	UTR3	POLR2D	REDIunique	Yes	chr2_128601426
chr10_98231651	+	Novel	-	exonic	R3HCC1L	GABA-GLU-OLIG	No	chr10_99991408
chr3_195748435	+	Known	SINE/AluSx	intronic	MUC4	REDIunique	No	chr3_195475306
chr11_62392584	+	Known	SINE/AluJb	ncRNA_intronic	AP003064.1	REDIunique	No	chr11_62160056
chr3_142158242	-	Known	SINE/AluY	UTR3	GK5	REDIunique	No	chr3_141877084
chr5_177523878	-	Novel	-	intronic	FAM193B	GABA-OLIG	No	chr5_176950879
chr8_11842765	-	Known	SINE/AluSq2	UTR3	CTSB	GABA	No	chr8_11700274
chr9_128737235	-	Known	Alu-SINE	intronic	ZER1	GABA-GLU-OLIG	No	chr9_131499514
chr7_44832701	-	Known	Alu-SINE	intronic	H2AFV	GABA	Yes	chr7_44872300
chr10_132330752	-	Known	SINE/AluJr	intronic	STK32C	REDIunique	No	chr10_134144256
chr3_23919466	+	Known	-/-	exonic	RPL15	REDIunique	No	chr3_23960957
chr1_223952639	-	Novel	hAT-Charlie-DNA	ncRNA_intronic	GTF2IP20	OLIG	No	chr1_224140341
chr17_42702336	-	Known	-	UTR3	EZH1(NM_001321081:c.*196A>G,NM_001321079:c.*196A>G,NM_001991:c.*196A>G,NM_001321082:c.*196A>G)	GLU	No	chr17_40854354
chr2_131515095	+	Known	SINE/AluJr	intergenic	MZT2A;CCDC74A	REDIunique	Yes	chr2_132272668
chr3_125773122	+	Known	SINE/AluSx	ncRNA_intronic	AC092902.4	REDIunique	Yes	chr3_125491965
chr14_20451379	-	Known	Alu-SINE	intronic	OSGEP	GABA-GLU	No	chr14_20919538
chr2_131514514	+	Known	Alu-SINE	ncRNA_intronic	LOC150776	GABA-GLU-OLIG	No	chr2_132272087
chr1_9271042	+	Known	SINE/AluSx	UTR3	H6PD	REDIunique	No	chr1_9331101
chr12_108250200	+	Novel	Simple_repeat-Simple_repeat	UTR3	WSCD2(NM_014653:c.*1857A>G,NM_001304447:c.*1857A>G)	GABA	No	chr12_108643977
chr17_2039584	+	Known	Alu-SINE	intronic	DPH1	GABA	Yes	chr17_1942878
chr10_3126514	+	Known	-/-	intronic	PFKP	REDIunique	No	chr10_3168706
chr6_32662082	+	Known	-/-	exonic	HLA-DQB1	REDIunique	No	chr6_32629859
chr1_1429004	+	Known	SINE/AluY	intergenic	TMEM88B;LINC01770	OLIG	No	chr1_1364384
chr5_134900417	+	Known	SINE/AluSq	UTR3	TXNDC15	REDIunique	Yes	chr5_134236107
chr8_143029729	+	Known	SINE/AluJb	intergenic	LY6E;C8orf31	REDIunique	No	chr8_144111146
chr17_2039559	+	Known	SINE/AluY	intronic	DPH1	REDIunique	No	chr17_1942853
chr7_38723466	-	Known	Alu-SINE	UTR3	VPS41(NM_014396:c.*2780A>G)	GABA-GLU-OLIG	Yes	chr7_38763066
chr8_11843826	-	Known	SINE/AluSx1	UTR3	CTSB	REDIunique	No	chr8_11701335
chr12_6770769	-	Known	-/-	UTR3	PTMS	REDIunique	No	chr12_6879935
chr6_3021006	+	Known	SINE/AluJr4	UTR3	NQO2	REDIunique	No	chr6_3021240
chr1_6463666	-	Known	SINE/AluSc8	intronic	TNFRSF25	REDIunique	Yes	chr1_6523726
chr3_184198523	-	Known	SINE/AluSx	intergenic	ABCF3;VWA5B2	REDIunique	No	chr3_183916311
chr5_150196147	+	Known	-/-	intronic	SLC6A7	REDIunique	No	chr5_149575710
chr14_92117912	-	Known	SINE/AluSz	intronic	NDUFB1	REDIunique	Yes	chr14_92584256
chr16_3142672	-	Known	-/-	UTR3	ZNF213	REDIunique	No	chr16_3192673
chr22_50596438	-	Known	SINE/AluJb	upstream	U62317.3	REDIunique	No	chr22_51034867
chr10_119572228	-	Known	SINE/AluSx1	UTR3	TIAL1	REDIunique	No	chr10_121331740
chr9_128426241	+	Known	SINE/AluJo	intronic	CERCAM	OLIG	No	chr9_131188520
chr10_5862176	-	Known	SINE/AluY	UTR3	ANKRD16	REDIunique	Yes	chr10_5904139
chr17_45644076	+	Known	SINE/AluSz	intronic	LINC02210-CRHR1	REDIunique	No	chr17_43721442
chr8_10503689	+	Known	LINE/L1PA4	intronic	PRSS51	REDIunique	No	chr8_10361199
chr3_40465995	+	Known	SINE/AluSx	UTR3	RPL14	REDIunique	No	chr3_40507486
chr11_71563638	-	Known	LINE/L1MA5	ncRNA_exonic	AP000867.5	REDIunique	No	chr11_71274684
chr14_50990198	-	Known	Alu-SINE	intronic	TRIM9	GABA-GLU-OLIG	No	chr14_51456916
chr7_128653270	+	Known	-	ncRNA_exonic	LINC01000	GABA-GLU-OLIG	No	chr7_128293324
chr8_11842775	-	Known	SINE/AluSq2	UTR3	CTSB	REDIunique	No	chr8_11700284
chr1_11029382	+	Known	SINE/AluSc	intronic	AL109811.3;MASP2	GABA	Yes	chr1_11089439
chr19_52618238	-	Known	SINE/AluSz	intronic	ZNF83	OLIG	No	chr19_53121491
chr2_25415448	-	Known	SINE/AluSx	intronic	DTNB	REDIunique	No	chr2_25638317
chr16_89550298	+	Known	SINE/AluSx1	intronic	SPG7	REDIunique	No	chr16_89616706
chr6_42967080	-	Known	SINE/AluSp	intronic	PEX6	REDIunique	No	chr6_42934818
chr17_4162176	+	Known	SINE/AluSz	intronic	CYB5D2	REDIunique	No	chr17_4065470
chr19_58010018	+	Known	SINE/FLAM_C	ncRNA_exonic	AC008969.1	REDIunique	Yes	chr19_58521386
chr14_20450992	-	Known	SINE/AluSq2	intronic	OSGEP	REDIunique	No	chr14_20919151
chr3_186790739	-	Known	-/-	intronic	RFC4	REDIunique	No	chr3_186508528
chr1_160205420	+	Novel	Simple_repeat-Simple_repeat	ncRNA_exonic	LOC729867	GLU	No	chr1_160175210
chr1_109735327	-	Known	SINE/AluJr	ncRNA_intronic	AL158847.1	REDIunique	No	chr1_110277949
chr5_55940139	+	Known	Simple_repeat/(AT)n	ncRNA_intronic	AC008914.1	REDIunique	No	chr5_55235967
chr1_32231416	+	Known	SINE/AluSp	UTR3	EIF3I	REDIunique	No	chr1_32697017
chr17_78422637	+	Known	Alu-SINE	intronic	PGS1	GABA-GLU-OLIG	No	chr17_76418718
chr14_23308165	+	Known	-	exonic	BCL2L2,BCL2L2-PABPN1	GABA-GLU-OLIG	No	chr14_23777374
chr1_37860989	-	Known	SINE/AluJr	ncRNA_exonic	AL929472.2	REDIunique	No	chr1_38326661
chr1_27344780	-	Known	SINE/AluSg	intronic	SYTL1	REDIunique	No	chr1_27671271
chr5_177458498	-	Known	-/-	exonic	DBN1	REDIunique	No	chr5_176885499
chr12_120659553	+	Known	Alu-SINE	intronic	CABP1	GLU	Yes	chr12_121097356
chr6_24705607	-	Known	-/-	UTR3	C6orf62	REDIunique	No	chr6_24705835
chr6_122444224	-	Known	SINE/AluJb	UTR3	SERINC1	REDIunique	No	chr6_122765369
chr3_42536831	-	Known	-/-	UTR3	VIPR1	GLU	No	chr3_42578323
chr19_39475133	+	Known	SINE/AluSx	intronic	SUPT5H	REDIunique	No	chr19_39965773
chr9_128917618	+	Novel	-	UTR3	LRRC8A(NM_019594:c.*1247A>G,NM_001127245:c.*1247A>G,NM_001127244:c.*1247A>G)	GABA-GLU-OLIG	No	chr9_131679897
chr1_151177125	+	Known	SINE/AluSg	intronic	VPS72	REDIunique	No	chr1_151149601
chr11_34051813	+	Novel	-	UTR5	CAPRIN1(NM_005898:c.-608A>G,NM_203364:c.-608A>G)	GABA-GLU-OLIG	No	chr11_34073360
chr19_18368183	+	Known	SINE/AluSz6	UTR3	PGPEP1	REDIunique	No	chr19_18478993
chr19_53988473	+	Known	Alu-SINE	UTR3	CACNG8(NM_031895:c.*5624A>G)	GABA-GLU	Yes	chr19_54491727
chr16_10531048	-	Known	SINE/AluSx1	ncRNA_intronic	AC027277.1	REDIunique	No	chr16_10624905
chr19_43785931	-	Known	Alu-SINE	intergenic	KCNN4(dist=4958),LYPD5(dist=9996)	GABA-GLU	Yes	chr19_44290083
chr4_143555713	+	Known	SINE/AluJr	UTR3	SMARCA5	REDIunique	No	chr4_144476866
chr19_46467486	-	Known	SINE/AluSg	UTR3	PNMA8A	REDIunique	No	chr19_46970743
chr1_150732860	-	Known	SINE/AluSz6	UTR3	CTSS	REDIunique	No	chr1_150705336
chr14_92118874	-	Known	SINE/AluSg	UTR5	NDUFB1	REDIunique	Yes	chr14_92585218
chr6_31672470	+	Known	SINE/AluSx3	UTR3	AL662899.4;LY6G5B	REDIunique	No	chr6_31640247
chr13_110512841	-	Known	-/-	UTR3	COL4A2	REDIunique	No	chr13_111165188
chr1_40686529	-	Known	SINE/AluY	ncRNA_intronic	AL031289.1	REDIunique	No	chr1_41152201
chr9_37777057	+	Known	SINE/AluSp	intronic	AL138752.2;TRMT10B	REDIunique	No	chr9_37777054
chr5_710920	+	Known	-/-	downstream	ZDHHC11B	GABA-GLU-OLIG	No	chr5_711035
chr3_3156187	-	Known	-/-	intronic	CRBN	GLU	No	chr3_3197871
chr8_144840003	-	Known	SINE/AluSz6	intronic	ZNF7	REDIunique	Yes	chr8_146065388
chr17_4787322	+	Known	SINE/AluSc	ncRNA_exonic	AC233723.2	REDIunique	No	chr17_4690617
chr1_37861775	-	Known	SINE/AluSx3	UTR3	INPP5B	REDIunique	No	chr1_38327447
chr12_124913199	+	Known	-/-	exonic	UBC	REDIunique	No	chr12_125397745
chr20_3873320	+	Known	SINE/AluSz	UTR3	MAVS	REDIunique	No	chr20_3853967
chr7_129488131	+	Known	SINE/AluSq	UTR3	STRIP2	REDIunique	No	chr7_129127972
chr8_11843127	-	Known	SINE/AluSg	UTR3	CTSB	REDIunique	No	chr8_11700636
chr12_124913181	+	Known	-/-	exonic	UBC	REDIunique	No	chr12_125397727
chr8_22039055	+	Known	SINE/AluJr	intergenic	NPM2;FGF17	GABA	No	chr8_21896566
chr9_128737446	-	Novel	-	intronic	ZER1	GABA-GLU-OLIG	No	chr9_131499725
chr16_77201999	+	Novel	-	UTR3	MON1B(NM_014940:c.*3691A>G,NM_001286640:c.*3691A>G,NM_001286639:c.*3691A>G)	GABA-GLU-OLIG	No	chr16_77235896
chr4_770851	-	Known	SINE/AluSx1	ncRNA_intronic	AC139887.2	REDIunique	No	chr4_764639
chr1_1729971	-	Known	SINE/AluJo	ncRNA_intronic	AL031282.2	REDIunique	Yes	chr1_1661410
chr6_149725375	-	Known	SINE/AluSq2	UTR3	NUP43	REDIunique	No	chr6_150046511
chr13_45392758	+	Known	SINE/AluSz	ncRNA_exonic	TPT1-AS1	REDIunique	No	chr13_45966893
chr9_93334638	-	Known	SINE/AluSx	intronic	C9orf129	GABA-GLU	No	chr9_96096920
chr9_35766104	+	Known	SINE/AluY	intergenic	RGP1;AL133410.1	REDIunique	Yes	chr9_35766101
chr3_10151825	+	Known	SINE/AluJr	ncRNA_intronic	AC034193.1	GABA-GLU-OLIG	No	chr3_10193509
chr13_110895411	-	Known	SINE/AluSx3	ncRNA_intronic	ANKRD10-IT1	REDIunique	Yes	chr13_111547758
chr4_56460020	+	Known	SINE/AluJr	UTR3	PAICS	REDIunique	No	chr4_57326186
chr1_160142653	+	Known	SINE/AluSx3	UTR3	ATP1A2	REDIunique	No	chr1_160112443
chr14_92119281	-	Known	SINE/AluSz6	intronic	NDUFB1	REDIunique	No	chr14_92585625
chr17_78422985	+	Known	SINE/AluSq2	intronic	PGS1	REDIunique	No	chr17_76419066
chr7_151360848	+	Known	SINE/AluJb	intronic	NUB1	REDIunique	No	chr7_151057934
chr1_1664099	-	Known	SINE/AluJo	UTR3	SLC35E2B	REDIunique	No	chr1_1595538
chr12_121777222	+	Known	SINE/AluSc8	UTR3	TMEM120B	REDIunique	No	chr12_122215128
chr19_10557707	-	Known	-/-	intronic	KRI1	REDIunique	No	chr19_10668383
chr15_77912994	-	Known	-/-	intergenic	AC105133.1;AC104758.3	REDIunique	No	chr15_78205336
chr14_77262626	+	Known	SINE/AluJr	intergenic	TMEM63C;NGB	REDIunique	No	chr14_77728969
chr5_118837897	-	Known	SINE/AluJr	UTR3	DTWD2	REDIunique	No	chr5_118173592
chr2_113709956	-	Known	Alu-SINE	UTR3	SLC35F5(NM_001330315:c.*5262A>G,NM_001330314:c.*5262A>G,NM_001330316:c.*5188A>G,NM_025181:c.*5262A>G)	GABA-GLU-OLIG	Yes	chr2_114467533
chr8_22038148	+	Known	Alu-SINE	intergenic	NPM2(dist=1251),FGF17(dist=4605)	GABA-GLU	No	chr8_21895659
chr22_44494771	-	Known	-/-	UTR3	RTL6	GABA	No	chr22_44890651
chr1_1428879	+	Known	Alu-SINE	intergenic	TMEM88B(dist=1092),LINC01770(dist=1278)	OLIG	Yes	chr1_1364259
chr14_55367486	-	Known	SINE/AluSx1	UTR3	ATG14	GABA	Yes	chr14_55834204
chr10_80436305	+	Known	SINE/AluJr	UTR3	PRXL2A	GLU	No	chr10_82196061
chr8_11844027	-	Known	SINE/AluSx1	UTR3	CTSB	REDIunique	No	chr8_11701536
chr3_197613120	-	Known	SINE/AluSx	intergenic	BDH1;AC024560.3	REDIunique	No	chr3_197339991
chr6_70588936	+	Known	SINE/AluSp	UTR3	SDHAF4	REDIunique	Yes	chr6_71298639
chr1_11078163	-	Known	SINE/AluJo	intronic	EXOSC10	REDIunique	No	chr1_11138220
chr9_128108996	+	Novel	-	UTR3	SLC25A25(NM_001330988:c.*1552A>G,NM_001006641:c.*1552A>G,NM_001265614:c.*1552A>G,NM_001006642:c.*1552A>G,NM_052901:c.*1552A>G)	GABA	No	chr9_130871275
chr12_93509474	+	Known	-/-	UTR3	MRPL42	REDIunique	No	chr12_93903250
chr2_69911038	-	Known	SINE/AluJo	intergenic	SNRNP27;MXD1	REDIunique	No	chr2_70138170
chr13_49913857	-	Known	SINE/MIR	UTR3	SPRYD7	REDIunique	No	chr13_50487993
chr7_128867657	-	Known	SINE/AluSx4	intronic	ATP6V1FNB	REDIunique	No	chr7_128507711
chr1_16463841	+	Known	SINE/AluSq	ncRNA_intronic	LINC01772	REDIunique	No	chr1_16790336
chr5_113022434	-	Known	-/-	UTR3	MCC	REDIunique	No	chr5_112358131
chr1_29081621	+	Known	SINE/AluSp	intronic	EPB41	REDIunique	No	chr1_29408133
chr4_157336723	+	Known	-	exonic	GRIA2	GABA-GLU-OLIG	No	chr4_158257875
chr1_55050835	+	Known	LTR/MLT1C	intronic	PCSK9	REDIunique	No	chr1_55516508
chr1_35602216	-	Known	SINE/AluJb	UTR3	PSMB2	REDIunique	No	chr1_36067817
chr7_98847130	-	Known	SINE/AluY	UTR3	TMEM130	REDIunique	No	chr7_98444753
chr5_7829828	+	Known	SINE/AluJo	UTR3	ADCY2	GLU	No	chr5_7829941
chr14_23296596	-	Known	Alu-SINE	UTR3	PPP1R3E(NM_001276318:c.*2708A>G)	GABA	Yes	chr14_23765805
chr1_32685041	+	Known	SINE/AluJo	UTR3	RBBP4	REDIunique	Yes	chr1_33150642
chr9_133578400	-	Novel	-	downstream	FAM163B(dist=15)	GABA-GLU	No	chr9_136443522
chr22_50623777	-	Known	SINE/AluSx	UTR3	ARSA	REDIunique	No	chr22_51062205
chr19_52617465	-	Known	Alu-SINE	intronic	ZNF83	OLIG	Yes	chr19_53120718
chr17_78201555	+	Known	SINE/AluSx	intronic	AFMID	REDIunique	No	chr17_76197636
chr2_86131876	+	Known	-/-	intronic	PTCD3	GABA-GLU-OLIG	No	chr2_86358999
chr6_31765025	-	Known	Alu-SINE	ncRNA_intronic	SAPCD1-AS1	GLU	No	chr6_31732802
chr19_48965566	-	Known	-/-	exonic	FTL	REDIunique	No	chr19_49468823
chr1_1663501	-	Known	SINE/AluSg	UTR3	SLC35E2B	REDIunique	Yes	chr1_1594940
chr15_68290837	-	Known	-/-	exonic	FEM1B	REDIunique	No	chr15_68583175
chr5_134901040	+	Known	SINE/AluSx	UTR3	TXNDC15	REDIunique	Yes	chr5_134236730
chr1_154602344	-	Novel	-	exonic	ADAR	GABA-GLU-OLIG	No	chr1_154574820
chr12_132565532	-	Known	-/-	ncRNA_exonic	AC131212.2	REDIunique	No	chr12_133142118
chr1_160142725	+	Known	SINE/AluSx3	UTR3	ATP1A2	REDIunique	No	chr1_160112515
chr19_35960562	+	Known	SINE/AluSx	ncRNA_exonic	AF038458.2	REDIunique	No	chr19_36451464
chr6_31672525	+	Known	SINE/AluSx3	UTR3	AL662899.4;LY6G5B	REDIunique	No	chr6_31640302
chr19_52618534	-	Known	Alu-SINE	intronic	ZNF83	OLIG	Yes	chr19_53121787
chr14_100846308	+	Known	-	ncRNA_exonic	MEG3	GABA-GLU	No	chr14_101312645
chr10_3126502	+	Known	-	intronic	PFKP	GLU	No	chr10_3168694
chr2_130367140	+	Known	Alu-SINE	intronic	PTPN18	GABA	No	chr2_131124713
chr9_129923624	-	Novel	-	intronic	FNBP1	OLIG	No	chr9_132685903
chr17_30795460	-	Known	SINE/AluSp	intronic	CRLF3	REDIunique	No	chr17_29122478
chr7_66153318	+	Known	Alu-SINE	UTR3	CRCP(NM_001040647:c.*961A>G,NM_001040648:c.*961A>G,NM_001142414:c.*961A>G,NM_014478:c.*961A>G)	OLIG	No	chr7_65618305
chr17_17383536	+	Known	-/-	intergenic	NT5M;AC073621.1	REDIunique	No	chr17_17286850
chr19_2513942	-	Known	SINE/AluSx4	UTR3	GNG7	REDIunique	No	chr19_2513940
chr5_33162267	+	Known	-/-	ncRNA_intronic	AC010343.3	REDIunique	No	chr5_33162373
chr2_37204404	+	Known	SINE/AluSc	UTR3	CEBPZOS	REDIunique	No	chr2_37431547
chr9_36215249	-	Known	SINE/AluSx	UTR3	GNE	REDIunique	Yes	chr9_36215246
chr15_34381982	-	Novel	-	exonic	GOLGA8A	GABA-GLU-OLIG	No	chr15_34674183
chr19_13761016	+	Known	SINE/AluSx1	intronic	CCDC130	REDIunique	No	chr19_13871830
chr17_78423007	+	Known	SINE/AluSq2	intronic	PGS1	REDIunique	No	chr17_76419088
chr1_32231289	+	Known	SINE/AluSp	UTR3	EIF3I	REDIunique	No	chr1_32696890
chr19_734714	+	Known	SINE/AluJb	intronic	PALM	REDIunique	No	chr19_734714
chr15_90077862	-	Known	SINE/AluJr	ncRNA_intronic	ZNF710-AS1	REDIunique	Yes	chr15_90621094
chr12_50930713	+	Known	SINE/AluSp	UTR3	METTL7A	REDIunique	No	chr12_51324496
chr9_129895765	-	Novel	-	UTR3	FNBP1(NM_001363755:c.*53A>G)	OLIG	No	chr9_132658044
chr22_30904864	+	Known	SINE/AluSz	intronic	OSBP2	GABA-GLU-OLIG	No	chr22_31300851
chr16_49336155	+	Known	SINE/AluJr	ncRNA_intronic	AC007614.1	REDIunique	Yes	chr16_49370066
chr9_137103192	+	Novel	-	intronic	MAN1B1	GABA-GLU-OLIG	No	chr9_139997644
chr19_29691479	+	Known	SINE/AluSq2	intergenic	PLEKHF1;C19orf12	REDIunique	No	chr19_30182386
chr6_3719915	-	Novel	ERV1-LTR	intergenic	LOC643327(dist=250905),PXDC1(dist=2687)	OLIG	No	chr6_3720149
chr6_89358232	-	Known	SINE/AluJr	intergenic	UBE2J1;RRAGD	REDIunique	No	chr6_90067951
chr17_28362619	+	Known	SINE/AluJo	ncRNA_exonic	AC002094.2	REDIunique	No	chr17_26689641
chr3_14944964	-	Known	SINE/AluSq2	ncRNA_exonic	FGD5-AS1	REDIunique	No	chr3_14986471
chr17_4162157	+	Known	SINE/AluSz	intronic	CYB5D2	REDIunique	No	chr17_4065451
chr15_43602852	+	Known	Alu-SINE	intronic	STRC	GABA	No	chr15_43895050
chr20_45895823	+	Known	SINE/AluJr	intronic	CTSA	REDIunique	No	chr20_44524462
chr11_10506974	+	Known	-/-	UTR3	AMPD3	OLIG	No	chr11_10528521
chr16_187250	+	Known	-/-	upstream	Z69706.1	REDIunique	No	chr16_237249
chr7_4899642	-	Known	SINE/AluSx	intergenic	RADIL;MMD2	REDIunique	No	chr7_4939273
chr8_140508635	-	Known	Alu-SINE	intergenic	TRAPPC9(dist=50056),CHRAC1(dist=2687)	OLIG	No	chr8_141518734
chr10_80435602	+	Known	SINE/AluJo	UTR3	PRXL2A	REDIunique	Yes	chr10_82195358
chr15_41576899	+	Known	SINE/AluJo	intronic	TYRO3	GLU	No	chr15_41869097
chr5_711867	-	Known	-/-	UTR3	ZDHHC11B	GABA-GLU-OLIG	No	chr5_711982
chr11_66364653	-	Known	SINE/AluSx1	ncRNA_exonic	AP001107.9	REDIunique	No	chr11_66132124
chr5_795991	-	Novel	-	UTR3	ZDHHC11(NM_024786:c.*597A>G)	GABA	No	chr5_796106
chr1_156605195	+	Known	Alu-SINE	intergenic	GPATCH4(dist=3708),LOC101928177(dist=9547)	OLIG	No	chr1_156574987
chr12_124913157	+	Known	-/-	exonic	UBC	REDIunique	No	chr12_125397703
chr1_12031801	+	Known	-/-	exonic	MIIP	REDIunique	No	chr1_12091858
chr14_77262557	+	Known	SINE/AluJr	intergenic	TMEM63C;NGB	REDIunique	Yes	chr14_77728900
chr9_128309254	-	Known	SINE/FAM	UTR3	TRUB2	GABA-GLU-OLIG	Yes	chr9_131071533
chr11_768142	-	Known	SINE/AluSx1	UTR3	GATD1	REDIunique	No	chr11_768142
chr17_61866198	-	Known	SINE/AluSz6	UTR3	INTS2	REDIunique	No	chr17_59943559
chr8_13025277	+	Known	SINE/AluSq2	UTR3	TRMT9B	REDIunique	No	chr8_12882786
chr17_2039399	+	Known	SINE/AluY	intronic	DPH1	REDIunique	Yes	chr17_1942693
chr8_11843228	-	Known	SINE/AluSg	UTR3	CTSB	REDIunique	Yes	chr8_11700737
chr1_37860946	-	Known	SINE/AluJr	ncRNA_exonic	AL929472.2	REDIunique	No	chr1_38326618
chr18_14990950	-	Known	LTR/THE1C	ncRNA_exonic	AP005242.4	REDIunique	No	chr18_14990949
chr12_46185605	+	Known	-/-	UTR3	SLC38A1	GABA-GLU	No	chr12_46579388
chr7_128659677	+	Known	Alu-SINE	ncRNA_exonic	LINC01000	GABA-GLU-OLIG	No	chr7_128299731
chr2_65270218	+	Novel	-	UTR3	ACTR2(NM_005722:c.*1484A>G,NM_001005386:c.*1484A>G)	GABA-GLU-OLIG	No	chr2_65497352
chr1_1614858	-	Known	SINE/AluSg	ncRNA_exonic	AL691432.2	REDIunique	No	chr1_1550238
chr12_50931812	+	Known	SINE/AluJo	UTR3	METTL7A	REDIunique	No	chr12_51325595
chr1_9927466	-	Known	SINE/AluSx	UTR3	LZIC	REDIunique	No	chr1_9987524
chr17_2676159	-	Known	SINE/AluSx	intronic	PAFAH1B1	REDIunique	No	chr17_2579453
chr12_132333069	+	Known	-/-	downstream	AC148477.7	REDIunique	No	chr12_132909655
chr22_50208351	+	Known	SINE/AluSq4	intronic	SELENOO	REDIunique	No	chr22_50646780
chr7_141660785	+	Known	-/-	UTR3	DENND11	REDIunique	No	chr7_141360585
chr12_68843270	+	Known	-/-	UTR3	MDM2	GABA-GLU	No	chr12_69237050
chr5_134402234	-	Known	SINE/AluSq2	UTR3	CDKN2AIPNL	REDIunique	No	chr5_133737925
chr19_52618229	-	Known	SINE/AluSz	intronic	ZNF83	REDIunique	No	chr19_53121482
chr3_10153304	+	Known	SINE/AluSq2	ncRNA_exonic	AC034193.1	REDIunique	Yes	chr3_10194988
chr20_32333431	+	Known	SINE/AluSx	UTR3	KIF3B	REDIunique	No	chr20_30921234
chr21_28872966	-	Novel	ERVL-LTR	UTR3	N6AMT1(NM_013240:c.*3419A>G)	GLU-OLIG	No	chr21_30245288
chr1_161190036	-	Known	SINE/AluSx1	UTR3	ADAMTS4	REDIunique	No	chr1_161159826
chr7_128505225	+	Known	SINE/AluSx1	UTR3	METTL2B	REDIunique	No	chr7_128145279
chr7_156971585	+	Known	SINE/AluJr	UTR3	NOM1	REDIunique	No	chr7_156764279
chr19_44901805	+	Known	-/-	UTR3	TOMM40	REDIunique	No	chr19_45405062
chr15_34528203	-	Novel	-	exonic	GOLGA8B	GABA-GLU	No	chr15_34820404
chr5_134402211	-	Known	SINE/AluSq2	UTR3	CDKN2AIPNL	REDIunique	No	chr5_133737902
chr4_176331857	+	Known	SINE/AluSq2	UTR3	SPCS3	REDIunique	No	chr4_177253008
chr19_13773532	+	Known	Alu-SINE	UTR3	MRI1(NM_032285:c.*1251A>G,NM_001329572:c.*1251A>G,NM_001031727:c.*1251A>G)	GLU	No	chr19_13884346
chr3_8191744	-	Novel	Simple_repeat-Simple_repeat	intergenic	LOC101927394(dist=175437),LMCD1-AS1(dist=29403)	GABA-OLIG	No	chr3_8233431
chr3_10153206	+	Known	SINE/AluY	ncRNA_exonic	AC034193.1	REDIunique	Yes	chr3_10194890
chr20_3869785	+	Known	SINE/AluSx1	UTR3	MAVS	REDIunique	No	chr20_3850432
chr19_52618127	-	Known	SINE/AluSz	intronic	ZNF83	REDIunique	No	chr19_53121380
chr10_15076692	-	Known	SINE/AluSx	UTR3	ACBD7	REDIunique	No	chr10_15118691
chr5_154054883	+	Novel	-	UTR3	MFAP3(NM_001135037:c.*1170A>G,NM_001242336:c.*1170A>G,NM_005927:c.*1170A>G)	GABA-GLU-OLIG	No	chr5_153434443
chr17_75230440	+	Known	SINE/AluY	intronic	NUP85	REDIunique	No	chr17_73226535
chr16_28966001	+	Known	SINE/AluSz	ncRNA_intronic	AC109460.2	REDIunique	No	chr16_28977322
chr3_15072235	-	Known	SINE/AluSz6	UTR3	RBSN	REDIunique	No	chr3_15113742
chr8_11843956	-	Known	SINE/AluSx1	UTR3	CTSB	REDIunique	No	chr8_11701465
chr17_2374374	-	Known	SINE/AluJb	intronic	SGSM2	GABA	No	chr17_2277668
chr12_98605335	+	Known	SINE/AluJb	UTR3	SLC25A3	GABA	No	chr12_98999113
chr20_45895674	+	Known	Alu-SINE	intronic	CTSA	GABA	No	chr20_44524313
chr8_11843277	-	Known	-/-	UTR3	CTSB	REDIunique	No	chr8_11700786
chr22_50208364	+	Known	SINE/AluSq4	intronic	SELENOO	REDIunique	No	chr22_50646793
chr12_120656752	+	Known	SINE/AluSx1	intronic	CABP1	REDIunique	No	chr12_121094555
chr11_32603837	+	Known	SINE/AluJb	UTR3	EIF3M	REDIunique	No	chr11_32625383
chr2_69461785	-	Known	Alu-SINE	UTR3	AAK1(NM_014911:c.*14084A>G)	GABA	No	chr2_69688917
chr11_768118	-	Known	SINE/AluSx1	UTR3	GATD1	REDIunique	No	chr11_768118
chr11_78068661	-	Known	SINE/AluSc	UTR3	NDUFC2	REDIunique	No	chr11_77779707
chr17_27313055	+	Known	SINE/AluSx	UTR3	WSB1	REDIunique	No	chr17_25640081
chr12_53178370	-	Known	Alu-SINE	intronic	CSAD	GLU	No	chr12_53572154
chr8_11842904	-	Known	SINE/AluSq2	UTR3	CTSB	REDIunique	No	chr8_11700413
chr1_36328564	+	Known	SINE/AluJb	intergenic	SH3D21;AL591845.1	REDIunique	No	chr1_36794165
chr17_63836385	-	Known	SINE/AluSx1	intronic	SMARCD2	REDIunique	No	chr17_61913745
chr1_155883278	+	Known	Alu-SINE	UTR3	SYT11(NM_152280:c.*1770A>G)	OLIG	No	chr1_155853069
chr7_154945173	+	Known	SINE/AluSq2	ncRNA_intronic	PAXIP1-AS2	REDIunique	No	chr7_154736883
chr11_62392579	+	Known	SINE/AluJb	ncRNA_intronic	AP003064.1	REDIunique	No	chr11_62160051
chr10_101017704	-	Known	SINE/AluSq2	exonic	PDZD7	REDIunique	No	chr10_102777461
chr5_134900498	+	Known	SINE/AluSq	UTR3	TXNDC15	REDIunique	Yes	chr5_134236188
chr6_30493092	+	Known	SINE/AluSc8	UTR3	HLA-E	REDIunique	No	chr6_30460869
chr8_11843016	-	Known	SINE/AluSg	UTR3	CTSB	REDIunique	No	chr8_11700525
chr13_36840339	+	Novel	ERV1-LTR	intergenic	RFXAP(dist=10736),SMAD9(dist=4492)	GABA	No	chr13_37414476
chr12_120659561	+	Known	Alu-SINE	intronic	CABP1	GLU	Yes	chr12_121097364
chr12_56229679	+	Known	SINE/AluSp	UTR3	NABP2	REDIunique	No	chr12_56623463
chr4_67434193	-	Known	LTR/THE1B	ncRNA_intronic	AC104806.2	REDIunique	No	chr4_68299911
chr19_19757277	-	Known	SINE/AluSc	upstream	AC011477.8;LINC00663	REDIunique	No	chr19_19868086
chr17_16382405	-	Known	-/-	exonic	UBB	GABA-OLIG	No	chr17_16285719
chr4_41266753	+	Known	SINE/AluJr4	intronic	UCHL1	GABA-GLU	Yes	chr4_41268770
chr16_79212638	-	Known	-/-	UTR3	WWOX	GABA	No	chr16_79246535
chr8_10468487	+	Known	Alu-SINE	intergenic	MSRA(dist=39596),LINCR-0001(dist=6078)	GABA-GLU	No	chr8_10325997
chr17_2038134	+	Known	SINE/AluJb	intronic	DPH1	REDIunique	No	chr17_1941428
chr19_53988344	+	Known	SINE/AluSz	UTR3	CACNG8	REDIunique	No	chr19_54491598
chr16_21520173	-	Novel	-	ncRNA_exonic	SLC7A5P2	GABA-GLU-OLIG	No	chr16_21531494
chr22_50624069	-	Known	-/-	UTR3	ARSA	REDIunique	No	chr22_51062497
chr14_74058998	-	Known	SINE/AluSp	UTR3	ALDH6A1	REDIunique	No	chr14_74525701
chr1_37861785	-	Known	SINE/AluSx3	UTR3	INPP5B	REDIunique	No	chr1_38327457
chr8_144839997	-	Known	SINE/AluSz6	intronic	ZNF7	REDIunique	Yes	chr8_146065382
chr7_100356089	+	Known	SINE/AluSz	ncRNA_intronic	STAG3L5P-PVRIG2P-PILRB	REDIunique	Yes	chr7_99953712
chr8_11843875	-	Known	SINE/AluSx1	UTR3	CTSB	REDIunique	No	chr8_11701384
chr3_14944946	-	Known	SINE/AluSq2	ncRNA_exonic	FGD5-AS1	REDIunique	Yes	chr3_14986453
chr15_45159893	+	Known	SINE/AluSx1	ncRNA_intronic	AC051619.5	REDIunique	No	chr15_45452091
chr7_105115908	-	Known	-/-	downstream	KMT2E;SRPK2	REDIunique	No	chr7_104756355
chr18_67507106	-	Known	SINE/AluSg	ncRNA_intronic	AC110597.3	REDIunique	No	chr18_65174343
chr22_50708890	+	Known	SINE/AluJb	intronic	SHANK3	REDIunique	No	chr22_51147318
chr4_57110120	-	Known	-/-	exonic	IGFBP7	REDIunique	No	chr4_57976286
chr3_113714297	-	Known	SINE/AluY	intergenic	USF3;NAA50	REDIunique	No	chr3_113433144
chr1_11078025	-	Known	Alu-SINE	intronic	EXOSC10	GABA-GLU	No	chr1_11138082
chr4_661913	+	Novel	-	intronic	PDE6B	OLIG	No	chr4_655702
chr8_103481824	-	Known	SINE/AluSp	intronic	AC012213.5	REDIunique	Yes	chr8_104494052
chr8_41658012	+	Known	SINE/AluJr	intronic	ANK1	REDIunique	No	chr8_41515531
chr12_56161543	-	Known	-/-	UTR3	MYL6	REDIunique	No	chr12_56555327
chr8_103482430	-	Known	SINE/AluJr	intronic	AC012213.5	REDIunique	No	chr8_104494658
chr16_70250724	-	Known	SINE/AluJr	UTR3	EXOSC6	REDIunique	No	chr16_70284627
chr12_6470591	-	Novel	-	UTR5	VAMP1(NM_016830:c.-60A>G,NM_014231:c.-60A>G,NM_001297438:c.-60A>G,NM_199245:c.-60A>G)	GABA-GLU-OLIG	No	chr12_6579757
chr14_92120436	-	Known	SINE/AluSp	intronic	NDUFB1	REDIunique	No	chr14_92586780
chr1_1429954	+	Known	SINE/AluJb	downstream	LINC01770	OLIG	No	chr1_1365334
chr21_33592364	-	Known	SINE/AluJo	intronic	AP000311.1;CRYZL1	REDIunique	No	chr21_34964670
chr16_89995750	+	Known	-/-	intergenic	CENPBD1;DBNDD1	REDIunique	No	chr16_90062158
chr8_144119126	+	Known	SINE/AluSx	downstream	WDR97	REDIunique	No	chr8_145174029
chr1_632403	-	Known	-/-	ncRNA_exonic	AC114498.2	REDIunique	No	chr1_567783
chr9_98848067	+	Known	SINE/AluSx1	ncRNA_intronic	AL136084.2	REDIunique	No	chr9_101610349
chr9_19636585	-	Novel	Alu-SINE	intronic	SLC24A2	GABA-GLU-OLIG	No	chr9_19636583
chr14_74058146	-	Known	SINE/AluSc8	UTR3	ALDH6A1	REDIunique	No	chr14_74524849
chr2_95816790	-	Known	LINE/L1PREC2	ncRNA_exonic	LINC00342	GABA	No	chr2_96482538
chr7_105102924	+	Novel	-	intronic	KMT2E	GABA-GLU-OLIG	No	chr7_104743371
chr19_6379677	-	Known	SINE/AluSx3	UTR3	GTF2F1	REDIunique	No	chr19_6379688
chr16_56609405	-	Known	-/-	UTR3	MT2A	REDIunique	No	chr16_56643317
chr15_75353021	+	Known	Alu-SINE	intronic	NEIL1	GABA-GLU	No	chr15_75645362
chr20_436968	-	Known	SINE/AluSx1	UTR3	TBC1D20	REDIunique	No	chr20_417612
chr1_244056261	+	Novel	-	UTR3	ZBTB18(NM_001278196:c.*891A>G,NM_205768:c.*891A>G,NM_006352:c.*891A>G)	GLU	No	chr1_244219563
chr4_2938376	-	Known	SINE/AluSp	ncRNA_intronic	NOP14-AS1	REDIunique	No	chr4_2940103
chr13_21374485	-	Known	SINE/AluSx	UTR3	ZDHHC20	REDIunique	No	chr13_21948624
chr9_129148523	+	Known	-/-	UTR3	PTPA	REDIunique	No	chr9_131910802
chr17_5026629	+	Known	SINE/AluJb	UTR3	KIF1C	REDIunique	No	chr17_4929924
chr17_75943104	-	Known	SINE/AluSx1	UTR3	ACOX1	REDIunique	No	chr17_73939185
chr2_61188357	+	Known	-/-	exonic	USP34	REDIunique	No	chr2_61415492
chr17_75231061	+	Known	SINE/AluSz6	intronic	NUP85	REDIunique	Yes	chr17_73227156
chr8_22039714	+	Known	SINE/AluSp	intergenic	NPM2;FGF17	REDIunique	No	chr8_21897225
chr19_40572804	+	Known	SINE/AluSq10	intronic	SPTBN4	REDIunique	No	chr19_41078710
chr2_201167448	+	Known	SINE/AluJo	ncRNA_exonic	AC007283.1	REDIunique	No	chr2_202032171
chr5_134901062	+	Known	SINE/AluSx	UTR3	TXNDC15	REDIunique	Yes	chr5_134236752
chr7_98846984	-	Known	SINE/AluY	UTR3	TMEM130	REDIunique	No	chr7_98444607
chr17_7861279	+	Novel	-	UTR3	CYB5D1(NM_144607:c.*1667A>G,NM_001330110:c.*1812A>G)	GLU	No	chr17_7764597
chr19_1530900	+	Known	SINE/AluY	intronic	PLK5	REDIunique	No	chr19_1530899
chr14_92117835	-	Known	SINE/AluSz	intronic	NDUFB1	REDIunique	Yes	chr14_92584179
chr2_241572764	+	Known	-/-	UTR3	BOK	REDIunique	No	chr2_242512179
chr3_10833242	+	Known	SINE/AluSq2	intronic	SLC6A11	REDIunique	Yes	chr3_10874927
chr16_4344782	-	Known	-/-	intronic	CORO7-PAM16;PAM16	REDIunique	No	chr16_4394783
chr19_52618188	-	Known	Alu-SINE	intronic	ZNF83	GABA-GLU-OLIG	No	chr19_53121441
chr4_3514962	-	Novel	-	intronic	LRPAP1	GABA-GLU-OLIG	No	chr4_3516689
chr2_130152150	-	Novel	-	UTR3	SMPD4(NM_017951:c.*405A>G,NM_001171083:c.*405A>G,NM_017751:c.*405A>G)	GABA	No	chr2_130909723
chr19_34402016	+	Known	SINE/AluY	UTR3	GPI	REDIunique	No	chr19_34892921
chr9_129893436	-	Known	SINE/AluSz6	intronic	FNBP1	REDIunique	No	chr9_132655715
chr9_35765554	+	Known	SINE/AluJb	intergenic	RGP1;AL133410.1	REDIunique	No	chr9_35765551
chr1_1342153	-	Novel	-	exonic	DVL1	GABA-GLU-OLIG	No	chr1_1277533
chr22_50207235	+	Known	SINE/AluSx	intronic	SELENOO	REDIunique	Yes	chr22_50645664
chr6_149591242	+	Known	Alu-SINE	UTR3	GINM1(NM_138785:c.*404A>G)	GABA-GLU-OLIG	No	chr6_149912378
chr17_80470176	-	Known	-/-	UTR3	NPTX1	REDIunique	Yes	chr17_78443976
chr22_50442910	+	Known	SINE/AluSx1	intronic	PPP6R2	REDIunique	No	chr22_50881339
chr19_14450910	+	Novel	-	exonic	PKN1	OLIG	No	chr19_14561722
chr17_2039638	+	Known	SINE/AluY	intronic	DPH1	REDIunique	No	chr17_1942932
chr11_83092051	+	Known	SINE/AluY	ncRNA_intronic	AP001767.3;RAB30-DT	REDIunique	No	chr11_82803093
chr16_31041568	+	Known	SINE/AluYh3	intergenic	STX4;AC135050.3	REDIunique	No	chr16_31052889
chr1_45610970	+	Known	Alu-SINE	intronic	NASP	GABA-GLU-OLIG	Yes	chr1_46076642
chr5_796162	-	Known	-	UTR3	ZDHHC11(NM_024786:c.*426A>G)	GABA-GLU-OLIG	No	chr5_796277
chr1_16957225	+	Known	SINE/AluJr	intronic	CROCC	REDIunique	No	chr1_17283720
chr1_10391130	+	Known	SINE/AluSx	intergenic	AL139424.3;AL139424.2	REDIunique	No	chr1_10451187
chr17_45643314	+	Known	-	ncRNA_intronic	LINC02210	GABA-GLU	Yes	chr17_43720680
chr1_37861704	-	Known	SINE/AluSq	UTR3	INPP5B	REDIunique	Yes	chr1_38327376
chr11_60172930	+	Known	-/-	UTR3	MS4A6A	REDIunique	No	chr11_59940403
chr12_121231866	+	Known	SINE/AluSc	intronic	P2RX4	REDIunique	No	chr12_121669669
chr1_1317128	-	Known	SINE/AluSq	intronic	INTS11	REDIunique	No	chr1_1252508
chr17_4168433	-	Known	SINE/AluSz	intronic	ANKFY1;CYB5D2	REDIunique	No	chr17_4071727
chr5_178123907	+	Novel	-	UTR3	N4BP3(NM_015111:c.*1906A>G)	GABA	No	chr5_177550908
chr22_45194421	-	Known	-/-	UTR3	KIAA0930	REDIunique	No	chr22_45590302
chr3_9836107	+	Known	SINE/AluJb	UTR3	TTLL3	REDIunique	No	chr3_9877791
chr5_40825838	-	Known	SINE/AluSx	UTR3	RPL37	REDIunique	No	chr5_40825940
chr19_1532325	+	Known	SINE/AluJr4	intronic	PLK5	REDIunique	No	chr19_1532324
chr8_11842730	+	Known	SINE/AluSq2	UTR3	CTSB	REDIunique	No	chr8_11700239
chr13_113098587	+	Novel	-	UTR3	MCF2L(NM_001112732:c.*1728A>G,NM_001366644:c.*1728A>G,NM_001320816:c.*1728A>G,NM_001320815:c.*1728A>G,NM_024979:c.*1728A>G,NM_001366645:c.*1728A>G,NM_001366646:c.*1728A>G)	GLU-OLIG	No	chr13_113752901
chr1_2367355	-	Known	SINE/FLAM_C	intronic	MORN1	REDIunique	No	chr1_2298794
chr1_10396684	+	Known	SINE/AluSx3	ncRNA_intronic	AL139424.2	REDIunique	No	chr1_10456741
chr4_48857920	+	Known	Alu-SINE	ncRNA_intronic	OCIAD1-AS1	GABA	No	chr4_48859937
chr15_41839640	+	Known	-	intronic	JMJD7-PLA2G4B,PLA2G4B	GABA-GLU	Yes	chr15_42131838
chr12_68843739	+	Known	-/-	UTR3	MDM2	GABA-GLU-OLIG	No	chr12_69237519
chr16_89498822	+	Novel	-	intergenic	ANKRD11(dist=8261),SPG7(dist=9566)	OLIG	No	chr16_89565230
chr13_110512854	-	Known	-/-	UTR3	COL4A2	REDIunique	No	chr13_111165201
chr6_99459570	-	Known	LINE/L1PREC2	intronic	USP45	REDIunique	No	chr6_99907446
chr16_1804935	-	Known	SINE/AluSz	intergenic	IGFALS;HAGH	REDIunique	No	chr16_1854936
chr7_74231776	-	Known	SINE/AluSx1	UTR3	RFC2	REDIunique	No	chr7_73646106
chr15_43634353	-	Known	Alu-SINE	ncRNA_intronic	PPIP5K1P1-CATSPER2	GABA-GLU	No	chr15_43926551
chr6_42888301	+	Known	SINE/AluSz	UTR3	RPL7L1	GABA	Yes	chr6_42856039
chr2_131513940	+	Known	Alu-SINE	ncRNA_intronic	LOC150776	GABA-GLU-OLIG	No	chr2_132271513
chr19_56378725	+	Known	SINE/AluJb	intergenic	AC006116.11;AC006116.12	REDIunique	Yes	chr19_56890094
chr5_40829680	-	Novel	Simple_repeat-Simple_repeat	UTR3	RPL37(NM_000997:c.*2824A>G)	GLU-OLIG	No	chr5_40829782
chr8_17227793	+	Known	DNA/Cheshire	UTR3	CNOT7	GABA-GLU-OLIG	No	chr8_17085302
chr12_56229685	+	Known	SINE/AluSp	UTR3	NABP2	REDIunique	No	chr12_56623469
chr4_48857898	+	Known	SINE/AluSz6	ncRNA_intronic	OCIAD1-AS1	GLU	No	chr4_48859915
chr19_1272660	+	Known	-/-	UTR3	CIRBP	REDIunique	No	chr19_1272659
chr11_31431562	+	Known	SINE/AluSx	UTR3	DNAJC24	REDIunique	No	chr11_31453109
chr19_3540070	+	Known	SINE/AluJo	intronic	C19orf71	REDIunique	No	chr19_3540068
chr8_11107460	-	Known	SINE/AluJr	intronic	XKR6	REDIunique	No	chr8_10964970
chr19_53874828	-	Known	SINE/AluSx	ncRNA_intronic	AC008440.1	REDIunique	No	chr19_54378082
chr14_105388569	+	Known	-/-	intronic	PACS2	REDIunique	No	chr14_105854906
chr12_123927095	-	Known	Alu-SINE	intronic	DNAH10	GABA-GLU	No	chr12_124411642
chr12_98549255	+	Known	SINE/AluSz	UTR3	TMPO	REDIunique	No	chr12_98943033
chr14_20366224	-	Known	-/-	UTR3	TEP1	REDIunique	No	chr14_20834383
chr17_5385663	-	Known	-/-	UTR3	NUP88;RABEP1	GABA-GLU-OLIG	No	chr17_5288983
chr17_7581888	+	Known	SINE/AluSz	ncRNA_exonic	AC016876.3	REDIunique	No	chr17_7485206
chr16_1796753	-	Known	SINE/AluY	intergenic	IGFALS;HAGH	REDIunique	No	chr16_1846754
chr19_49810549	+	Known	SINE/AluSx3	intronic	FUZ	REDIunique	No	chr19_50313806
chr10_100232551	-	Known	Alu-SINE	UTR3	CWF19L1(NM_001303404:c.*676A>G,NM_001303405:c.*676A>G,NM_001303406:c.*676A>G,NM_001303407:c.*676A>G,NM_018294:c.*676A>G)	GLU	No	chr10_101992308
chr10_15076681	-	Known	SINE/AluSx	UTR3	ACBD7	REDIunique	No	chr10_15118680
chr19_16074947	-	Known	SINE/AluSz	ncRNA_exonic	AC008894.3	REDIunique	No	chr19_16185757
chr19_19711016	-	Known	SINE/AluSz	UTR3	ZNF14	GABA-OLIG	No	chr19_19821825
chr1_204556465	+	Known	Alu-SINE	UTR3	MDM4(NM_001278516:c.*7765A>G,NM_001278517:c.*6783A>G,NM_001278519:c.*6783A>G,NM_001278518:c.*7426A>G,NM_001204172:c.*6783A>G,NM_001204171:c.*6783A>G,NM_002393:c.*6783A>G)	GABA-GLU-OLIG	Yes	chr1_204525593
chr10_15076784	-	Known	SINE/AluSx	UTR3	ACBD7	REDIunique	No	chr10_15118783
chr14_23296622	-	Known	SINE/AluJr4	UTR3	PPP1R3E	REDIunique	No	chr14_23765831
chr11_308314	-	Known	-/-	exonic	IFITM2	REDIunique	No	chr11_308314
chr16_49333942	+	Known	SINE/AluJb	ncRNA_intronic	AC007614.1	REDIunique	Yes	chr16_49367853
chr10_80436287	+	Known	SINE/AluJr	UTR3	PRXL2A	REDIunique	Yes	chr10_82196043
chr15_90075460	-	Known	SINE/AluJr	ncRNA_exonic	ZNF710-AS1	REDIunique	No	chr15_90618692
chr11_61800326	-	Known	SINE/AluJb	UTR3	FADS1	REDIunique	No	chr11_61567798
chr16_3142650	-	Known	-/-	UTR3	ZNF213	REDIunique	No	chr16_3192651
chr10_73250317	-	Known	SINE/AluSc	ncRNA_intronic	DNAJC9-AS1	REDIunique	No	chr10_75010075
chr4_48857765	+	Known	Alu-SINE	ncRNA_intronic	OCIAD1-AS1	GABA-GLU	No	chr4_48859782
chr22_50708877	+	Known	SINE/AluJb	intronic	SHANK3	REDIunique	No	chr22_51147305
chr19_52618121	-	Known	Alu-SINE	intronic	ZNF83	GABA-OLIG	Yes	chr19_53121374
chr2_95816887	-	Known	LINE/L1PREC2	ncRNA_exonic	LINC00342	GABA-GLU	No	chr2_96482635
chr11_117212551	-	Known	SINE/AluSg	intronic	PCSK7	REDIunique	No	chr11_117083267
chr3_39527051	+	Known	SINE/AluSq2	intergenic	MOBP;MYRIP	REDIunique	No	chr3_39568542
chr17_45639978	+	Known	SINE/AluSz	intronic	LINC02210-CRHR1	GABA-GLU	No	chr17_43717344
chr8_144809973	+	Known	SINE/AluSx1	intronic	ZNF517	REDIunique	No	chr8_146035358
chr16_89181646	+	Known	SINE/AluJb	intronic	CDH15	REDIunique	No	chr16_89248054
chr5_134900596	+	Known	SINE/AluSq	UTR3	TXNDC15	REDIunique	No	chr5_134236286
chr10_89331745	-	Known	SINE/AluJb	intronic	IFIT3;LIPA	REDIunique	No	chr10_91091502
chr1_16229111	-	Known	SINE/AluSx1	ncRNA_exonic	AL109627.1	REDIunique	Yes	chr1_16555606
chr2_37204443	+	Known	SINE/AluSc	UTR3	CEBPZOS	REDIunique	No	chr2_37431586
chr18_42085955	+	Known	SINE/AluJb	UTR3	PIK3C3	REDIunique	No	chr18_39665919
chr17_75943455	-	Known	SINE/AluJr	UTR3	ACOX1	REDIunique	No	chr17_73939536
chr3_47488691	-	Known	SINE/AluSz	intergenic	SCAP;ELP6	REDIunique	No	chr3_47530181
chr14_20449733	-	Known	SINE/AluJr	intronic	OSGEP	GABA-GLU	Yes	chr14_20917892
chr19_13773594	+	Known	SINE/AluJr	ncRNA_exonic	AC008686.1	REDIunique	No	chr19_13884408
chr2_240458062	+	Known	-	intronic	GPC1	GABA-GLU	Yes	chr2_241397479
chr19_57305775	+	Known	Alu-SINE	intergenic	ZNF460(dist=11706),ZNF543(dist=14697)	GABA-GLU	No	chr19_57817143
chr8_13022879	+	Known	Alu-SINE	UTR3	TRMT9B(NM_020844:c.*835A>G,NM_001099677:c.*835A>G)	GABA-GLU	No	chr8_12880388
chr19_52613635	+	Known	-/-	exonic	ZNF83	REDIunique	No	chr19_53116888
chr14_77262659	+	Known	SINE/AluJr	intergenic	TMEM63C;NGB	REDIunique	No	chr14_77729002
chr3_14944626	-	Known	SINE/AluSz6	ncRNA_exonic	FGD5-AS1	REDIunique	No	chr3_14986133
chr10_73779518	+	Known	SINE/AluSp	intergenic	FUT11;CHCHD1	REDIunique	No	chr10_75539276
chr6_158198668	+	Known	SINE/AluSz	UTR3	GTF2H5	REDIunique	No	chr6_158619700
chr8_10482245	+	Known	SINE/AluSq2	ncRNA_exonic	AC104964.1	REDIunique	No	chr8_10339755
chr8_10467459	+	Known	Alu-SINE	intergenic	MSRA(dist=38568),LINCR-0001(dist=7106)	GABA-GLU	No	chr8_10324969
chr17_75890171	-	Known	SINE/AluJr	UTR3	TRIM65	REDIunique	No	chr17_73886252
chr12_123661520	+	Known	SINE/AluSx4	UTR3	GTF2H3	REDIunique	No	chr12_124146067
chr6_149725600	-	Known	-/-	UTR3	NUP43	REDIunique	No	chr6_150046736
chr10_80434933	+	Known	SINE/AluSx	UTR3	PRXL2A	REDIunique	No	chr10_82194689
chr11_119022485	+	Known	SINE/AluJb	intronic	TRAPPC4	REDIunique	No	chr11_118893195
chr22_19020944	+	Known	SINE/AluSq4	ncRNA_intronic	DGCR9	REDIunique	No	chr22_19008457
chr5_42801847	+	Known	SINE/AluJb	UTR3	CCDC152	REDIunique	No	chr5_42801949
chr2_128195104	+	Known	SINE/AluSx	UTR3	UGGT1	REDIunique	No	chr2_128952678
chr17_75230799	+	Known	SINE/AluSx	intronic	NUP85	REDIunique	No	chr17_73226894
chr15_90076294	-	Known	DNA/MER5B	ncRNA_exonic	ZNF710-AS1	REDIunique	No	chr15_90619526
chr3_40464169	+	Known	SINE/AluSx	UTR3	RPL14	REDIunique	No	chr3_40505660
chr8_11843774	-	Known	SINE/AluSx1	UTR3	CTSB	REDIunique	Yes	chr8_11701283
chr8_11842813	-	Known	SINE/AluSq2	UTR3	CTSB	REDIunique	No	chr8_11700322
chr7_44574866	-	Known	SINE/AluJo	upstream	DDX56	REDIunique	No	chr7_44614465
chr1_150993488	-	Known	SINE/AluSx1	intronic	ANXA9	REDIunique	No	chr1_150965964
chr10_80436232	+	Known	SINE/AluJr	UTR3	PRXL2A	GLU	No	chr10_82195988
chr8_42532100	-	Known	SINE/AluSc8	intronic	SLC20A2	REDIunique	No	chr8_42387243
chr3_197612749	-	Known	SINE/FLAM_C	intergenic	BDH1;AC024560.3	GABA	No	chr3_197339620
chr10_80432520	+	Known	Alu-SINE	UTR3	PRXL2A(NM_001243779:c.*421A>G,NM_001243780:c.*421A>G,NM_032333:c.*421A>G,NM_001243781:c.*421A>G,NM_001243778:c.*421A>G,NM_001243782:c.*421A>G)	GLU	No	chr10_82192276
chr15_50368182	+	Known	Alu-SINE	intergenic	MIR4712(dist=7772),USP8(dist=56223)	OLIG	No	chr15_50660379
chr17_82460939	+	Known	SINE/AluJb	intronic	NARF	REDIunique	No	chr17_80418815
chr9_33599517	+	Known	-/-	ncRNA_intronic	CYP4F26P	REDIunique	No	chr9_33599515
chr1_160141109	+	Known	SINE/AluSc8	intronic	ATP1A2	REDIunique	No	chr1_160110899
chr3_195716085	+	Known	SINE/AluSx	ncRNA_intronic	MUC20-OT1	GABA	No	chr3_195442956
chr17_37515526	-	Known	SINE/AluSq	UTR3	SYNRG	REDIunique	No	chr17_35875629
chr14_92118862	-	Known	SINE/AluSg	UTR5	NDUFB1	REDIunique	No	chr14_92585206
chr7_5477458	-	Known	SINE/AluSx1	ncRNA_intronic	AC092171.2	REDIunique	No	chr7_5517089
chr19_16080628	+	Known	SINE/AluSz6	intronic	TPM4	REDIunique	No	chr19_16191438
chr5_177075618	+	Known	SINE/AluJr	intronic	ZNF346	REDIunique	No	chr5_176502619
chr18_79966342	+	Known	SINE/AluSx	intronic	HSBP1L1	REDIunique	No	chr18_77726342
chr7_44832820	-	Known	SINE/AluJo	UTR3	H2AZ2	REDIunique	Yes	chr7_44872419
chr7_849168	+	Known	SINE/AluSx3	intronic	SUN1	GLU	No	chr7_888805
chr1_19216815	-	Known	SINE/AluJo	ncRNA_intronic	EMC1-AS1	REDIunique	No	chr1_19543309
chr12_50930475	+	Known	SINE/AluSq2	UTR3	METTL7A	REDIunique	No	chr12_51324258
chr3_14944631	-	Known	SINE/AluSz6	ncRNA_exonic	FGD5-AS1	REDIunique	No	chr3_14986138
chr5_40829917	-	Known	Alu-SINE	UTR3	RPL37(NM_000997:c.*2587A>G)	GABA	Yes	chr5_40830019
chr16_89564054	+	Known	-	UTR3	RPL13(NM_000977:c.*1012A>G,NM_001243131:c.*1012A>G,NM_033251:c.*1012A>G)	GABA-GLU-OLIG	No	chr16_89630462
chr16_67010591	+	Known	SINE/AluY	downstream	CES4A	REDIunique	No	chr16_67044494
chr6_70589226	+	Known	SINE/AluSx1	UTR3	SDHAF4	REDIunique	Yes	chr6_71298929
chr17_17201942	-	Known	SINE/AluSx1	UTR3	PLD6	REDIunique	No	chr17_17105256
chr14_77262081	+	Known	SINE/AluSz	intergenic	TMEM63C;NGB	REDIunique	No	chr14_77728424
chr10_42518049	-	Known	Alu-SINE	ncRNA_exonic	ZNF37BP	GABA-GLU-OLIG	Yes	chr10_43013497
chr8_11843081	-	Known	SINE/AluSg	UTR3	CTSB	REDIunique	No	chr8_11700590
chr19_1372442	+	Known	-/-	ncRNA_exonic	AC004623.1	REDIunique	No	chr19_1372441
chr6_135302116	-	Known	Alu-SINE	intronic	AHI1	GABA-GLU	No	chr6_135623254
chr12_121777152	+	Known	SINE/AluSc8	UTR3	TMEM120B	REDIunique	Yes	chr12_122215058
chr17_63835867	-	Known	SINE/AluSx3	intronic	SMARCD2	REDIunique	No	chr17_61913227
chr8_22038173	+	Known	Alu-SINE	intergenic	NPM2(dist=1276),FGF17(dist=4580)	GABA-GLU	No	chr8_21895684
chr10_15075972	-	Known	SINE/AluSx	UTR3	ACBD7	REDIunique	No	chr10_15117971
chr15_90075405	-	Known	SINE/AluJr	ncRNA_exonic	ZNF710-AS1	REDIunique	No	chr15_90618637
chr8_11842909	-	Known	SINE/AluSq2	UTR3	CTSB	REDIunique	Yes	chr8_11700418
chr1_16457912	-	Known	SINE/AluJb	intronic	NECAP2	REDIunique	No	chr1_16784407
chr6_31765363	-	Known	SINE/AluSq	ncRNA_intronic	SAPCD1-AS1	REDIunique	No	chr6_31733140
chr21_33358771	+	Known	SINE/AluJr	UTR3	IFNAR1	REDIunique	Yes	chr21_34731077
chr14_74060249	-	Known	SINE/AluJo	UTR3	ALDH6A1	REDIunique	No	chr14_74526952
chr20_53944469	-	Known	SINE/AluSx	UTR3	BCAS1	REDIunique	No	chr20_52561008
chr19_53874775	-	Known	SINE/AluSx	ncRNA_exonic	AC008440.1	REDIunique	No	chr19_54378029
chr5_134900852	+	Known	SINE/AluSx	UTR3	TXNDC15	REDIunique	No	chr5_134236542
chr5_179840309	-	Known	Alu-SINE	intronic	MRNIP	GABA-GLU-OLIG	No	chr5_179267309
chr5_134900968	+	Known	SINE/AluSx	UTR3	TXNDC15	REDIunique	Yes	chr5_134236658
chr4_184087301	+	Known	LINE/L1PA8	intergenic	STOX2;ENPP6	OLIG	No	chr4_185008454
chr13_19672842	+	Known	SINE/AluJb	UTR3	MPHOSPH8	GABA	No	chr13_20246982
chr3_10152143	+	Known	SINE/AluSx	ncRNA_intronic	AC034193.1	REDIunique	No	chr3_10193827
chr19_21285185	-	Known	Alu-SINE	intergenic	ZNF431(dist=89131),ZNF708(dist=5975)	OLIG	No	chr19_21467987
chr19_13761037	+	Known	SINE/AluSx1	intronic	CCDC130	REDIunique	No	chr19_13871851
chr12_98605608	+	Known	Alu-SINE	UTR3	SLC25A3(NM_213611:c.*4080A>G,NM_002635:c.*4080A>G)	GABA	No	chr12_98999386
chr19_56378739	+	Known	SINE/AluJb	intergenic	AC006116.11;AC006116.12	REDIunique	No	chr19_56890108
chr1_11029380	+	Known	SINE/AluSc	intronic	AL109811.3;MASP2	REDIunique	No	chr1_11089437
chr1_167423321	+	Novel	-	UTR3	POU2F1(NM_001365848:c.*7511A>G,NM_001365849:c.*7511A>G,NM_001198786:c.*7511A>G,NM_002697:c.*7511A>G,NM_001198783:c.*7511A>G)	GABA-GLU-OLIG	No	chr1_167392558
chr16_31331922	-	Known	Simple_repeat/(TGTGCA)n	UTR3	ITGAM	REDIunique	No	chr16_31343243
chr1_225786972	+	Known	SINE/AluJo	UTR3	SRP9	REDIunique	No	chr1_225974674
chr16_75443926	-	Known	SINE/AluSx1	UTR3	TMEM170A	REDIunique	No	chr16_75477824
chr1_207769980	+	Known	Alu-SINE	intronic	CD46	GABA-OLIG	No	chr1_207943325
chr8_13028675	+	Known	SINE/AluSx	UTR3	TRMT9B	REDIunique	No	chr8_12886184
chr16_88626006	+	Known	SINE/AluSq2	intronic	ZC3H18	REDIunique	No	chr16_88692414
chr1_35602200	-	Known	SINE/AluJb	UTR3	PSMB2	REDIunique	No	chr1_36067801
chr9_128111487	-	Known	SINE/AluSx1	ncRNA_exonic	SLC25A25-AS1	REDIunique	No	chr9_130873766
chr16_28965934	+	Known	SINE/AluSz	ncRNA_intronic	AC109460.2	REDIunique	No	chr16_28977255
chr8_11843220	-	Known	SINE/AluSg	UTR3	CTSB	REDIunique	No	chr8_11700729
chr10_72235007	-	Known	SINE/AluSz	UTR3	ANAPC16	REDIunique	No	chr10_73994765
chr11_61800305	-	Known	SINE/AluJb	UTR3	FADS1	REDIunique	No	chr11_61567777
chr19_52618634	-	Known	SINE/AluSz	intronic	ZNF83	REDIunique	No	chr19_53121887
chr19_2072647	-	Known	SINE/FLAM_C	UTR3	MOB3A	REDIunique	No	chr19_2072646
chr22_50208182	+	Known	SINE/AluSq4	intronic	SELENOO	REDIunique	No	chr22_50646611
chr20_35346498	-	Known	LTR/LTR12B	UTR3	UQCC1	GABA-GLU-OLIG	No	chr20_33934301
chr1_160142768	+	Known	SINE/AluSx3	UTR3	ATP1A2	REDIunique	No	chr1_160112558
chr19_10930771	+	Known	SINE/AluJb	downstream	TIMM29	REDIunique	No	chr19_11041447
chr11_119007647	+	Known	Alu-SINE	intronic	CCDC84	GABA-GLU-OLIG	No	chr11_118878357
chr1_9927893	-	Known	SINE/AluSx3	UTR3	LZIC	REDIunique	No	chr1_9987951
chr2_131514546	+	Known	Alu-SINE	ncRNA_intronic	LOC150776	GABA-GLU-OLIG	No	chr2_132272119
chr17_75230413	+	Known	SINE/AluY	intronic	NUP85	REDIunique	No	chr17_73226508
chr15_75353060	+	Known	Alu-SINE	intronic	NEIL1	GABA-GLU	No	chr15_75645401
chr10_80436326	+	Known	SINE/AluJr	UTR3	PRXL2A	REDIunique	Yes	chr10_82196082
chr1_1318134	-	Known	SINE/AluY	ncRNA_intronic	AL139287.1	REDIunique	No	chr1_1253514
chr8_11842774	-	Known	SINE/AluSq2	UTR3	CTSB	REDIunique	No	chr8_11700283
chr7_102637156	-	Known	SINE/AluSc	ncRNA_intronic	AC105052.4	REDIunique	No	chr7_102277603
chr12_121758058	+	Known	SINE/AluJr	intronic	TMEM120B	REDIunique	No	chr12_122195964
chr19_4450182	+	Known	SINE/AluSc	ncRNA_exonic	AC011498.7	REDIunique	No	chr19_4450179
chr18_37510575	-	Novel	-	intronic	CELF4	GABA-GLU	No	chr18_35090538
chr16_21809928	-	Known	SINE/AluSp	intergenic	AC092375.2;NPIPB4	REDIunique	No	chr16_21821249
chr19_11450346	+	Known	SINE/AluSx1	intronic	PRKCSH	REDIunique	No	chr19_11561161
chr1_11078081	-	Known	Alu-SINE	intronic	EXOSC10	GABA	No	chr1_11138138
chr7_44575690	-	Known	SINE/AluY	intergenic	DDX56;TMED4	REDIunique	Yes	chr7_44615289
chr14_92119094	-	Known	SINE/AluSz6	intronic	NDUFB1	REDIunique	No	chr14_92585438
chr16_2661062	-	Novel	ERVK-LTR	ncRNA_exonic	ERVK13-1	GABA-GLU	No	chr16_2711063
chr12_53176607	-	Known	Alu-SINE	intronic	CSAD	GABA-GLU-OLIG	No	chr12_53570391
chr20_63489535	-	Known	SINE/AluSz	intronic	EEF1A2	REDIunique	No	chr20_62120888
chr7_128659240	+	Known	SINE/AluSx1	intergenic	RNU6-177P;AC018638.7	GABA-OLIG	No	chr7_128299294
chr11_66635261	+	Known	SINE/AluSp	intronic	RBM14-RBM4	REDIunique	No	chr11_66402732
chr22_23390798	-	Known	SINE/AluSz	intergenic	LINC02556;LINC01659	REDIunique	No	chr22_23732985
chr8_10433840	+	Novel	-	intergenic	MSRA(dist=4949),LINCR-0001(dist=40725)	GABA-GLU	No	chr8_10291350
chr6_3020542	+	Known	SINE/AluJb	UTR3	NQO2	REDIunique	No	chr6_3020776
chr4_591491	+	Known	Alu-SINE	intergenic	LOC105374338(dist=6625),PDE6B(dist=34083)	GABA-GLU	No	chr4_585280
chr20_3873516	+	Known	SINE/AluSz	UTR3	MAVS	REDIunique	No	chr20_3854163
chr6_2887703	-	Known	SINE/AluSz6	UTR3	SERPINB9	REDIunique	No	chr6_2887937
chr17_81698118	-	Known	SINE/AluSg7	intronic	HGS	REDIunique	No	chr17_79665148
chr3_49415396	+	Known	SINE/AluSg	UTR3	TCTA	REDIunique	No	chr3_49452829
chr4_67434187	-	Known	ERVL-MaLR-LTR	intergenic	LOC101927237(dist=12187),CENPC(dist=34575)	GABA-GLU	No	chr4_68299905
chr8_56067501	-	Known	SINE/AluY	UTR3	RPS20	REDIunique	No	chr8_56980060
chr11_78068619	-	Known	SINE/AluSc	UTR3	NDUFC2	REDIunique	No	chr11_77779665
chr15_41305471	+	Known	SINE/AluSz6	ncRNA_exonic	OIP5-AS1	REDIunique	Yes	chr15_41597669
chr19_16634532	-	Known	SINE/AluSx1	ncRNA_exonic	AC024075.2	REDIunique	No	chr19_16745343
chr19_58081807	+	Known	SINE/AluJb	intergenic	RN7SL526P;ZSCAN18	REDIunique	No	chr19_58593174
chr7_76502378	+	Known	-/-	exonic	DTX2	REDIunique	No	chr7_76131695
chr7_128659630	+	Known	Alu-SINE	ncRNA_exonic	LINC01000	GABA-GLU	No	chr7_128299684
chr9_133577572	-	Novel	-	downstream	FAM163B(dist=843)	GABA-GLU	No	chr9_136442694
chr8_22039465	+	Known	SINE/AluSp	intergenic	NPM2;FGF17	REDIunique	No	chr8_21896976
chr19_1374872	+	Known	SINE/FRAM	intronic	PWWP3A	REDIunique	No	chr19_1374871
chr4_1008465	+	Known	SINE/AluJb	intergenic	IDUA;FGFRL1	REDIunique	No	chr4_1002253
chr7_64897353	+	Known	Alu-SINE	intergenic	NONE(dist=NONE),ZNF273(dist=5889)	GLU	No	chr7_64357731
chr6_49561319	+	Known	SINE/AluSz6	intergenic	C6orf141;RHAG	REDIunique	No	chr6_49529032
chr5_711722	-	Known	-/-	downstream	ZDHHC11B	GABA-GLU-OLIG	No	chr5_711837
chr1_28499749	+	Known	SINE/AluJb	UTR3	PHACTR4	REDIunique	Yes	chr1_28826261
chr1_160142644	+	Known	SINE/AluSx3	UTR3	ATP1A2	REDIunique	No	chr1_160112434
chr8_47977733	+	Known	Alu-SINE	UTR3	MCM4(NM_005914:c.*955A>G,NM_182746:c.*955A>G)	GABA	No	chr8_48890293
chr19_10931881	+	Known	SINE/AluSq	intergenic	TIMM29;SMARCA4	REDIunique	Yes	chr19_11042557
chr2_72944303	-	Known	-/-	UTR3	SFXN5	REDIunique	No	chr2_73171432
chr7_128659473	+	Known	Alu-SINE	ncRNA_exonic	LINC01000	GABA-GLU-OLIG	No	chr7_128299527
chr1_204556420	+	Known	SINE/AluJb	UTR3	MDM4	OLIG	Yes	chr1_204525548
chr21_42912160	+	Known	SINE/AluSp	UTR3	NDUFV3	REDIunique	No	chr21_44332270
chr5_179616074	-	Novel	-	intronic	HNRNPH1	GABA-GLU-OLIG	No	chr5_179043075
chr14_105370441	+	Known	SINE/AluJb	ncRNA_exonic	AL928654.4	REDIunique	No	chr14_105836778
chr14_100297085	-	Known	SINE/AluSx	intronic	SLC25A29	GABA-GLU-OLIG	Yes	chr14_100763422
chr10_89332109	-	Known	SINE/AluSg	intronic	IFIT3;LIPA	REDIunique	No	chr10_91091866
chr10_131958925	+	Known	-/-	UTR3	PPP2R2D	REDIunique	No	chr10_133772429
chr12_98605616	+	Known	SINE/AluSz	UTR3	SLC25A3	REDIunique	No	chr12_98999394
chr6_112106093	+	Known	LINE/L1PA4	intergenic	FAM229B;LAMA4	REDIunique	No	chr6_112427296
chr17_43159574	-	Novel	Other-Other	ncRNA_intronic	LOC101929767	GABA	No	chr17_41311591
chr8_11842745	-	Known	SINE/AluSq2	UTR3	CTSB	REDIunique	No	chr8_11700254
chr1_156404798	-	Known	SINE/AluSz	intronic	C1orf61	REDIunique	No	chr1_156374590
chr17_40024368	-	Known	SINE/AluSx	intronic	MED24	REDIunique	Yes	chr17_38180621
chr9_98848049	+	Known	SINE/AluSx1	ncRNA_intronic	AL136084.2	REDIunique	No	chr9_101610331
chr1_182383594	-	Known	-/-	UTR3	GLUL	REDIunique	No	chr1_182352729
chr12_132722352	+	Known	SINE/AluSg	UTR3	PGAM5	REDIunique	No	chr12_133298938
chr12_98605972	+	Known	SINE/AluJo	UTR3	SLC25A3	REDIunique	No	chr12_98999750
chr10_75180323	+	Known	SINE/AluSx4	UTR3	SAMD8	REDIunique	No	chr10_76940081
chr22_38818993	-	Known	SINE/MIR3	UTR3	NPTXR	GABA-GLU	No	chr22_39214998
chr3_10153167	+	Known	SINE/AluY	ncRNA_exonic	AC034193.1	REDIunique	No	chr3_10194851
chr1_1429198	+	Known	SINE/AluSq2	intergenic	TMEM88B;LINC01770	OLIG	No	chr1_1364578
chr14_92121099	-	Known	SINE/AluSq2	intronic	NDUFB1	REDIunique	No	chr14_92587443
chr6_158198491	+	Known	SINE/AluSz	UTR3	GTF2H5	REDIunique	No	chr6_158619523
chr19_7790002	+	Known	SINE/AluSx	intergenic	CLEC4M;EVI5L	REDIunique	No	chr19_7854888
chr1_2367372	-	Known	SINE/FLAM_C	intronic	MORN1	REDIunique	No	chr1_2298811
chr14_103490483	+	Known	SINE/AluJr	intronic	MARK3	REDIunique	No	chr14_103956820
chr1_1316158	-	Known	Alu-SINE	intronic	INTS11	GABA	No	chr1_1251538
chr9_128111479	-	Known	SINE/AluSx1	ncRNA_exonic	SLC25A25-AS1	REDIunique	No	chr9_130873758
chr19_53988404	+	Known	Alu-SINE	UTR3	CACNG8(NM_031895:c.*5555A>G)	GABA-GLU	Yes	chr19_54491658
chr17_38535347	-	Known	Alu-SINE	intronic	SRCIN1	GABA-GLU-OLIG	No	chr17_36691582
chr8_11842726	-	Known	SINE/AluSq2	UTR3	CTSB	REDIunique	No	chr8_11700235
chr10_15076570	-	Known	SINE/AluSx	UTR3	ACBD7	REDIunique	Yes	chr10_15118569
chr19_7790029	+	Known	SINE/AluSx	intergenic	CLEC4M;EVI5L	REDIunique	No	chr19_7854915
chr8_38549608	-	Novel	L1-LINE	intergenic	C8orf86(dist=20946),RNF5P1(dist=50567)	GLU	No	chr8_38407126
chr22_50443089	+	Known	SINE/AluSx1	intronic	PPP6R2	REDIunique	No	chr22_50881518
chr12_57581787	+	Novel	-	intronic	KIF5A	GLU	No	chr12_57975570
chr14_74286575	-	Novel	-	UTR3	ABCD4(NM_001353610:c.*215A>G,NM_001353608:c.*99A>G,NM_001353609:c.*99A>G,NM_001353600:c.*99A>G,NM_001353592:c.*99A>G,NM_001353594:c.*99A>G,NM_001353599:c.*99A>G,NM_001353601:c.*99A>G,NM_001353606:c.*99A>G,NM_001353607:c.*99A>G,NM_020325:c.*99A>G)	GABA-GLU-OLIG	No	chr14_74753278
chr1_156249659	+	Known	-/-	UTR3	SMG5	GABA-GLU-OLIG	No	chr1_156219450
chr8_97729765	+	Known	SINE/FLAM_C	UTR3	MTDH	REDIunique	No	chr8_98741993
chr8_11844021	-	Known	SINE/AluSx1	UTR3	CTSB	REDIunique	No	chr8_11701530
chr7_29916574	+	Known	SINE/AluSz	UTR3	WIPF3	REDIunique	No	chr7_29956190
chr19_20634618	-	Known	SINE/AluYk11	ncRNA_intronic	AC010636.2	REDIunique	No	chr19_20817424
chr20_3873373	+	Known	SINE/AluSz	UTR3	MAVS	REDIunique	No	chr20_3854020
chr1_16453613	-	Known	SINE/AluSg	intronic	NECAP2	REDIunique	No	chr1_16780108
chr9_129888250	-	Novel	-	UTR3	FNBP1(NM_015033:c.*2289A>G)	GABA-GLU-OLIG	No	chr9_132650529
chr6_2887711	+	Known	SINE/AluSz6	UTR3	SERPINB9	REDIunique	No	chr6_2887945
chr1_179357882	+	Known	-/-	UTR3	SOAT1	REDIunique	No	chr1_179327017
chr5_179840298	-	Known	SINE/AluJo	UTR3	MRNIP	GABA	No	chr5_179267298
chr13_19672958	+	Known	SINE/AluJb	UTR3	MPHOSPH8	REDIunique	No	chr13_20247098
chr20_58678435	+	Known	SINE/AluSg	UTR3	STX16	REDIunique	No	chr20_57253491
chr19_1005965	-	Known	SINE/AluSx1	intronic	GRIN3B	REDIunique	No	chr19_1005964
chr6_170405167	+	Known	DNA/MER44D	UTR3	FAM120B	GABA-GLU-OLIG	No	chr6_170714255
chr18_8819696	+	Known	SINE/AluJb	intronic	MTCL1	REDIunique	No	chr18_8819694
chr12_98604998	+	Known	SINE/AluJo	UTR3	SLC25A3	REDIunique	No	chr12_98998776
chr1_35602220	-	Known	SINE/AluJb	UTR3	PSMB2	REDIunique	No	chr1_36067821
chr19_44665375	+	Known	Alu-SINE	UTR3	PVR(NM_001135769:c.*3564A>G,NM_001135768:c.*3564A>G,NM_006505:c.*3564A>G)	GABA-GLU	Yes	chr19_45168642
chr11_7999080	+	Known	SINE/AluSz6	UTR3	EIF3F	REDIunique	No	chr11_8020627
chr3_53859964	-	Known	SINE/AluSz6	ncRNA_exonic	AC012467.2	REDIunique	No	chr3_53893991
chr17_40024954	-	Known	SINE/AluSx1	intronic	MED24	REDIunique	No	chr17_38181207
chr2_200909670	-	Known	SINE/AluSz	UTR3	ORC2	REDIunique	No	chr2_201774393
chr11_62617397	-	Novel	-	intronic	B3GAT3	GABA	No	chr11_62384869
chr1_155883270	+	Known	Alu-SINE	UTR3	SYT11(NM_152280:c.*1762A>G)	OLIG	No	chr1_155853061
chr14_92121149	-	Known	SINE/AluSq2	intronic	NDUFB1	REDIunique	Yes	chr14_92587493
chr12_57476865	+	Known	-/-	intronic	ARHGAP9	REDIunique	No	chr12_57870648
chr8_11842793	-	Known	SINE/AluSq2	UTR3	CTSB	REDIunique	No	chr8_11700302
chr14_74058001	-	Known	-/-	UTR3	ALDH6A1	REDIunique	No	chr14_74524704
chr3_125773134	+	Known	SINE/AluSx	ncRNA_intronic	AC092902.4	REDIunique	No	chr3_125491977
chr16_89546414	+	Known	Alu-SINE	intronic	SPG7	GABA-GLU-OLIG	No	chr16_89612822
chr17_75230813	+	Known	SINE/AluSx	intronic	NUP85	REDIunique	No	chr17_73226908
chr5_109335497	-	Known	-/-	UTR3	PJA2	REDIunique	No	chr5_108671198
chr15_77913111	-	Known	-/-	intergenic	AC105133.1;AC104758.3	REDIunique	No	chr15_78205453
chr7_141662631	-	Novel	-	UTR3	DENND11(NM_001080392:c.*25A>G)	GABA-GLU-OLIG	No	chr7_141362431
chr19_40666240	-	Known	SINE/AluSx1	UTR3	NUMBL	REDIunique	No	chr19_41172145
chr7_98846967	-	Known	SINE/AluY	UTR3	TMEM130	REDIunique	No	chr7_98444590
chr22_50443034	+	Known	SINE/AluSx1	intronic	PPP6R2	REDIunique	No	chr22_50881463
chr3_156540494	-	Known	SINE/AluY	ncRNA_exonic	AC091607.2	REDIunique	Yes	chr3_156258283
chr21_42911511	+	Known	SINE/AluJb	UTR3	NDUFV3	REDIunique	No	chr21_44331621
chr17_75036112	+	Known	SINE/AluY	intronic	KCTD2	REDIunique	No	chr17_73032207
chr2_74711823	+	Known	SINE/AluSx3	intergenic	SEMA4F;AC007387.2	REDIunique	No	chr2_74938950
chr2_201167308	+	Known	SINE/AluJo	ncRNA_intronic	AC007283.1	REDIunique	No	chr2_202032031
chr11_78069059	-	Known	SINE/AluJb	UTR3	NDUFC2	REDIunique	No	chr11_77780105
chr9_128231341	+	Known	SINE/AluSp	intronic	DNM1	REDIunique	No	chr9_130993620
chr19_864760	-	Known	SINE/AluY	intergenic	CFD;MED16	REDIunique	No	chr19_864760
chr8_56069030	-	Known	SINE/AluSx	intronic	RPS20	REDIunique	No	chr8_56981589
chr20_3929377	-	Known	SINE/AluJo	UTR3	RNF24	GLU	No	chr20_3910024
chr22_45340903	+	Known	SINE/AluSx1	UTR3	FAM118A	REDIunique	Yes	chr22_45736784
chr1_16625572	-	Known	SINE/MIR	intergenic	AL137798.1;AL137798.2	REDIunique	No	chr1_16952067
chr19_863425	-	Known	SINE/AluJo	UTR3	CFD	REDIunique	No	chr19_863425
chr16_89183005	+	Known	SINE/AluSq2	intronic	CDH15	REDIunique	No	chr16_89249413
chr12_121186824	+	Known	SINE/AluSx1	ncRNA_exonic	AC069209.2	OLIG	No	chr12_121624627
chr2_216501817	+	Known	SINE/AluSz	UTR3	RPL37A	REDIunique	No	chr2_217366540
chr1_1316489	-	Known	SINE/AluSq2	intronic	INTS11	REDIunique	No	chr1_1251869
chr10_89331737	-	Known	SINE/AluJb	intronic	IFIT3;LIPA	REDIunique	No	chr10_91091494
chr11_781375	+	Known	SINE/AluSx3	ncRNA_intronic	AP006621.3	REDIunique	No	chr11_781375
chr7_97922967	-	Known	SINE/AluSx	ncRNA_intronic	AC079781.5	REDIunique	No	chr7_97552279
chr3_147411011	+	Known	-/-	exonic	ZIC1	REDIunique	No	chr3_147128798
chr7_128659518	+	Known	SINE/AluJb	intergenic	RNU6-177P;AC018638.7	GABA-GLU-OLIG	No	chr7_128299572
chr5_710653	-	Known	-/-	intergenic	TPPP;ZDHHC11B	OLIG	No	chr5_710768
chr7_128659234	+	Known	Alu-SINE	ncRNA_exonic	LINC01000	GABA	No	chr7_128299288
chr14_50327645	+	Known	Alu-SINE	UTR3	CDKL1(NM_004196:c.*2429T>C,NM_001367065:c.*2429T>C,NM_001367064:c.*2429T>C),DMAC2L(NM_001003805:c.*2014A>G,NM_001003803:c.*1922A>G,NM_001370605:c.*1922A>G)	OLIG	No	chr14_50794363
chr7_97923023	-	Known	SINE/AluSx	ncRNA_intronic	AC079781.5	REDIunique	No	chr7_97552335
chr9_136352122	-	Known	-/-	intronic	GPSM1	REDIunique	No	chr9_139246574
chr22_37945601	+	Known	SINE/AluJb	intronic	C22orf23	REDIunique	No	chr22_38341608
chr10_89331265	-	Known	Alu-SINE	intronic	IFIT3	OLIG	Yes	chr10_91091022
chr16_1361062	+	Known	SINE/AluJb	ncRNA_exonic	AL031709.1	REDIunique	No	chr16_1411063
chr1_204557676	+	Known	SINE/AluSx	UTR3	MDM4	REDIunique	No	chr1_204526804
chr7_6491672	-	Known	SINE/AluSx1	intergenic	DAGLB;GRID2IP	REDIunique	No	chr7_6531303
chr1_3812653	-	Known	SINE/AluSx3	UTR3	CEP104	REDIunique	Yes	chr1_3729217
chr1_220057988	-	Known	Alu-SINE	UTR3	BPNT1(NM_006085:c.*856A>G,NM_001286151:c.*856A>G,NM_001286149:c.*856A>G,NM_001286150:c.*856A>G)	GABA-OLIG	No	chr1_220231330
chr19_2513936	-	Known	SINE/AluSx4	UTR3	GNG7	REDIunique	No	chr19_2513934
chr17_74766654	+	Known	SINE/FLAM_C	intronic	SLC9A3R1	REDIunique	No	chr17_72762793
chr1_2363756	-	Known	SINE/AluJo	intronic	MORN1	REDIunique	Yes	chr1_2295195
chr4_56459916	+	Known	SINE/AluJr	UTR3	PAICS	REDIunique	No	chr4_57326082
chr10_15075852	-	Known	SINE/AluSx	UTR3	ACBD7	REDIunique	No	chr10_15117851
chr2_1861811	-	Novel	-	intronic	MYT1L	GLU	No	chr2_1865583
chr20_63257216	+	Known	-/-	ncRNA_exonic	AL121827.2	REDIunique	No	chr20_61888568
chr2_218256805	+	Known	SINE/AluJo	ncRNA_exonic	AC021016.1	REDIunique	No	chr2_219121528
chr12_56161508	-	Known	-/-	UTR3	MYL6	REDIunique	No	chr12_56555292
chr16_89740548	+	Known	SINE/AluSx	UTR3	ZNF276	REDIunique	No	chr16_89806956
chr5_126494637	+	Known	Alu-SINE	downstream	GRAMD2B(dist=281)	OLIG	No	chr5_125830329
chr17_16383041	+	Known	SINE/AluSc	upstream	AC093484.3;UBB	REDIunique	No	chr17_16286355
chr22_50442613	+	Known	SINE/AluY	intronic	PPP6R2	REDIunique	Yes	chr22_50881042
chr5_115829935	-	Known	SINE/AluSq2	UTR3	ATG12	REDIunique	No	chr5_115165632
chr16_5018643	+	Known	SINE/AluJo	UTR3	SEC14L5	REDIunique	No	chr16_5068644
chr20_41167521	+	Novel	-	intronic	PLCG1	GABA-GLU-OLIG	No	chr20_39796161
chr19_52617539	-	Known	Alu-SINE	intronic	ZNF83	OLIG	No	chr19_53120792
chr5_151272070	+	Known	SINE/AluSx	intergenic	GM2A;SLC36A3	REDIunique	No	chr5_150651631
chr10_94612730	+	Known	SINE/AluSz	intergenic	AL138759.1;CYP2C18	REDIunique	No	chr10_96372487
chr3_156541574	-	Known	SINE/AluSq2	UTR3	SSR3	REDIunique	Yes	chr3_156259363
chr19_39111279	+	Known	SINE/AluJb	UTR3	ACP7	REDIunique	Yes	chr19_39601919
chr17_77568059	+	Known	SINE/AluJb	ncRNA_intronic	AC021683.1	REDIunique	No	chr17_75564141
chr17_76677278	-	Known	SINE/AluSx	UTR3	MXRA7	REDIunique	No	chr17_74673360
chr9_33042315	-	Known	-/-	UTR3	SMU1	REDIunique	No	chr9_33042313
chr1_27823967	+	Known	SINE/AluJo	UTR3	STX12	REDIunique	No	chr1_28150478
chr19_16080615	+	Known	SINE/AluSz6	intronic	TPM4	REDIunique	No	chr19_16191425
chr1_39528818	-	Known	SINE/AluJr	UTR3	BMP8A	REDIunique	No	chr1_39994490
chr17_39636430	+	Known	-/-	UTR3	PPP1R1B	REDIunique	No	chr17_37792683
chr16_500567	+	Known	Alu-SINE	intronic	RAB11FIP3	GABA-GLU	No	chr16_550567
chr1_1663506	-	Known	SINE/AluSg	UTR3	SLC35E2B	REDIunique	No	chr1_1594945
chr19_55671106	+	Novel	-	intronic	U2AF2	GABA-GLU-OLIG	No	chr19_56182472
chr12_53508508	-	Known	SINE/AluSq	intronic	ATF7;ATF7-NPFF	REDIunique	No	chr12_53902292
chr12_104265543	+	Known	-/-	ncRNA_intronic	AC089983.1	REDIunique	No	chr12_104659321
chr1_156404894	-	Known	SINE/AluSz	intronic	C1orf61	REDIunique	No	chr1_156374686
chr17_78207384	+	Known	SINE/AluSx4	UTR3	AFMID	REDIunique	No	chr17_76203465
chr19_35331021	+	Known	SINE/AluSz6	ncRNA_exonic	U62631.1	REDIunique	No	chr19_35821924
chr3_45680430	+	Known	SINE/AluJb	ncRNA_intronic	LIMD1-AS1	REDIunique	No	chr3_45721922
chr3_58427215	+	Known	SINE/AluSc8	downstream	PDHB	REDIunique	No	chr3_58412942
chr1_3813871	-	Known	-/-	UTR3	CEP104	REDIunique	No	chr1_3730435
chr22_50207333	+	Known	SINE/AluSx	intronic	SELENOO	REDIunique	No	chr22_50645762
chr17_45506133	-	Known	SINE/AluSx	intergenic	PLEKHM1;AC091132.6	REDIunique	No	chr17_43583499
chr14_70367450	-	Known	SINE/AluSg	UTR3	SYNJ2BP	REDIunique	No	chr14_70834167
chr1_77700567	-	Known	Alu-SINE	intronic	USP33	GABA-GLU	No	chr1_78166252
chr11_94416014	-	Known	SINE/AluSx1	UTR3	MRE11	REDIunique	No	chr11_94149180
chr10_13137030	+	Known	SINE/AluSz	UTR3	OPTN	REDIunique	No	chr10_13179030
chr10_15078269	-	Known	LINE/L1PA7	UTR3	ACBD7	REDIunique	No	chr10_15120268
chr8_42533859	-	Known	SINE/AluSg	intronic	SLC20A2	REDIunique	No	chr8_42389002
chr6_42889167	+	Known	Alu-SINE	UTR3	RPL7L1(NM_198486:c.*2014A>G,NM_001366481:c.*2703A>G)	GLU	No	chr6_42856905
chr20_3872291	+	Known	Alu-SINE	UTR3	MAVS(NM_001206491:c.*6144A>G,NM_020746:c.*6144A>G)	GABA-OLIG	No	chr20_3852938
chr13_21375072	-	Known	SINE/AluSz	UTR3	ZDHHC20	REDIunique	No	chr13_21949211
chr12_121778406	+	Known	SINE/AluSg	UTR3	RHOF;TMEM120B	REDIunique	No	chr12_122216312
chr3_197612771	-	Known	SINE/FLAM_C	intergenic	BDH1;AC024560.3	REDIunique	No	chr3_197339642
chr12_123927276	-	Known	SINE/AluJo	ncRNA_exonic	DNAH10OS	REDIunique	No	chr12_124411823
chr4_56460794	+	Known	SINE/AluSx1	UTR3	PAICS	REDIunique	No	chr4_57326960
chr11_92894682	+	Novel	-	UTR3	FAT3(NM_001367949:c.*3569A>G,NM_001008781:c.*3569A>G)	GLU	No	chr11_92627848
chr16_1360034	+	Known	SINE/AluSx1	ncRNA_intronic	AL031709.1	REDIunique	No	chr16_1410035
chr19_11459086	-	Known	SINE/AluSx1	intronic	ELAVL3	REDIunique	No	chr19_11569901
chr7_66154326	+	Known	SINE/AluSz6	ncRNA_intronic	AC068533.3	REDIunique	No	chr7_65619313
chr12_98549268	+	Known	SINE/AluSz	UTR3	TMPO	REDIunique	No	chr12_98943046
chr19_1005973	-	Known	SINE/AluSx1	intronic	GRIN3B	REDIunique	No	chr19_1005972
chr1_16229499	-	Known	SINE/AluJr	ncRNA_exonic	AL109627.1	REDIunique	No	chr1_16555994
chr1_1317362	-	Known	SINE/AluSq	intronic	INTS11	REDIunique	No	chr1_1252742
chr10_15075817	-	Known	SINE/AluSx	UTR3	ACBD7	REDIunique	No	chr10_15117816
chr15_90075440	-	Known	SINE/AluJr	ncRNA_exonic	ZNF710-AS1	REDIunique	No	chr15_90618672
chr11_1599375	+	Known	LINE/L1PA16	downstream	KRTAP5-AS1	GLU	Yes	chr11_1620605
chr1_45610871	+	Known	Alu-SINE	intronic	NASP	GABA-GLU-OLIG	No	chr1_46076543
chr10_5861987	-	Known	SINE/AluY	UTR3	ANKRD16	REDIunique	No	chr10_5903950
chr11_32604290	+	Known	SINE/AluJb	UTR3	EIF3M	REDIunique	No	chr11_32625836
chr16_89187053	+	Known	LINE/L2b	intronic	CDH15	REDIunique	Yes	chr16_89253461
chr2_37204461	+	Known	SINE/AluSc	UTR3	CEBPZOS	REDIunique	Yes	chr2_37431604
chr12_121776900	+	Known	SINE/AluJr	UTR3	TMEM120B	REDIunique	Yes	chr12_122214806
chr5_40825834	-	Known	SINE/AluSx	UTR3	RPL37	REDIunique	No	chr5_40825936
chr17_17189269	+	Known	Alu-SINE	UTR3	MPRIP(NM_001364716:c.*4375A>G,NM_015134:c.*4375A>G,NM_201274:c.*4477A>G)	GABA-GLU	No	chr17_17092583
chr1_10380663	+	Known	SINE/AluSx	UTR3	KIF1B	REDIunique	No	chr1_10440721
chr22_38821111	-	Known	Alu-SINE	UTR3	NPTXR(NM_014293:c.*1498A>G)	GABA-GLU-OLIG	No	chr22_39217116
chr10_15075862	-	Known	SINE/AluSx	UTR3	ACBD7	REDIunique	No	chr10_15117861
chr3_14944643	-	Known	SINE/AluSz6	ncRNA_exonic	FGD5-AS1	REDIunique	No	chr3_14986150
chr2_206122616	-	Known	SINE/AluSx	UTR3	NDUFS1	REDIunique	No	chr2_206987340
chr20_32333512	+	Known	SINE/AluSx	UTR3	KIF3B	REDIunique	No	chr20_30921315
chr7_5529318	-	Known	-/-	exonic	ACTB	REDIunique	No	chr7_5568949
chr14_55367707	+	Known	Alu-SINE	UTR3	ATG14(NM_014924:c.*1912T>C)	GLU	No	chr14_55834425
chr16_3142546	+	Known	-/-	UTR3	ZNF213	REDIunique	No	chr16_3192547
chr10_87041015	-	Known	SINE/AluSc	downstream	RNU6-529P	REDIunique	No	chr10_88800772
chr4_20728978	-	Known	-/-	UTR3	KCNIP4;PACRGL	REDIunique	No	chr4_20730601
chr8_74604194	-	Known	-/-	ncRNA_intronic	MIR2052HG	REDIunique	No	chr8_75516429
chr19_53215997	+	Known	-/-	intergenic	ZNF665;ZNF677	REDIunique	No	chr19_53719250
chr16_75445536	+	Known	SINE/AluJb	UTR3	TMEM170A	REDIunique	No	chr16_75479434
chr14_23296470	-	Known	SINE/AluJr4	UTR3	PPP1R3E	GABA-GLU-OLIG	No	chr14_23765679
chr16_8782039	+	Novel	-	UTR3	ABAT(NM_020686:c.*609A>G,NM_000663:c.*609A>G,NM_001127448:c.*609A>G)	GABA	No	chr16_8875896
chr16_89546400	+	Known	Alu-SINE	intronic	SPG7	GABA-GLU-OLIG	No	chr16_89612808
chr6_12829809	+	Known	SINE/AluSx1	intronic	PHACTR1	GLU	No	chr6_12830041
chr8_56068895	-	Known	SINE/AluSx	intronic	RPS20	REDIunique	No	chr8_56981454
chr11_493866	+	Known	SINE/AluJb	downstream	RNH1	REDIunique	No	chr11_493866
chr11_1577021	+	Known	SINE/AluJr	ncRNA_intronic	KRTAP5-AS1	REDIunique	No	chr11_1598251
chr5_134900555	+	Known	SINE/AluSq	UTR3	TXNDC15	REDIunique	No	chr5_134236245
chr3_125773057	+	Known	SINE/AluSx	ncRNA_intronic	AC092902.4	REDIunique	Yes	chr3_125491900
chr3_142184720	-	Known	Alu-SINE	intronic	GK5	GABA-GLU-OLIG	No	chr3_141903562
chr7_4899423	-	Known	SINE/AluSx	intergenic	RADIL;MMD2	REDIunique	No	chr7_4939054
chr11_767923	-	Known	SINE/AluSx1	UTR3	GATD1	REDIunique	No	chr11_767923
chr19_52618129	-	Known	SINE/AluSz	intronic	ZNF83	REDIunique	No	chr19_53121382
chr14_20450933	-	Known	SINE/AluSq2	intronic	OSGEP	REDIunique	No	chr14_20919092
chr11_61800261	-	Known	SINE/AluJb	UTR3	FADS1	REDIunique	No	chr11_61567733
chr17_4788438	-	Known	SINE/AluSz6	ncRNA_exonic	AC233723.2	REDIunique	No	chr17_4691733
chr17_50964512	-	Known	SINE/AluSx	UTR3	SPAG9	REDIunique	No	chr17_49041873
chr1_24357555	-	Known	DNA/MER5B	UTR3	STPG1	REDIunique	Yes	chr1_24684045
chr16_88627253	+	Known	SINE/AluSq2	intronic	ZC3H18	REDIunique	No	chr16_88693661
chr10_15075744	-	Known	SINE/AluSx	UTR3	ACBD7	REDIunique	No	chr10_15117743
chr6_31672683	+	Known	SINE/AluSx3	UTR3	AL662899.4;LY6G5B	REDIunique	No	chr6_31640460
chr19_10930517	+	Known	Alu-SINE	downstream	TIMM29(dist=263)	GABA	No	chr19_11041193
chr2_131514434	+	Known	Alu-SINE	ncRNA_intronic	LOC150776	GABA-GLU	No	chr2_132272007
chr19_40741209	+	Known	SINE/AluSz	UTR3	C19orf54	REDIunique	No	chr19_41247114
chr6_34133555	-	Known	-/-	UTR5	GRM4	REDIunique	No	chr6_34101332
chr1_160142655	+	Known	SINE/AluSx3	UTR3	ATP1A2	REDIunique	No	chr1_160112445
chr22_50214591	+	Known	SINE/AluSq	intronic	SELENOO	REDIunique	No	chr22_50653020
chr2_44318158	-	Known	SINE/AluSx	exonic	SLC3A1	REDIunique	No	chr2_44545297
chr22_44494778	-	Known	-/-	UTR3	RTL6	GABA	No	chr22_44890658
chr22_24574751	+	Known	SINE/AluJb	UTR3	SNRPD3	REDIunique	No	chr22_24970719
chr1_1429148	+	Known	SINE/AluSq2	intergenic	TMEM88B;LINC01770	OLIG	No	chr1_1364528
chr1_150611899	-	Known	SINE/AluJo	intronic	ENSA	GABA-GLU	No	chr1_150584375
chr2_95146095	-	Known	ERV1-LTR	UTR3	ZNF514(NM_032788:c.*3187A>G,NM_001318005:c.*3187A>G)	GABA-GLU-OLIG	No	chr2_95811840
chr1_1316225	-	Known	SINE/AluSz	intronic	INTS11	REDIunique	No	chr1_1251605
chr1_1429289	+	Known	SINE/AluSx4	intergenic	TMEM88B;LINC01770	REDIunique	No	chr1_1364669
chr15_55317452	-	Known	SINE/AluSg	UTR3	PIGBOS1	REDIunique	No	chr15_55609650
chr22_24576331	+	Known	SINE/AluSq2	intronic	SNRPD3	REDIunique	No	chr22_24972299
chr6_43311454	-	Known	SINE/AluJb	intergenic	CRIP3;ZNF318	REDIunique	No	chr6_43279192
chr1_16951935	+	Known	SINE/AluSg	intronic	CROCC	REDIunique	No	chr1_17278430
chr19_54459500	+	Known	-/-	UTR3	LENG8	REDIunique	No	chr19_54970679
chr22_42601249	+	Novel	Alu-SINE	intronic	POLDIP3	GABA-GLU	No	chr22_42997255
chr15_90075355	-	Known	SINE/AluJr	ncRNA_exonic	ZNF710-AS1	REDIunique	No	chr15_90618587
chr1_16461447	-	Known	SINE/AluSz	ncRNA_exonic	LINC01772	REDIunique	No	chr1_16787942
chr11_12534061	+	Known	SINE/AluSc8	UTR3	PARVA	REDIunique	No	chr11_12555608
chr3_53866272	-	Known	SINE/AluJr	downstream	ACTR8;IL17RB	REDIunique	No	chr3_53900299
chr1_16457796	-	Known	SINE/AluJb	intronic	NECAP2	REDIunique	No	chr1_16784291
chr22_31607050	+	Known	Alu-SINE	intronic	SFI1	GABA-GLU	Yes	chr22_32003036
chr19_52617527	-	Known	SINE/AluSx	UTR5	ZNF83	GABA	No	chr19_53120780
chr4_165502317	+	Known	SINE/AluJb	intergenic	CPE;LINC01179	REDIunique	No	chr4_166423469
chr17_77568495	+	Known	SINE/AluSp	ncRNA_intronic	AC021683.1	REDIunique	No	chr17_75564577
chr7_39793753	+	Known	-/-	downstream	LINC00265	REDIunique	No	chr7_39833352
chr6_159679877	-	Known	SINE/AluSz	UTR3	SOD2	REDIunique	No	chr6_160100909
chr17_30784862	+	Known	Alu-SINE	ncRNA_exonic	SUZ12P1	GABA-GLU	No	chr17_29111880
chr19_11450386	+	Known	SINE/AluSx1	intronic	PRKCSH	REDIunique	No	chr19_11561201
chr3_170089028	+	Known	SINE/AluSz	UTR3	PHC3	REDIunique	No	chr3_169806816
chr6_110897569	+	Known	SINE/AluSx	UTR3	AMD1	REDIunique	No	chr6_111218772
chr7_149190516	+	Known	SINE/AluSx	intergenic	ZNF398;ZNF282	REDIunique	No	chr7_148887608
chr15_51910469	+	Known	SINE/AluSz	UTR3	TMOD3	REDIunique	No	chr15_52202666
chr21_42911163	+	Known	SINE/AluSz	UTR3	NDUFV3	GABA	No	chr21_44331273
chr11_769905	-	Known	SINE/AluY	UTR3	GATD1	REDIunique	Yes	chr11_769905
chr9_135786096	+	Novel	-	intronic	KCNT1	GABA-GLU	No	chr9_138677942
chr17_74244363	+	Known	-	intronic	TTYH2	OLIG	No	chr17_72240502
chr19_863595	-	Known	SINE/AluJo	UTR3	CFD	REDIunique	No	chr19_863595
chr14_100851442	+	Known	-	ncRNA_exonic	MEG3	GABA-GLU	No	chr14_101317779
chr16_70247993	-	Known	SINE/AluSz	UTR3	EXOSC6	REDIunique	No	chr16_70281896
chr1_10457941	-	Known	Alu-SINE	UTR3	DFFA(NM_004401:c.*3549A>G)	GABA	No	chr1_10517998
chr13_19672845	+	Known	SINE/AluJb	UTR3	MPHOSPH8	REDIunique	No	chr13_20246985
chr19_41872643	+	Known	SINE/AluSp	UTR3	RPS19	REDIunique	No	chr19_42376711
chr10_101820259	+	Known	SINE/AluJo	ncRNA_intronic	KCNIP2-AS1	REDIunique	No	chr10_103580016
chr10_80432379	+	Known	SINE/AluSx1	UTR3	PRXL2A	REDIunique	No	chr10_82192135
chr10_15076571	-	Known	SINE/AluSx	UTR3	ACBD7	REDIunique	Yes	chr10_15118570
chr14_74736031	+	Known	SINE/AluSc	UTR3	FCF1	REDIunique	No	chr14_75202734
chr19_52618463	-	Known	SINE/AluY	intronic	ZNF83	REDIunique	No	chr19_53121716
chr17_42549036	-	Known	SINE/AluJr	ncRNA_intronic	AC067852.1	REDIunique	No	chr17_40701054
chr6_70589025	+	Known	SINE/AluSp	UTR3	SDHAF4	REDIunique	No	chr6_71298728
chr14_50993594	-	Known	Alu-SINE	intronic	TRIM9	GABA-GLU	No	chr14_51460312
chr19_6441793	-	Known	-/-	UTR3	SLC25A23	REDIunique	No	chr19_6441804
chr9_38545431	-	Known	-/-	ncRNA_intronic	AL390726.2	REDIunique	No	chr9_38545428
chr9_128235067	+	Known	SINE/AluSz	intronic	DNM1	REDIunique	No	chr9_130997346
chr1_1428885	+	Known	SINE/AluY	intergenic	TMEM88B;LINC01770	REDIunique	No	chr1_1364265
chr22_37946754	+	Known	SINE/AluSx1	intronic	C22orf23	REDIunique	No	chr22_38342761
chr14_20451372	-	Known	Alu-SINE	intronic	OSGEP	GABA-GLU	No	chr14_20919531
chr1_28509335	+	Known	SINE/AluSx3	ncRNA_exonic	SNHG3	REDIunique	No	chr1_28835847
chr2_165666993	+	Novel	Low_complexity-Low_complexity	intronic	CSRNP3	GLU	No	chr2_166523503
chr2_231712951	-	Known	-/-	UTR3	PTMA	REDIunique	No	chr2_232577661
chr9_83626574	+	Known	SINE/AluSz6	intronic	IDNK	REDIunique	No	chr9_86241489
chr12_98605705	+	Known	SINE/AluSz	UTR3	SLC25A3	REDIunique	No	chr12_98999483
chr14_100296637	-	Known	SINE/AluY	intronic	SLC25A29	GABA-GLU-OLIG	No	chr14_100762974
chr11_769781	-	Known	SINE/AluY	UTR3	GATD1	REDIunique	No	chr11_769781
chr20_5194877	+	Known	MIR-SINE	UTR3	CDS2(NM_003818:c.*4643A>G)	GABA-GLU	No	chr20_5175523
chr4_70816638	-	Known	SINE/AluSz6	UTR3	GRSF1	REDIunique	No	chr4_71682355
chr20_53944447	-	Known	SINE/AluSx	UTR3	BCAS1	REDIunique	No	chr20_52560986
chr10_117485874	-	Known	-/-	ncRNA_exonic	EMX2OS	REDIunique	No	chr10_119245385
chr19_53989119	+	Known	SINE/AluJr	UTR3	CACNG8	GABA-GLU	No	chr19_54492373
chr2_241573020	+	Known	-/-	UTR3	BOK	REDIunique	No	chr2_242512435
chr15_40377100	+	Known	SINE/AluY	UTR3	DISP2	REDIunique	No	chr15_40669301
chr11_769453	-	Known	SINE/AluSq2	UTR3	GATD1	GABA	No	chr11_769453
chr13_114284215	+	Known	SINE/AluSg	intronic	UPF3A	REDIunique	No	chr13_115049690
chr11_78069027	-	Known	SINE/AluJb	UTR3	NDUFC2	GABA	No	chr11_77780073
chr2_206122207	-	Known	SINE/AluJr	ncRNA_exonic	AC007383.2	REDIunique	No	chr2_206986931
chr2_180872841	-	Novel	-	ncRNA_intronic	SCHLAP1	OLIG	No	chr2_181737568
chr22_50624002	-	Known	SINE/AluJr	UTR3	ARSA	REDIunique	No	chr22_51062430
chr7_74880571	-	Known	SINE/AluSz	intergenic	GTF2IRD2;AC211424.1	REDIunique	No	chr7_74296673
chr17_5386713	-	Known	-/-	exonic	NUP88	GABA-GLU-OLIG	No	chr17_5290033
chr9_109132049	-	Known	SINE/AluYm1	UTR3	FRRS1L	REDIunique	No	chr9_111894329
chr14_77262527	+	Known	SINE/AluJr	intergenic	TMEM63C;NGB	REDIunique	No	chr14_77728870
chr12_94306254	-	Novel	-	UTR3	PLXNC1(NM_005761:c.*969T>C)	OLIG	No	chr12_94700030
chr11_61800286	-	Known	SINE/AluJb	UTR3	FADS1	REDIunique	Yes	chr11_61567758
chr9_36206034	+	Known	SINE/AluY	intronic	CLTA	REDIunique	No	chr9_36206031
chr5_40830363	-	Known	SINE/AluJb	UTR3	RPL37	REDIunique	No	chr5_40830465
chr6_151404997	-	Known	SINE/AluSg	UTR3	RMND1	REDIunique	No	chr6_151726132
chr12_65055572	-	Known	Alu-SINE	intronic	WIF1	GABA	No	chr12_65449352
chr16_11837488	-	Known	SINE/AluSc	UTR3	RSL1D1	REDIunique	No	chr16_11931345
chr9_33607054	+	Known	SINE/AluY	intergenic	CYP4F26P;TRBV20OR9-2	REDIunique	No	chr9_33607052
chr19_48706082	-	Known	SINE/AluSx	downstream	FUT2	REDIunique	No	chr19_49209339
chr19_13221336	-	Known	SINE/AluSz6	intronic	CACNA1A	REDIunique	No	chr19_13332150
chr8_22593344	+	Known	SINE/AluSp	intronic	AC037459.1;PDLIM2	REDIunique	No	chr8_22450857
chr12_53174577	-	Known	Alu-SINE	intronic	CSAD	GABA-GLU-OLIG	No	chr12_53568361
chr9_136441103	-	Known	-/-	UTR3	SEC16A	GABA-GLU	Yes	chr9_139335555
chr6_30493106	+	Known	SINE/AluSc8	UTR3	HLA-E	REDIunique	No	chr6_30460883
chr20_36047070	-	Known	SINE/AluSc	ncRNA_exonic	NORAD	REDIunique	No	chr20_34634992
chr19_52618457	-	Known	SINE/AluY	intronic	ZNF83	REDIunique	No	chr19_53121710
chr7_48106491	+	Known	Alu-SINE	intronic	UPP1	GABA	No	chr7_48146088
chr16_89546487	+	Known	Alu-SINE	intronic	SPG7	GABA-GLU-OLIG	No	chr16_89612895
chr4_88260326	-	Known	SINE/AluSx1	UTR3	PPM1K	REDIunique	No	chr4_89181478
chr11_119135752	+	Known	SINE/AluSc	UTR3	HINFP	REDIunique	No	chr11_119006462
chr8_13025413	+	Known	SINE/AluSq2	UTR3	TRMT9B	GLU	No	chr8_12882922
chr13_19672956	-	Known	SINE/AluJb	UTR3	MPHOSPH8	REDIunique	No	chr13_20247096
chr1_160142711	+	Known	SINE/AluSx3	UTR3	ATP1A2	REDIunique	No	chr1_160112501
chr2_190364813	+	Known	SINE/AluSz	intronic	INPP1	REDIunique	No	chr2_191229539
chr15_90075392	-	Known	SINE/AluJr	ncRNA_exonic	ZNF710-AS1	REDIunique	No	chr15_90618624
chr3_53866262	-	Known	SINE/AluJr	downstream	ACTR8;IL17RB	REDIunique	No	chr3_53900289
chr19_1227725	+	Known	-/-	UTR3	STK11	REDIunique	No	chr19_1227724
chr1_29080432	+	Known	SINE/AluJb	intronic	EPB41	REDIunique	No	chr1_29406944
chr15_89832322	-	Known	SINE/AluJr	UTR3	AP3S2	REDIunique	No	chr15_90375554
chr8_22038846	+	Known	SINE/AluJr	intergenic	NPM2;FGF17	REDIunique	No	chr8_21896357
chr17_78207486	+	Known	SINE/AluSx4	UTR3	AFMID	REDIunique	No	chr17_76203567
chr21_42911187	+	Known	SINE/AluSz	UTR3	NDUFV3	GABA-GLU-OLIG	No	chr21_44331297
chr19_7790022	+	Known	SINE/AluSx	intergenic	CLEC4M;EVI5L	REDIunique	No	chr19_7854908
chr19_7520407	+	Known	-/-	exonic	ZNF358	REDIunique	No	chr19_7585293
chr1_1429019	+	Known	SINE/AluY	intergenic	TMEM88B;LINC01770	REDIunique	No	chr1_1364399
chr15_90075400	-	Known	SINE/AluJr	ncRNA_exonic	ZNF710-AS1	REDIunique	No	chr15_90618632
chr7_128502787	+	Known	SINE/AluSx1	UTR3	METTL2B	REDIunique	No	chr7_128142841
chr8_10482411	+	Known	SINE/AluSq2	downstream	AC104964.1	REDIunique	Yes	chr8_10339921
chr7_128659470	+	Known	Alu-SINE	ncRNA_exonic	LINC01000	GABA-GLU-OLIG	No	chr7_128299524
chr1_233058935	-	Known	Alu-SINE	intronic	PCNX2	GABA-GLU	No	chr1_233194681
chr5_711356	-	Known	-/-	downstream	ZDHHC11B	GABA-GLU-OLIG	No	chr5_711471
chr8_22039509	+	Known	SINE/AluSp	intergenic	NPM2;FGF17	REDIunique	No	chr8_21897020
chr16_89181612	+	Known	SINE/AluJb	intronic	CDH15	REDIunique	No	chr16_89248020
chr1_236734333	+	Novel	-	intronic	ACTN2	GLU-OLIG	No	chr1_236897633
chr11_8919819	+	Known	SINE/AluY	UTR3	AKIP1	REDIunique	No	chr11_8941366
chr1_2366825	-	Known	SINE/AluSz	intronic	MORN1	REDIunique	No	chr1_2298264
chr8_103482546	-	Known	SINE/AluJr	intronic	AC012213.5	REDIunique	Yes	chr8_104494774
chr7_44833228	-	Known	SINE/AluSz6	UTR3	H2AZ2	REDIunique	No	chr7_44872827
chr11_767886	-	Known	SINE/AluSx1	UTR3	GATD1	REDIunique	No	chr11_767886
chr16_1359863	+	Known	SINE/AluSx1	ncRNA_intronic	AL031709.1	REDIunique	No	chr16_1409864
chr12_98605620	+	Known	SINE/AluSz	UTR3	SLC25A3	REDIunique	No	chr12_98999398
chr10_72235063	+	Known	SINE/AluSz	UTR3	ANAPC16	REDIunique	No	chr10_73994821
chr9_137611492	+	Known	Alu-SINE	intronic	ARRDC1	GABA-GLU	No	chr9_140505944
chr2_37100101	+	Known	LINE/L1MB8	UTR3	EIF2AK2	GABA-GLU-OLIG	No	chr2_37327244
chr14_105080648	-	Known	Alu-SINE	intergenic	GPR132(dist=15218),LINC02298(dist=13499)	GABA-GLU	No	chr14_105546985
chr19_46467481	-	Known	SINE/AluSg	UTR3	PNMA8A	REDIunique	No	chr19_46970738
chr19_39400197	+	Known	SINE/AluJb	UTR3	MED29	REDIunique	No	chr19_39890837
chr16_89549509	+	Known	Alu-SINE	intronic	SPG7	OLIG	No	chr16_89615917
chr5_126544234	-	Known	SINE/AluSx1	UTR3	ALDH7A1	REDIunique	No	chr5_125879926
chr15_41305473	+	Known	SINE/AluSz6	ncRNA_exonic	OIP5-AS1	REDIunique	No	chr15_41597671
chr20_45895985	+	Known	SINE/AluSq	intronic	CTSA	REDIunique	No	chr20_44524624
chr6_3021258	+	Known	DNA/Tigger3a	UTR3	NQO2	GABA-GLU	No	chr6_3021492
chr7_92492241	+	Known	SINE/AluJb	ncRNA_exonic	AC007566.1	OLIG	No	chr7_92121555
chr11_46681370	-	Novel	-	exonic	ARHGAP1	GABA-GLU-OLIG	No	chr11_46702920
chr19_46467552	-	Known	SINE/AluSg	UTR3	PNMA8A	REDIunique	No	chr19_46970809
chr1_44629610	+	Known	Alu-SINE	intronic	RNF220	OLIG	No	chr1_45095282
chr22_18089887	+	Known	SINE/AluYf1	UTR3	PEX26	REDIunique	No	chr22_18572653
chr6_42207359	-	Known	SINE/AluSc	UTR3	MRPS10	REDIunique	Yes	chr6_42175097
chr7_849163	+	Known	Alu-SINE	intronic	SUN1	GLU	No	chr7_888800
chr10_15076776	-	Known	SINE/AluSx	UTR3	ACBD7	REDIunique	No	chr10_15118775
chr15_41301143	+	Known	Alu-SINE	ncRNA_exonic	OIP5-AS1	GABA	No	chr15_41593341
chr10_60045209	-	Known	-/-	intronic	ANK3	GABA-GLU-OLIG	No	chr10_61804967
chr1_1317256	-	Known	SINE/AluSq	intronic	INTS11	REDIunique	No	chr1_1252636
chr5_146145354	-	Known	Alu-SINE	intronic	LARS	GABA-GLU-OLIG	No	chr5_145524917
chr17_38539336	-	Known	Alu-SINE	intronic	SRCIN1	GABA-GLU-OLIG	Yes	chr17_36695571
chr22_23885098	+	Known	Alu-SINE	UTR3	SLC2A11(NM_030807:c.*249A>G,NM_001024938:c.*249A>G,NM_001282864:c.*152A>G,NM_001024939:c.*249A>G)	GABA	No	chr22_24227285
chr11_78069179	-	Known	SINE/AluJb	UTR3	NDUFC2	REDIunique	No	chr11_77780225
chr11_493680	+	Known	SINE/AluJb	downstream	RNH1	REDIunique	No	chr11_493680
chr17_78201504	+	Known	SINE/AluSx	intronic	AFMID	REDIunique	No	chr17_76197585
chr14_20451090	-	Known	SINE/AluSq2	intronic	OSGEP	REDIunique	No	chr14_20919249
chr16_2101015	-	Known	SINE/AluY	intronic	PKD1	REDIunique	No	chr16_2151016
chr3_10153350	+	Known	SINE/AluSq2	UTR3	VHL	REDIunique	No	chr3_10195034
chr10_15077245	-	Known	LINE/L1PB4	UTR3	ACBD7	REDIunique	No	chr10_15119244
chr1_10380690	+	Known	SINE/AluSx	UTR3	KIF1B	REDIunique	No	chr1_10440748
chr11_768437	-	Known	SINE/AluSc	UTR3	GATD1	REDIunique	No	chr11_768437
chr9_128331686	+	Known	Alu-SINE	intronic	COQ4	GABA-GLU-OLIG	No	chr9_131093965
chr17_8270067	+	Known	SINE/AluSz	UTR3	PFAS	REDIunique	No	chr17_8173385
chr14_92119804	-	Known	SINE/AluJr	intronic	NDUFB1	GABA-GLU-OLIG	Yes	chr14_92586148
chr12_124913223	-	Known	-/-	exonic	UBC	REDIunique	No	chr12_125397769
chr16_28955668	+	Known	SINE/AluJo	ncRNA_intronic	AC109460.2	REDIunique	No	chr16_28966989
chr4_1393428	+	Known	Alu-SINE	intergenic	UVSSA(dist=5379),NKX1-1(dist=9504)	GABA-OLIG	No	chr4_1387216
chr15_45157574	-	Known	SINE/AluSz6	ncRNA_intronic	AC051619.5	REDIunique	Yes	chr15_45449772
chr17_2039136	+	Known	SINE/AluSc8	intronic	DPH1	REDIunique	No	chr17_1942430
chr17_2038129	+	Known	SINE/AluJb	intronic	DPH1	REDIunique	No	chr17_1941423
chr17_2038307	+	Known	Alu-SINE	intronic	DPH1	GABA-GLU-OLIG	Yes	chr17_1941601
chr3_197884875	+	Known	SINE/FLAM_C	UTR3	LRCH3	REDIunique	No	chr3_197611746
chr11_778153	+	Known	SINE/AluSz	ncRNA_exonic	AP006621.3	REDIunique	No	chr11_778153
chr5_134900597	+	Known	SINE/AluSq	UTR3	TXNDC15	REDIunique	No	chr5_134236287
chr10_68344614	-	Known	SINE/AluSp	UTR3	RUFY2	REDIunique	No	chr10_70104371
chr16_30580951	-	Known	SINE/AluSq2	ncRNA_intronic	AC002310.2	REDIunique	No	chr16_30592272
chr2_201167461	+	Known	SINE/AluJo	ncRNA_exonic	AC007283.1	REDIunique	No	chr2_202032184
chr8_42533533	-	Known	SINE/AluSz6	intronic	SLC20A2	REDIunique	No	chr8_42388676
chr17_1464994	-	Known	SINE/AluSx	UTR3	MYO1C	REDIunique	No	chr17_1368288
chr16_85148119	-	Known	SINE/AluSc	ncRNA_exonic	LINC02139	REDIunique	No	chr16_85181725
chr2_44318228	-	Known	Alu-SINE	UTR3	PREPL(NM_006036:c.*3128A>G,NM_001042385:c.*3128A>G,NM_001171617:c.*3128A>G,NM_001171606:c.*3128A>G,NM_001042386:c.*3128A>G,NM_001171603:c.*3128A>G,NM_001171613:c.*3128A>G)	GABA	No	chr2_44545367
chr19_58582577	+	Known	SINE/AluY	upstream	AC016629.3	REDIunique	No	chr19_59093944
chr19_57688731	-	Known	-/-	UTR3	ZNF551	REDIunique	No	chr19_58200099
chr17_40283432	+	Known	SINE/AluJr	UTR3	WIPF2	REDIunique	No	chr17_38439684
chr1_204555618	+	Known	SINE/AluSx	UTR3	MDM4	REDIunique	No	chr1_204524746
chr11_119010047	+	Known	Alu-SINE	intronic	CCDC84	GABA-GLU-OLIG	No	chr11_118880757
chr14_55367633	+	Known	SINE/AluSx1	UTR3	ATG14	REDIunique	No	chr14_55834351
chr16_67007950	+	Known	SINE/AluY	ncRNA_exonic	AC009084.2	REDIunique	No	chr16_67041853
chr8_13025402	+	Known	SINE/AluSq2	UTR3	TRMT9B	REDIunique	No	chr8_12882911
chr19_17277245	+	Known	SINE/AluSx1	intronic	AC010463.1;BABAM1	REDIunique	No	chr19_17388054
chr17_2672006	+	Known	Alu-SINE	intronic	PAFAH1B1	GABA-GLU-OLIG	No	chr17_2575300
chr1_24474337	+	Known	SINE/AluJr	intergenic	NIPAL3;RCAN3AS	REDIunique	No	chr1_24800827
chr19_11835272	+	Known	SINE/AluY	downstream	ZNF440	REDIunique	No	chr19_11946087
chr7_4897875	-	Known	SINE/AluSx1	intergenic	RADIL;MMD2	REDIunique	No	chr7_4937506
chr1_160142685	+	Known	SINE/AluSx3	UTR3	ATP1A2	REDIunique	No	chr1_160112475
chr2_37100522	-	Known	-/-	UTR3	EIF2AK2	REDIunique	No	chr2_37327665
chr19_3540529	-	Known	SINE/AluSc5	intronic	C19orf71	REDIunique	No	chr19_3540527
chr8_11843392	-	Known	-/-	UTR3	CTSB	REDIunique	No	chr8_11700901
chr22_20067278	+	Known	SINE/AluJb	ncRNA_intronic	AC006547.1	REDIunique	No	chr22_20054801
chr1_65052649	-	Known	SINE/AluY	intronic	JAK1	REDIunique	No	chr1_65518332
chr17_39919620	-	Known	Alu-SINE	upstream	GSDMB(dist=970)	GLU	No	chr17_38075873
chr20_43587467	+	Known	SINE/AluSx3	intergenic	SGK2;Z98752.4	REDIunique	No	chr20_42216107
chr22_24572607	+	Known	SINE/AluSx4	UTR3	SNRPD3	REDIunique	No	chr22_24968575
chr6_159679899	-	Known	SINE/AluSz	UTR3	SOD2	REDIunique	No	chr6_160100931
chr9_128230666	+	Known	SINE/AluSq2	intronic	DNM1	REDIunique	No	chr9_130992945
chr22_18089976	+	Known	SINE/AluYf1	UTR3	PEX26	REDIunique	No	chr22_18572742
chr10_15075808	-	Known	SINE/AluSx	UTR3	ACBD7	REDIunique	No	chr10_15117807
chr7_5477016	-	Known	SINE/AluY	ncRNA_exonic	AC092171.2	REDIunique	No	chr7_5516647
chr14_74059643	-	Known	SINE/AluSp	UTR3	ALDH6A1	REDIunique	No	chr14_74526346
chr2_216501883	+	Known	SINE/AluSz	UTR3	RPL37A	REDIunique	No	chr2_217366606
chr5_146145284	-	Known	SINE/AluJb	intronic	LARS1	GABA-GLU-OLIG	No	chr5_145524847
chr19_10154636	-	Novel	-	exonic	DNMT1	GABA-GLU-OLIG	No	chr19_10265312
chr17_19440521	+	Known	LTR/MSTA	ncRNA_intronic	AC004448.2	REDIunique	No	chr17_19343834
chr8_10482320	+	Known	SINE/AluSq2	ncRNA_exonic	AC104964.1	REDIunique	No	chr8_10339830
chr11_65772882	-	Known	Alu-SINE	intergenic	RNASEH2C(dist=51944),AP5B1(dist=1016)	GABA-GLU	No	chr11_65540353
chr22_29499480	-	Known	SINE/AluSx	intergenic	NEFH;THOC5	REDIunique	No	chr22_29895469
chr19_14149210	-	Known	-	ncRNA_intronic	LOC100507373	GABA-GLU	Yes	chr19_14260022
chr19_52879128	-	Novel	TcMar-Mariner-DNA	UTR3	ZNF320(NM_001351773:c.*1468A>G,NM_207333:c.*1468A>G,NM_001351774:c.*1468A>G,NM_001351775:c.*1468A>G,NM_001351776:c.*1468A>G)	GABA-GLU-OLIG	No	chr19_53382381
chr1_11078052	-	Known	SINE/AluJo	intronic	EXOSC10	REDIunique	No	chr1_11138109
chr14_50326109	+	Known	SINE/AluSx	UTR3	DMAC2L	REDIunique	No	chr14_50792827
chr1_150732861	-	Known	SINE/AluSz6	UTR3	CTSS	REDIunique	No	chr1_150705337
chr9_38544843	-	Known	-/-	ncRNA_intronic	AL390726.2	REDIunique	No	chr9_38544840
chr1_226605571	+	Known	-/-	UTR3	STUM	REDIunique	No	chr1_226793272
chr5_146113221	-	Known	SINE/AluSq2	ncRNA_intronic	AC091887.1	REDIunique	No	chr5_145492784
chr1_62161478	+	Known	SINE/AluSx	UTR3	PATJ	REDIunique	No	chr1_62627150
[truncated: 11,490 more rows]

## Sheet: Brain promoters-enhancers
Brain region	Intersection size	Permutation P-value	Zscore	Category
[truncated: 26 more rows]

[truncated: 1 more sheets: Overlap with previous edQTLs]
